# Supplementary material for: Characterization of proteogenomic signatures of differentiation of CD4+ T cell subsets
Source: DNA Res. 2022 Dec 29;30(1):dsac054. doi: 10.1093/dnares/dsac054 (PMC9886070; doi:10.1093/dnares/dsac054)
Supplement: dsac054_suppl_Supplementary_Table_S1 [file dsac054_suppl_supplementary_table_s1.xlsx]

## Sheet: Sheet1
List of RNA-seq Data																																List of LC-MS/MS Data
MGI	Geneid	symbol	type	Length	Day0 Naïve CD4 cell (n=1)	Day0 Naïve CD4 cell (n=2)	Day0 Naïve CD4 cell (n=3)	Day0 Naïve CD4 cell (n=4)	Day2Th0 cell (n=1)	Day2Th0 cell (n=2)	Day2Th0 cell (n=3)	Day2Th0 cell (n=4)	Day2Th1 cell (n=1)	Day2Th1 cell (n=2)	Day2Th1 cell(n=3)	Day2Th1 cell (n=4)	Day2Th2 cell (n=1)	Day2Th2 cell (n=2)	Day2Th2 cell (n=3)	Day2Th2 cell (n=4)	Day2Th17 cell (n=1)	Day2Th17 cell (n=2)	Day2Th17 cell (n=3)	Day2Th17 cell (n=4)	Day2Treg cell (n=1)	Day2Treg cell (n=2)	Day2Treg cell (n=3)	Day2Treg cell (n=4)				MGI	#	Uniprot Ac.	Protein name	Gene name	Molecular Weight	Identified Peptide Count	Protein Group Score	001_Naive_CD4_T-Cell_n1	007_Naive_CD4_T-Cell_n2	013_Naive_CD4_T-Cell_n3	019_Naive_CD4_T-Cell_n4	002_Th0_n1	008_Th0_n2	014_Th0_n3	020_Th0_n4	003_Th1_n1	009_Th1_n2
95773	ENSMUSG00000000001	Gnai3	protein_coding	3262	78.4498	78.8729	105.642	99.227	66.4886	73.2061	54.5589	64.8062	90.0516	77.9668	94.6333	119.242	68.1734	71.013	73.4503	71.9865	91.9323	100.332	81.7924	107.14	99.9273	87.6086	60.7936	81.3371				0	1062	P10404	MLV-related proviral Env polyprotein	-	70 kDa	11	1	40147380	38105270	43236250	40914920	116040500	117588300	126885700	118331400	127115500	126044500
1860484	ENSMUSG00000000003	Pbsn	protein_coding	902	0	0	0	0	0	0	0	0	0	0	0	0	0	0	0	0	0	0	0	0	0	0	0	0				0	1226	Q6PIU9	Uncharacterized protein FLJ45252 homolog	-	38 kDa	10	1	154476300	173400300	151548100	148516200	38775060	39974870	35594430	41177120	39419770	37857400
1338073	ENSMUSG00000000028	Cdc45	protein_coding	3506	4.99226	2.84227	0	1.39756	60.1288	45.4198	56.6984	66.029	73.3112	55.1043	49.1135	62.4069	55.0631	71.5131	68.2959	66.1811	50.9504	43.7814	51.5404	61.9028	57.5163	59.6834	71.9598	44.1544				0	2483	P0CG14	Decreased expression in renal and prostate cancer protein	Derpc	52 kDa	14	0.999999	93777130	39095120	87262920	120443600	38830230	36072810	39087740	39615630	46029810	39466980
95891	ENSMUSG00000000031	H19	lncRNA	2460	0	0	0	0	1.73448	0.534351	0	1.22276	0.577254	1.17243	0	0	0.524411	0	0	0	0	0.608075	0	0	1.16194	2.19022	4.96274	5.80979				0	4361	P04212	T-cell receptor beta chain V region LB2	-	15 kDa	3	0.999967	6611988	5895410	5822929	6521776	770857	432057	693052	926886	688010	420224
1340042	ENSMUSG00000000037	Scml2	protein_coding	6397	1.42636	0	1.25764	0	0	1.0687	0	0	0	0	1.19789	0	0	0.500092	2.5772	1.16107	0	0.608075	1.12044	0	0.580972	0	0	0				0	4500	P01851	T-cell receptor beta-2 chain C region	-	19 kDa	4	0.99996	67908620	57590230	55841590	59311580	14771720	13521870	18066260	17957930	12058930	12782300
88058	ENSMUSG00000000049	Apoh	protein_coding	1594	0	0	0	0	0	0	0	0	0	0	0	0	0	0	0	0	0	0	0	0	0	0	0	0				0	4500.1	P01851	T-cell receptor beta-2 chain C region	-	19 kDa	4	0.99996	67908620	57590230	55841590	59311580	14771720	13521870	18066260	17957930	12058930	12782300
1914858	ENSMUSG00000000056	Narf	protein_coding	4806	30.6667	31.2649	36.4717	33.5415	19.6575	12.2901	17.1165	11.0048	15.5858	8.20703	10.781	18.945	14.6835	18.0033	20.6176	11.6107	10.5224	12.7696	21.2884	26.1897	28.4677	15.3315	31.0171	17.4294				0	4500.2	P01852	T-cell receptor beta-1 chain C region	-	19 kDa	4	0.99996	67908620	57590230	55841590	59311580	14771720	13521870	18066260	17957930	12058930	12782300
107571	ENSMUSG00000000058	Cav2	protein_coding	3335	0	0	0	0	0	1.60305	0	0	0	1.17243	1.19789	0	1.57323	0	0	0	0.553809	1.21615	0	0	0	0.547554	2.48137	1.16196				0	5675	P0DN34	NADH dehydrogenase [ubiquinone] 1 beta subcomplex subunit 1	Ndufb1	7 kDa	2	0.999777	6728194	3438887	4946823	3419313	2500789	2577853	3218710	2323332	2292766	2344753
1346318	ENSMUSG00000000078	Klf6	protein_coding	4391	352.311	571.296	827.529	807.792	442.872	470.229	387.261	430.411	503.365	553.388	582.175	492.569	248.046	245.545	212.619	164.872	660.694	660.978	532.21	476.176	567.029	464.873	292.802	385.77				0	6281	P01735	T-cell receptor beta chain V region 86T1	-	15 kDa	3	0.99949	4701448	5036899	4048339	5978776	816826	686739	1016047	737250	606592	634570
1352762	ENSMUSG00000000085	Scmh1	protein_coding	7731	15.69	29.8438	12.5764	34.9391	13.2977	22.4427	22.4654	22.0097	20.7811	13.483	14.3747	21.1738	12.5859	16.0029	15.4632	22.0604	12.7376	20.0665	17.9271	23.8088	15.1053	18.0693	21.0917	25.5631				0	6281.1	P01735	T-cell receptor beta chain V region 86T1	-	15 kDa	3	0.99949	4701448	5036899	4048339	5978776	816826	686739	1016047	737250	606592	634570
88474	ENSMUSG00000000088	Cox5a	protein_coding	2101	122.667	85.9786	77.9739	89.4441	374.649	289.618	334.842	264.116	380.41	402.144	325.826	295.319	404.845	436.58	305.399	341.355	429.202	491.325	410.082	430.939	549.6	617.093	537.217	469.431				0	6281.2	P06321	T-cell receptor beta chain V region A20.2.25	-	15 kDa	3	0.99949	4701448	5036899	4048339	5978776	816826	686739	1016047	737250	606592	634570
98494	ENSMUSG00000000093	Tbx2	protein_coding	3626	0	0	0	0	0	0	0	0	0	0	0	0	0	0	0	0	0	0	0	0	0	0	0	0				0	7043	P01756	Ig heavy chain V region MOPC 104E	-	13 kDa	1	0.998357	669775	386832	1268477	667588	232346	639023	236764	266826	431078	1278755
102556	ENSMUSG00000000094	Tbx4	protein_coding	3401	0	0	0	0	0	0	0	0	0	0	0	0	0	0	0	0	0	0	0	0	0	0	0	0				0	7043.1	P01756	Ig heavy chain V region MOPC 104E	-	13 kDa	1	0.998357	669775	386832	1268477	667588	232346	639023	236764	266826	431078	1278755
99213	ENSMUSG00000000103	Zfy2	protein_coding	3107	0	0	0	0	0	0	0	0	0	0	0	0	0	0	0	0	0	0	0	0	0	0	0	0				0	7043.2	P01757	Ig heavy chain V region J558	-	13 kDa	1	0.998357	669775	386832	1268477	667588	232346	639023	236764	266826	431078	1278755
97323	ENSMUSG00000000120	Ngfr	protein_coding	3446	2.13954	0	0	0	0	0	0	0	0	0	0	0	0	0	0	0	0	0	0	0	2.32389	1.64266	1.24069	0				0	7043.4	P06330	Ig heavy chain V region AC38 205.12	-	13 kDa	1	0.998357	669775	386832	1268477	667588	232346	639023	236764	266826	431078	1278755
98955	ENSMUSG00000000125	Wnt3	protein_coding	3076	2.13954	0.710567	2.51529	1.39756	0	2.1374	2.13956	0	0	0	2.39578	0	2.62205	1.00018	1.2886	0	0	0	0	0	0.580972	1.64266	1.24069	1.16196				0	7062	P06320	T-cell receptor beta chain V region CTL-F3	-	15 kDa	2	0.998319	4429962	5416513	3525852	5281947	839065	951171	987352	1026124	492833	565081
2446084	ENSMUSG00000000126	Wnt9a	protein_coding	3329	0	0	0	0	0	0	0	0	0	0	0	0	0	0	0	0	0	0	0	0	0	0	0	0				0	7262.4	P20040	H-2 class II histocompatibility antigen, E-Q beta chain	-	30 kDa	2	0.997654	1893678	974231	595749	604262	116977	28782	58863.6	59191.6	37743.7	33999
105917	ENSMUSG00000000127	Fer	protein_coding	4680	0.71318	0	0	0	0.578161	1.0687	1.06978	1.22276	0.577254	1.17243	1.19789	0	1.04882	0.500092	1.2886	1.16107	0.553809	0.608075	1.12044	3.57132	2.32389	1.64266	0	2.32392				0	7432	P04214	T-cell receptor beta chain V region E1	-	16 kDa	2	0.996908	5234778	5720480	4232504	4810074	5337107	4936899	5307252	5578693	5476499	5966487
2429950	ENSMUSG00000000131	Xpo6	protein_coding	16920	96.9924	121.507	98.0962	104.817	54.9253	53.4351	67.3963	67.2517	48.4893	37.5178	64.6861	76.8943	55.5875	50.5093	64.4301	49.9261	50.3966	40.741	59.3835	52.3793	38.9252	49.8274	52.1088	61.5838				0	7436	P04213	T-cell receptor beta chain V region C5 (Fragment)	-	13 kDa	1	0.996879	3599380	3189784	4121747	4933361	576560	561968	838076	1144106	381323	344435
98511	ENSMUSG00000000134	Tfe3	protein_coding	9261	24.2481	24.8698	26.4105	20.9635	16.1885	28.3206	27.8143	19.5641	30.0172	20.5176	15.5726	25.6314	20.452	22.5041	24.4834	18.5772	25.4752	29.7957	26.8906	22.6183	23.2389	24.6399	16.1289	34.8588				0	7813	P18525	Ig heavy chain V region 5-84	-	13 kDa	1	0.993285	171460	300862	74123.6	192368	0	304.518	0	0	0	3726.21
1270862	ENSMUSG00000000142	Axin2	protein_coding	5506	34.9458	27.7121	27.6682	29.3488	1.15632	2.1374	6.41869	7.33655	1.15451	1.17243	0	3.34323	1.57323	3.00055	5.15441	4.64429	2.21524	6.08075	4.48177	13.0948	2.32389	4.92799	11.1662	4.64783				0	7813.1	P18525	Ig heavy chain V region 5-84	-	13 kDa	1	0.993285	171460	300862	74123.6	192368	0	304.518	0	0	0	3726.21
1891679	ENSMUSG00000000148	Brat1	protein_coding	6179	14.9768	11.3691	5.03057	19.5659	9.82874	4.27481	8.55825	12.2276	6.34979	7.0346	11.9789	8.91528	4.71969	9.50174	12.886	4.64429	11.0762	12.1615	7.8431	10.714	8.13361	8.21331	4.96274	11.6196				0	7813.2	P18526	Ig heavy chain V region 345	-	13 kDa	1	0.993285	171460	300862	74123.6	192368	0	304.518	0	0	0	3726.21
95767	ENSMUSG00000000149	Gna12	protein_coding	3416	10.6977	5.68454	7.54586	8.38538	5.78161	4.27481	4.27913	6.11379	1.73176	7.62081	9.58312	1.11441	7.86616	3.50064	6.44301	2.32214	6.0919	1.82423	10.084	1.19044	11.6194	8.76086	9.92548	3.48588				0	7813.3	P18527	Ig heavy chain V region 914	-	11 kDa	1	0.993285	171460	300862	74123.6	192368	0	304.518	0	0	0	3726.21
1336884	ENSMUSG00000000154	Slc22a18	protein_coding	1699	0	0	0	0	0	0	0	0	0	0	0	0	0	0	0	0	0	0	0	0	0	0	0	0				0	7813.4	P18528	Ig heavy chain V region 6.96	-	11 kDa	1	0.993285	171460	300862	74123.6	192368	0	304.518	0	0	0	3726.21
1277979	ENSMUSG00000000157	Itgb2l	protein_coding	4324	0	0	0	0	0	0	0	0	0	0	0	0	0	0	0	0	0	0	0	0	0	0	0	0				0	7813.5	P18529	Ig heavy chain V region 5-76	-	13 kDa	1	0.993285	171460	300862	74123.6	192368	0	304.518	0	0	0	3726.21
1919308	ENSMUSG00000000159	Igsf5	protein_coding	2523	0	0	0	0	0	0	0	0	0	0	0	0	0	0	0	0	0	0	0	0	0	0	0	0				0	8010	P01635	Ig kappa chain V-V region K2 (Fragment)	-	13 kDa	1	0.989123	49759.2	60046.4	41268.9	0	164582	80514.7	55674.5	65179.8	42973.1	8968.2
1919864	ENSMUSG00000000167	Pih1d2	protein_coding	2813	0	0	0	0	2.89081	2.67176	0	3.66828	0.577254	0.586216	3.59367	0	1.57323	1.00018	0	1.16107	1.66143	2.4323	2.24089	1.19044	2.90486	1.64266	0	0				0	8026.3	P02762	Major urinary protein 6	Mup6	21 kDa	4	0.988736	275497	331425	627838	2381160	326860	487605	2223469	986101	388812	218970
2385311	ENSMUSG00000000168	Dlat	protein_coding	4886	27.1008	16.343	10.0611	11.1805	62.4414	63.0534	57.7682	53.8014	53.6846	56.863	39.5304	49.034	61.356	57.5106	32.215	59.2147	48.1814	65.0641	59.3835	42.8558	59.2592	57.4932	71.9598	45.3164				0	8308	P01881	Ig delta chain C region secreted form	-	28 kDa	1	0.978068	882948	681390	161972	511642	17423.3	3843.14	11507.4	11805.2	42288.8	17849.8
1914175	ENSMUSG00000000171	Sdhd	protein_coding	1231	30.6667	27.0015	15.0917	16.7708	42.7839	67.8626	60.9776	55.0241	62.9206	46.8973	55.103	55.7205	80.7592	60.5111	90.2021	83.5972	55.9347	82.6982	77.3106	79.7594	81.3361	83.2282	74.4411	79.0132				0	8308.1	P01881	Ig delta chain C region secreted form	-	28 kDa	1	0.978068	882948	681390	161972	511642	17423.3	3843.14	11507.4	11805.2	42288.8	17849.8
1891427	ENSMUSG00000000182	Fgf23	protein_coding	1814	0	0	0	0	0	0	0	0	0	0	0	0	0	0	0	0	0	0.608075	0	0	0	0	0	0				0	8308.2	P01882	Ig delta chain C region membrane-bound form	-	32 kDa	1	0.978068	882948	681390	161972	511642	17423.3	3843.14	11507.4	11805.2	42288.8	17849.8
95520	ENSMUSG00000000183	Fgf6	protein_coding	4657	0	0	0	0	0	0	1.06978	0	0	0	0	0	0	0.500092	0	0	0	0	0	1.19044	0	0	0	0				87859	5090	P00520	Tyrosine-protein kinase ABL1	Abl1	123 kDa	10	0.999905	6428728	6721755	7246104	7997216	2713622	3007649	2528370	2419896	2886328	2712038
88314	ENSMUSG00000000184	Ccnd2	protein_coding	9409	1914.17	1726.68	1340.65	1428.31	2028.19	2080.76	1893.51	1983.31	2094.28	2171.93	2157.4	2147.47	2535.52	2782.51	2784.67	2859.72	2154.32	2077.79	2445.93	2374.93	1561.65	1476.75	1983.86	2076.42				87860	6549	Q4JIM5	Tyrosine-protein kinase ABL2	Abl2	128 kDa	11	0.999248	2628712	3084389	2158674	3017532	3353479	3238035	2881674	3461431	3746235	3791043
2139054	ENSMUSG00000000194	Gpr107	protein_coding	12766	47.783	46.1868	45.2752	46.1196	23.7046	25.6488	24.605	22.0097	16.1631	17.5865	27.5515	26.7458	15.2079	24.0044	16.7518	15.0939	27.6904	20.0665	23.5293	33.3323	29.0486	21.3546	26.0544	24.4011				87866	2240	P51174	Long-chain specific acyl-CoA dehydrogenase, mitochondrial	Acadl	48 kDa	13	0.999999	370175800	379427900	378374500	361917800	205706300	216867300	247534000	263107700	197099400	202912700
2444306	ENSMUSG00000000197	Nalcn	protein_coding	14715	0	0	0	0	0.578161	0	0	0	0	0	0	0	0	0	0	0	0	0	0	0	0	0	0	0				87867	954	P45952	Medium-chain specific acyl-CoA dehydrogenase, mitochondrial	Acadm	46 kDa	12	1	250686400	274762300	239248400	227550400	111241900	105586000	127171900	121876100	94626170	90305110
1919264	ENSMUSG00000000202	Btbd17	protein_coding	3187	0	0	0	0	0	0	0	0	0	0	0	0	0	0	0	0	0	0	0	0	0	0	0	0				87868	1605	Q07417	Short-chain specific acyl-CoA dehydrogenase, mitochondrial	Acads	45 kDa	13	1	400631500	398725200	381773000	326030300	142870200	118994300	154427100	157784000	117394300	119616500
1329010	ENSMUSG00000000204	Slfn4	protein_coding	3964	0.71318	0	0	0	0	0	1.06978	0	0	0	0	0	0	0	0	0	0	0	0	0	0	0	0	0				87870	254	Q8QZT1	Acetyl-CoA acetyltransferase, mitochondrial	Acat1	45 kDa	9	1	680656000	765458500	719397400	609841900	322743700	333190600	387858700	337288700	295657500	299148200
98735	ENSMUSG00000000214	Th	protein_coding	2364	0	0	0	0	0	0	0	0	0	0	0	0	0	0	0	0	0	0	0	0	0	0	0	0				87871	1907	Q8CAY6	Acetyl-CoA acetyltransferase, cytosolic	Acat2	41 kDa	5	1	76315740	84087190	79026420	69375950	119959300	125893800	100842800	117316700	111941500	105185900
96573	ENSMUSG00000000215	Ins2	protein_coding	1312	0	0	0	0	0	0	0	0	0	0	0	0	0	0	0	0	0	0	0	0	0	0	0	0				87873	2576	Q5EE38	Adrenocortical dysplasia protein	Acd	45 kDa	7	0.999999	25873500	23509220	25890040	24078130	23072740	19568060	20351310	18289460	19012610	20840370
104695	ENSMUSG00000000216	Scnn1g	protein_coding	2991	0	0	0	0	0	0	0	0	0	0	0	0	0	0	0	0	0	0	0	0	0	0	0	0				87879	2856	P28271	Cytoplasmic aconitate hydratase	Aco1	98 kDa	25	0.999998	201302100	205529300	200069900	203399400	171157000	172523000	154331900	157905600	174796100	163040500
107432	ENSMUSG00000000223	Drp2	protein_coding	8553	0	0	0	0	0	1.0687	0	1.22276	0	0	0	0	0	0.500092	0	0	1.10762	0	0	1.19044	0	0	0	1.16196				87880	203	Q99KI0	Aconitate hydratase, mitochondrial	Aco2	85 kDa	20	1	1609111000	1778932000	1656177000	1491087000	966580600	998621900	1176875000	1110596000	914815000	972941400
1350360	ENSMUSG00000000244	Tspan32	protein_coding	6234	274.574	195.406	152.175	176.093	25.4391	26.7176	33.1632	30.569	26.5537	20.5176	29.9473	27.8602	21.5008	21.5039	30.9264	30.1879	24.9214	24.323	24.6497	38.0941	30.7915	35.0435	49.6274	55.774				87881	6799	Q9D358	Low molecular weight phosphotyrosine protein phosphatase	Acp1	18 kDa	4	0.998894	137444200	133433900	133558500	125478700	209359800	206486600	194077600	158798300	207186500	186605600
96785	ENSMUSG00000000247	Lhx2	protein_coding	4393	0	0	1.25764	0	5.20345	8.01527	3.20935	8.55931	4.61803	5.27595	4.79156	4.45764	3.14646	4.00073	0	1.16107	3.87666	3.04038	6.72266	5.9522	2.90486	3.28532	3.72206	1.16196				87882	5412	P24638	Lysosomal acid phosphatase	Acp2	49 kDa	4	0.999842	2627027	2717224	2398736	2248108	5027031	4236447	5261527	4583137	3983804	4172800
1918059	ENSMUSG00000000248	Clec2g	protein_coding	2847	0	0	0	0	0	0	0	0	0	0	0	0	0	0	0	0	0	0	0	0	0	0	0	0				87883	1332	Q05117	Tartrate-resistant acid phosphatase type 5	Acp5	37 kDa	5	1	44508720	43153160	37711660	44126270	6544428	6340842	7389680	6723313	6234173	5304706
1913605	ENSMUSG00000000253	Gmpr	protein_coding	2323	0	0	0	0	0	0	0	1.22276	0	0.586216	0	0	2.09764	0.500092	0	0	2.21524	0.608075	2.24089	2.38088	0.580972	2.19022	0	0				87902	2870.2	P68134	Actin, alpha skeletal muscle	Acta1	42 kDa	14	0.999998	1702065000	1109709000	1960117000	1479979000	1062237000	1426047000	2243452000	1647963000	1370993000	1605916000
95747	ENSMUSG00000000263	Glra1	protein_coding	2414	0	0	0	0	0	0.534351	0	0	0	0	1.19789	0	0	0	0	0	0.553809	0	0	0	0	0	0	0				87904	799	P60710	Actin, cytoplasmic 1	Actb	42 kDa	18	1	21791270000	27741540000	19869780000	22920580000	19348100000	18456950000	19366930000	18225410000	15678200000	14130580000
1344333	ENSMUSG00000000266	Mid2	protein_coding	8114	0	0	0	0	0	0	1.06978	0	0	0.586216	0	0	0	0	1.2886	0	0.553809	0	0	0	0.580972	0	0	0				87904	799.1	P60710	Actin, cytoplasmic 1	Actb	42 kDa	18	1	21791270000	27741540000	19869780000	22920580000	19348100000	18456950000	19366930000	18225410000	15678200000	14130580000
102749	ENSMUSG00000000275	Trim25	protein_coding	5754	98.4188	76.0307	74.201	90.8416	95.9748	129.313	98.4199	94.1524	91.7833	100.829	61.0924	80.2375	45.6237	56.5104	57.9871	56.8925	45.4123	51.6864	61.6244	53.5698	44.1539	44.3519	70.7191	44.1544				87905	2870	P68033	Actin, alpha cardiac muscle 1	Actc1	42 kDa	14	0.999998	1702065000	1109709000	1960117000	1479979000	1062237000	1426047000	2243452000	1647963000	1370993000	1605916000
1889276	ENSMUSG00000000276	Dgke	protein_coding	8387	29.2404	30.5544	49.0481	37.7342	15.6104	13.8931	14.9769	31.7917	12.1223	15.2416	25.1557	15.6017	12.5859	17.5032	19.329	8.1275	16.6143	8.51306	20.168	21.4279	6.97167	6.02309	13.6475	11.6196				87905	2870.1	P68033	Actin, alpha cardiac muscle 1	Actc1	42 kDa	14	0.999998	1702065000	1109709000	1960117000	1479979000	1062237000	1426047000	2243452000	1647963000	1370993000	1605916000
1921867	ENSMUSG00000000278	Scpep1	protein_coding	2097	2.85272	2.84227	3.77293	11.1805	64.7541	84.9618	65.2567	75.811	74.4657	62.1389	47.9156	54.6061	29.367	52.0095	45.1011	42.9597	74.2104	82.0902	58.263	60.7124	101.089	94.1793	115.384	79.0132				87906	799.2	P63260	Actin, cytoplasmic 2	Actg1	42 kDa	18	1	21791270000	27741540000	19869780000	22920580000	19348100000	18456950000	19366930000	18225410000	15678200000	14130580000
109150	ENSMUSG00000000282	Mnt	protein_coding	4627	44.2171	36.2389	57.8516	23.7586	21.9701	17.0992	19.2561	13.4503	15.5858	14.6554	22.7599	11.1441	25.1717	24.0044	28.3492	22.0604	23.8138	31.0118	21.2884	26.1897	24.4008	21.3546	29.7765	24.4011				87911	7547	P37172	Activin receptor type-1	Acvr1	57 kDa	4	0.996111	85655.4	394666	186344	211026	842584	745539	743348	806169	810206	983074
96611	ENSMUSG00000000290	Itgb2	protein_coding	3052	156.186	185.458	162.236	148.142	83.2552	78.0152	105.908	99.0434	91.7833	74.4495	101.821	94.7248	84.4301	89.5164	99.2223	83.5972	58.7037	84.5225	81.7924	82.1403	223.674	228.878	225.805	164.998				87913	3003	Q99JW2	Aminoacylase-1	Acy1	46 kDa	15	0.999997	64618040	61818730	63601840	62007020	87108320	84833320	87826670	91519580	90463390	87406280
1916942	ENSMUSG00000000295	Hddc2	protein_coding	3508	14.9768	31.2649	10.0611	9.78294	43.3621	36.8702	41.7215	31.7917	31.1717	36.9316	45.5198	23.4026	38.282	44.5082	54.1213	31.3489	33.7823	37.0926	34.7337	28.5705	31.3725	31.7581	29.7765	20.9153				87916	230	P03958	Adenosine deaminase	Ada	40 kDa	16	1	213149300	248129300	231351400	210325600	87502970	111538900	85072190	106687700	108559600	97853590
1298386	ENSMUSG00000000296	Tpd52l1	protein_coding	1323	0	0	0	0	0	1.0687	0	0	0	0	0	0	0	0	0	0	0	0	0	0	0	0	0	0				87917	7863	Q01341	Adenylate cyclase type 6	Adcy6	130 kDa	3	0.992469	600912	549078	358354	450565	127732	189969	106352	125486	61207.7	170117
104535	ENSMUSG00000000301	Pemt	protein_coding	2104	1.42636	0	1.25764	0	3.46897	1.0687	3.20935	1.22276	4.61803	4.68973	1.19789	2.22882	1.04882	2.00037	7.73161	3.48322	2.21524	3.04038	1.12044	1.19044	2.90486	2.73777	0	0				87918	1200	Q9QYC0	Alpha-adducin	Add1	81 kDa	19	1	503849700	610494500	543863400	569593100	95486160	93289840	94062150	90369380	83304340	78545200
88354	ENSMUSG00000000303	Cdh1	protein_coding	4574	0	0	0	0	1.15632	0	0	0	0	0	0	0	0	0	0	0	0	0	0	0	0	1.09511	0	0				87921	869	P00329	Alcohol dehydrogenase 1	Adh1	40 kDa	6	1	59069880	44246540	37515200	43307660	17271120	20256470	17914530	16872870	16256340	16740660
99218	ENSMUSG00000000305	Cdh4	protein_coding	7257	0	0	0	0	0	0	0	0	0	0	0	0	0	0	0	0	0	0	0	0	0	0	0	0				87929	2423	P28474	Alcohol dehydrogenase class-3	Adh5	40 kDa	3	0.999999	68989690	87320240	81304000	58601290	39358230	49423660	39955430	31943330	34716190	47551170
99441	ENSMUSG00000000308	Ckmt1	protein_coding	2496	0	0	0	0	0.578161	0.534351	0	0	1.15451	0.586216	1.19789	3.34323	2.09764	1.00018	0	3.48322	0	0	1.12044	0	0	0	0	0				87930	1122	P55264	Adenosine kinase	Adk	40 kDa	11	1	334687200	308741100	301046000	277969000	149264900	144098700	140529700	141617900	148332400	129023900
1278332	ENSMUSG00000000317	Bcl6b	protein_coding	3719	0	0	0	0	0.578161	1.0687	0	0	2.88627	2.34487	0	0	2.09764	2.50046	1.2886	2.32214	0	0	0	0	1.74292	0.547554	3.72206	0				87938	5902	P18762	Beta-2 adrenergic receptor	Adrb2	47 kDa	1	0.999697	356058	437341	404067	55651.4	44600.5	25176.8	46885.2	13875	12386.4	37244.8
96975	ENSMUSG00000000318	Clec10a	protein_coding	2899	0	0	2.51529	0	0	0.534351	0	0	0	0	0	0	0	0.500092	0	0	0	0	0	0	0	0	0	0				87940	1677	Q99MK8	Beta-adrenergic receptor kinase 1	Grk2	80 kDa	24	1	578535600	560364100	561800700	502222600	267635500	245640400	256565200	248230700	276530400	279029500
87998	ENSMUSG00000000320	Alox12	protein_coding	4085	0	0	0	0	0	0	0	0	0	0	0	0	0	0	0	0	0	0	0	0	0	0	0	0				87947	7338	P28650	Adenylosuccinate synthetase isozyme 1	Adss1	50 kDa	6	0.99728	1370230	1089896	612862	438555	366574	272452	182972	168865	188011	108828
109620	ENSMUSG00000000325	Arvcf	protein_coding	6715	0	0	0	0	0.578161	0.534351	1.06978	0	0.577254	0	1.19789	2.22882	1.04882	3.00055	3.86581	0	1.10762	0	1.12044	2.38088	0.580972	2.19022	0	0				87948	1592	P46664	Adenylosuccinate synthetase isozyme 2	Adss2	50 kDa	14	1	239264700	268387600	244813800	222381800	700518900	691656500	579272900	553645500	648233300	640662300
88470	ENSMUSG00000000326	Comt	protein_coding	2532	65.6125	54.7137	46.5328	62.8904	172.87	138.931	208.607	140.617	163.363	136.002	188.069	144.873	187.215	140.026	150.766	159.067	116.3	164.788	178.15	151.186	163.253	168.647	184.862	146.407				87968	3007	P50247	Adenosylhomocysteinase	Ahcy	48 kDa	18	0.999997	1832586000	1953569000	1841093000	1692713000	1774765000	2142850000	1999755000	1820725000	1864442000	2107019000
1913618	ENSMUSG00000000339	Rtca	protein_coding	1880	17.1163	22.7381	16.3494	22.361	42.7839	49.1603	47.0704	50.1331	38.0987	47.4835	35.9367	33.4323	41.9528	52.5096	38.6581	45.2818	43.7509	54.7268	51.5404	49.9985	43.5729	43.8043	59.5529	34.8588				87971	5672	Q8K3E5	Jouberin	Ahi1	120 kDa	13	0.999779	487738	704733	821169	701270	2574089	2887511	2891899	4184693	2754574	2940366
105386	ENSMUSG00000000340	Dbt	protein_coding	3348	21.3954	13.5008	18.8646	15.3732	43.9403	36.3359	22.4654	20.7869	30.0172	28.1384	39.5304	27.8602	44.5749	34.5063	24.4834	38.3154	23.8138	16.418	26.8906	20.2375	31.9535	26.2826	17.3696	16.2674				87978	826	Q9WTP6	Adenylate kinase 2, mitochondrial	Ak2	26 kDa	10	1	580051900	478194400	572330100	542344000	624682100	628238200	724126800	682622900	609243600	632098900
1344344	ENSMUSG00000000346	Dazap2	protein_coding	2900	303.815	260.067	321.957	273.922	149.744	131.985	152.979	118.608	143.159	152.416	126.976	112.555	163.092	178.033	143.035	163.711	234.815	254.784	225.209	238.088	207.407	239.829	210.917	162.674				87979	3603	Q9WUR9	Adenylate kinase 4, mitochondrial	Ak4	25 kDa	6	0.99999	349638	317944	486987	389931	22726680	24281570	15871270	13957610	24814870	20141880
1916245	ENSMUSG00000000355	Mcts1	protein_coding	1571	53.4885	47.608	36.4717	40.5293	53.769	57.1756	59.9078	61.1379	69.8477	72.6908	61.0924	59.0637	78.6616	71.5131	37.3694	68.5033	66.4571	84.5225	84.0332	83.3308	90.6317	83.7758	66.997	84.823				87983	4084	P09242	Alkaline phosphatase, tissue-nonspecific isozyme	Alpl	58 kDa	6	0.999979	887786	993840	921574	694685	3551714	2972482	3428350	3230053	3867625	3863062
1097696	ENSMUSG00000000359	Rem1	protein_coding	2156	0	0	0	0	0	0	0	0	0	0	0	0	0	0	0	0	0	0	0	0	0	0	0	0				87986	860	P31750	RAC-alpha serine/threonine-protein kinase	Akt1	56 kDa	15	1	25913190	27348290	23022230	24389250	27153450	28611430	27369830	29896760	25742300	29554460
1353419	ENSMUSG00000000365	Rnf17	protein_coding	6241	0	0	0	0	0	0	0	2.44552	0	1.17243	0	0	0	0	0	0	0	0	0	1.19044	0	0	0	0				87989	5122	Q8VC19	5-aminolevulinate synthase, nonspecific, mitochondrial	Alas1	71 kDa	8	0.999901	1706204	2140564	2304453	1318460	10269970	10263200	13230680	16509640	12178300	11065910
1336209	ENSMUSG00000000374	Trappc10	protein_coding	8128	56.3412	63.951	33.9564	41.9269	39.8931	24.5801	34.233	41.5738	38.0987	29.3108	47.9156	35.6611	47.7214	37.0068	38.6581	44.1207	46.5199	44.3895	52.6608	57.1411	32.5345	44.3519	52.1088	47.6403				87991	1350	P07724	Serum albumin	Alb	69 kDa	26	1	5673498000	3373850000	2375074000	2561914000	10378290	9954560	12149540	9666708	8585760	11399950
2384924	ENSMUSG00000000378	Ccm2	protein_coding	3666	160.465	181.195	153.432	152.334	52.0345	58.2443	51.3495	51.3559	50.7983	48.0697	65.884	46.8052	36.1843	45.5084	30.9264	45.2818	62.5804	61.4156	64.9857	73.8072	47.6397	57.4932	73.2004	67.3936				87994	907	P05064	Fructose-bisphosphate aldolase A	Aldoa	39 kDa	14	1	1829064000	1895023000	1947350000	1870856000	5734421000	5083864000	4075705000	4327396000	5464648000	5319807000
98943	ENSMUSG00000000381	Wap	protein_coding	1008	0	0	0	0	0	0	0	0	0	0	0	0	0	0	0	0	0	0	0	0	0	0	0	0				88004	6428.2	P0DMN7	S-adenosylmethionine decarboxylase proenzyme 1	Amd1	38 kDa	3	0.999362	338032	356696	225622	82360.8	7253762	6663521	7178234	4971991	7698260	7383176
1100868	ENSMUSG00000000384	Tbrg4	protein_coding	3696	23.5349	39.0812	40.2446	33.5415	76.3173	66.2595	74.8847	64.8062	58.8799	76.7943	58.6966	61.2925	74.9907	74.5137	77.3161	61.5368	53.7195	70.5367	60.5039	41.6654	48.8017	50.9225	66.997	39.5066				88016	334	Q9DBT5	AMP deaminase 2	Ampd2	92 kDa	20	1	101352500	102774600	94868350	88024180	181831600	174999700	174719400	172134300	187544600	186606400
1354381	ENSMUSG00000000385	Tmprss2	protein_coding	7302	0	0	0	0	0	0	0	0	0	0	0	0	0	0	0	0	0	0	0	0	0	0	0	0				88030	4591	P97429	Annexin A4	Anxa4	36 kDa	13	0.999955	13991890	13947640	11594040	9845742	15350450	14325110	11968750	13536340	21138010	21478440
97243	ENSMUSG00000000386	Mx1	polymorphic_pseudogene	3785	3.5659	3.55283	0	1.39756	19.6575	32.0611	3.20935	17.1186	16.7404	22.2762	11.9789	11.1441	1.57323	0	0	0	0	0	0	0	0	0	0	0				88031	2654	Q07076	Annexin A7	Anxa7	50 kDa	15	0.999998	314958200	304556800	299490000	293621400	281384900	282095100	291325400	249088500	304387000	313910000
109608	ENSMUSG00000000392	Fap	protein_coding	5662	0	0	0	0	8.09426	3.20611	7.48847	3.66828	4.61803	6.44838	3.59367	3.34323	3.67087	0	2.5772	0	0	0	0	0	0.580972	0	0	1.16196				88034	1393	P20108	Thioredoxin-dependent peroxide reductase, mitochondrial	Prdx3	28 kDa	5	1	409023000	374570100	358635400	391107900	387331100	361759700	473670200	458243800	375791000	359024700
95674	ENSMUSG00000000394	Gcg	protein_coding	1494	0	0.710567	0	0	0	0	0	0	0	0	0	0	0	0	0	0	0	0	0	0	0	0	0	0				88039	5229	Q61315	Adenomatous polyposis coli protein	Apc	311 kDa	13	0.999884	4553239	4809705	4599763	4578701	2831850	3378265	3247420	3174575	3983121	3161031
1913358	ENSMUSG00000000399	Ndufa9	protein_coding	2101	55.628	37.66	50.3057	53.1074	92.5058	77.4809	92.0012	83.1476	80.2382	80.3116	77.8629	89.1528	104.358	82.015	68.2959	114.946	79.1947	91.2113	75.0697	88.0925	75.5264	89.2513	89.3294	68.5555				88041	1294	Q8R146	Acylamino-acid-releasing enzyme	Apeh	82 kDa	14	1	222171900	232912200	222859400	201400700	124327300	118126300	110270300	92221120	120714000	112082500
1858599	ENSMUSG00000000402	Egfl6	protein_coding	2704	0	0	0	0	0	0	0	0	0	0	0	0	0	0	0	0	0	0	0	0	0	0	0	0				88042	137	P28352	DNA-(apurinic or apyrimidinic site) lyase	Apex1	35 kDa	10	1	981947600	1039480000	1057874000	916236400	594634400	537281300	542379800	501603200	550799500	468305600
96756	ENSMUSG00000000409	Lck	protein_coding	2929	639.009	594.034	542.044	550.64	303.535	290.153	324.144	295.908	271.309	296.039	264.734	294.204	283.706	332.061	283.492	276.335	336.162	409.235	360.783	414.273	314.887	350.982	404.463	377.636				88049	7440	Q00623	Apolipoprotein A-I	Apoa1	31 kDa	4	0.996858	1206679000	1327313000	787336000	800835800	8080900	8395683	9082636	7498901	5400522	7838479
1929914	ENSMUSG00000000411	Tssk3	protein_coding	1280	0	0	0	0	0	0	0	0	0	0	0	0	0	0	0	0	0	0	0	0	0	0	0	0				88052	6345	E9Q414	Apolipoprotein B-100	Apob	509 kDa	4	0.999443	66251190	45420790	23403860	77849250	3710625	3531959	5791756	4358141	4384601	3781556
1353467	ENSMUSG00000000416	Cttnbp2	protein_coding	8829	0	0	0	0	0.578161	0	0	0	0	0	0	0	0.524411	0	0	0	0	0	0	0	0	0	0	0				88057	7929	P08226	Apolipoprotein E	Apoe	36 kDa	3	0.990946	1204518	749437	217599	554055	32997.8	47851.6	23987.6	555070	63999.3	57782
894693	ENSMUSG00000000420	Galnt1	protein_coding	5519	116.961	102.322	109.415	115.998	105.804	97.2519	86.6523	138.172	91.7833	120.174	107.81	96.9536	84.9545	83.5153	103.088	102.174	100.239	106.413	124.369	114.282	157.444	110.606	104.218	140.597				88058	5798	Q01339	Beta-2-glycoprotein 1	Apoh	39 kDa	1	0.999736	12824000	5033001	4175628	6234446	75084.4	167187	60744.3	94455.6	119388	33842.2
97252	ENSMUSG00000000435	Myf5	protein_coding	2083	0	0	0	0	0	0	0	0	0	0	0	0	0	0	0	0	0	0	0	0	0	0	0	0				88061	2998	P08030	Adenine phosphoribosyltransferase	Aprt	20 kDa	5	0.999997	158906400	162482200	158280900	163650300	255917000	338756900	264666500	252787600	319036600	273497600
1914277	ENSMUSG00000000439	Mkrn2	protein_coding	7005	27.1008	24.1593	25.1529	20.9635	18.5012	29.9237	23.5352	30.569	31.1717	29.3108	32.343	21.1738	26.7449	31.0057	23.1948	22.0604	18.8295	27.9715	33.6133	24.9992	16.2672	30.1155	23.573	26.725				88064	8200	P19091	Androgen receptor	Ar	98 kDa	1	0.983022	109132	155427	21107.2	58407	61056.8	18262	81497.6	23762.1	0	22447.4
97747	ENSMUSG00000000440	Pparg	protein_coding	2953	0.71318	0	0	0	0.578161	1.0687	0	0	0	0.586216	0	2.22882	0	1.50028	0	2.32214	0	0	0	0	0	2.19022	2.48137	0				88065	1395	P04627	Serine/threonine-protein kinase A-Raf	Araf	68 kDa	17	1	92844620	104503200	103966300	107911500	60805610	59472780	52542180	57868680	60713080	56658910
97847	ENSMUSG00000000441	Raf1	protein_coding	6845	60.6203	43.3446	47.7904	67.083	23.7046	27.7863	48.1402	46.4648	30.5944	29.897	31.1451	32.3179	38.282	30.0055	57.9871	74.3086	28.2443	37.0926	51.5404	57.1411	37.7632	30.663	38.4613	48.8023				88071	2592	P53762	Aryl hydrocarbon receptor nuclear translocator	Arnt	87 kDa	12	0.999999	13640840	13982510	14166910	13367980	25068310	25037040	22337630	21756890	26380720	26369480
1858916	ENSMUSG00000000486	Sept1	protein_coding	2763	211.814	175.51	221.345	194.261	93.6621	95.1145	84.5128	78.2565	61.1889	62.7251	62.2903	80.2375	59.2584	71.5131	65.7187	70.8254	85.8404	73.5771	90.7559	77.3786	67.9738	72.2771	107.94	83.661				88075	7518	P50429	Arylsulfatase B	Arsb	60 kDa	4	0.99639	2680898	2324802	2258829	2778662	2385295	2329549	3031806	3185934	1551130	1630629
97528	ENSMUSG00000000489	Pdgfb	protein_coding	4161	0	4.2634	2.51529	1.39756	38.1586	60.3817	82.3732	91.7069	65.2297	54.5181	81.4565	93.6104	46.1481	52.5096	81.1819	92.8858	70.3337	70.5367	163.585	170.233	146.986	125.937	352.355	333.482				88084	2869	Q91YI0	Argininosuccinate lyase	Asl	52 kDa	21	0.999998	295870600	303084400	296487100	274548800	135793900	138023700	132152000	132002900	134193700	124994900
1338946	ENSMUSG00000000530	Acvrl1	protein_coding	4265	19.969	21.317	26.4105	32.144	2.31265	1.60305	1.06978	0	1.73176	3.5173	0	5.57205	2.09764	1.50028	1.2886	1.16107	32.1209	38.9168	30.252	35.7132	23.8199	33.4008	28.5358	23.2392				88090	466	P16460	Argininosuccinate synthase	Ass1	47 kDa	12	1	584370600	582823800	529972900	583778000	148390100	160077600	172501000	186437200	164222300	168728400
1860303	ENSMUSG00000000531	Grasp	protein_coding	2033	3.5659	4.97397	7.54586	12.5781	9.82874	10.1527	8.55825	11.0048	8.6588	7.0346	7.18734	4.45764	2.09764	4.50083	5.15441	10.4496	3.87666	6.68883	4.48177	11.9044	20.915	10.4035	19.851	30.2109				88095	3283	P32261	Antithrombin-III	Serpinc1	52 kDa	6	0.999995	37766310	8435258	7382341	10946740	783632	435668	622686	468394	735832	663663
1338944	ENSMUSG00000000532	Acvr1b	protein_coding	4418	24.9613	17.7642	13.8341	19.5659	3.46897	2.1374	2.13956	1.22276	6.34979	4.68973	4.79156	5.57205	5.24411	5.50101	9.02021	6.96643	8.86094	6.08075	8.96355	8.33308	13.9433	18.6168	13.6475	12.7815				88096	8089	Q06507	Cyclic AMP-dependent transcription factor ATF-4	Atf4	38 kDa	2	0.987174	0	0	0	0	0	0	0	0	0	0
2443306	ENSMUSG00000000538	Tom1l2	protein_coding	8764	32.8063	24.1593	20.1223	33.5415	5.20345	3.20611	6.41869	4.89103	4.61803	8.79324	5.98945	3.34323	4.71969	5.00092	7.73161	5.80536	7.75332	7.2969	5.60222	1.19044	4.06681	6.57065	8.6848	9.29567				88105	2479	Q8VDN2	Sodium/potassium-transporting ATPase subunit alpha-1	Atp1a1	113 kDa	26	0.999999	1021780000	1119273000	944395500	909656800	1338194000	1376320000	1382293000	1406164000	1288814000	1212075000
1891703	ENSMUSG00000000544	Gpa33	protein_coding	2742	0	0	0	0	0	0	0	0	0	0	0	0	0	0	0	0	0	0	0	0	0	0	0	0				88108	6121	P14094	Sodium/potassium-transporting ATPase subunit beta-1	Atp1b1	35 kDa	4	0.999584	41957300	49990590	37454740	41544370	16335180	13787340	14795830	14830800	15367930	14355830
1352495	ENSMUSG00000000552	Zfp385a	protein_coding	2515	0	0	0	0	0	0	0	1.22276	0	0	0	0	0	0.500092	0	0	0	0	0	1.19044	0.580972	0.547554	0	0				88110	1466	O55143	Sarcoplasmic/endoplasmic reticulum calcium ATPase 2	Atp2a2	115 kDa	32	1	217955800	223613900	222373500	197682900	574868100	615615400	665201500	610957100	623569200	610994700
96604	ENSMUSG00000000555	Itga5	protein_coding	4933	1.42636	0	0	0	1.15632	0.534351	1.06978	1.22276	0	0.586216	0	1.11441	1.57323	0.500092	2.5772	2.32214	1.10762	0	2.24089	2.38088	1.16194	0	1.24069	1.16196				88111	1303	Q6Q477	Plasma membrane calcium-transporting ATPase 4	Atp2b4	133 kDa	16	1	6358955	3451594	11690790	4925778	2842838	2123350	1776901	2561352	9731979	8938681
95614	ENSMUSG00000000560	Gabra2	protein_coding	7640	0	0	0	0	0	0	0	0	0	0	0	0	0	0	0	0	0	0	0	0	0	0	0	0				88115	470	Q03265	ATP synthase subunit alpha, mitochondrial	Atp5f1a	60 kDa	19	1	3697298000	3879388000	3756252000	3556646000	3049443000	3336731000	4109641000	3881578000	3021627000	3088550000
1917715	ENSMUSG00000000561	Wdr77	protein_coding	4841	15.69	14.9219	20.1223	9.78294	39.8931	49.6946	42.7913	34.2372	46.1803	43.9662	49.1135	40.1188	49.819	45.5084	39.9467	41.7986	44.8585	46.2137	32.4929	21.4279	36.6013	54.7554	54.5902	45.3164				88116	1461	P63082	V-type proton ATPase 16 kDa proteolipid subunit	Atp6v0c	16 kDa	1	1	23082670	21098990	17696720	18620810	24645440	28727080	26482490	26727870	28310940	26860520
104847	ENSMUSG00000000562	Adora3	protein_coding	3729	0.71318	0	0	0	0	0	0	0	0	0	0	0	0.524411	0	0	0	2.76904	0.608075	0	0	0	0.547554	0	3.48588				88117	1566	Q09143	High affinity cationic amino acid transporter 1	Slc7a1	67 kDa	5	1	17808080	13745340	14417400	14872440	140023600	126422900	115639300	90461010	137344900	138185600
1100495	ENSMUSG00000000563	Atp5f1	protein_coding	4105	141.21	95.216	90.5503	75.4684	400.088	288.015	305.958	267.784	375.215	362.282	309.056	297.547	447.847	387.071	346.634	306.523	354.992	392.209	315.965	378.56	391.575	438.043	341.189	319.539				88127	5979	P01887	Beta-2-microglobulin	B2m	14 kDa	3	0.999661	412366200	236062400	367116600	526597100	271362500	301437000	241817000	240459800	332445100	323113800
98371	ENSMUSG00000000567	Sox9	protein_coding	4135	0	0	0	0	0	0	0	0	0	0	0	0	0	0	0	0	0	0	0	0	0	0	0	0				88137	6044	Q6P3A8	2-oxoisovalerate dehydrogenase subunit beta, mitochondrial	Bckdhb	43 kDa	6	0.999627	17812260	20223010	21874810	17284830	7303854	7708926	9986691	9802327	6713871	7210739
101947	ENSMUSG00000000568	Hnrnpd	protein_coding	7354	246.76	236.619	202.481	222.213	282.143	298.168	266.376	269.007	276.504	256.763	282.702	280.831	318.317	305.056	371.117	358.771	369.391	312.551	360.783	349.989	338.707	301.702	366.002	335.806				88138	5449	P10417	Apoptosis regulator Bcl-2	Bcl2	26 kDa	2	0.999836	38021560	38088620	35879810	37021720	6769467	7396247	7814332	6853813	9028310	8549431
3807476	ENSMUSG00000000579	Dynlt1c	protein_coding	3777	0	0	0	0	0	0	0	0	0	0	0	0	0	0	0	0	0	0	0	0	0	0	1.24069	0				88139	6293	Q64373	Bcl-2-like protein 1	Bcl2l1	26 kDa	3	0.999482	8037189	7440352	6954633	7020003	84955520	83991690	85128440	84139270	90409380	84997600
1927354	ENSMUSG00000000581	C1d	protein_coding	3995	32.0931	36.2389	21.3799	37.7342	55.5035	80.1527	63.1171	72.1427	72.1567	65.6562	50.3114	63.5214	63.9781	70.5129	69.5845	55.7315	64.7956	72.361	49.2995	73.8072	78.4313	68.9918	53.3495	54.612				88140	4630	Q9Z2F6	B-cell lymphoma 3 protein homolog	Bcl3	47 kDa	4	0.999953	2282265	1810737	2651467	2024885	1279316	1088216	1114267	518967	3056700	3093892
95762	ENSMUSG00000000594	Gm2a	protein_coding	4127	99.8452	77.4518	72.9433	104.817	61.2851	47.0229	59.9078	57.4696	47.912	37.5178	43.124	28.9747	59.7828	52.0095	51.5441	60.3757	71.4413	66.2802	97.4786	86.9021	79.5932	68.4442	69.4784	75.5273				88141	6387	Q6PAJ1	Breakpoint cluster region protein	Bcr	143 kDa	11	0.999403	2578264	3325152	2493293	2489726	1939140	2190120	1685865	1805994	2592776	2596317
1930618	ENSMUSG00000000600	Krit1	protein_coding	21853	203.256	157.746	159.721	174.695	76.3173	77.4809	49.21	128.39	61.1889	59.7941	88.6439	106.983	51.9166	46.5085	99.2223	77.7918	60.3652	48.038	42.5768	79.7594	49.9636	45.9945	24.8137	77.8512				88151	3216	P23780	Beta-galactosidase	Glb1	73 kDa	12	0.999996	148014200	122935400	127445600	124148000	81303550	81528280	86742030	74218960	74370200	68723880
104571	ENSMUSG00000000605	Clcn4	protein_coding	8575	94.8529	95.216	71.6857	62.8904	28.9081	30.458	23.5352	28.1234	23.6674	22.8624	28.7494	28.9747	29.367	31.5058	36.0808	25.5436	30.4595	25.5392	24.6497	35.7132	37.7632	44.3519	29.7765	38.3446				88170	1640	Q9CY64	Biliverdin reductase A	Blvra	34 kDa	14	1	561017900	582354300	558541000	522588300	377363000	377281000	350607200	345381100	371093000	396315100
1316662	ENSMUSG00000000606	Vmn2r88	protein_coding	4597	0	0	0	0	0	0	0	0	0	0	0	0	0	0	0	0	0	0	0	0	0	0	0	0				88174	6544	P25916	Polycomb complex protein BMI-1	Bmi1	37 kDa	2	0.999252	1209185	1072856	1328696	759972	1491901	1522235	1167290	1212006	1363856	1102318
1351343	ENSMUSG00000000617	Grm6	protein_coding	5421	2.85272	1.42113	0	0	0	0	0	0	0	0	0	0	0	0	0	0	0	0	0	0	0	0	0	0				88175	3307	Q8K2I4	Beta-mannosidase	Manba	101 kDa	18	0.999995	90791960	79180760	72914990	76307530	19922490	17318650	22553240	20213330	16403670	16605810
1340055	ENSMUSG00000000627	Sema4f	protein_coding	5290	15.69	18.4747	8.8035	9.78294	5.20345	4.27481	5.34891	7.33655	12.6996	9.37946	3.59367	4.45764	6.29293	6.50119	5.15441	0	23.26	31.6199	32.4929	23.8088	1.74292	3.28532	2.48137	3.48588				88190	6204	P28028	Serine/threonine-protein kinase B-raf	Braf	89 kDa	7	0.999543	4575244	4630419	4271069	3790319	4912071	4692887	4645671	4166359	3774024	4320289
1315197	ENSMUSG00000000628	Hk2	protein_coding	5969	2.13954	7.10567	8.8035	5.59025	300.644	261.832	200.049	224.988	352.702	374.006	285.098	281.946	364.465	372.068	287.358	260.08	400.404	453.624	388.794	363.084	287.581	353.72	284.117	254.469				88192	3475	Q3TKT4	Transcription activator BRG1	Smarca4	181 kDa	43	0.999992	191332500	214247300	201380300	215534600	159190300	175263500	160500600	189505700	168752500	167181900
2667185	ENSMUSG00000000631	Myo18a	protein_coding	16037	53.4885	63.2405	86.7774	64.2879	33.5334	39.0076	46.0006	44.0193	34.6352	42.2076	28.7494	55.7205	24.1229	33.5061	38.6581	38.3154	29.9057	29.7957	32.4929	41.6654	30.7915	27.3777	52.1088	47.6403				88208	996	P18572	Basigin	Bsg	42 kDa	7	1	17136570	15376200	13345090	12720510	384160500	379103100	307721800	335333100	357985500	357263000
104745	ENSMUSG00000000632	Sez6	protein_coding	5779	0.71318	0.710567	0	0	2.89081	1.60305	2.13956	1.22276	7.5043	3.5173	2.39578	1.11441	3.14646	2.50046	1.2886	6.96643	6.64571	3.04038	3.36133	2.38088	2.90486	2.19022	2.48137	3.48588				88215	2836	P62325	Protein BTG1	Btg1	19 kDa	5	0.999998	12734370	10886040	10321090	11936970	7717378	6856846	7680902	7147036	8400755	8249038
1349444	ENSMUSG00000000673	Haao	protein_coding	4681	1.42636	0.710567	0	0	2.31265	3.20611	1.06978	1.22276	4.04077	1.17243	0	0	1.04882	2.50046	0	0	3.32285	1.21615	0	1.19044	9.87653	11.4986	8.6848	1.16196				88218	2491	Q63829	COMM domain-containing protein 3	Commd3	22 kDa	7	0.999999	46157400	42577530	42110660	43917950	42652020	39447440	41575810	36109180	37698370	41952140
1346088	ENSMUSG00000000682	Cd52	protein_coding	1187	1164.62	857.654	708.053	747.696	333.599	340.916	317.725	262.893	308.831	303.66	275.515	236.255	407.991	449.582	327.305	361.093	293.519	291.876	295.797	258.325	400.29	446.804	419.352	355.559				88222	8029	P50637	Translocator protein	Tspo	19 kDa	1	0.988655	807639	1568826	1581538	1035727	111175	165121	142609	159188	101793	221675
1914727	ENSMUSG00000000686	Abhd15	protein_coding	3035	0.71318	0	0	0	0	1.0687	0	0	0	0	3.59367	2.22882	0.524411	0	1.2886	1.16107	0.553809	0	1.12044	0	0	0	1.24069	0				88227	5211	P01027	Complement C3	C3	186 kDa	12	0.999887	229548400	91628870	78680890	128589100	1855161	1850120	1349580	1363899	1248292	1326250
96187	ENSMUSG00000000690	Hoxb6	protein_coding	1964	0	0	0	0	0	0	0	0	0	0	0	0	0	0	0	0	0	0	0	0	0	0	0	0				88228	6809	P01029	Complement C4-B	C4b	193 kDa	6	0.998869	51847620	22264030	29224450	40224020	7823974	6480042	7786703	7602529	6964520	7398456
1337004	ENSMUSG00000000693	Loxl3	protein_coding	4603	0	0	0	0	0	0	2.13956	0	1.15451	1.75865	0	0	0	0	1.2886	0	0	0	0	0	0.580972	0	0	0				88236	5810	Q8BH35	Complement component C8 beta chain	C8b	66 kDa	1	0.999732	2685267	1553795	871233	1579675	0	890.007	3771.51	16293.1	5131.33	17255.7
1351635	ENSMUSG00000000701	Tcl1b5	protein_coding	1055	0	0	0	0	0	0	0	0	0	0	0	0	0	0	0	0	0	0	0	0	0	0	0	0				88246	2017	P07356	Annexin A2	Anxa2	39 kDa	16	1	294922900	284980300	224986600	218340900	391108800	316245800	189666400	178460900	479257300	430597300
103118	ENSMUSG00000000706	Btn1a1	protein_coding	4119	0	0	0	0	0	0	0	0	0	0	0	0	0	0	0	0	0	0	0	0	0	0	0	0				88251	3432	P0DP26	Calmodulin-1	Calm1	17 kDa	8	0.999993	2045824000	1146263000	1969259000	2278734000	1841788000	1711919000	1487026000	1268946000	1565371000	1508403000
1343094	ENSMUSG00000000708	Kat2b	protein_coding	4867	96.2793	141.403	111.93	109.01	20.8138	24.0458	13.9072	22.0097	18.4721	14.6554	20.3641	22.2882	10.4882	13.5025	19.329	18.5772	19.9371	29.1876	26.8906	35.7132	21.496	24.6399	21.0917	34.8588				88251	3432.1	P0DP26	Calmodulin-1	Calm1	17 kDa	8	0.999993	2045824000	1146263000	1969259000	2278734000	1841788000	1711919000	1487026000	1268946000	1565371000	1508403000
105938	ENSMUSG00000000711	Rab5b	protein_coding	4201	34.9458	21.317	7.54586	26.5537	7.5161	9.08397	20.3259	20.7869	10.9678	11.1381	10.781	13.3729	9.43939	9.00165	14.1746	16.255	11.0762	11.5534	20.168	16.6662	15.6863	15.3315	29.7765	33.6968				88252	510	P14211	Calreticulin	Calr	48 kDa	10	1	889930500	828843000	666769300	814951700	1169591000	1126797000	1127458000	1142511000	1098884000	1181175000
88518	ENSMUSG00000000724	Cryba1	protein_coding	1594	0	0	0	0	0	0	0	0	0	0	0	0	0	0	0	0	0	0	0	0	0	0	0	0				88255	1357	P14824	Annexin A6	Anxa6	76 kDa	29	1	8301764000	8588909000	8222390000	7488328000	1740829000	1817094000	1924183000	1728278000	2435297000	2414630000
1859287	ENSMUSG00000000730	Dnmt3l	protein_coding	2988	0	0	0	0	0	0	0	0	0	0.586216	0	0	0	0	0	0	0	0	0	0	0	0	0	0				88256	8269	P11798	Calcium/calmodulin-dependent protein kinase type II subunit alpha	Camk2a	54 kDa	4	0.979768	352481	344538	288054	564073	53052.8	42025.9	23256.9	14547	1378.99	96239.8
1338803	ENSMUSG00000000731	Aire	protein_coding	3825	0	0	0	0	0	0	0	0	0.577254	0	0	0	0	0	0	0	0	0	0	0	0	0	0	0				88258	1743	P08414	Calcium/calmodulin-dependent protein kinase type IV	Camk4	53 kDa	8	1	36728560	42116160	39181800	40651310	13018380	12553890	11623880	13409830	12077770	13619930
1354701	ENSMUSG00000000732	Icosl	protein_coding	4620	9.98452	2.84227	5.03057	2.79513	0	0	1.06978	0	0	0	0	0	0	0	0	0	0	0.608075	0	0	0	0	0	0				88259	530	Q923T9	Calcium/calmodulin-dependent protein kinase type II subunit gamma	Camk2g	60 kDa	11	1	54903460	57038720	55942790	52197700	20142590	19237020	20148270	19899230	22292870	21620920
2385906	ENSMUSG00000000738	Spg7	protein_coding	4518	85.5816	63.2405	70.428	64.2879	58.9725	52.9008	65.2567	61.1379	57.7254	60.9665	70.6755	60.1781	53.4899	64.0117	50.2555	48.765	54.2733	55.9429	56.0222	61.9028	52.2875	46.5421	73.2004	63.9077				88261	651	P35564	Calnexin	Canx	67 kDa	18	1	410919000	454419900	420754000	368849100	734014300	742822200	794950500	825725700	708624500	727612800
1931463	ENSMUSG00000000739	Sult5a1	protein_coding	4419	0.71318	0	0	0	0	0	0	0	0	0	0	0	0	0	0	0	0	0	0	0	0	0	0	0				88262	324	P40124	Adenylyl cyclase-associated protein 1	Cap1	52 kDa	18	1	2604308000	2745253000	2477694000	2268270000	1075285000	978110500	975639300	1018856000	1027750000	984361300
105922	ENSMUSG00000000740	Rpl13	protein_coding	2595	1230.24	1065.14	872.804	884.658	1613.65	1426.18	1252.71	1022.23	1556.28	1626.16	1247	988.481	1457.34	1447.27	1088.87	1011.29	1451.53	1446.61	989.351	985.684	1413.51	1638.28	1383.36	1093.4				88263	1022	O35350	Calpain-1 catalytic subunit	Capn1	82 kDa	26	1	874011000	923891500	792952500	750327400	196013000	198472300	205940900	193960000	206936400	203680100
1920159	ENSMUSG00000000743	Chmp1a	protein_coding	3272	105.551	73.899	77.9739	51.7098	58.9725	60.3817	39.5819	28.1234	49.6438	59.2078	38.3325	35.6611	54.0143	59.0108	57.9871	32.51	78.6409	82.0902	45.9382	44.0463	53.4495	49.2799	39.7019	59.2599				88264	874	O08529	Calpain-2 catalytic subunit	Capn2	80 kDa	17	1	364255500	350112500	305221000	323557600	90116130	87687920	93192170	89135920	90263470	94784330
1915525	ENSMUSG00000000751	Rpa1	protein_coding	5578	134.078	88.8209	101.869	93.6368	121.992	118.092	138.002	127.167	101.019	129.554	107.81	118.127	129.005	131.524	109.531	123.074	155.62	148.37	157.982	145.234	170.806	176.86	202.232	148.731				88266	2355	O88456	Calpain small subunit 1	Capns1	28 kDa	3	0.999999	320684400	347319800	294378100	285436300	92743450	92062690	90044320	97060800	89241380	88078810
108080	ENSMUSG00000000753	Serpinf1	protein_coding	2359	0	0	0	0	2.31265	2.1374	3.20935	2.44552	4.61803	5.27595	0	2.22882	5.76852	8.50156	11.5974	12.7718	26.029	24.323	17.9271	19.047	0.580972	1.09511	0	0				88268	6924	P13634	Carbonic anhydrase 1	Ca1	28 kDa	3	0.998633	2927745	1792611	1204108	1175090	390415	112040	197207	239892	154838	164909
2183752	ENSMUSG00000000759	Tubgcp3	protein_coding	8568	46.3567	59.6876	46.5328	61.4928	23.7046	20.3053	36.3726	31.7917	21.3584	26.3797	28.7494	36.7755	23.0741	24.5045	29.6378	45.2818	32.1209	40.133	31.3724	39.2845	33.1154	38.3288	37.2206	39.5066				88269	5014	P00920	Carbonic anhydrase 2	Ca2	29 kDa	6	0.999916	34366940	32987770	24572290	27743060	4728783	4004459	3660533	4130264	2776515	2763480
97441	ENSMUSG00000000766	Oprm1	protein_coding	8037	0.71318	0	0	0	2.31265	2.1374	0	6.11379	0	1.75865	5.98945	0	0	5.00092	1.2886	0	0	0.608075	0	0	0	1.09511	2.48137	0				88271	445	P24270	Catalase	Cat	60 kDa	15	1	189420400	190940900	169652400	173521800	111364600	111672400	114678900	115412500	103972400	101220000
1914315	ENSMUSG00000000776	Polr3d	protein_coding	2854	42.7908	39.7917	47.7904	53.1074	90.1932	67.8626	75.9545	67.2517	77.9292	80.3116	58.6966	112.555	60.8316	67.5124	63.1415	87.0804	53.7195	54.7268	60.5039	58.3315	48.2207	40.519	65.7563	65.0697				88274	5028	P26231	Catenin alpha-1	Ctnna1	100 kDa	20	0.999915	3736307	6134522	5587569	6009570	21223220	20141090	20293430	19241960	23048150	24724930
98507	ENSMUSG00000000782	Tcf7	protein_coding	3019	799.475	554.242	611.215	627.506	130.664	107.405	164.746	118.608	90.0516	93.2084	128.174	102.526	97.0159	95.5175	97.9337	130.04	85.8404	112.494	113.165	109.52	137.69	126.485	161.289	122.006				88275	4096	Q61301	Catenin alpha-2	Ctnna2	105 kDa	7	0.999978	166981	242126	87464.8	47206.4	1982055	1871861	1741532	1433603	1832437	2033661
103064	ENSMUSG00000000787	Ddx3x	protein_coding	5277	558.42	729.042	782.254	813.382	493.75	494.809	261.027	492.772	500.479	536.974	421.657	478.082	569.51	656.12	536.058	463.268	395.42	479.163	336.133	409.511	398.547	410.665	153.845	390.418				88279	1703	P22682	E3 ubiquitin-protein ligase CBL	Cbl	101 kDa	22	1	331593500	357822800	324184200	303421300	137521200	139574100	130973300	116853400	148308300	150223800
104579	ENSMUSG00000000791	Il12rb1	protein_coding	4105	11.4109	1.42113	6.28822	1.39756	78.0518	61.9847	78.0941	66.029	76.7747	75.6219	79.0608	53.4917	54.5387	74.5137	78.6047	61.5368	69.2261	59.5914	61.6244	44.0463	29.0486	32.8532	31.0171	29.049				88283	7276	P19324	Serpin H1	Serpinh1	47 kDa	1	0.997615	987806	545031	717477	817476	87343.4	36797.1	152603	64527.7	40041.6	46319.3
2149330	ENSMUSG00000000792	Slc5a5	protein_coding	2928	0	0	0	0	0	0	0	1.22276	0	0.586216	0	0	0	0	1.2886	1.16107	0	0	0	0	0.580972	0	0	0				88284	3055	P48758	Carbonyl reductase [NADPH] 1	Cbr1	31 kDa	10	0.999997	672656200	678620400	708234100	611566500	135423700	132064400	147761500	130308300	124326700	125200700
2153183	ENSMUSG00000000794	Kcnn3	protein_coding	10451	0	0	0	0	0	0	0	0	0	0	0	0	0	0	0	0	0	0	0	0	0	0	0	0				88289	3698	P30658	Chromobox protein homolog 2	Cbx2	55 kDa	9	0.999989	647835	1354340	969116	785225	2947170	2604285	3325345	3889671	2660937	2240467
2144475	ENSMUSG00000000804	Usp32	protein_coding	7680	32.8063	27.7121	16.3494	32.144	14.454	6.94656	2.13956	18.3414	7.5043	7.62081	10.781	12.2585	8.39057	10.0018	2.5772	6.96643	10.5224	18.8503	10.084	9.52351	11.6194	11.4986	9.92548	8.13371				88302	3299	P24860	G2/mitotic-specific cyclin-B1	Ccnb1	48 kDa	8	0.999995	1157998	1682736	483928	1555998	27822920	28583960	25973460	29154170	30379670	30131360
1096574	ENSMUSG00000000805	Car4	protein_coding	1966	0	0	0	0	0	0	0	0	0	0	0	0	0	0	0	0	0	0	0	0	0	0	0	0				88311	5839	P30276	G2/mitotic-specific cyclin-B2	Ccnb2	45 kDa	10	0.999721	1135268	1003727	640534	419694	9716060	11241870	10641880	10531040	10009250	10975620
2386711	ENSMUSG00000000811	Txnrd3	protein_coding	2836	4.99226	9.23737	2.51529	5.59025	17.3448	10.1527	7.48847	14.6731	10.3906	11.7243	5.98945	7.80087	9.43939	12.5023	19.329	18.5772	8.30713	7.2969	11.2044	15.4757	7.55264	4.92799	12.4069	2.32392				88314	4370	P30280	G1/S-specific cyclin-D2	Ccnd2	33 kDa	5	0.999967	609196	872392	612414	588422	1576190	1529523	1968077	1719245	2096222	1987510
99255	ENSMUSG00000000817	Fasl	protein_coding	1937	7.1318	2.1317	6.28822	9.78294	8.09426	11.2214	11.7676	9.78207	8.08155	5.86216	9.58312	2.22882	5.24411	3.50064	6.44301	8.1275	1.66143	0	2.24089	1.19044	6.3907	4.92799	6.20343	3.48588				88315	4902	P30282	G1/S-specific cyclin-D3	Ccnd3	32 kDa	7	0.999928	3121116	2804226	1558749	3557876	5595052	5995078	4947508	5737974	11251800	10112500
2685478	ENSMUSG00000000823	Zfp512b	protein_coding	6810	43.504	41.2129	62.8822	72.6733	8.09426	15.4962	32.0935	15.8959	14.4313	9.37946	16.7705	20.0594	13.1103	14.5027	33.5036	19.7382	3.87666	11.5534	4.48177	22.6183	11.0385	9.85597	11.1662	20.9153				88316	6713	Q61457	G1/S-specific cyclin-E1	Ccne1	47 kDa	5	0.999037	407249	676930	378403	465018	3648844	3542946	3355386	3009294	4300531	3757015
892995	ENSMUSG00000000826	Dnajc5	protein_coding	6953	191.132	179.773	144.629	145.347	95.9748	97.2519	87.7221	90.4841	101.597	87.9324	116.195	82.4663	128.481	125.023	77.3161	91.7247	131.807	128.304	89.6355	122.615	122.585	107.321	109.18	88.3088				88320	7227	P08920	T-cell surface antigen CD2	Cd2	38 kDa	6	0.997756	32811640	50567750	32241710	44391640	30730580	32379640	30738650	38222050	45526740	44024160
1913564	ENSMUSG00000000827	Tpd52l2	protein_coding	4982	23.5349	20.6064	16.3494	18.1683	65.3322	57.7099	64.1869	48.9103	47.912	49.8284	35.9367	45.6908	46.6725	57.5106	45.1011	47.604	83.6251	85.7386	58.263	59.522	48.8017	60.2309	48.3867	39.5066				88321	6211	P19437	B-lymphocyte antigen CD20	Ms4a1	32 kDa	3	0.99954	15005660	10356100	5402283	8238412	1433884	431523	158325	435182	1569662	409896
95564	ENSMUSG00000000838	Fmr1	protein_coding	8966	67.7521	67.5039	91.808	81.0587	50.8782	50.7633	27.8143	51.3559	37.5215	55.1043	37.1346	44.5764	60.3072	58.5107	68.2959	45.2818	62.0266	57.1591	52.6608	97.616	61.5831	68.4442	32.2578	79.0132				88322	7711	P35329	B-cell receptor CD22	Cd22	97 kDa	1	0.994693	763577	601265	329051	409298	30179.1	28576	34867.5	69320.9	77268.1	96931.6
106190	ENSMUSG00000000861	Bcl11a	protein_coding	13175	12.1241	4.97397	0	9.78294	0	0	0	1.22276	0	0	0	0	0.524411	0	0	0	2.21524	0.608075	0	0	1.16194	0	0	0				88326	1037	P41272	CD27 antigen	Cd27	28 kDa	6	1	44256880	28140710	23678590	39090180	12697240	11924480	10859120	12562880	9862317	10082600
96556	ENSMUSG00000000869	Il4	protein_coding	1227	0	0	0	0	0.578161	0	1.06978	1.22276	0	0	0	0	3.67087	1.50028	7.73161	10.4496	0	0	1.12044	0	0	0	0	0				88327	4932	P31041	T-cell-specific surface glycoprotein CD28	Cd28	25 kDa	4	0.999925	18214210	17422000	18737920	18601250	22292280	22914770	23811840	17722530	25897230	25631750
1891701	ENSMUSG00000000876	Pxmp4	protein_coding	3114	24.9613	19.8959	15.0917	11.1805	17.3448	18.1679	14.9769	20.7869	23.6674	21.1038	14.3747	20.0594	26.2205	19.0035	27.0606	19.7382	43.1971	37.0926	32.4929	46.4271	63.326	65.1589	49.6274	49.9642				88328	7346	P32972	Tumor necrosis factor ligand superfamily member 8	Tnfsf8	27 kDa	1	0.997254	108350	131565	40628.7	27841.8	5779559	7216473	6838869	4881651	4251997	4275226
1888986	ENSMUSG00000000881	Dlg3	protein_coding	5844	9.98452	7.81624	11.3188	6.98782	10.9851	12.8244	11.7676	23.2324	15.0086	11.7243	17.9684	16.7161	14.6835	9.00165	18.0404	12.7718	15.5066	23.7149	10.084	8.33308	9.87653	5.47554	8.6848	9.29567				88330	7264	Q61470	Leukocyte antigen CD37	Cd37	32 kDa	4	0.997651	14246630	9262693	28720900	6639020	3313591	5033493	4511507	5028384	4613586	4247014
1338057	ENSMUSG00000000884	Gnb1l	protein_coding	4219	2.13954	13.5008	6.28822	6.98782	12.1414	8.01527	2.13956	4.89103	12.6996	12.8968	9.58312	7.80087	10.4882	10.0018	7.73161	11.6107	8.86094	6.08075	6.72266	3.57132	5.80972	9.30842	3.72206	6.97175				88331	5082	P04235	T-cell surface glycoprotein CD3 delta chain	Cd3d	19 kDa	3	0.999907	181639200	199902600	190126700	196364600	52535490	40608360	52737940	68926780	34907420	32582490
94864	ENSMUSG00000000889	Dbh	protein_coding	2692	0	0	0	0	0	0	0	0	0	0	0	0	0	0	0	0	0	0	0	0	0	0	0	0				88332	584	P22646	T-cell surface glycoprotein CD3 epsilon chain	Cd3e	21 kDa	3	1	338783700	344172800	315297200	302934000	55609950	61681370	54637300	75741850	51910050	54493750
97008	ENSMUSG00000000901	Mmp11	protein_coding	2778	2.85272	0	0	2.79513	0.578161	2.1374	3.20935	4.89103	1.73176	0	0	1.11441	1.57323	1.50028	3.86581	1.16107	2.21524	1.82423	2.24089	1.19044	4.06681	3.28532	3.72206	2.32392				88333	838	P11942	T-cell surface glycoprotein CD3 gamma chain	Cd3g	20 kDa	7	1	273199300	289770600	247564900	271694600	49949670	44807480	57741610	53053700	47766450	44176630
1328366	ENSMUSG00000000902	Smarcb1	protein_coding	7930	35.659	44.7657	37.7293	48.9147	64.7541	100.992	115.536	79.4793	88.897	82.6565	64.6861	90.2672	81.2836	96.0176	99.2223	101.013	67.5647	74.7933	104.201	92.8543	93.5366	82.6806	107.94	96.4425				88334	1384	P24161	T-cell surface glycoprotein CD3 zeta chain	Cd247	19 kDa	7	1	379085600	328549300	326582800	385270600	44062020	42230580	41483840	46483500	46813490	52569420
98938	ENSMUSG00000000903	Vpreb3	protein_coding	859	2.85272	2.1317	0	1.39756	0	0	0	0	0	0	0	1.11441	0	0	0	0	0	0	0	0	0	0.547554	0	0				88335	1670	P06332	T-cell surface glycoprotein CD4	Cd4	51 kDa	7	1	79255120	82125730	74180020	67529570	36717230	37375050	37030420	38386110	29499310	28658150
1352504	ENSMUSG00000000915	Hip1r	protein_coding	7369	17.1163	18.4747	20.1223	12.5781	21.392	23.5114	34.233	23.2324	9.81331	20.5176	13.1768	22.2882	14.1591	17.0031	12.886	32.51	14.399	12.7696	24.6497	23.8088	10.4575	8.21331	9.92548	12.7815				88336	6546	P27512	Tumor necrosis factor receptor superfamily member 5	Cd40	32 kDa	5	0.999251	146747	178277	149440	138893	73888.4	23630	24462.5	38427.8	205640	65646.1
2140844	ENSMUSG00000000916	Nsun5	protein_coding	4317	10.6977	12.0796	3.77293	11.1805	28.9081	18.1679	33.1632	20.7869	18.4721	19.3451	21.562	13.3729	18.3544	22.5041	24.4834	19.7382	10.5224	17.0261	13.4453	14.2853	5.22875	8.76086	14.8882	16.2674				88337	5651	P27548	CD40 ligand	Cd40lg	29 kDa	7	0.999786	3500763	3728881	2707462	2872819	15238290	15241170	18834680	18826450	14541270	13514000
1920210	ENSMUSG00000000934	Top1mt	protein_coding	2043	7.84498	4.2634	0	2.79513	17.923	18.7023	24.605	18.3414	19.0494	13.483	26.3536	18.945	13.6347	20.0037	14.1746	10.4496	13.2914	12.1615	21.2884	14.2853	11.6194	8.21331	17.3696	19.7533				88338	3992	P15379	CD44 antigen	Cd44	86 kDa	6	0.999982	30099480	28709170	29421460	25242620	76385660	70282630	64298920	68784650	70446730	81506000
96171	ENSMUSG00000000938	Hoxa10	protein_coding	3270	0	0	0	0	0	0	0	0	0	0	0	0	0	0	0	0	0	0	1.12044	0	0	0	0	0				88339	2755	P18181	CD48 antigen	Cd48	27 kDa	5	0.999998	96197090	103420200	78911190	77814380	61631950	53977180	58091230	58050610	52799120	50904210
96176	ENSMUSG00000000942	Hoxa4	protein_coding	1594	0	0	0	0	0	0	0	1.22276	0	0	0	0	0	0	0	0	0.553809	0	0	0	0	0	2.48137	1.16196				88340	196	P13379	T-cell surface glycoprotein CD5	Cd5	54 kDa	16	1	434642400	459061600	381374200	413103000	526234100	474639600	532092900	564946700	477792400	470002400
5613898	ENSMUSG00000000948	Gm38393	protein_coding	5216	0	0	0	0	0	0	0	0	0	0	0	0	0	0	0	0	0	0	0	0	0	0	0	0				88343	3310	P37217	Early activation antigen CD69	Cd69	23 kDa	4	0.999995	1561212	1936272	1478284	369457	39528380	30605930	33304460	37327800	27895900	34177180
101900	ENSMUSG00000000957	Mmp14	protein_coding	5960	2.13954	0.710567	0	1.39756	1.15632	1.60305	1.06978	0	2.88627	0.586216	0	1.11441	1.57323	3.00055	0	0	4.43047	1.21615	2.24089	2.38088	5.22875	0.547554	0	0				88345	2244	P21855	B-cell differentiation antigen CD72	Cd72	40 kDa	5	0.999999	2692462	2213743	1856746	2704773	785054	1080363	1115075	1696609	1000878	1108000
1337120	ENSMUSG00000000958	Slc7a7	protein_coding	3315	0	2.1317	0	0	1.15632	1.0687	0	1.22276	1.15451	1.75865	1.19789	0	0	3.00055	0	0	0	0.608075	1.12044	1.19044	0.580972	0.547554	0	3.48588				88347	7045	P10300	T-cell surface glycoprotein CD8 beta chain	Cd8b	24 kDa	3	0.998352	988926	523603	657481	708687	514660	645171	508324	780283	618095	401650
1916339	ENSMUSG00000000959	Oxa1l	protein_coding	4457	59.9071	38.3706	57.8516	58.6977	47.9874	44.3511	55.6287	53.8014	42.7168	48.0697	57.4987	49.034	38.282	44.0081	42.5239	38.3154	49.8428	44.9976	34.7337	51.1889	45.8968	53.6603	33.4985	47.6403				88351	159	P11440	Cyclin-dependent kinase 1	Cdk1	34 kDa	15	1	15306130	13339140	12431880	14861750	597369700	616061700	525399300	543724900	503173100	522508000
1919790	ENSMUSG00000000976	Heatr6	protein_coding	6419	65.6125	67.5039	61.6245	67.083	63.0196	71.0687	59.9078	53.8014	65.2297	53.3457	47.9156	42.3476	43.0017	48.5089	50.2555	51.0872	51.5042	49.2541	58.263	48.808	37.1822	48.1847	45.9054	63.9077				88353	3744	P24788	Cyclin-dependent kinase 11B	Cdk11b	92 kDa	22	0.999988	218356300	220913400	230785600	234405800	240191700	228306200	243038700	202964800	229757100	246372400
98260	ENSMUSG00000000982	Ccl3	protein_coding	766	1.42636	0	0	0	53.1908	51.832	52.4193	64.8062	84.279	69.1735	88.6439	72.4366	5.76852	4.50083	6.44301	5.80536	2.21524	10.9454	4.48177	2.38088	7.55264	3.28532	6.20343	4.64783				88357	3362	P30285	Cyclin-dependent kinase 4	Cdk4	34 kDa	13	0.999994	15005320	12609780	13995300	10715560	66623720	65286540	78581600	75481420	55576860	63384190
107506	ENSMUSG00000000983	Wfdc18	protein_coding	1220	0	0	0	0	0	0	0	0	0	0	0	0	0	0	0	0	0	0	0	0	0	0	0	0				88373	6296	P28033	CCAAT/enhancer-binding protein beta	Cebpb	31 kDa	6	0.999481	922269	839866	1114000	1266242	6715935	7062679	6461442	7170050	8162062	8958135
1925619	ENSMUSG00000001014	Icam4	protein_coding	1110	2.13954	0	0	0	2.31265	0.534351	2.13956	1.22276	0	1.17243	1.19789	0	2.09764	5.00092	3.86581	1.16107	0	1.82423	0	2.38088	1.16194	1.09511	2.48137	1.16196				88375	7277	O35216	Histone H3-like centromeric protein A	Cenpa	16 kDa	1	0.997608	888130	1925718	1862750	2921598	497780	204766	498630	817508	456233	152836
1915031	ENSMUSG00000001016	Ilf2	protein_coding	8580	62.0466	80.2941	70.428	68.4806	90.7713	97.2519	114.467	125.944	86.0108	89.6911	106.612	81.3519	97.5404	100.018	96.6451	102.174	85.8404	83.3063	95.2377	84.5212	76.1074	89.2513	120.346	85.9849				88376	7315	P27790	Major centromere autoantigen B	Cenpb	65 kDa	1	0.9974	0	29708.3	60965.8	15087.4	39683	254.871	13319.5	79015.8	55071.5	54142.4
1913761	ENSMUSG00000001017	Chtop	protein_coding	3637	172.59	130.034	130.795	139.756	171.714	182.214	187.212	155.29	151.24	185.244	131.768	152.674	158.372	180.533	184.27	164.872	153.405	173.301	170.307	139.281	141.176	162.076	150.123	167.322				88379	4683	Q07968	Coagulation factor XIII B chain	F13b	76 kDa	1	0.999948	3699113	2994160	3679912	4022411	67822.9	21465.9	113472	37696.2	35780.5	30297.8
1333745	ENSMUSG00000001018	Snapin	protein_coding	2290	41.3644	27.7121	20.1223	19.5659	26.5954	25.6488	22.4654	15.8959	19.0494	16.4141	20.3641	14.4873	19.4032	18.0033	16.7518	9.28858	23.8138	24.323	15.6862	21.4279	26.7247	24.6399	17.3696	34.8588				88380	2859	P19221	Prothrombin	F2	70 kDa	7	0.999998	33749540	13208660	13800070	24984070	1153149	853850	1009788	953247	1384724	1502319
1330282	ENSMUSG00000001020	S100a4	protein_coding	584	30.6667	18.4747	12.5764	25.1561	1.15632	0	1.06978	1.22276	1.73176	0	1.19789	1.11441	0	0.500092	0	1.16107	1.10762	1.21615	0	2.38088	0	1.09511	2.48137	4.64783				88382	5568	O88783	Coagulation factor V	F5	247 kDa	7	0.99981	23881040	32863160	24798170	27875670	2882205	2908304	3619564	3550045	2313285	2979792
1338849	ENSMUSG00000001021	S100a3	protein_coding	2670	0	0	0	0	0	0	0	0	0	0	0	1.11441	0	0	0	0	0	0	0	1.19044	0	0	0	0				88393	2445	P40201	Chromodomain-helicase-DNA-binding protein 1	Chd1	196 kDa	42	0.999999	51556010	55958880	49349920	51752530	123574900	123048300	120170200	110176100	123560000	121137000
1338915	ENSMUSG00000001023	S100a5	protein_coding	432	0	0	0	0	0	0	0	0	0	0	0	0	0	0	0	0	0	0	0	0	0	0	0	0				88407	749	Q04447	Creatine kinase B-type	Ckb	43 kDa	14	1	273301900	334005900	336187700	272727000	225424300	195412200	223063100	172118800	186719100	171594300
1339467	ENSMUSG00000001025	S100a6	protein_coding	1367	38.5117	22.7381	23.8952	19.5659	1.73448	1.60305	4.27913	1.22276	2.30901	1.75865	1.19789	18.945	2.62205	4.00073	7.73161	3.48322	14.399	20.0665	24.6497	21.4279	1.74292	8.21331	3.72206	10.4576				88413	8042	P07310	Creatine kinase M-type	Ckm	43 kDa	1	0.988341	86154.9	48512.5	89708.2	144667	150878	179062	208815	57217.4	213784	112493
98250	ENSMUSG00000001027	Scn4a	protein_coding	7041	0	0	0	0	0	0	0	0	0	0	0	0	0	0	0	0	0	0	0	0	0	0	0	0				88423	3632	Q06890	Clusterin	Clu	52 kDa	3	0.99999	2461842	1965022	2021575	2617178	131770	192017	167063	266733	114504	137736
96394	ENSMUSG00000001029	Icam2	protein_coding	1904	82.7289	64.6616	49.0481	47.5172	20.2356	18.7023	32.0935	13.4503	17.3176	16.4141	23.9578	7.80087	17.83	22.004	11.5974	19.7382	7.19952	12.1615	10.084	19.047	16.2672	14.2364	24.8137	17.4294				88431	744	P53996	Cellular nucleic acid-binding protein	Cnbp	20 kDa	4	1	57958970	56779910	86766320	63960450	117483000	140910100	151048400	122407400	140366500	143689500
1346347	ENSMUSG00000001034	Mapk7	protein_coding	4394	18.5427	13.5008	11.3188	11.1805	7.5161	11.2214	13.9072	9.78207	16.7404	15.8278	9.58312	10.0297	11.0126	8.00147	11.5974	8.1275	16.6143	23.1069	16.8066	17.8566	12.7814	21.9022	14.8882	12.7815				88437	3873	P16330	2',3'-cyclic-nucleotide 3'-phosphodiesterase	Cnp	47 kDa	12	0.999985	222002200	248237800	225480700	207858600	48017850	47879390	39618190	45549540	47083340	40957310
1333766	ENSMUSG00000001036	Epn2	protein_coding	5228	1.42636	0	0	0	11.5632	11.7557	6.41869	4.89103	19.0494	19.3451	10.781	6.68646	9.9638	13.5025	10.3088	0	17.1681	23.1069	17.9271	22.6183	16.2672	9.85597	6.20343	6.97175				88449	8002	O35206	Collagen alpha-1(XV) chain	Col15a1	140 kDa	1	0.98929	0	0	0	0	2919.57	6742.23	19978.5	0	0	7522.06
1351471	ENSMUSG00000001039	B9d1	protein_coding	1593	0.71318	0	0	0	1.73448	2.67176	2.13956	1.22276	3.46352	4.10351	1.19789	1.11441	4.71969	4.50083	3.86581	2.32214	7.75332	6.68883	6.72266	5.9522	3.48583	4.92799	3.72206	1.16196				88451	8187	P39061	Collagen alpha-1(XVIII) chain	Col18a1	182 kDa	1	0.983575	0	0	0	0	0	0	0	0	0	0
2139764	ENSMUSG00000001052	Sec24b	protein_coding	6020	44.9303	57.5559	35.214	46.1196	41.0495	25.6488	39.5819	30.569	42.7168	38.1041	37.1346	27.8602	41.4284	40.5074	36.0808	45.2818	40.428	38.3087	35.8542	42.8558	46.4778	36.6861	37.2206	29.049				88452	7535	P28481	Collagen alpha-1(II) chain	Col2a1	142 kDa	2	0.996216	2250607	775863	563140	1221043	104491	99852.5	203930	75491.3	185534	236429
2442218	ENSMUSG00000001053	N4bp3	protein_coding	2728	3.5659	3.55283	3.77293	1.39756	6.93794	6.41221	11.7676	8.55931	7.5043	11.1381	7.18734	5.57205	14.1591	13.5025	10.3088	6.96643	18.2757	6.08075	10.084	7.14264	11.6194	11.4986	11.1662	11.6196				88453	6675	P08121	Collagen alpha-1(III) chain	Col3a1	139 kDa	3	0.999103	4544933	1501616	1266617	1855450	182656	410880	149322	515917	384822	23131.5
1913339	ENSMUSG00000001054	Rmnd5b	protein_coding	2161	29.2404	36.2389	27.6682	25.1561	17.3448	17.6336	47.0704	31.7917	19.6266	22.2762	22.7599	28.9747	15.2079	18.5034	34.7922	23.2214	12.1838	18.8503	16.8066	20.2375	16.8482	18.0693	26.0544	23.2392				88454	4544	P02463	Collagen alpha-1(IV) chain	Col4a1	161 kDa	1	0.999958	12355.3	179878	15927.5	487698	31276.8	4684.09	10480.8	19351.1	13153.2	6997.03
1098547	ENSMUSG00000001056	Nhp2	protein_coding	1146	27.814	19.1853	13.8341	29.3488	126.617	133.588	151.909	125.944	139.118	128.968	159.319	131.5	137.396	163.53	140.458	164.872	120.73	140.465	109.803	117.853	126.652	114.986	140.197	115.034				88459	7677	Q04857	Collagen alpha-1(VI) chain	Col6a1	108 kDa	2	0.995019	329599	238022	151663	840396	19640.4	52074	20623.4	24098.9	32818.6	24843.5
1914143	ENSMUSG00000001062	Vps9d1	protein_coding	5153	16.4031	14.9219	5.03057	13.9756	9.25058	10.687	11.7676	11.0048	4.61803	9.37946	3.59367	8.91528	3.14646	5.50101	9.02021	10.4496	5.53809	3.64845	5.60222	10.714	3.48583	7.66576	7.44411	9.29567				88467	7140	P11087	Collagen alpha-1(I) chain	Col1a1	138 kDa	4	0.998044	3865578	1100526	1128909	2257187	11023.8	44714.3	50312.8	35215.8	62881.1	0
1888495	ENSMUSG00000001065	Zfp276	protein_coding	5530	9.98452	11.3691	17.607	22.361	4.62529	4.27481	5.34891	4.89103	5.77254	11.1381	3.59367	1.11441	2.62205	4.00073	3.86581	8.1275	3.87666	6.08075	11.2044	4.76176	3.48583	7.1182	1.24069	5.80979				88468	8295	Q01149	Collagen alpha-2(I) chain	Col1a2	130 kDa	1	0.978935	779104	135041	93426.7	548550	71747.1	31666.7	46918.7	38087.7	130228	44491.7
3579909	ENSMUSG00000001076	C1ql4	protein_coding	1474	0	0	0	0	0	0	0	0	0	0	0	0	0	0	0	0	0	0	0	0	0	0	0	0				88469	5066	Q9R0G6	Cartilage oligomeric matrix protein	Comp	82 kDa	7	0.999909	6370821	2248552	2254243	3533813	150199	74919.8	138037	164084	143096	408250
1915544	ENSMUSG00000001082	Mfsd10	protein_coding	2894	10.6977	9.94794	27.6682	15.3732	57.238	49.6946	78.0941	70.92	65.2297	53.3457	38.3325	72.4366	39.8552	46.5085	63.1415	73.1475	62.5804	54.7268	91.8763	96.4256	55.1924	55.8505	81.8852	75.5273				88470	649	O88587	Catechol O-methyltransferase	Comt	29 kDa	9	1	42350330	41546280	41920090	44897250	108597300	93051790	87653070	94530530	86660730	79535650
107629	ENSMUSG00000001089	Luzp1	protein_coding	8112	2.13954	3.55283	2.51529	2.79513	21.392	25.6488	25.6748	19.5641	35.2125	25.2073	31.1451	27.8602	25.1717	21.5039	29.6378	15.0939	28.7981	23.7149	24.6497	30.9514	22.077	22.9973	12.4069	25.5631				88473	1545	P19783	Cytochrome c oxidase subunit 4 isoform 1, mitochondrial	Cox4i1	20 kDa	6	1	880777400	1152515000	1064041000	1015912000	607940600	596843900	588843000	615442400	583123300	553796300
1276558	ENSMUSG00000001095	Slc13a2	protein_coding	2412	0	0	0	0	0	0	0	0	0	0	0	0	0	0	0	0	0	0	0	0	0	0	0	0				88474	951	P12787	Cytochrome c oxidase subunit 5A, mitochondrial	Cox5a	16 kDa	4	1	49479100	29450120	54397390	46359640	33005710	41147200	43044660	34381970	41973330	38203590
2141207	ENSMUSG00000001098	Kctd10	protein_coding	4039	42.7908	23.4487	22.6376	32.144	33.5334	22.9771	32.0935	34.2372	36.367	32.8281	27.5515	35.6611	25.1717	29.0053	41.2353	23.2214	35.9976	34.6603	42.5768	52.3793	38.9252	32.8532	44.6647	39.5066				88475	6691	P19536	Cytochrome c oxidase subunit 5B, mitochondrial	Cox5b	14 kDa	2	0.999077	526606300	357146100	506043000	436671500	352457500	391180100	334330200	397842700	386740400	351921500
1915061	ENSMUSG00000001100	Poldip2	protein_coding	3783	20.6822	7.81624	8.8035	13.9756	35.2678	26.1832	42.7913	30.569	37.5215	32.2419	37.1346	30.0891	31.4646	47.5087	32.215	41.7986	26.029	35.8764	20.168	41.6654	34.8583	35.591	34.7392	40.6685				88478	8137	Q7TPZ8	Carboxypeptidase A1	Cpa1	47 kDa	1	0.985271	1562927	405633	320706	516972	6390.73	12211.9	110888	57124.4	69496.3	115159
108012	ENSMUSG00000001103	Sebox	protein_coding	1359	0	0	0	0	0	0	0	0	0	0	0	0	0	0	0	0	0	0	0	0	0	0	0	0				88491	1085	P22935	Cellular retinoic acid-binding protein 2	Crabp2	16 kDa	4	1	411346	700645	829100	427884	55601030	57367200	35909250	41126560	108688700	104243100
1915585	ENSMUSG00000001105	Ift20	protein_coding	1525	95.5661	117.954	86.7774	78.2636	78.6299	67.8626	51.3495	55.0241	88.3198	89.1049	81.4565	62.4069	70.7954	74.0136	51.5441	47.604	85.8404	90.6032	78.431	61.9028	77.2693	95.2744	54.5902	65.0697				88494	6025	Q01147	Cyclic AMP-responsive element-binding protein 1	Creb1	37 kDa	2	0.99964	85461650	84086450	79830660	116952700	45643760	45632780	55482480	56859830	42670050	42673560
88459	ENSMUSG00000001119	Col6a1	protein_coding	4380	0	0	0	0	0	0	0	0	0	0	0	0	0	0	0	0	0	0	0	0	0	0	0	0				88495	7136	P27699	cAMP-responsive element modulator	Crem	39 kDa	1	0.998051	189215	0	226140	121417	21659.5	50615.5	71130.2	72557.8	73904.4	43272.7
1890470	ENSMUSG00000001120	Pcbp3	protein_coding	2933	4.99226	2.1317	6.28822	0	5.20345	1.0687	7.48847	1.22276	1.73176	0.586216	3.59367	3.34323	3.14646	2.00037	3.86581	1.16107	4.98428	4.25653	6.72266	2.38088	1.74292	5.47554	1.24069	4.64783				88501	4039	P63254	Cysteine-rich protein 1	Crip1	9 kDa	2	0.99998	60293780	30120810	55125020	74539250	8725066	9514060	6314601	8581142	8691429	6943348
109496	ENSMUSG00000001123	Lgals9	protein_coding	2137	97.7056	79.5835	95.5809	79.6611	171.714	218.015	95.2106	59.9152	218.202	228.624	104.216	76.8943	62.9293	62.0114	67.0073	49.9261	50.9504	62.0237	58.263	44.0463	70.2977	82.1331	63.275	47.6403				88508	5546	Q64010	Adapter molecule crk	Crk	34 kDa	10	0.999814	22624350	20464420	20690600	21924610	12123620	15320390	13413940	11983840	16613470	15458610
88065	ENSMUSG00000001127	Araf	protein_coding	6541	86.2948	76.0307	86.7774	78.2636	43.9403	58.7786	68.466	78.2565	42.7168	55.1043	53.9051	49.034	47.7214	54.51	52.8327	58.0536	50.9504	58.9833	69.4675	71.4264	68.5547	60.7785	76.9225	77.8512				88513	3976	Q64735	Complement component receptor 1-like protein	Cr1l	54 kDa	7	0.999982	113079700	113220600	90370970	102217100	45222240	46375630	46767000	42707310	48148720	47938930
97545	ENSMUSG00000001128	Cfp	protein_coding	1736	6.41862	4.97397	2.51529	2.79513	1.15632	0	1.06978	1.22276	0.577254	0	1.19789	0	1.57323	1.00018	0	2.32214	0.553809	0.608075	2.24089	3.57132	1.74292	0.547554	0	1.16196				88527	1559	P47199	Quinone oxidoreductase	Cryz	35 kDa	10	1	13573950	13337840	13386120	12025730	23256240	23098360	16155450	18045150	22406560	21508340
98752	ENSMUSG00000001131	Timp1	protein_coding	888	0	0.710567	1.25764	0	0	1.60305	0	0	105.637	117.243	39.5304	30.0891	0.524411	0	1.2886	0	390.435	408.019	323.808	317.847	5.22875	16.4266	11.1662	6.97175				88529	4230	Q9CZU6	Citrate synthase, mitochondrial	Cs	52 kDa	12	0.999973	768699300	818527900	778328400	829161600	574921100	580027700	673778200	691560800	620126800	546722800
1277988	ENSMUSG00000001134	Uxt	protein_coding	1639	6.41862	7.10567	12.5764	4.19269	21.392	11.2214	12.8374	17.1186	9.23606	17.0003	11.9789	18.945	11.0126	12.0022	10.3088	6.96643	21.0447	12.7696	11.2044	8.33308	15.1053	23.5448	17.3696	11.6196				88537	402	P41241	Tyrosine-protein kinase CSK	Csk	51 kDa	16	1	587805600	691360400	598199300	570301400	306277800	300537500	327607700	285532800	302457400	306548200
2151055	ENSMUSG00000001138	Cnnm3	protein_coding	6420	27.814	27.7121	31.4411	23.7586	30.6426	19.771	36.3726	25.6779	15.5858	24.6211	17.9684	16.7161	23.0741	24.5045	14.1746	15.0939	22.1524	21.2826	15.6862	22.6183	15.1053	21.3546	29.7765	37.1827				88543	791	Q60737	Casein kinase II subunit alpha	Csnk2a1	45 kDa	15	1	140740300	157737200	149737000	155855600	271814000	252645500	265347900	233731500	271317200	278762500
2443010	ENSMUSG00000001143	Lman2l	protein_coding	7359	12.8372	39.0812	22.6376	23.7586	8.67242	11.7557	13.9072	12.2276	11.5451	7.62081	9.58312	13.3729	6.29293	11.5021	12.886	9.28858	14.399	6.68883	5.60222	14.2853	13.9433	12.5937	13.6475	19.7533				88547	459	O54833	Casein kinase II subunit alpha'	Csnk2a2	41 kDa	15	1	89772560	97983780	89429810	95700590	173826200	159348400	154472200	139690300	170850600	172702600
1930089	ENSMUSG00000001150	Mcm3ap	protein_coding	7197	49.2094	65.3722	51.5634	41.9269	35.2678	39.542	42.7913	37.9055	46.1803	46.3111	58.6966	37.8899	55.5875	54.0099	34.7922	51.0872	52.058	40.741	47.0586	47.6176	40.0871	51.4701	58.3122	46.4783				88548	999	P67871	Casein kinase II subunit beta	Csnk2b	25 kDa	6	1	148164800	139236200	171133700	151901600	290510300	317308000	287799000	277258200	335641800	319513300
102722	ENSMUSG00000001151	Pcnt	protein_coding	12154	186.14	191.853	166.009	171.9	101.756	100.992	111.257	117.385	89.4743	103.174	104.216	86.924	117.468	109.02	143.035	114.946	105.224	104.589	117.647	111.901	108.642	106.225	127.791	101.09				88549	1117	P97315	Cysteine and glycine-rich protein 1	Csrp1	21 kDa	9	1	427285600	467880100	394571400	408909000	246827800	232255900	216249100	229945400	224030700	211669800
1339962	ENSMUSG00000001155	Ftcd	protein_coding	3192	0	0	0	0	0	0	0	0	0	0	0	0	0	0	0	0	0	0	0	0	0	0	0	0				88554	5446	P12399	Protein CTLA-2-alpha	Ctla2a	16 kDa	4	0.999836	634402	1192919	433608	353319	187891	2445838	524893	5984930	3588639	3198668
96908	ENSMUSG00000001156	Mxd1	protein_coding	7072	50.6358	84.5575	109.415	96.4319	32.9552	30.9924	17.1165	22.0097	45.0258	47.4835	28.7494	34.5467	18.8788	9.50174	19.329	16.255	34.3362	35.8764	32.4929	33.3323	42.411	53.1127	38.4613	53.4501				88555	8289	P12400	Protein CTLA-2-beta	Ctla2b	13 kDa	1	0.979125	0	0	0	0	4833.86	0	0	0	0	0
1345156	ENSMUSG00000001157	Gmcl1	protein_coding	6493	85.5816	78.1624	86.7774	100.625	59.5506	58.7786	37.4424	59.9152	66.9614	55.1043	59.8945	79.1231	44.5749	57.0105	51.5441	54.5704	64.2418	68.7125	72.8288	66.6646	62.1641	59.6834	52.1088	75.5273				88556	2793	P09793	Cytotoxic T-lymphocyte protein 4	Ctla4	25 kDa	5	0.999998	2176337	1907142	1487102	1141655	16670770	15223220	14233750	16161170	10691540	10452370
1913868	ENSMUSG00000001158	Snrnp27	protein_coding	1837	111.969	76.0307	61.6245	57.3001	233.577	241.527	204.328	231.101	259.187	258.521	209.631	230.683	197.178	222.541	215.196	206.671	243.122	252.959	270.027	232.136	219.608	241.471	244.415	246.335				88557	4773	P49586	Choline-phosphate cytidylyltransferase A	Pcyt1a	42 kDa	10	0.999941	13803850	17120450	15547070	14875910	18051830	16265230	17455540	18345770	18528280	18785090
2149633	ENSMUSG00000001166	Oas1c	protein_coding	2405	14.2636	10.6585	10.0611	11.1805	5.78161	5.87786	2.13956	1.22276	2.88627	5.86216	1.19789	4.45764	2.62205	3.50064	5.15441	1.16107	0	1.21615	3.36133	3.57132	1.74292	3.83288	3.72206	3.48588				88561	2434	P10605	Cathepsin B	Ctsb	37 kDa	12	0.999999	107750000	118729900	121762900	108417200	99269570	106660500	116227700	116739800	122693200	117559100
2180853	ENSMUSG00000001168	Oas1h	protein_coding	1703	0	0	0	0	0	0	0	0	0	0	0	0	0	0	0	0	0	0	0	0	0	0	0	0				88562	5036	P18242	Cathepsin D	Ctsd	45 kDa	8	0.999913	221255200	212340100	207071000	183970700	85391770	82382040	93001330	86138510	88847680	81265000
109589	ENSMUSG00000001173	Ocrl	protein_coding	9486	13.5504	13.5008	15.0917	13.9756	9.82874	13.8931	6.41869	18.3414	9.81331	10.5519	15.5726	15.6017	7.34175	13.0024	14.1746	20.8993	27.6904	20.6746	23.5293	32.1419	8.13361	24.6399	12.4069	15.1055				88564	7492	P06797	Cathepsin L1	Ctsl	38 kDa	3	0.996537	3772276	3114242	3012577	2821112	2892607	2830007	2860810	2600382	2093281	2453496
88251	ENSMUSG00000001175	Calm1	protein_coding	4706	1588.96	1459.5	1277.77	1270.39	2064.04	2093.59	1720.21	1615.26	2083.31	2047.65	1649.49	1486.62	2123.34	2103.39	1610.75	1627.82	2462.23	2810.52	2249.85	2166.6	2499.34	2679.18	2406.93	2007.86				88568	5826	P70403	Protein CASP	Cux1	77 kDa	24	0.999725	5807943	5766679	5689699	5875907	5247444	4550120	6117499	6121476	3752591	3940930
1336186	ENSMUSG00000001211	Agpat3	protein_coding	7790	87.0079	76.0307	65.3975	60.0952	83.2552	78.0152	72.7452	79.4793	113.719	100.829	110.206	71.3222	103.833	102.019	82.4705	91.7247	145.098	114.318	122.128	110.711	145.824	151.672	160.048	117.358				88568	6618	P53564	Homeobox protein cut-like 1	Cux1	166 kDa	22	0.999179	7074942	5074562	6387421	6226463	4148621	4272635	4595260	4472264	3652956	4337466
107181	ENSMUSG00000001225	Slc26a3	protein_coding	6369	0	0	0	1.39756	0.578161	0	0	0	0	0	0	0	0	0	0	0	0	0	0	0	1.16194	0	0	0				88574	7809	Q61093	Cytochrome b-245 heavy chain	Cybb	65 kDa	3	0.993391	3689953	2294594	1571911	1263732	262812	147770	131907	288142	210013	166764
1202889	ENSMUSG00000001227	Sema6b	protein_coding	3968	0	0	0	0	1.15632	1.0687	1.06978	0	0.577254	0.586216	1.19789	2.22882	1.57323	0	0	1.16107	4.98428	3.04038	2.24089	8.33308	1.16194	1.09511	0	1.16196				88578	1899	P62897	Cytochrome c, somatic	Cycs	12 kDa	4	1	303072400	177667500	307096000	252243600	233979500	209916400	194954000	198655400	259097200	261602300
1338889	ENSMUSG00000001228	Uhrf1	protein_coding	4259	4.27908	3.55283	3.77293	6.98782	98.2874	89.771	104.839	70.92	84.8563	80.3116	100.623	100.297	95.9671	113.021	101.8	118.429	114.085	114.318	125.49	105.949	102.832	114.439	126.55	99.9284				88582	6395	Q9QZ82	Cholesterol side-chain cleavage enzyme, mitochondrial	Cyp11a1	60 kDa	10	0.999398	1864892	1893886	1961900	1159350	1043292	1110837	1001173	1680307	1550091	1350246
2443967	ENSMUSG00000001229	Dpp9	protein_coding	7883	24.9613	38.3706	25.1529	18.1683	31.7989	25.6488	29.9539	20.7869	24.2446	29.897	26.3536	16.7161	32.5135	31.5058	21.9062	33.6711	26.029	21.8907	34.7337	28.5705	41.249	30.1155	40.9426	26.725				88603	6094	P24457	Cytochrome P450 2D11	Cyp2d11	57 kDa	2	0.9996	982951	1504009	607504	350577	0	0	1.44347e-11	0	0	0
1859650	ENSMUSG00000001240	Ramp2	protein_coding	3301	0	0	0	0	0	0	0	0	0	0	0	0	0	0	0	0	0	0	0	0	0	0	0	0				88613	7495	P18406	CCN family member 1	Ccn1	42 kDa	4	0.996507	300968	604303	351786	398988	1513544	1364843	1431299	1659377	492156	443272
1927471	ENSMUSG00000001247	Lsr	protein_coding	2172	1.42636	1.42113	0	0	5.78161	8.01527	5.34891	2.44552	6.34979	8.79324	5.98945	5.57205	9.43939	8.50156	5.15441	5.80536	7.19952	6.08075	8.96355	3.57132	2.32389	7.1182	1.24069	1.16196				88930	6280	Q99KK1	Receptor expression-enhancing protein 3	Reep3	29 kDa	5	0.99949	4108743	8030070	5491636	6527134	10617560	10169410	11229750	11102920	9743098	10714530
105490	ENSMUSG00000001248	Gramd1a	protein_coding	5239	214.667	304.123	301.834	294.886	77.4736	70.5343	94.1408	106.38	99.2876	99.0706	98.227	108.098	57.1607	66.0121	69.5845	81.275	109.654	97.9001	110.924	127.377	81.3361	69.5394	94.2921	130.139				90168	4862	Q91VU6	DDB1- and CUL4-associated factor 11	Dcaf11	62 kDa	11	0.999932	32330160	33690380	29770680	29930220	11326380	10802160	10367580	9728677	9783672	10577840
1196620	ENSMUSG00000001249	Hpn	protein_coding	4101	0	0	0	0	0.578161	0.534351	0	0	0	0	0	0	0	0	0	0	1.10762	0	0	0	0	0.547554	0	2.32392				90169	1687	Q99LB2	Dehydrogenase/reductase SDR family member 4	Dhrs4	30 kDa	8	1	94906790	94904810	99106440	74441680	59445880	56176990	62422070	55129440	54542600	55161100
103156	ENSMUSG00000001260	Gabrg1	protein_coding	7869	0	0	0	0	0	0	0	0	0	1.75865	0	0	0	0	0	0	0	0	0	0	0	0	0	0				90673	7581	Q9Z1R4	Uncharacterized protein C6orf47 homolog	D17h6s53e	32 kDa	2	0.995819	1627667	2719653	2307203	1669213	1857217	1514094	1922492	2207447	1991333	2220610
88407	ENSMUSG00000001270	Ckb	protein_coding	2895	17.8295	15.6325	16.3494	33.5415	33.5334	49.1603	67.3963	63.5834	38.0987	35.173	34.7388	50.1484	67.1245	89.5164	65.7187	117.268	69.7799	63.2398	104.201	65.4742	73.7835	74.4673	109.18	106.9				90675	559	Q9Z1Q9	Valine--tRNA ligase	Vars	140 kDa	38	1	728349700	743323200	766742000	665194200	1946059000	1989366000	1852989000	1622330000	1902650000	1892977000
98372	ENSMUSG00000001280	Sp1	protein_coding	8262	268.869	266.463	242.725	233.393	153.213	163.511	155.118	218.874	155.858	160.623	190.465	196.136	168.336	194.536	170.095	193.899	179.988	182.423	221.848	207.136	195.207	183.978	143.92	202.181				90676	2414	O35900	U6 snRNA-associated Sm-like protein LSm2	Lsm2	11 kDa	5	0.999999	320716000	315078500	289656700	245594000	171206200	181636800	184952100	144427500	179055600	175353200
96616	ENSMUSG00000001281	Itgb7	protein_coding	2770	355.877	306.965	474.132	394.113	37.0023	36.8702	66.3265	52.5786	28.2854	39.2765	44.3219	35.6611	24.1229	32.506	57.9871	62.6979	80.8561	64.456	75.0697	66.6646	58.0972	63.5163	93.0514	88.3088				91860	2308	Q8N7N5	DDB1- and CUL4-associated factor 8	Dcaf8	66 kDa	11	0.999999	46217390	42034950	38701180	41888760	62743030	59028520	53737800	50836410	55446370	51411590
1929864	ENSMUSG00000001285	Myg1	protein_coding	2823	23.5349	27.0015	17.607	19.5659	37.5805	44.8855	41.7215	33.0145	46.1803	49.2422	32.343	37.8899	32.5135	41.0075	42.5239	38.3154	38.2128	41.9572	28.0111	24.9992	39.5061	31.2106	43.424	29.049				92356	1789	Q91W50	Cold shock domain-containing protein E1	Csde1	89 kDa	27	1	100736100	114120000	95238950	103427700	446772500	472395700	456332800	514448400	454255300	440443700
97858	ENSMUSG00000001288	Rarg	protein_coding	4261	37.0853	26.291	20.1223	23.7586	9.82874	8.01527	9.62804	6.11379	5.77254	6.44838	5.98945	7.80087	12.5859	10.0018	7.73161	8.1275	9.96856	7.90498	13.4453	10.714	12.7814	15.3315	16.1289	15.1055				94203	3863	P11930	Nucleoside diphosphate-linked moiety X motif 19	Nudt19	40 kDa	7	0.999985	2476536	2708642	2603442	2368761	6530926	6426469	7875479	7693748	7142463	6971391
1928753	ENSMUSG00000001289	Pfdn5	protein_coding	1394	258.171	218.144	225.118	212.43	157.26	166.718	169.026	123.499	170.29	140.692	125.778	130.386	147.359	156.529	131.437	133.523	156.728	148.37	143.417	133.329	170.806	179.598	178.659	145.245				94865	2258	P31786	Acyl-CoA-binding protein	Dbi	10 kDa	2	0.999999	264810100	123159400	216688300	254694300	459651700	522102000	382703900	364900000	372258500	411258400
105097	ENSMUSG00000001300	Efnb2	protein_coding	6855	1.42636	0.710567	0	0	1.15632	1.0687	0	0	0	0	0	0	1.04882	0	0	1.16107	0	0	0	0	0	0.547554	2.48137	0				94871	4657	P42125	Enoyl-CoA delta isomerase 1, mitochondrial	Eci1	32 kDa	8	0.999951	190935900	180849200	189969400	190525900	75946030	82510030	88242490	86016400	90312940	75345040
1914473	ENSMUSG00000001305	Rrp15	protein_coding	3239	20.6822	16.343	20.1223	23.7586	70.5357	80.687	79.1639	72.1427	84.279	60.9665	79.0608	85.8096	85.4789	74.5137	82.4705	92.8858	33.7823	47.4299	58.263	53.5698	50.5446	48.7323	70.7191	59.2599				94890	5018	P00375	Dihydrofolate reductase	Dhfr	22 kDa	6	0.999915	35251550	39296780	37903230	33059890	251163100	240430800	223901800	199697300	198636700	215513300
1338755	ENSMUSG00000001313	Rnd2	protein_coding	1990	0	0	0	0	0.578161	0	2.13956	0	2.30901	0	1.19789	0	1.57323	2.00037	0	0	1.10762	1.82423	1.12044	1.19044	0	0	0	0				94893	1233	Q9DCN2	NADH-cytochrome b5 reductase 3	Cyb5r3	34 kDa	10	1	134215000	162934900	156466300	162507900	91345800	89393780	98952470	90905970	82574290	82782440
1351636	ENSMUSG00000001323	Srr	protein_coding	4560	12.8372	4.2634	2.51529	4.19269	2.89081	1.60305	2.13956	2.44552	3.46352	3.5173	3.59367	2.22882	0	3.00055	1.2886	6.96643	11.63	1.21615	2.24089	2.38088	3.48583	2.73777	3.72206	0				94909	8082	P11531	Dystrophin	Dmd	426 kDa	1	0.987476	508121	623877	361906	22962.2	79406.4	243037	73903.4	321764	147328	109816
1916078	ENSMUSG00000001333	Sync	protein_coding	2862	0	0	0	0	0	0	0	0	0	0	0	0	0	0	0	0	0	0	0	0	0	0	0	0				94909	8082.1	P11531	Dystrophin	Dmd	426 kDa	1	0.987476	508121	623877	361906	22962.2	79406.4	243037	73903.4	321764	147328	109816
1917614	ENSMUSG00000001334	Fndc5	protein_coding	2763	0	0	0	0	0.578161	0	0	0	0.577254	0	0	0	0	0	0	0	0	0	0	0	0	0	0	0				94912	161	P13864	DNA (cytosine-5)-methyltransferase 1	Dnmt1	183 kDa	58	1	491309000	491578800	465555700	494781200	1629095000	1603030000	1643468000	1677195000	1455664000	1471735000
87883	ENSMUSG00000001348	Acp5	protein_coding	2030	100.558	102.322	150.917	127.178	8.67242	11.2214	14.9769	8.55931	16.7404	11.1381	8.38523	15.6017	16.2567	15.5028	21.9062	15.0939	24.3676	34.0522	25.7702	22.6183	14.5243	22.9973	13.6475	16.2674				94919	853	P28843	Dipeptidyl peptidase 4	Dpp4	87 kDa	18	1	155514000	167233000	165360000	162199900	50029960	48840900	41943020	44495040	38750290	35404070
104979	ENSMUSG00000001349	Cnn1	protein_coding	2736	0	0	0	0	0	0	0	0	0	0	0	0	0	0	0	0	0	0	0	0	0.580972	0	0	0				94941	7720	P51141	Segment polarity protein dishevelled homolog DVL-1	Dvl1	75 kDa	6	0.994608	1820189	2563968	2085996	2199895	3483789	3879899	3467239	3763811	4167626	3855935
1918788	ENSMUSG00000001366	Fbxo9	protein_coding	3103	65.6125	54.7137	65.3975	50.3123	27.1736	23.5114	32.0935	39.1283	39.2532	38.1041	29.9473	30.0891	23.0741	34.0062	28.3492	37.1543	26.029	34.0522	23.5293	27.3801	36.6013	30.663	40.9426	40.6685				95049	3206	P21126	Ubiquitin-like protein 4A	Ubl4a	18 kDa	7	0.999996	13625480	10980440	13346070	17553700	35568530	33320630	29336400	32655730	38558460	31229220
1920538	ENSMUSG00000001376	Vps50	protein_coding	10856	16.4031	18.4747	10.0611	22.361	9.25058	11.7557	6.41869	19.5641	7.5043	9.96568	17.9684	6.68646	19.4032	14.5027	6.44301	15.0939	11.63	16.418	10.084	19.047	15.6863	15.8791	6.20343	26.725				95276	7606.2	Q61772	Ephrin type-A receptor 7	Epha7	112 kDa	1	0.995609	31697480	33530590	29315760	25683100	20320810	17270150	18529770	18107430	21254120	20138430
108087	ENSMUSG00000001380	Hars	protein_coding	2447	34.2326	41.9234	27.6682	30.7464	95.3966	75.8778	80.2336	79.4793	101.597	98.4843	89.8418	104.755	93.8695	102.019	90.2021	97.5301	80.3023	91.8194	92.9968	96.4256	65.0689	75.5624	90.57	69.7175				95278	8343	Q03145	Ephrin type-A receptor 2	Epha2	109 kDa	1	0.975811	0	0	0	0	41368	42553.2	0	22021.1	181041	256688
1913742	ENSMUSG00000001383	Zmat2	protein_coding	2592	112.682	83.8469	75.4586	110.408	162.463	167.252	158.328	140.617	162.208	138.933	153.33	142.644	177.251	170.531	164.941	154.423	213.216	195.8	211.764	184.518	180.682	180.693	205.954	168.484				95281	4046	Q07139	Protein ECT2	Ect2	103 kDa	14	0.99998	1234377	1251350	948597	1062701	13320270	13567900	13230200	12104090	12960900	11943110
1915862	ENSMUSG00000001403	Ube2c	protein_coding	2600	10.6977	7.10567	5.03057	6.98782	312.207	358.015	366.935	317.917	334.807	304.832	317.441	306.463	350.306	320.559	295.09	308.845	336.716	359.373	464.984	338.085	398.547	391.501	426.796	372.989				95283	8075	P22387	Endothelin-1	Edn1	23 kDa	1	0.987704	24686.7	228032	49208.9	62382.7	51695.9	58435.7	69952.8	40036.2	6975.9	81545.6
2447364	ENSMUSG00000001415	Smg5	protein_coding	6956	33.5194	37.66	35.214	30.7464	25.4391	19.2366	42.7913	26.9007	16.7404	22.8624	26.3536	26.7458	27.7938	17.0031	38.6581	27.8657	16.6143	17.6342	34.7337	21.4279	24.9818	15.3315	22.3323	33.6968				95286	2465	Q921E6	Polycomb protein EED	Eed	50 kDa	19	0.999999	216243400	212829800	219811600	206677100	313825900	337726700	292197400	307111500	363076800	342986800
104708	ENSMUSG00000001416	Cct3	protein_coding	6370	146.202	183.326	178.585	167.708	471.78	498.015	486.751	478.099	495.284	529.353	469.573	565.006	385.442	518.595	447.145	531.771	463.538	491.325	561.342	614.267	399.128	386.026	465.257	448.516				95288	713	P58252	Elongation factor 2	Eef2	95 kDa	38	1	4814523000	5332731000	4759379000	4362421000	14091750000	13955240000	14189930000	12761580000	13522730000	14329720000
1913318	ENSMUSG00000001418	Glmp	protein_coding	6291	47.0699	49.0291	46.5328	30.7464	18.5012	14.9618	19.2561	19.5641	20.7811	18.7589	17.9684	12.2585	15.7323	20.5038	18.0404	19.7382	31.0133	29.1876	36.9746	24.9992	36.0203	22.4497	32.2578	27.887				95295	4016	P08046	Early growth response protein 1	Egr1	57 kDa	7	0.999981	1453620	728613	1157917	1744790	4654964	5252119	6585738	8538812	3959871	3934315
99533	ENSMUSG00000001419	Mef2d	protein_coding	5985	154.047	218.144	202.481	188.671	50.3	53.4351	35.3028	50.1331	55.4163	48.656	61.0924	37.8899	46.6725	45.0083	55.4099	67.3422	49.8428	63.8479	49.2995	47.6176	52.8685	55.303	63.275	72.0414				95296	1163	P08152	E3 SUMO-protein ligase EGR2	Egr2	50 kDa	7	1	30413140	18145680	15719230	12171080	14285450	15214250	18096400	19321620	15470660	17530740
1919163	ENSMUSG00000001420	Tmem79	protein_coding	2912	0	0	0	0	1.15632	3.20611	3.20935	0	0	1.17243	1.19789	1.11441	0	0.500092	0	0	3.87666	1.82423	0	0	0	0	0	1.16196				95298	4678	Q60872	Eukaryotic translation initiation factor 1A	Eif1a	17 kDa	5	0.999949	32784990	27762710	35174500	29247050	86769740	95928130	88657950	74316730	81398950	89346090
1929266	ENSMUSG00000001424	Snd1	protein_coding	9757	44.2171	55.4242	36.4717	41.9269	120.258	106.336	115.536	96.5979	136.232	119.588	87.446	84.6951	103.309	121.022	91.4907	77.7918	101.347	110.67	71.7084	80.9499	123.166	152.768	89.3294	96.4425				95299	2999	Q6ZWX6	Eukaryotic translation initiation factor 2 subunit 1	Eif2s1	36 kDa	18	0.999997	582112600	605456000	619357800	557823900	1529248000	1409441000	1247010000	1430510000	1593348000	1449826000
88451	ENSMUSG00000001435	Col18a1	protein_coding	7021	0	0	0	0	0	1.0687	0	0	0	0	0	2.22882	1.57323	1.50028	0	1.16107	0.553809	0	0	1.19044	0	0	0	0				95300	215	Q61749	Translation initiation factor eIF-2B subunit delta	Eif2b4	58 kDa	14	1	66886630	68214490	66174790	64929960	142105800	153208100	147640600	141436100	154287500	148956800
103182	ENSMUSG00000001436	Slc19a1	protein_coding	4644	19.2559	12.0796	16.3494	18.1683	66.4886	91.374	113.397	73.3655	79.0837	58.0354	58.6966	83.5807	66.6001	72.0132	78.6047	94.0468	49.289	64.456	84.0332	58.3315	82.4981	69.5394	78.1632	89.4708				95301	357	P23116	Eukaryotic translation initiation factor 3 subunit A	Eif3a	162 kDa	60	1	910126300	956089000	903499400	874761700	2095944000	2034829000	1829659000	1919904000	2032177000	1977992000
107532	ENSMUSG00000001440	Kpnb1	protein_coding	6590	105.551	83.8469	86.7774	72.6733	213.342	211.069	171.165	157.736	262.073	218.072	220.412	176.077	297.341	232.543	229.371	217.12	235.369	254.784	217.366	229.755	210.893	227.782	202.232	174.294				95303	3118	P60843	Eukaryotic initiation factor 4A-I	Eif4a1	46 kDa	18	0.999996	1123812000	1242448000	1108182000	988937100	3417726000	3342209000	3303282000	3084159000	3500925000	3591650000
1101358	ENSMUSG00000001441	Npepps	protein_coding	7206	142.636	164.141	138.341	121.588	160.729	205.191	186.142	176.077	181.258	167.072	178.486	163.818	222.35	218.04	170.095	152.1	248.66	230.461	207.282	213.089	194.045	204.238	187.344	198.695				95304	2534	Q8BGD9	Eukaryotic translation initiation factor 4B	Eif4b	69 kDa	13	0.999999	137896700	89923790	136819300	140872600	286961600	274009800	256255000	253415600	262111200	306951100
1888984	ENSMUSG00000001444	Tbx21	protein_coding	2488	14.9768	5.68454	6.28822	5.59025	58.9725	80.1527	46.0006	50.1331	144.891	144.795	92.2376	134.844	18.8788	37.0068	32.215	54.5704	7.19952	7.2969	11.2044	8.33308	23.2389	24.0924	26.0544	37.1827				95305	1631	P63073	Eukaryotic translation initiation factor 4E	Eif4e	25 kDa	6	1	116124600	122372200	126419600	131996800	285512800	290950800	263645600	293735600	336832000	304131100
1333801	ENSMUSG00000001445	Mrpl10	protein_coding	1708	26.3877	35.5283	26.4105	25.1561	38.7368	72.1374	84.5128	55.0241	67.5387	53.9319	58.6966	74.6655	69.2222	69.5128	76.0275	74.3086	73.1028	75.4013	75.0697	55.9506	66.8118	78.8478	71.9598	63.9077				95309	1211	P59325	Eukaryotic translation initiation factor 5	Eif5	49 kDa	16	1	292330900	308987300	264995100	252189900	525863300	549581600	447932600	467510300	521491200	528295100
106040	ENSMUSG00000001467	Cyp51	protein_coding	4415	32.8063	50.4503	30.1834	25.1561	366.554	341.45	410.796	344.818	307.099	345.281	333.013	336.552	404.321	466.086	422.661	412.181	254.752	238.366	315.965	278.563	406.681	442.424	466.498	402.038				95321	3969	P21995	Embigin	Emb	37 kDa	9	0.999982	88965990	77560790	70137940	75216190	139825100	112642100	113943700	118819100	131307300	135459100
1914105	ENSMUSG00000001472	Tcf25	protein_coding	5390	324.497	254.383	266.62	272.525	217.389	181.679	246.05	232.324	208.389	256.763	210.829	150.445	201.374	231.542	170.095	202.027	323.424	290.66	267.786	330.942	234.132	255.16	275.432	224.258				95393	569	P17182	Alpha-enolase	Eno1	47 kDa	17	1	4396137000	4624500000	4445393000	3411465000	6597303000	6812422000	5701036000	4328546000	6284948000	6680135000
1915201	ENSMUSG00000001473	Tubb6	protein_coding	2437	0	0	0	0	12.7195	14.4275	8.55825	4.89103	10.9678	4.68973	8.38523	4.45764	13.1103	17.0031	12.886	12.7718	68.6723	65.6721	76.1901	86.9021	43.5729	52.0176	19.851	32.5348				95395	4913	P21550	Beta-enolase	Eno3	47 kDa	11	0.999927	147132700	146882900	159372900	122655700	160134500	209456400	196865800	126115100	119495800	231007200
1346331	ENSMUSG00000001482	Def8	protein_coding	4408	7.1318	7.10567	3.77293	13.9756	7.5161	10.687	10.6978	9.78207	10.9678	5.86216	7.18734	15.6017	13.6347	13.0024	11.5974	10.4496	13.2914	13.9857	10.084	9.52351	14.5243	8.21331	13.6475	17.4294				95401	962	P48193	Protein 4.1	Epb41	96 kDa	22	1	137382300	141246500	127961800	122316000	94145220	87866020	82269860	92764530	94500540	92275710
103220	ENSMUSG00000001493	Meox1	protein_coding	2228	0	0	0	0	0	0	0	0	0	0	0	0	0	0	0	0	0	0	0	0	0	0	0	0				95405	943	Q9D379	Epoxide hydrolase 1	Ephx1	53 kDa	16	1	438953800	482722700	469398000	459828400	167424000	175593200	195782000	196256400	129086800	138926800
1921749	ENSMUSG00000001494	Sost	protein_coding	2066	0	0	0	0	0	0	0	0	0	0	0	0	0	0	0	0	0	0	0	0	0	0	0	0				95412	4676	P07903	DNA excision repair protein ERCC-1	Ercc1	33 kDa	10	0.999949	13267550	16020640	14239910	11743980	9076684	9517404	9548647	8536684	10114600	8410879
108067	ENSMUSG00000001496	Nkx2-1	protein_coding	2842	0	0	0	0	0	0	0	0	0	0	0	0	0	0	0	0	0	0	0	0	0	0	0	0				95413	4233	O08811	General transcription and DNA repair factor IIH helicase subunit XPD	Ercc2	87 kDa	19	0.999973	35454560	36182440	37421980	34147320	23343240	20467970	23983230	24864150	24543440	24390110
97493	ENSMUSG00000001497	Pax9	protein_coding	5056	0	0	0	0	0	0	0	0	0	0	0	0	0	0	0	0	0	0	0	0	0	0	0	0				95414	3708	P49135	General transcription and DNA repair factor IIH helicase subunit XPB	Ercc3	89 kDa	18	0.999988	54068940	60423270	60358490	56172300	61966730	66424180	67729760	61874140	66195350	62881370
1197526	ENSMUSG00000001504	Irx2	protein_coding	3282	0	0	0	0	0	0	0	0	0	0	0	0	0	0	0	0	0	0	0	0	0	0	0	0				95420	7479	P23953	Carboxylesterase 1C	Ces1c	61 kDa	1	0.996623	459830	183598	121388	267389	0	0	0	0	0	0
88467	ENSMUSG00000001506	Col1a1	protein_coding	6563	0	0	0	1.39756	0	0	0	2.44552	0	1.17243	0	0	1.04882	1.50028	0	0	0	1.21615	0	0	0	0	0	0				95421	2504	Q9R0P3	S-formylglutathione hydrolase	Esd	31 kDa	7	0.999999	529961300	586735200	473671300	531496100	378112000	419487300	349583100	290498800	357270100	349911900
96602	ENSMUSG00000001507	Itga3	protein_coding	5710	2.13954	0	1.25764	2.79513	19.6575	29.3893	16.0467	14.6731	8.08155	8.79324	7.18734	6.68646	9.9638	12.0022	18.0404	6.96643	67.5647	59.5914	48.1791	61.9028	0.580972	0.547554	0	3.48588				95453	1427	Q04692	SWI/SNF-related matrix-associated actin-dependent regulator of chromatin subfamily A containing DEAD/H box 1	Smarcad1	116 kDa	22	1	25271350	28964080	26509780	26297570	74847030	70969120	69307350	61669850	68653360	71709710
894698	ENSMUSG00000001508	Sgca	protein_coding	1735	0	0	0	0	0	0	0	0	0	0	0	0	0	0.500092	0	0	0	0	0	0	0	0	0	0				95455	5397	P27577	Protein C-ets-1	Ets1	50 kDa	6	0.999846	49788470	44009560	42746480	46176360	7312295	6588819	6396741	8700777	7060198	7857764
94903	ENSMUSG00000001510	Dlx3	protein_coding	2607	0	0	0	0	0	0	0	0	0	0	0	0	0	0	0	0	0	0	0	0	0	0	0	0				95456	6857	P15037	Protein C-ets-2	Ets2	53 kDa	2	0.998777	21247.7	36260.2	185463	48990	537252	747064	329920	455486	751788	537120
1347487	ENSMUSG00000001517	Foxm1	protein_coding	5754	0.71318	2.84227	2.51529	1.39756	31.7989	35.8015	38.5121	53.8014	34.6352	28.1384	37.1346	24.517	34.0867	39.0072	24.4834	37.1543	39.3204	40.741	38.0951	38.0941	42.992	51.4701	43.424	45.3164				95458	6762	P20934	Protein EVI2A	Evi2a	24 kDa	1	0.998951	238931	216778	215300	187601	426415	404932	481230	313548	194008	343492
1915450	ENSMUSG00000001518	Itfg2	protein_coding	7096	30.6667	22.7381	21.3799	33.5415	10.4069	11.2214	12.8374	18.3414	19.0494	12.8968	29.9473	12.2585	21.5008	18.0033	19.329	15.0939	7.75332	13.3777	7.8431	14.2853	8.71459	7.66576	12.4069	15.1055				95474	2616	Q00558	40-kDa huntingtin-associated protein	F8a1	40 kDa	7	0.999999	7806812	7837119	8663628	7096211	6538395	7042097	6916892	6050373	7742321	7717573
1891884	ENSMUSG00000001520	Nrip2	protein_coding	3757	0	0	0	0	0	0	0	0	0	0	0	0	0	0	0	0	0	0	0	0	0	0	0	0				95480	8224	P50652	Fanconi anemia group C protein homolog	Fancc	67 kDa	3	0.98185	235706	283115	309033	271218	1643392	1456575	1429957	1138558	1777177	1342461
1329045	ENSMUSG00000001521	Tulp3	protein_coding	9342	2.13954	10.6585	2.51529	1.39756	11.5632	10.687	10.6978	12.2276	12.6996	16.4141	20.3641	10.0297	17.3055	18.5034	19.329	18.5772	21.0447	21.2826	20.168	29.761	19.1721	16.4266	11.1662	29.049				95481	7635	P34152	Focal adhesion kinase 1	Ptk2	119 kDa	10	0.99537	5858983	6126257	5912439	5610210	4351820	3442529	4204367	3552930	5726016	5027318
1338799	ENSMUSG00000001524	Gtf2h4	protein_coding	3313	12.1241	9.94794	5.03057	2.79513	30.0644	34.1985	44.9308	37.9055	34.6352	36.9316	40.7283	30.0891	40.3796	37.0068	28.3492	33.6711	31.0133	31.6199	33.6133	51.1889	22.077	20.8071	33.4985	30.2109				95482	7027	P35505	Fumarylacetoacetase	Fah	46 kDa	7	0.998403	8598656	7022463	8340969	8308092	2054840	1931320	1877408	1489645	1754240	1337138
107812	ENSMUSG00000001525	Tubb5	protein_coding	3327	493.52	562.058	733.206	552.038	1633.88	2467.63	2845.62	2896.71	2132.37	2081.07	2001.67	2762.62	1878.96	2473.45	2387.78	3181.34	2440.64	2702.89	3961.89	3627.27	2703.85	2350.1	3332.48	3638.09				95484	1772	P25446	Tumor necrosis factor receptor superfamily member 6	Fas	37 kDa	5	1	12670510	8990227	12443460	12549450	15875780	13248900	11770520	15820530	18267140	18707620
2183438	ENSMUSG00000001542	Ell2	protein_coding	9828	0.71318	2.84227	2.51529	0	24.8609	19.2366	14.9769	19.5641	24.8219	22.2762	31.1451	25.6314	94.9183	82.015	67.0073	53.4093	18.8295	21.8907	6.72266	8.33308	29.0486	37.2337	21.0917	20.9153				95485	193	P19096	Fatty acid synthase	Fasn	272 kDa	71	1	790652200	873822900	814066300	765229900	3720608000	3694384000	3415610000	3329200000	3539754000	3520522000
96650	ENSMUSG00000001552	Jup	protein_coding	6436	1.42636	3.55283	5.03057	1.39756	0	0	1.06978	0	0	1.17243	2.39578	0	1.04882	3.00055	1.2886	0	1.66143	1.21615	4.48177	1.19044	1.16194	3.83288	1.24069	2.32392				95486	1958	P35550	rRNA 2'-O-methyltransferase fibrillarin	Fbl	34 kDa	13	1	1848449000	1878992000	1648155000	1514902000	1637125000	1585449000	1692453000	1947196000	1469326000	1544346000
104769	ENSMUSG00000001555	Fkbp10	protein_coding	2935	0	0	0	0	0	0	0	0	0	0	0	0	0	0	0	0	0	0	0	0	0	0	0	0				95487	3846	Q08879	Fibulin-1	Fbln1	78 kDa	5	0.999985	24238310	12070950	10342840	19869410	463511	635928	844676	873451	490702	321268
2181067	ENSMUSG00000001558	Klhl10	protein_coding	2161	0	0	0	0	1.15632	0	0	0	0	0	0	0	1.04882	0	0	0	0	0	1.12044	0	0.580972	0	0	0				95489	7240	Q61554	Fibrillin-1	Fbn1	312 kDa	1	0.997711	962917	340363	175790	229951	2568099	2546644	0	28414.2	2278194	1233490
109160	ENSMUSG00000001566	Mnx1	protein_coding	2250	0	0	0	0	0	0	0	0	0	0	0	0	0	0	0	0	0	0	0	0	0	0	0	0				95497	7157	P20693	Low affinity immunoglobulin epsilon Fc receptor	Fcer2	38 kDa	3	0.997996	311134	65868.8	94377.9	68719.9	672450	105911	44885.8	114849	211126	74599.5
1861749	ENSMUSG00000001569	Nom1	protein_coding	9232	58.4807	36.2389	52.821	34.9391	57.238	64.6565	46.0006	41.5738	53.1073	46.3111	62.2903	43.462	73.9419	69.5128	77.3161	51.0872	42.0895	55.9429	54.9017	46.4271	55.1924	55.303	71.9598	40.6685				95513	4870	P22315	Ferrochelatase, mitochondrial	Fech	47 kDa	8	0.999931	23780540	22598930	27113950	23297130	4288267	4392860	4839098	4800103	4128332	4905011
1914708	ENSMUSG00000001576	Ergic1	protein_coding	8888	15.69	26.291	16.3494	26.5537	116.21	125.038	125.164	111.271	89.4743	68.0011	97.0291	84.6951	61.356	80.0147	59.2757	77.7918	74.7642	87.5629	80.6719	86.9021	128.395	139.079	131.513	126.653				95516	7271	P15655	Fibroblast growth factor 2	Fgf2	17 kDa	3	0.997629	889038	1038351	1529594	758698	271946	260815	206466	155572	422797	307513
1930958	ENSMUSG00000001583	Tnk1	protein_coding	3329	0	0	0	0	0	0	0	0	0	0	0	0	0	0	0	0	0	0	0	1.19044	0	0	0	0				95526	7634	Q8VCM7	Fibrinogen gamma chain	Fgg	49 kDa	3	0.995372	6996619	9164134	4126012	29166910	506564	276777	240310	637237	331709	392598
2388270	ENSMUSG00000001588	Acap1	protein_coding	4878	82.7289	65.3722	56.5939	88.0465	23.1265	19.771	21.3956	23.2324	26.5537	29.3108	17.9684	17.8306	27.2693	22.004	29.6378	22.0604	28.2443	35.2684	23.5293	38.0941	30.7915	31.7581	39.7019	17.4294				95527	7574	P14234	Tyrosine-protein kinase Fgr	Fgr	59 kDa	6	0.995867	433455	187469	297131	478862	127817	76534.2	53965.2	29554	286261	71024.8
1196908	ENSMUSG00000001604	Tcea3	protein_coding	1400	0	0	0	0	0	0	0	0	0	0	0	0	0.524411	1.00018	0	0	0	0	0	0	0	0	0	0				95530	3059	P97807	Fumarate hydratase, mitochondrial	Fh	54 kDa	9	0.999997	264034300	255486900	276924800	215102500	406564900	339386100	384369800	377659000	336487500	357906900
107461	ENSMUSG00000001622	Csn3	protein_coding	4152	0	0	0	0	0	0	0	0	0	0	0	0	0	0	0	0	0	0	0	0	0	0	0	0				95541	590	P26883	Peptidyl-prolyl cis-trans isomerase FKBP1A	Fkbp1a	12 kDa	4	1	95233930	83797600	104914100	90037010	106908800	94480730	83411240	77045010	99405360	116217500
1316717	ENSMUSG00000001627	Ifrd1	protein_coding	5858	76.3102	248.698	301.834	272.525	202.935	225.496	238.561	237.215	260.341	301.315	271.921	273.03	191.934	248.046	176.538	179.966	145.098	174.518	126.61	134.52	155.701	182.883	187.344	207.991				95542	4747	P45878	Peptidyl-prolyl cis-trans isomerase FKBP2	Fkbp2	15 kDa	5	0.999943	62275300	51481010	55341760	52806480	82107070	93088680	86553280	74250670	82498260	102111800
1922250	ENSMUSG00000001630	Stk38l	protein_coding	4880	7.1318	9.23737	7.54586	13.9756	24.8609	27.2519	27.8143	18.3414	44.4485	42.7938	43.124	62.4069	14.1591	19.0035	15.4632	15.0939	49.8428	78.4417	57.1426	71.4264	90.0507	94.1793	83.1259	82.499				95543	1956	P30416	Peptidyl-prolyl cis-trans isomerase FKBP4	Fkbp4	52 kDa	20	1	503583100	470431900	435430500	466445900	1198274000	1159109000	1106259000	1135722000	1235557000	1135096000
1926033	ENSMUSG00000001632	Brpf1	protein_coding	6779	88.4343	76.0307	74.201	64.2879	44.5184	41.145	38.5121	45.2421	45.0258	48.656	41.9262	49.034	46.6725	50.5093	64.4301	52.2482	50.3966	58.3752	56.0222	44.0463	53.4495	53.1127	68.2377	69.7175				95554	948	P26323	Friend leukemia integration 1 transcription factor	Fli1	51 kDa	16	1	91722880	70136240	80739380	91176060	16033170	17269900	19072720	20914840	18684090	18992500
1353494	ENSMUSG00000001642	Akr1b3	protein_coding	8384	22.8218	24.8698	22.6376	18.1683	5.20345	5.34351	12.8374	7.33655	4.04077	7.62081	9.58312	4.45764	4.19528	4.00073	1.2886	1.16107	4.43047	6.68883	3.36133	7.14264	6.97167	8.76086	6.20343	11.6196				95556	268	Q8BTM8	Filamin-A	Flna	281 kDa	80	1	5839062000	6441071000	5979078000	5490183000	1700683000	1659654000	1680635000	1709102000	1663689000	1679938000
99560	ENSMUSG00000001655	Hoxc13	protein_coding	2461	0	0	0	0	0.578161	0	0	0	0	0	0	0	0	0	0	0	0	0	0	0	0	0	0	0				95557	5725	Q8VHX6	Filamin-C	Flnc	291 kDa	11	0.999763	588819700	538288600	590728700	548431500	218706100	171809600	190143900	173213500	194312500	204309000
96193	ENSMUSG00000001656	Hoxc11	protein_coding	2021	0	0	0	0	0	0	0	0	0	0	0	0	0	0	0	0	0	0	0	0	0	0	0	0				95564	2365	P35922	Synaptic functional regulator FMR1	Fmr1	69 kDa	17	0.999999	19001110	18713120	18527670	20101190	33840150	36295720	35881340	40638640	34957890	36535020
96198	ENSMUSG00000001657	Hoxc8	protein_coding	2832	0	0	0	0	0	0	0	0	0	0	0	0	2.09764	0	0	0	0	0	0	0	0	0	0	0				95566	1329	P11276	Fibronectin	Fn1	273 kDa	19	1	65823330	106446700	22274940	421787300	4083719	1568144	2078952	5796508	3708336	4183149
96197	ENSMUSG00000001661	Hoxc6	protein_coding	2408	0	0	0	0	0	0	0	0	0.577254	0	0	0	1.04882	0	0	0	0	0	0	0	0	0	0	0				95574	7034	P01101	Proto-oncogene c-Fos	Fos	41 kDa	4	0.998383	246177	233416	244888	724505	3966368	4270478	3743752	5025536	4012050	4024412
107379	ENSMUSG00000001663	Gstt1	protein_coding	1528	0	0	0	0	2.31265	1.60305	1.06978	0	1.15451	0.586216	1.19789	1.11441	3.14646	2.00037	1.2886	0	0	3.04038	1.12044	0	0	0.547554	0	0				95575	6262	P13346	Protein fosB	Fosb	36 kDa	3	0.999505	2342113	1941986	2062185	2549951	4341245	3030292	3172199	3686515	2060683	2397191
2143526	ENSMUSG00000001665	Gstt3	protein_coding	3842	0	0.710567	0	0	8.67242	10.1527	9.62804	13.4503	10.3906	7.62081	5.98945	8.91528	17.3055	17.0031	16.7518	18.5772	6.64571	6.08075	5.60222	1.19044	1.74292	2.19022	1.24069	2.32392				95576	4247	P48760	Folylpolyglutamate synthase, mitochondrial	Fpgs	65 kDa	13	0.999972	2892785	3221620	4323089	3722136	14346920	15282050	18120020	17478610	17228160	15986940
1298381	ENSMUSG00000001666	Ddt	protein_coding	773	32.0931	24.1593	23.8952	27.9513	84.9897	99.9236	113.397	91.7069	114.873	104.933	86.2481	73.551	157.848	163.53	134.015	125.396	114.085	106.413	96.3581	103.568	64.4879	59.6834	58.3122	42.9925				95588	1187	P09528	Ferritin heavy chain	Fth1	21 kDa	5	1	76770740	57558240	48454720	60724420	7484662	7747406	7919597	10951670	8293901	8118616
98487	ENSMUSG00000001670	Tat	protein_coding	2405	0	0	0	0	0	0	0	0	0	0	0	0	0	0	0	0	0	0	0	0	0	0	0	0				95589	2498	P29391	Ferritin light chain 1	Ftl1	21 kDa	7	0.999999	401309400	389105900	399274600	385455000	73927070	81385270	122294000	109107900	100250400	101167100
1920858	ENSMUSG00000001672	Marveld3	protein_coding	3284	0	0	0	0	0	0	0	0	0	0	0	0	0	0	0	0	0	0	0	1.19044	0	0	0	0				95593	3495	Q99LJ1	Tissue alpha-L-fucosidase	Fuca1	52 kDa	6	0.999992	26774770	25345290	25818080	24971120	13999650	12063650	15979890	14133660	11687650	11696470
1914192	ENSMUSG00000001674	Ddx18	protein_coding	2483	48.4962	41.9234	59.1092	72.6733	82.0989	78.0152	131.583	133.281	93.5151	113.14	129.372	145.988	106.455	137.025	149.478	128.879	78.6409	79.0498	121.008	114.282	94.6985	70.6345	122.828	137.111				95595	7639	P70213	Friend virus susceptibility protein 1	Fv1	52 kDa	2	0.995328	22338.5	21947.9	117575	0	51540.6	95884.8	88008.3	18170.4	9279.25	41227.5
1344373	ENSMUSG00000001687	Ubl3	protein_coding	8098	115.535	140.692	108.157	155.13	47.4092	64.1221	65.2567	51.3559	62.3434	71.5184	50.3114	59.0637	113.797	124.523	92.7793	101.013	130.699	159.924	85.1537	88.0925	116.775	137.436	85.6073	110.386				95602	1991	P39688	Tyrosine-protein kinase Fyn	Fyn	61 kDa	12	1	60657510	93106980	81274550	77367300	51282880	47766130	50940780	44964300	45342510	48190400
1914815	ENSMUSG00000001700	Gramd3	protein_coding	5679	144.775	238.75	289.258	227.803	63.0196	52.9008	29.9539	36.6828	49.0666	60.9665	34.7388	43.462	15.7323	24.5045	18.0404	16.255	44.3047	37.0926	29.1315	38.0941	17.4292	20.2595	14.8882	23.2392				95606	1114	P23475	X-ray repair cross-complementing protein 6	Xrcc6	69 kDa	20	1	147464300	153582000	145998600	133740100	190471900	185283000	188620500	175075000	184503500	169371700
1913393	ENSMUSG00000001707	Eef1e1	protein_coding	3257	9.98452	11.3691	13.8341	12.5781	78.6299	94.5801	93.071	88.0386	104.483	100.243	92.2376	101.411	76.5639	80.0147	78.6047	87.0804	54.8271	76.0094	76.1901	51.1889	71.4596	72.8247	75.6818	79.0132				95609	444	P70699	Lysosomal alpha-glucosidase	Gaa	106 kDa	16	1	13345290	17625270	14658480	12808990	36400520	33972980	40681810	37394550	29028360	31001490
87986	ENSMUSG00000001729	Akt1	protein_coding	4098	84.1552	79.5835	89.2927	85.2514	65.3322	110.076	145.49	155.29	90.6288	85.5876	137.757	176.077	96.4915	117.021	103.088	156.745	183.311	187.287	209.523	209.517	133.043	126.485	189.825	181.266				95610	2336	Q00422	GA-binding protein alpha chain	Gabpa	51 kDa	12	0.999999	157126300	181313600	181921000	195776900	115003500	125815300	113163000	119253600	104045700	111805700
1913103	ENSMUSG00000001739	Cldn15	protein_coding	2124	0.71318	0	0	0	0	0	0	0	0	0.586216	0	0	0	0	1.2886	0	0	0.608075	0	0	0	0	0	0				95611	1165	Q00420	GA-binding protein subunit beta-1	Gabpb1	41 kDa	3	1	14735420	19228040	16316350	23374460	8695400	7924886	7282442	11743190	10067800	8111167
1270855	ENSMUSG00000001741	Il16	protein_coding	7865	201.117	115.822	81.7468	89.4441	59.5506	52.3664	39.5819	41.5738	40.4077	51.0008	23.9578	31.2035	46.6725	46.5085	34.7922	30.1879	53.7195	49.2541	38.0951	52.3793	70.8786	64.6114	70.7191	40.6685				95612	5514	P81069	GA-binding protein subunit beta-2	Gabpb2	46 kDa	6	0.999821	26842270	31166330	30531380	30334070	15825880	15012980	12316880	14228220	14313650	13488020
1350931	ENSMUSG00000001750	Tcirg1	protein_coding	4603	14.9768	22.7381	18.8646	19.5659	19.0793	18.7023	16.0467	30.569	17.8949	19.3451	17.9684	21.1738	14.6835	13.0024	19.329	18.5772	13.2914	13.9857	16.8066	21.4279	16.8482	12.5937	23.573	18.5913				95629	8229	P31649	Sodium- and chloride-dependent GABA transporter 2	Slc6a13	68 kDa	1	0.981641	249908	0	247346	191165	696617	1132430	859878	697788	1739239	607271
1351641	ENSMUSG00000001751	Naglu	protein_coding	2658	10.6977	8.5268	5.03057	4.19269	8.67242	10.1527	4.27913	8.55931	11.5451	5.27595	8.38523	6.68646	5.76852	14.5027	12.886	9.28858	4.98428	7.2969	4.48177	2.38088	9.87653	12.5937	11.1662	10.4576				95630	7938	P31650	Sodium- and chloride-dependent GABA transporter 3	Slc6a11	70 kDa	1	0.990688	2383789	2023080	2144052	2180463	20005230	14841610	17942670	15149060	18055910	17897580
1918993	ENSMUSG00000001755	Coasy	protein_coding	2867	22.8218	13.5008	11.3188	16.7708	49.1437	55.5725	40.6517	40.351	53.1073	57.4492	32.343	36.7755	53.4899	56.5104	41.2353	30.1879	60.3652	49.2541	29.1315	40.4749	33.6964	43.2568	43.424	30.2109				95636	5151	P54818	Galactocerebrosidase	Galc	77 kDa	6	0.999897	2316727	1559958	2737683	2752306	1102678	1489493	1353496	938720	1712950	1946247
108075	ENSMUSG00000001761	Smo	protein_coding	5621	0	1.42113	0	5.59025	5.20345	3.74046	6.41869	2.44552	5.77254	3.5173	2.39578	0	7.34175	3.00055	9.02021	3.48322	2.76904	4.25653	10.084	8.33308	6.3907	1.09511	4.96274	8.13371				95638	2722	Q03249	Galactose-1-phosphate uridylyltransferase	Galt	43 kDa	7	0.999998	40247750	42334430	42858000	45662250	15467570	14387830	15351490	18882440	15566300	14534040
1919012	ENSMUSG00000001763	Tspan33	protein_coding	5195	0.71318	0.710567	0	0	0.578161	1.0687	0	1.22276	0.577254	0.586216	0	0	0.524411	0	1.2886	2.32214	1.66143	0	1.12044	0	0.580972	0.547554	0	0				95639	7364	P06837	Neuromodulin	Gap43	24 kDa	2	0.997189	71754.7	5528.02	51277.6	94451.5	33907.1	17005.4	17373	49229.2	0	5039.46
1914127	ENSMUSG00000001767	Crnkl1	protein_coding	3844	68.4653	49.7397	46.5328	57.3001	90.1932	75.3435	46.0006	62.3607	78.5065	63.3114	73.0713	55.7205	79.7104	70.0128	59.2757	66.1811	64.2418	63.2398	53.7813	48.808	65.6499	89.2513	47.1461	55.774				95640	2354	P16858	Glyceraldehyde-3-phosphate dehydrogenase	Gapdh	36 kDa	9	0.999999	6652161000	7824120000	6800107000	6382681000	9615274000	10160480000	8319192000	7518217000	9033010000	8595249000
1921280	ENSMUSG00000001768	Rin2	protein_coding	11271	0	0	0	0	0	0	0	0	0	1.17243	0	0	0	0	0	0	0	0	0	0	0.580972	0	0	0				95654	165	Q64737	Trifunctional purine biosynthetic protein adenosine-3	Gart	108 kDa	29	1	337869100	332057700	317916200	322034300	1502360000	1414687000	1311393000	1345342000	1369420000	1304446000
1858193	ENSMUSG00000001773	Folh1	protein_coding	3210	0	0	0	0	0	0	0	0	0	0	0	0	0	0	0	0	0	0	0	0	0	0	0	0				95657	7130	P11862	Growth arrest-specific protein 2	Gas2	35 kDa	9	0.998078	3754046	2750500	3966786	4137176	6430591	11646090	9132354	7768787	5722075	10601850
1914167	ENSMUSG00000001774	Chordc1	protein_coding	7498	126.233	174.089	103.127	114.6	160.151	150.153	97.3502	144.285	158.745	162.382	128.174	167.161	165.714	160.529	146.901	134.684	108.547	146.546	108.683	105.949	144.081	135.246	98.0142	137.111				95663	4085	P23772	Trans-acting T-cell-specific transcription factor GATA-3	Gata3	48 kDa	6	0.999979	8481870	3456444	7511525	7783865	2761860	2596753	3505725	3302503	1443872	1602244
106379	ENSMUSG00000001783	Rtcb	protein_coding	2615	101.272	85.268	74.201	74.0709	145.118	163.511	150.839	118.608	187.03	181.727	144.945	151.56	152.079	144.527	143.035	169.517	143.437	134.385	162.464	160.709	148.729	171.384	163.77	162.674				95665	5079	P17439	Lysosomal acid glucosylceramidase	Gba	58 kDa	6	0.999907	21569160	22518260	24484630	20053530	25734450	26231970	26654130	24792590	25910280	24264910
1914735	ENSMUSG00000001785	Pwp1	protein_coding	2942	39.2249	31.9755	37.7293	15.3732	73.4265	74.8091	88.7919	61.1379	75.6202	109.622	95.8312	74.6655	93.8695	78.0143	82.4705	88.2415	74.2104	67.4964	85.1537	61.9028	58.0972	71.182	75.6818	63.9077				95675	7498	Q05915	GTP cyclohydrolase 1	Gch1	27 kDa	7	0.996493	1517933	1799594	2409450	1144005	7763645	7996514	6933490	8611893	9029311	9408632
1917004	ENSMUSG00000001786	Fbxo7	protein_coding	6180	37.0853	44.0551	28.9258	19.5659	23.1265	27.2519	10.6978	17.1186	23.6674	25.7935	14.3747	12.2585	22.0252	26.0048	25.772	27.8657	21.0447	17.6342	17.9271	19.047	10.4575	13.6888	8.6848	8.13371				95698	38	P47856	Glutamine--fructose-6-phosphate aminotransferase [isomerizing] 1	Gfpt1	79 kDa	24	1	59607310	56688410	58394020	57444030	130368400	133823000	113146800	124285800	136755100	143419300
88266	ENSMUSG00000001794	Capns1	protein_coding	2477	129.086	135.718	120.734	135.564	153.791	165.114	180.793	177.3	171.444	162.382	130.57	138.187	130.578	171.031	149.478	150.939	220.416	238.974	256.581	222.612	240.523	217.379	224.564	234.716				95700	4961	Q9D7X8	Gamma-glutamylcyclotransferase	Ggct	21 kDa	7	0.999922	112287200	122459600	96856930	118263100	57017370	49148170	53304250	54633040	51744400	50925460
3584516	ENSMUSG00000001802	Lrp3	protein_coding	4700	0	0	0	0	0	0	0	0	0	0	0	0	0	0	0	0	0	0	0	0	0	0	0	0				95704	7688	P23336	N-acetyllactosaminide alpha-1,3-galactosyltransferase	Ggta1	46 kDa	1	0.994948	38358.9	12566.2	47972	27493.6	68920	57023.9	123975	41527.3	146859	70699.7
2661061	ENSMUSG00000001804	Dsg4	protein_coding	3478	0	0	0	0	0	0	0	0	0	0	0	0	0	0	0	0	0	0	0	0	0	0	0	0				95705	2984	P15535	Beta-1,4-galactosyltransferase 1	B4galt1	44 kDa	7	0.999997	17613850	15002600	17270950	13870120	21254190	19191360	24370380	19653330	17578130	19027480
95462	ENSMUSG00000001815	Evx2	protein_coding	4191	0	0	0	0	0	0	0	0	0	0	0	0	0	0	0	0	0	0	0	0	0	0	0	0				95706	6800	Q60928	Glutathione hydrolase 1 proenzyme	Ggt1	62 kDa	6	0.998894	5676564	5881949	4850332	6803295	1833552	1004692	1583510	642638	1783201	1270287
96205	ENSMUSG00000001819	Hoxd13	protein_coding	2483	0	0	0	0	0	0	0	0	0	0	0	0	0	0	0	0	0	0	0	0	0	0	0	0				95713	8360	P23242	Gap junction alpha-1 protein	Gja1	43 kDa	3	0.974315	4025.09	29685.7	0	0	0	32345.5	26143.7	105985	159523	102633
96204	ENSMUSG00000001823	Hoxd12	protein_coding	2534	0	0	0	0	0	0	0	0	0	0	0	0	0	0	0	0	0	0	0	0	0	0	0	0				95730	1498	Q9R0N0	Galactokinase	Galk1	42 kDa	11	1	225794800	231181300	215389900	211425400	655277600	650440600	545170300	545672200	680532000	647241900
95568	ENSMUSG00000001827	Folr1	protein_coding	2297	0	0	0	0	0	0	0	0	0	0	0	0	0	0	0	0	0	0	0	0	0	0.547554	0	0				95739	492	P15105	Glutamine synthetase	Glul	42 kDa	6	1	46210340	43997970	57895690	56199260	10961180	12188760	10657110	13164300	12303330	12334230
1100517	ENSMUSG00000001829	Clpb	protein_coding	9960	17.8295	36.9495	17.607	26.5537	50.3	57.7099	49.21	52.5786	53.1073	45.7249	45.5198	66.8646	44.5749	54.0099	46.3897	52.2482	35.9976	32.8361	39.2155	49.9985	30.2106	34.4959	39.7019	27.887				95742	2320	Q9CPU0	Lactoylglutathione lyase	Glo1	21 kDa	3	0.999999	365531900	299123900	360190200	285712800	202514300	191679100	183213100	157765300	212017200	189189300
1335094	ENSMUSG00000001833	Sept7	protein_coding	11631	345.179	254.383	277.939	280.91	530.752	424.275	211.817	426.743	510.869	450.8	492.333	422.361	625.622	511.594	418.796	365.738	446.37	414.707	333.892	378.56	495.57	490.061	150.123	393.904				95745	3431	Q99KB8	Hydroxyacylglutathione hydrolase, mitochondrial	Hagh	34 kDa	7	0.999993	43231980	36621330	35357380	39761170	23959880	21890720	22707490	27886290	21994890	20306690
1920131	ENSMUSG00000001844	Zdhhc4	protein_coding	2864	38.5117	44.0551	36.4717	46.1196	22.5483	27.7863	24.605	24.4552	25.3992	31.0695	25.1557	27.8602	19.9276	25.5047	36.0808	32.51	27.6904	31.6199	29.1315	22.6183	30.2106	30.663	28.5358	32.5348				95752	1313	D3Z7P3	Glutaminase kidney isoform, mitochondrial	Gls	74 kDa	17	1	224254600	225463400	211414300	213063600	276576600	260593800	350205500	301512500	259114200	258092600
97845	ENSMUSG00000001847	Rac1	protein_coding	4496	249.613	220.986	198.708	218.02	254.969	239.924	258.887	234.77	245.91	280.798	235.984	261.886	289.475	315.058	221.639	260.08	376.59	418.964	332.772	340.466	389.833	371.242	353.595	288.166				95753	636	P26443	Glutamate dehydrogenase 1, mitochondrial	Glud1	61 kDa	20	1	1238822000	1433104000	982793200	1034718000	610186200	648177800	706089600	721387500	622140000	555357500
1095411	ENSMUSG00000001855	Nup214	protein_coding	9659	63.473	73.899	52.821	61.4928	55.5035	66.7939	81.3034	85.5931	58.8799	55.1043	61.0924	67.979	49.2946	73.0134	72.1617	68.5033	60.919	60.8075	72.8288	63.0933	59.2592	49.8274	65.7563	52.2881				95755	6805	P17809	Solute carrier family 2, facilitated glucose transporter member 1	Slc2a1	54 kDa	3	0.998881	12017380	11045220	10218410	9237171	90346960	68880700	60642000	57020190	126361000	102803000
1919598	ENSMUSG00000001864	Aif1l	protein_coding	4032	0	0	0	0	0.578161	1.0687	1.06978	1.22276	1.15451	1.17243	0	1.11441	0	1.00018	0	2.32214	1.10762	1.21615	0	0	0.580972	3.28532	1.24069	1.16196				95757	3687	P32037	Solute carrier family 2, facilitated glucose transporter member 3	Slc2a3	53 kDa	6	0.999989	20290490	34054620	15214680	18910930	49217180	34181010	24212650	18916770	47977690	40293640
88479	ENSMUSG00000001865	Cpa3	protein_coding	1517	0.71318	0	0	0	0	0	0	0	0	0	0	0	0	0.500092	0	0	0	0	0	0	0	0	0	0				95760	7110	P28571	Sodium- and chloride-dependent glycine transporter 1	Slc6a9	77 kDa	5	0.99816	190889	165317	134812	211112	3064093	2719707	2107864	2566340	4127766	3445993
109151	ENSMUSG00000001870	Ltbp1	protein_coding	10691	1.42636	0	0	0	0	0	0	0	0	0	0	0	0.524411	0	0	0	0	0	0	0	0	0	0	0				95762	6551	Q60648	Ganglioside GM2 activator	Gm2a	21 kDa	1	0.999247	68633540	61563170	65038340	84650300	18814300	19339540	20228230	32305210	18035800	15676290
2183447	ENSMUSG00000001891	Ugp2	protein_coding	3069	23.5349	22.0276	26.4105	37.7342	39.315	45.4198	39.5819	45.2421	47.912	48.656	46.7177	54.6061	59.2584	42.5078	39.9467	33.6711	71.4413	58.3752	62.7448	71.4264	70.2977	55.8505	38.4613	58.0979				95764	261	P36916	Guanine nucleotide-binding protein-like 1	Gnl1	69 kDa	17	1	50470460	47599230	48317390	44834350	95839910	94207050	83074630	89206800	84459800	87084510
2684139	ENSMUSG00000001901	Kcnh6	protein_coding	3549	0	0	0	0	0	0	0	0	0	0	0	1.11441	0	0	1.2886	1.16107	0	0.608075	0	0	0	0	0	0				95766	7815	P21278	Guanine nucleotide-binding protein subunit alpha-11	Gna11	42 kDa	8	0.993247	905954	892353	1400960	1374582	1501372	1414114	1256630	1661409	1599119	1269633
1289155	ENSMUSG00000001909	Trmt1	protein_coding	6306	60.6203	73.1884	69.1704	54.505	67.0667	55.0382	52.4193	48.9103	52.5301	61.5527	56.3008	56.8349	52.4411	46.0084	54.1213	45.2818	38.2128	56.551	39.2155	42.8558	38.3442	45.9945	57.0715	63.9077				95767	7930	P27600	Guanine nucleotide-binding protein subunit alpha-12	Gna12	44 kDa	3	0.990921	0	0	0	0	0	0	0	0	0	0
1914080	ENSMUSG00000001910	Nacc1	protein_coding	4673	20.6822	15.6325	10.0611	9.78294	33.5334	24.0458	21.3956	28.1234	21.9356	36.9316	17.9684	25.6314	29.8914	29.0053	28.3492	19.7382	31.5671	26.1472	31.3724	30.9514	26.1438	31.7581	21.0917	32.5348				95768	3647	P27601	Guanine nucleotide-binding protein subunit alpha-13	Gna13	44 kDa	16	0.99999	86321520	83529740	78193190	77254570	77413950	72474800	67421780	70931580	66888690	69766890
97311	ENSMUSG00000001911	Nfix	protein_coding	7351	27.1008	36.2389	16.3494	29.3488	32.377	29.9237	32.0935	31.7917	28.8627	35.7592	19.1662	44.5764	40.904	57.5106	47.6783	45.2818	11.0762	23.1069	11.2044	28.5705	35.4393	31.2106	28.5358	31.3729				95771	8017	B2RSH2	Guanine nucleotide-binding protein G(i) subunit alpha-1	Gnai1	40 kDa	8	0.988901	1053013	526636	3209020	4080331	269811	551244	848572	63450.3	518779	119126
105305	ENSMUSG00000001918	Slc1a5	protein_coding	4173	86.2948	73.1884	74.201	83.8538	164.198	151.756	212.887	209.092	148.354	154.761	178.486	211.738	168.336	160.529	175.25	191.577	112.423	124.047	105.322	136.901	160.929	148.387	172.455	180.104				95772	751	P08752	Guanine nucleotide-binding protein G(i) subunit alpha-2	Gnai2	40 kDa	16	1	370454700	333066200	407483700	281637100	128876100	121987200	121094400	129933400	130211300	161208800
98890	ENSMUSG00000001924	Uba1	protein_coding	4819	264.59	273.568	206.254	218.02	516.876	619.313	460.006	402.288	595.148	685.873	497.124	439.077	542.24	677.124	467.762	424.952	965.843	957.111	804.478	783.309	958.605	955.482	908.182	849.392				95773	1520	Q9DC51	Guanine nucleotide-binding protein G(i) subunit alpha	Gnai3	41 kDa	13	1	78854550	80933840	76833060	78542360	59872300	66637840	54157520	60255990	73738270	64691650
98941	ENSMUSG00000001930	Vwf	protein_coding	16064	0	0	2.51529	0	0	0	0	0	0	0	1.19789	0	0	0.500092	0	0	0	0	0	0	0	0	0	0				95776	6379	P21279	Guanine nucleotide-binding protein G(q) subunit alpha	Gnaq	42 kDa	6	0.999411	786077	457234	608634	555666	847398	620942	864522	918250	710923	327470
104803	ENSMUSG00000001942	Siae	protein_coding	10497	24.2481	16.343	7.54586	16.7708	10.4069	8.54962	3.20935	9.78207	6.92704	8.20703	5.98945	3.34323	6.29293	15.0028	12.886	10.4496	7.19952	10.9454	7.8431	15.4757	12.2004	13.6888	16.1289	19.7533				95777	929	P63094	Guanine nucleotide-binding protein G(s) subunit alpha isoforms short	Gnas	46 kDa	11	1	97023080	103992700	90457240	83699770	187358200	166345500	146287700	129727300	154277600	166338200
1928009	ENSMUSG00000001943	Vsig2	protein_coding	1979	0	0	0	0	0	0	0	0	0	0	0	0	0	0	0	0	0	0	0	0	0	0	0	0				95777	929.1	P63094	Guanine nucleotide-binding protein G(s) subunit alpha isoforms short	Gnas	46 kDa	11	1	97023080	103992700	90457240	83699770	187358200	166345500	146287700	129727300	154277600	166338200
1916774	ENSMUSG00000001946	Esam	protein_coding	2867	0	0	0	0	0	0	0	0	0	0	0	0	0	0.500092	0	0	0	0	0	0	0	0	0	0				95777	929.2	Q6R0H7	Guanine nucleotide-binding protein G(s) subunit alpha isoforms XLas	Gnas	122 kDa	11	1	97023080	103992700	90457240	83699770	187358200	166345500	146287700	129727300	154277600	166338200
1333778	ENSMUSG00000001948	Spa17	protein_coding	1061	0.71318	2.84227	1.25764	1.39756	4.04713	4.27481	3.20935	1.22276	3.46352	2.93108	1.19789	0	3.67087	5.50101	1.2886	2.32214	4.43047	5.47268	8.96355	4.76176	4.06681	3.83288	4.96274	10.4576				95781	1555	P62874	Guanine nucleotide-binding protein G(I)/G(S)/G(T) subunit beta-1	Gnb1	37 kDa	8	1	112706100	130843600	127356000	101345600	128779300	122117400	110980600	113033100	106768100	107227700
1351626	ENSMUSG00000001962	Fam50a	protein_coding	2288	39.2249	31.2649	32.6987	25.1561	21.9701	36.8702	32.0935	23.2324	36.9442	33.4143	27.5515	28.9747	30.4158	38.5071	42.5239	31.3489	35.9976	35.8764	33.6133	39.2845	40.6681	43.2568	39.7019	29.049				95784	1392	P62880	Guanine nucleotide-binding protein G(I)/G(S)/G(T) subunit beta-2	Gnb2	37 kDa	9	1	104139900	80432090	78207790	101690300	85496750	80820180	89265590	102091200	76405960	66673700
108117	ENSMUSG00000001964	Emd	protein_coding	2517	74.8839	64.6616	59.1092	82.4562	138.759	173.13	148.7	154.068	157.013	176.451	132.966	173.848	122.712	135.025	117.263	106.819	175.557	181.815	164.705	154.757	159.767	167.552	155.086	171.97				95785	4957	Q61011	Guanine nucleotide-binding protein G(I)/G(S)/G(T) subunit beta-3	Gnb3	37 kDa	2	0.999922	6367562	9483232	7167814	12738040	2328271	5305656	2186934	9339150	7409504	10317400
1917457	ENSMUSG00000001983	Taco1	protein_coding	1383	1.42636	1.42113	5.03057	0	6.93794	10.687	8.55825	8.55931	5.19528	9.37946	8.38523	6.68646	7.86616	8.00147	7.73161	5.80536	5.53809	4.25653	4.48177	5.9522	10.4575	6.57065	7.44411	8.13371				95791	3126	P05201	Aspartate aminotransferase, cytoplasmic	Got1	46 kDa	14	0.999996	523523200	508144200	504992800	516177500	743133900	759121000	676062100	667517900	839850500	810200000
95816	ENSMUSG00000001985	Grik3	protein_coding	8973	0	0	0	0	0	0	0	0	0	0	0	0	0	0	0	0	0	0	0	0	0	0	0	0				95792	2287	P05202	Aspartate aminotransferase, mitochondrial	Got2	47 kDa	12	0.999999	888267000	879324200	886231000	795757400	1192305000	1207270000	1356249000	1276383000	1185759000	1089972000
95810	ENSMUSG00000001986	Gria3	protein_coding	9859	0	0	0	0	0.578161	0	1.06978	0	0	0	0	1.11441	0	0.500092	0	1.16107	0	0	0	0	0	0	0	0				95797	1477	P06745	Glucose-6-phosphate isomerase	Gpi	63 kDa	14	1	1124797000	1244860000	1246860000	1090403000	1572803000	1456636000	1158264000	1103820000	1602675000	1484289000
109205	ENSMUSG00000001988	Npas1	protein_coding	3009	0	0	0	0	0	0	0	0	0	0	0	0	0	0	0	0	0	0	0	0	0	0	0	0				95804	1906	P47791	Glutathione reductase, mitochondrial	Gsr	54 kDa	8	1	507078600	523740600	515227400	492283100	138596800	142966500	144433800	134083600	148351300	146791300
2676970	ENSMUSG00000001995	Sipa1l2	protein_coding	9617	7.1318	12.0796	10.0611	6.98782	1.15632	0.534351	6.41869	1.22276	2.30901	1.75865	3.59367	2.22882	1.57323	1.00018	1.2886	1.16107	6.0919	6.68883	1.12044	1.19044	2.32389	3.83288	6.20343	0				95805	1371	Q60631	Growth factor receptor-bound protein 2	Grb2	25 kDa	7	1	264771100	264268100	264774600	257838300	169134900	160680100	134729700	136923000	152703300	158416900
1336993	ENSMUSG00000001998	Ap4e1	protein_coding	9810	16.4031	9.23737	10.0611	8.38538	16.1885	12.8244	5.34891	9.78207	14.4313	12.3105	9.58312	11.1441	15.7323	9.50174	12.886	11.6107	9.41475	9.12113	4.48177	7.14264	15.1053	6.57065	8.6848	10.4576				95806	6033	P63002	TLE family member 5	Tle5	22 kDa	4	0.999634	20167170	22328000	23188650	19004260	8001133	7791612	7590327	5837678	8760910	8480333
88170	ENSMUSG00000001999	Blvra	protein_coding	2446	39.9381	26.291	16.3494	18.1683	74.5828	72.6717	55.6287	55.0241	68.6932	56.863	43.124	44.5764	57.6852	75.0138	54.1213	52.2482	51.5042	52.2945	52.6608	72.6168	55.1924	44.8994	54.5902	42.9925				95808	8298	P23818	Glutamate receptor 1	Gria1	102 kDa	1	0.978322	0	0	0	0	66401.6	157596	95524.2	12842.4	123086	121282
2443483	ENSMUSG00000002006	Pdzd4	protein_coding	3970	0.71318	0.710567	1.25764	1.39756	0	0.534351	0	0	2.30901	1.17243	0	0	0	0	0	0	0	0.608075	2.24089	0	0.580972	0.547554	0	0				95824	3514	P06537	Glucocorticoid receptor	Nr3c1	86 kDa	16	0.999992	74550220	83214300	84049620	76982350	20353700	19200850	23551070	21411940	19923080	19381780
1891338	ENSMUSG00000002007	Srpk3	protein_coding	2784	0.71318	0	0	0	0	0	0	0	0	0	0	0	0	0	0	0	0	0	0	0	0	0	0	0				95832	3277	P28798	Progranulin	Grn	63 kDa	6	0.999995	2009093	1729558	1260233	2753794	807704	1028214	837355	875236	997270	946923
1099463	ENSMUSG00000002010	Idh3g	protein_coding	2701	59.9071	52.582	51.5634	69.8782	109.851	92.4427	108.048	80.7021	99.8649	110.209	88.6439	84.6951	91.7718	108.52	77.3161	83.5972	93.5937	105.805	101.96	97.616	102.251	107.868	119.106	83.661				95834	1305	P27773	Protein disulfide-isomerase A3	Pdia3	57 kDa	27	1	3404759000	3498696000	3127253000	3098155000	3516072000	3430764000	3453356000	3504532000	3391246000	3259530000
1347357	ENSMUSG00000002012	Pnck	protein_coding	1971	0.71318	1.42113	0	1.39756	0	0	0	0	0	0	0	0	0	0.500092	0	1.16107	0	0	0	0	0	1.09511	0	1.16196				95835	1179	P20029	Endoplasmic reticulum chaperone BiP	Hspa5	72 kDa	28	1	1274506000	1402331000	1316399000	1152674000	5316374000	5189700000	5124922000	4457318000	5459490000	5563535000
1099464	ENSMUSG00000002014	Ssr4	protein_coding	3096	90.5738	71.0567	81.7468	72.6733	163.62	173.13	176.514	160.181	176.64	178.21	158.122	167.161	141.066	156.529	146.901	155.584	188.295	176.95	193.837	176.185	213.798	220.664	238.212	216.124				95851	3826	P13020	Gelsolin	Gsn	86 kDa	10	0.999986	328594800	367307800	304246700	357409000	19602320	19572340	20675200	24315350	28073100	21252140
1350933	ENSMUSG00000002015	Bcap31	protein_coding	1219	77.0234	76.0307	75.4586	81.0587	109.272	84.4275	105.908	94.1524	77.9292	90.2773	83.8523	86.924	99.638	107.02	91.4907	121.913	146.206	135.601	149.019	142.853	123.747	113.891	115.384	123.168				95852	2824	P51855	Glutathione synthetase	Gss	52 kDa	10	0.999998	32937430	35523450	34002390	31160450	25337780	28742570	24499800	23993550	29077830	28639410
1919972	ENSMUSG00000002017	Fam98a	protein_coding	3564	9.27134	12.0796	3.77293	2.79513	22.5483	19.771	28.8841	15.8959	13.2768	12.8968	22.7599	14.4873	16.2567	21.5039	16.7518	20.8993	19.9371	16.418	15.6862	15.4757	24.4008	16.9742	34.7392	18.5913				95860	393	P10649	Glutathione S-transferase Mu 1	Gstm1	26 kDa	8	1	26323630	26050260	19587490	21046420	16072440	14684850	14629030	11979230	18340070	19098980
99502	ENSMUSG00000002020	Ltbp2	protein_coding	8184	0	0	0	0	0.578161	0	0	0	0	0	0	0	0	0	0	0	0	0	0	0	0	0	0	0				95865	369	P19157	Glutathione S-transferase P 1	Gstp1	24 kDa	9	1	851205900	781846900	771823400	711495100	320274800	260568700	297208700	206961900	279683400	293242500
96995	ENSMUSG00000002028	Kmt2a	protein_coding	16670	990.607	1126.96	782.254	853.911	232.421	256.488	209.677	234.77	221.665	215.141	239.578	225.111	212.911	218.54	240.969	256.597	206.571	158.708	168.066	214.279	206.826	204.785	187.344	261.441				95871	776	Q64520	Guanylate kinase	Guk1	22 kDa	4	1	35648370	33553240	37912800	29002140	49807880	38417740	36849860	32612550	39403800	39268750
1923818	ENSMUSG00000002031	Ift46	protein_coding	6416	17.1163	7.10567	12.5764	15.3732	12.1414	8.01527	19.2561	9.78207	8.6588	9.96568	10.781	6.68646	9.43939	13.0024	11.5974	13.9329	21.5985	16.418	19.0475	16.6662	15.1053	15.8791	32.2578	8.13371				95872	1554	P12265	Beta-glucuronidase	Gusb	74 kDa	15	1	79721340	79300040	73605860	76434480	124498800	131511600	150494500	142340600	110467800	110504500
1918937	ENSMUSG00000002032	Tmem25	protein_coding	3212	0.71318	1.42113	0	0	1.15632	0.534351	0	1.22276	0	0.586216	0	0	0	0	1.2886	1.16107	0.553809	0	2.24089	0	0	0	0	2.32392				95886	4033	Q9D8V0	Minor histocompatibility antigen H13	Hm13	42 kDa	6	0.99998	264228600	242375200	238851500	249065000	261897800	277310000	345156700	270681700	290494900	334211300
88333	ENSMUSG00000002033	Cd3g	protein_coding	3269	236.776	205.354	173.555	149.539	69.9575	69.4656	74.8847	42.7965	61.1889	49.8284	69.4776	60.1781	65.0269	53.0097	55.4099	41.7986	62.0266	70.5367	49.2995	61.9028	56.9353	72.2771	65.7563	61.5838				95893	4348	P10922	Histone H1.0	H1f0	21 kDa	2	0.999967	453425100	310181100	442970400	265507100	70949410	59971250	63691700	65856010	66500140	74053800
1914341	ENSMUSG00000002043	Trappc6a	protein_coding	1589	24.2481	18.4747	16.3494	11.1805	60.1288	45.4198	39.5819	31.7917	53.1073	49.2422	34.7388	25.6314	46.1481	51.5095	34.7922	31.3489	52.058	49.8622	32.4929	28.5705	48.2207	58.0407	31.0171	19.7533				95895	8283	P01910	H-2 class II histocompatibility antigen, A-K alpha chain	H2-Aa	28 kDa	1	0.979184	774048	630967	274814	610019	59517.3	7320.86	0	0	60112	8689.6
107726	ENSMUSG00000002052	Supt6	protein_coding	7095	124.806	142.824	120.734	118.793	150.9	154.427	151.909	140.617	152.395	153.002	126.976	145.988	164.665	155.028	131.437	121.913	129.037	133.169	155.742	139.281	122.004	136.341	152.604	140.597				95895	8283.1	P01910	H-2 class II histocompatibility antigen, A-K alpha chain	H2-Aa	28 kDa	1	0.979184	774048	630967	274814	610019	59517.3	7320.86	0	0	60112	8689.6
1927470	ENSMUSG00000002055	Spag5	protein_coding	5624	1.42636	1.42113	2.51529	4.19269	46.2529	42.2137	48.1402	70.92	34.6352	40.4489	39.5304	76.8943	34.6111	47.0086	68.2959	51.0872	53.7195	49.2541	52.6608	63.0933	48.8017	54.2078	47.1461	54.612				95895	8283.2	P04228	H-2 class II histocompatibility antigen, A-D alpha chain	H2-Aa	28 kDa	1	0.979184	774048	630967	274814	610019	59517.3	7320.86	0	0	60112	8689.6
102949	ENSMUSG00000002057	Foxn1	protein_coding	3214	0	0	0	0	0.578161	0	0	0	0	0	0	0	0	0	0	0	0	0	0	0	0	0	0	0				95895	8283.3	P14434	H-2 class II histocompatibility antigen, A-B alpha chain	H2-Aa	28 kDa	1	0.979184	774048	630967	274814	610019	59517.3	7320.86	0	0	60112	8689.6
1328357	ENSMUSG00000002058	Unc119	protein_coding	2448	14.9768	16.343	12.5764	9.78294	6.93794	11.7557	13.9072	20.7869	11.5451	9.96568	7.18734	13.3729	19.4032	15.0028	19.329	20.8993	24.3676	20.0665	17.9271	23.8088	18.5911	15.3315	22.3323	12.7815				95895	8283.4	P14435	H-2 class II histocompatibility antigen, A-F alpha chain	H2-Aa	26 kDa	1	0.979184	774048	630967	274814	610019	59517.3	7320.86	0	0	60112	8689.6
104606	ENSMUSG00000002059	Rab34	protein_coding	2385	0	0	0	0	9.25058	10.687	7.48847	6.11379	13.8541	12.8968	13.1768	18.945	9.9638	13.0024	16.7518	17.4161	7.19952	5.47268	4.48177	3.57132	18.5911	19.7119	12.4069	16.2674				95895	8283.5	P14436	H-2 class II histocompatibility antigen, A-R alpha chain	H2-Aa	26 kDa	1	0.979184	774048	630967	274814	610019	59517.3	7320.86	0	0	60112	8689.6
108019	ENSMUSG00000002064	Sdf2	protein_coding	1515	49.9226	36.9495	38.9869	32.144	36.4242	28.855	39.5819	31.7917	46.1803	32.2419	22.7599	30.0891	37.2331	38.007	25.772	27.8657	53.7195	51.0783	45.9382	53.5698	45.3159	49.2799	37.2206	25.5631				95895	8283.6	P14437	H-2 class II histocompatibility antigen, A-S alpha chain	H2-Aa	26 kDa	1	0.979184	774048	630967	274814	610019	59517.3	7320.86	0	0	60112	8689.6
88316	ENSMUSG00000002068	Ccne1	protein_coding	2662	4.99226	1.42113	7.54586	4.19269	58.9725	78.5496	90.9315	105.157	55.4163	100.829	71.8734	101.411	61.356	103.019	108.243	94.0468	59.2576	68.1044	84.0332	67.855	67.9738	60.2309	76.9225	85.9849				95895	8283.7	P14438	H-2 class II histocompatibility antigen, A-U alpha chain (Fragment)	H2-Aa	25 kDa	1	0.979184	774048	630967	274814	610019	59517.3	7320.86	0	0	60112	8689.6
1921627	ENSMUSG00000002076	Hsf2bp	protein_coding	3589	0	0.710567	3.77293	0	2.89081	4.27481	4.27913	4.89103	1.73176	0	1.19789	1.11441	3.67087	2.50046	1.2886	8.1275	1.10762	0	1.12044	0	0.580972	1.64266	0	1.16196				95895	8283.8	P23150	H-2 class II histocompatibility antigen, I-E alpha chain (Fragment)	-	28 kDa	1	0.979184	774048	630967	274814	610019	59517.3	7320.86	0	0	60112	8689.6
2181667	ENSMUSG00000002083	Bbc3	protein_coding	2124	34.2326	66.0827	89.2927	74.0709	46.2529	43.2824	53.4891	51.3559	45.0258	44.5524	44.3219	53.4917	39.3308	40.5074	41.2353	35.9932	12.1838	18.2423	20.168	19.047	32.5345	37.2337	29.7765	26.725				95896	3458	P01899	H-2 class I histocompatibility antigen, D-B alpha chain	H2-D1	41 kDa	12	0.999993	409644100	434819000	424172500	431238000	335352300	385506700	264267500	303218200	406983000	399816800
102844	ENSMUSG00000002100	Mybpc3	protein_coding	4163	0	0	0	0	0	0	0	0	0	0	0	0	0	0	0	0	0	0	0	0	0	0	0	0				95901	7262	P04230	H-2 class II histocompatibility antigen, E-B beta chain	H2-Eb1	30 kDa	2	0.997654	1893678	974231	595749	604262	116977	28782	58863.6	59191.6	37743.7	33999
1098754	ENSMUSG00000002102	Psmc3	protein_coding	2607	136.217	144.245	125.764	122.986	298.331	262.366	296.33	234.77	292.09	292.522	252.755	231.797	312.024	314.558	314.419	226.409	297.395	267.553	259.943	226.183	205.664	242.019	280.395	235.878				95901	7262.1	P04230	H-2 class II histocompatibility antigen, E-B beta chain	H2-Eb1	30 kDa	2	0.997654	1893678	974231	595749	604262	116977	28782	58863.6	59191.6	37743.7	33999
87882	ENSMUSG00000002103	Acp2	protein_coding	5186	9.98452	2.84227	7.54586	4.19269	13.8759	13.8931	11.7676	13.4503	8.08155	8.79324	8.38523	7.80087	8.91498	8.50156	9.02021	3.48322	11.63	9.72921	4.48177	9.52351	9.87653	9.30842	11.1662	8.13371				95901	7262.2	P04231	H-2 class II histocompatibility antigen, E-S beta chain (Fragment)	H2-Eb1	27 kDa	2	0.997654	1893678	974231	595749	604262	116977	28782	58863.6	59191.6	37743.7	33999
99422	ENSMUSG00000002104	Rapsn	protein_coding	1802	0	1.42113	1.25764	0	0.578161	3.20611	4.27913	6.11379	2.30901	2.93108	1.19789	4.45764	2.62205	3.00055	3.86581	2.32214	2.76904	7.2969	2.24089	3.57132	2.32389	1.09511	7.44411	0				95901	7262.3	P18468	H-2 class II histocompatibility antigen, I-A beta chain	H2-Eb1	30 kDa	2	0.997654	1893678	974231	595749	604262	116977	28782	58863.6	59191.6	37743.7	33999
1915677	ENSMUSG00000002105	Slc39a13	protein_coding	4869	12.8372	7.10567	12.5764	12.5781	12.1414	9.08397	13.9072	9.78207	8.08155	3.5173	9.58312	6.68646	11.0126	3.00055	14.1746	6.96643	9.41475	10.3373	12.3249	7.14264	9.87653	7.1182	8.6848	5.80979				95904	1499	P01901	H-2 class I histocompatibility antigen, K-B alpha chain	H2-K1	41 kDa	9	1	256228000	244335300	216083400	254152900	249706800	232092300	179372000	212048400	247534500	250198100
1338822	ENSMUSG00000002107	Celf2	protein_coding	25884	743.133	840.601	711.826	803.599	607.648	621.45	386.191	618.716	462.38	468.387	420.459	470.281	473.543	428.579	418.796	467.912	331.732	361.197	253.22	339.275	658.823	648.304	282.876	669.288				95904	7746	P01902	H-2 class I histocompatibility antigen, K-D alpha chain	H2-K1	41 kDa	5	0.994152	2299058	2235098	1704492	1874878	1227270	1268972	1478057	998400	1770619	1252993
1352462	ENSMUSG00000002108	Nr1h3	protein_coding	2515	0	0	0	0	0	0.534351	0	1.22276	0	0	0	0	0	0	0	0	0	0	0	0	1.16194	0	0	0				95908	5882	Q03958	Prefoldin subunit 6	Pfdn6	14 kDa	4	0.999704	34929120	21537660	37744840	31316820	71271950	66065090	60760030	58830850	78576340	57956550
1355314	ENSMUSG00000002109	Ddb2	protein_coding	2736	29.2404	44.0551	32.6987	54.505	5.78161	10.687	23.5352	24.4552	8.6588	11.7243	16.7705	12.2585	8.39057	7.50138	11.5974	17.4161	8.86094	10.9454	15.6862	8.33308	11.0385	13.6888	3.72206	12.7815				95909	2392	Q31125	Zinc transporter SLC39A7	Slc39a7	51 kDa	2	0.999999	19229880	11216730	10017180	14132720	6362558	7250123	6234542	6869001	6207889	5874778
98282	ENSMUSG00000002111	Spi1	protein_coding	2695	2.13954	1.42113	0	0	0	0	0	0	0	0	0	0	0	0	0	0	0	0	0	0	0	0	0	0				95911	1802	P50171	Estradiol 17-beta-dehydrogenase 8	Hsd17b8	27 kDa	10	1	116145800	123073900	112651700	115536800	41911020	41277700	49748960	52427330	38809520	38600650
1914715	ENSMUSG00000002129	Sf3a1	protein_coding	6147	58.4807	74.6095	79.2315	44.722	108.694	140.534	129.444	119.83	150.663	135.416	126.976	115.899	156.274	188.535	121.129	128.879	156.174	151.411	137.815	108.33	127.233	146.744	121.587	128.977				95921	8140	P28078	Class II histocompatibility antigen, M alpha chain	H2-DMa	29 kDa	1	0.985179	1206155	1840444	1396509	899227	1033286	705193	1350782	761654	837408	773850
103034	ENSMUSG00000002147	Stat6	protein_coding	4402	82.7289	93.7948	86.7774	81.0587	72.8483	89.2366	113.397	91.7069	68.1159	71.5184	80.2586	101.411	76.5639	70.5129	114.686	84.7583	83.0713	79.6579	103.081	108.33	80.1742	60.2309	94.2921	84.823				95936	689	P14429	H-2 class I histocompatibility antigen, Q7 alpha chain	H2-Q7	38 kDa	8	1	231833500	197424700	225343600	185096000	29681770	28288640	36567530	33919980	42239620	42278640
107472	ENSMUSG00000002190	Clgn	protein_coding	4025	0	0	0	0	0	0.534351	0	0	0	0	0	0	0	0	0	0	0	0	0	0	0	0	0	0				95937	6039	P14430	H-2 class I histocompatibility antigen, Q8 alpha chain	H2-Q8	37 kDa	9	0.999631	11604410	10237840	10748790	9155023	7950055	7376402	6979501	6688648	6814936	7067760
109365	ENSMUSG00000002204	Napsa	protein_coding	2660	5.70544	1.42113	0	2.79513	2.89081	0	0	0	1.15451	0.586216	0	0	1.04882	0.500092	0	0	0.553809	0	0	1.19044	0.580972	0.547554	0	0				95957	5059	P06339	H-2 class I histocompatibility antigen, D-37 alpha chain	H2-T23	41 kDa	9	0.999911	12297940	14515350	12061450	12141620	48695310	52364630	32069170	35839180	66913960	57627290
2182465	ENSMUSG00000002205	Vrk3	protein_coding	6744	57.0544	63.951	37.7293	50.3123	15.0322	12.2901	10.6978	14.6731	15.5858	19.3451	11.9789	18.945	13.6347	11.5021	10.3088	11.6107	17.7219	14.5938	21.2884	11.9044	17.4292	21.3546	22.3323	18.5913				95994	1841	Q9BCZ4	Selenoprotein S	Selenos	22 kDa	4	1	14598850	16724990	15487710	12824300	14700150	14780260	15812890	14160180	15712380	15921040
1919247	ENSMUSG00000002210	Smg9	protein_coding	3702	34.2326	28.4227	17.607	27.9513	16.1885	15.4962	14.9769	14.6731	16.7404	18.7589	16.7705	11.1441	9.9638	18.0033	19.329	12.7718	14.9528	10.9454	17.9271	7.14264	8.13361	12.5937	7.44411	11.6196				96009	3050	Q61425	Hydroxyacyl-coenzyme A dehydrogenase, mitochondrial	Hadh	34 kDa	4	0.999997	129967400	139984200	137928800	128858200	50996520	45569350	56725140	47194780	43234020	40084050
1890430	ENSMUSG00000002221	Paxip1	protein_coding	10271	28.5272	36.9495	10.0611	18.1683	47.9874	50.7633	52.4193	48.9103	38.676	47.4835	41.9262	40.1188	38.8064	52.0095	41.2353	62.6979	47.6276	45.6057	41.4564	57.1411	49.9636	47.6372	55.8308	61.5838				96013	4217	Q8BY71	Histone acetyltransferase type B catalytic subunit	Hat1	49 kDa	10	0.999973	38534210	43113100	43401480	31728260	339961900	357088100	329744800	293175600	337601400	342000800
1915727	ENSMUSG00000002222	Rmnd5a	protein_coding	6783	60.6203	54.0031	56.5939	50.3123	40.4713	32.0611	33.1632	36.6828	39.8305	30.4832	35.9367	34.5467	35.1355	37.0068	52.8327	44.1207	28.2443	37.7007	32.4929	51.1889	73.2025	59.6834	38.4613	62.7458				96015	967	P01942	Hemoglobin subunit alpha	Hba	15 kDa	5	1	390197700	336914100	237216000	360006800	39329630	44642290	67294940	60912060	31373880	41339570
97054	ENSMUSG00000002227	Mov10	protein_coding	5607	10.6977	14.9219	23.8952	18.1683	14.454	17.6336	11.7676	9.78207	21.3584	12.3105	15.5726	7.80087	7.34175	5.00092	6.44301	2.32214	16.0605	14.5938	15.6862	23.8088	31.9535	30.1155	17.3696	12.7815				96021	3044	P02088	Hemoglobin subunit beta-1	Hbb-b1	16 kDa	8	0.999997	1501984000	1410113000	889371700	1107581000	169452400	164105200	188830200	175643000	136097200	181290600
1919137	ENSMUSG00000002228	Ppm1j	protein_coding	1814	11.4109	5.68454	5.03057	2.79513	6.93794	4.27481	3.20935	1.22276	9.23606	7.62081	2.39578	2.22882	0.524411	2.00037	0	3.48322	13.2914	10.9454	12.3249	15.4757	10.4575	13.6888	9.92548	5.80979				96031	8326	P06684	Complement C5	C5	189 kDa	1	0.97685	508328	148788	28790.7	311310	32556.6	40901	97612	47853.6	46776.2	84255.9
106028	ENSMUSG00000002233	Rhoc	protein_coding	1618	2.13954	1.42113	2.51529	1.39756	1.15632	4.27481	0	3.66828	5.19528	8.79324	3.59367	1.11441	1.57323	2.50046	3.86581	0	17.7219	11.5534	5.60222	14.2853	7.55264	7.66576	6.20343	9.29567				96051	4206	P49182	Heparin cofactor 2	Serpind1	54 kDa	1	0.999974	4350793	894817	1375831	2281097	85428.2	3849.63	0	24510.5	0	0
1921029	ENSMUSG00000002240	Prr27	protein_coding	1337	0	0	0	0	0	0	0	0	0	0	0	0	0	0	0	0	0	0	0	0	0	0	0	0				96052	6092	P08103	Tyrosine-protein kinase HCK	Hck	59 kDa	1	0.9996	90846300	104176700	79689400	88039070	35351240	45726820	43394770	51133940	39997480	37983630
109241	ENSMUSG00000002249	Tead3	protein_coding	6714	0	0	0	0	0	0	0	0	0	0	0	0	0.524411	1.00018	2.5772	1.16107	0.553809	1.82423	1.12044	0	2.32389	0.547554	1.24069	0				96055	162	P29351	Tyrosine-protein phosphatase non-receptor type 6	Ptpn6	68 kDa	23	1	1223703000	1304283000	1163513000	1138249000	1223614000	1140020000	1124505000	1148039000	1188491000	1095063000
101884	ENSMUSG00000002250	Ppard	protein_coding	7514	15.69	9.23737	8.8035	11.1805	16.7667	10.1527	8.55825	12.2276	16.1631	16.4141	11.9789	12.2585	16.7811	20.0037	19.329	13.9329	23.8138	19.4584	20.168	16.6662	27.3057	40.519	24.8137	17.4294				96067	2378	P42859	Huntingtin	Htt	345 kDa	74	0.999999	98794630	95335410	102732400	92701100	129780000	131407100	120023600	111705500	141264500	145125900
1346328	ENSMUSG00000002257	Def6	protein_coding	2672	146.915	130.034	83.0045	92.2392	91.3495	96.1832	81.3034	67.2517	81.97	85.5876	87.446	71.3222	92.2963	90.5166	65.7187	49.9261	107.993	85.7386	73.9492	84.5212	126.071	135.793	86.848	95.2806				96073	1837	P29416	Beta-hexosaminidase subunit alpha	Hexa	61 kDa	10	1	37882590	31493740	32855760	28473360	5546378	5844367	8020616	6262272	5457123	5711951
104748	ENSMUSG00000002265	Peg3	protein_coding	13616	0	0	0	0	0	0	0	0	0	0	0	0	0.524411	0	0	0	0	0	0	0	0	0	0	0				96074	3365	P20060	Beta-hexosaminidase subunit beta	Hexb	61 kDa	15	0.999994	208544000	221616500	227147000	224470400	37646710	33603380	41328760	42676000	35211790	33471740
1341879	ENSMUSG00000002266	Zim1	protein_coding	8086	0	0	0	0	0	0	0	0	0	0	0	0	0	0	0	0	0	0	0	0	0	0	0	0				96100	6761	Q03172	Zinc finger protein 40	Hivep1	288 kDa	14	0.998952	2160552	1958035	2155510	2023911	4212051	3487612	4113446	3642439	4078320	3616410
1917333	ENSMUSG00000002274	Metrn	protein_coding	3771	13.5504	4.97397	8.8035	4.19269	27.7517	29.9237	17.1165	20.7869	18.4721	28.7246	21.562	23.4026	27.2693	21.0039	15.4632	18.5772	31.0133	23.1069	22.4089	15.4757	26.1438	24.0924	16.1289	16.2674				96103	717	P17710	Hexokinase-1	Hk1	108 kDa	31	1	914802900	920176200	979649600	874404500	558325200	552355900	531172900	518128500	651494100	638235900
1923733	ENSMUSG00000002279	Lmf1	protein_coding	13589	8.55816	2.1317	2.51529	2.79513	8.09426	9.61832	8.55825	17.1186	5.77254	9.96568	9.58312	7.80087	8.39057	6.50119	9.02021	3.48322	11.63	7.2969	14.5658	4.76176	11.6194	12.0462	9.92548	5.80979				96112	2583	P22907	Porphobilinogen deaminase	Hmbs	39 kDa	9	0.999999	24916620	22489350	22296200	20187360	57534110	50637920	37253040	41488620	53353260	44720390
1914813	ENSMUSG00000002280	Ciao3	protein_coding	6223	19.2559	8.5268	10.0611	8.38538	11.5632	12.2901	16.0467	14.6731	8.08155	10.5519	9.58312	14.4873	11.537	11.002	7.73161	12.7718	13.2914	15.81	7.8431	13.0948	11.6194	9.85597	12.4069	11.6196				96113	607	P63158	High mobility group protein B1	Hmgb1	25 kDa	9	1	3792271000	2789688000	4135123000	3889915000	1109869000	1179218000	1185387000	1433220000	1111111000	1129673000
1888999	ENSMUSG00000002289	Angptl4	protein_coding	3541	0	0.710567	1.25764	1.39756	19.6575	16.5649	11.7676	11.0048	15.5858	10.5519	9.58312	18.945	7.34175	15.5028	12.886	15.0939	16.6143	7.90498	6.72266	8.33308	7.55264	9.30842	9.92548	6.97175				96157	2332	P30681	High mobility group protein B2	Hmgb2	24 kDa	8	0.999999	4875881000	3573054000	4402194000	4551699000	2043884000	2199941000	2139413000	2101207000	2145722000	2085110000
1351328	ENSMUSG00000002297	Dbf4	protein_coding	8728	53.4885	98.0582	110.673	106.215	167.089	152.29	140.141	150.399	178.371	144.209	161.715	153.789	187.739	172.032	211.331	146.295	128.484	111.278	101.96	132.139	174.873	143.459	104.218	171.97				96158	5700	P38060	Hydroxymethylglutaryl-CoA lyase, mitochondrial	Hmgcl	34 kDa	6	0.99977	59909980	58845070	65306750	71650920	33079680	33941480	40622270	37705450	34990460	32493780
1197015	ENSMUSG00000002307	Daxx	protein_coding	3151	131.938	155.614	111.93	120.19	135.29	170.992	145.49	101.489	139.695	155.347	103.019	156.017	61.8804	70.5129	60.5643	71.9865	74.2104	93.6436	100.84	58.3315	81.3361	53.1127	79.4039	89.4708				96159	3304	Q01237	3-hydroxy-3-methylglutaryl-coenzyme A reductase	Hmgcr	97 kDa	12	0.999995	835270	766296	1683797	1689204	18150190	17703310	24193620	25124800	15871720	14626200
1860083	ENSMUSG00000002308	Cd320	protein_coding	2883	5.70544	3.55283	2.51529	4.19269	23.1265	27.7863	20.3259	24.4552	20.7811	19.3451	13.1768	16.7161	16.7811	28.0051	24.4834	20.8993	18.8295	10.3373	8.96355	7.14264	12.7814	10.4035	8.6848	11.6196				96160	840	P17095	High mobility group protein HMG-I/HMG-Y	Hmga1	12 kDa	2	1	108508200	71587770	121962000	101820500	37140930	39182440	48278680	51116090	43250590	41675030
1923001	ENSMUSG00000002319	Ipo4	protein_coding	4669	19.969	17.7642	23.8952	5.59025	58.9725	50.229	63.1171	36.6828	41.5623	36.3454	45.5198	30.0891	44.0505	54.0099	52.8327	48.765	38.7666	51.6864	41.4564	35.7132	24.4008	29.5679	43.424	39.5066				96163	6036	P14901	Heme oxygenase 1	Hmox1	33 kDa	5	0.999633	4271880	5594131	1922057	2077441	3187694	3363180	3063329	3120239	4725031	4462136
1921390	ENSMUSG00000002320	Tm9sf1	protein_coding	3880	9.27134	8.5268	5.03057	5.59025	5.20345	1.60305	1.06978	7.33655	1.73176	3.5173	4.79156	4.45764	2.62205	4.50083	3.86581	3.48322	1.66143	3.64845	2.24089	2.38088	4.64778	5.47554	6.20343	5.80979				96211	8263	Q61646	Haptoglobin	Hp	39 kDa	4	0.979923	2848146	2116900	379635	329251	685044	656918	433290	154737	677443	539168
1929645	ENSMUSG00000002324	Rec8	protein_coding	2935	0	1.42113	0	0	1.15632	2.1374	0	0	0	0	0	0	0	0	0	0	0.553809	0	1.12044	1.19044	0.580972	1.09511	0	2.32392				96217	2058	P00493	Hypoxanthine-guanine phosphoribosyltransferase	Hprt1	25 kDa	11	1	424237700	403300700	442989900	381332300	987240400	905616800	811793900	732973800	892815700	837804000
107587	ENSMUSG00000002325	Irf9	protein_coding	5386	164.031	134.297	98.0962	120.19	76.3173	93.5114	73.8149	50.1331	59.4571	79.7254	63.4882	62.4069	26.2205	34.5063	34.7922	30.1879	27.1366	33.4441	32.4929	28.5705	39.5061	33.9483	32.2578	33.6968				96224	6926	Q61411	GTPase HRas	Hras	21 kDa	7	0.998628	3277481	1159112	2039096	945374	5261024	5119792	6890778	6458924	6402981	7116685
1917903	ENSMUSG00000002326	Gmpr2	protein_coding	3925	14.2636	6.3951	8.8035	9.78294	34.1115	25.1145	26.7445	19.5641	32.3262	26.3797	26.3536	26.7458	19.4032	24.5045	23.1948	10.4496	31.0133	31.6199	24.6497	23.8088	25.5628	30.663	28.5358	34.8588				96238	1694	P38532	Heat shock factor protein 1	Hsf1	57 kDa	11	1	39611970	53217120	48481650	46361070	31330500	31963930	28057440	32189960	27903100	29386940
1915131	ENSMUSG00000002329	Mdp1	protein_coding	2032	85.5816	81.0046	70.428	44.722	42.2058	47.0229	40.6517	46.4648	57.7254	39.8627	37.1346	35.6611	36.1843	37.0068	30.9264	34.8322	52.6118	63.8479	39.2155	51.1889	51.7065	54.7554	42.1833	37.1827				96242	390	P63038	60 kDa heat shock protein, mitochondrial	Hspd1	61 kDa	21	1	1383614000	1460672000	1324312000	1210777000	4977071000	5205645000	6266977000	5185018000	4615816000	5192652000
1196314	ENSMUSG00000002332	Dhrs1	protein_coding	2760	28.5272	17.0536	11.3188	9.78294	26.5954	20.3053	25.6748	22.0097	24.2446	25.2073	23.9578	21.1738	29.367	31.5058	36.0808	22.0604	85.8404	75.4013	59.3835	61.9028	27.8867	35.591	38.4613	38.3446				96243	5906	P17156	Heat shock-related 70 kDa protein 2	Hspa2	70 kDa	15	0.999696	7493946	11579220	7258366	7342876	65775290	50404730	74079580	26054260	19837230	104687000
104694	ENSMUSG00000002341	Ncan	protein_coding	7195	0	0	0	0	0	0	0	0	0	0	0	0	0	0	0	0	0	0	0	0	0	0	0	0				96244	1409.2	Q61696	Heat shock 70 kDa protein 1A	Hspa1a	70 kDa	13	1	56074510	54298990	46305010	56158430	41969280	37988640	51819620	50361250	42617610	54679370
2384577	ENSMUSG00000002342	Tmem161a	protein_coding	3673	24.9613	24.1593	23.8952	27.9513	35.2678	36.3359	51.3495	37.9055	31.7489	45.1387	47.9156	46.8052	30.4158	41.5076	41.2353	44.1207	40.428	32.228	25.7702	33.3323	31.9535	33.9483	39.7019	32.5348				96245	210	P38647	Stress-70 protein, mitochondrial	Hspa9	73 kDa	25	1	1151318000	1278520000	1266246000	1180618000	3830116000	3856811000	4398184000	3946433000	3998686000	3954622000
1924063	ENSMUSG00000002343	Armc6	protein_coding	3262	4.99226	2.84227	5.03057	6.98782	15.0322	14.9618	20.3259	17.1186	10.3906	11.7243	19.1662	10.0297	10.4882	16.0029	6.44301	15.0939	8.30713	15.2019	21.2884	7.14264	12.2004	13.6888	27.2951	16.2674				96247	828	P11499	Heat shock protein HSP 90-beta	Hsp90ab1	83 kDa	34	1	7931841000	8058103000	6702572000	6282851000	22065160000	23696140000	21928800000	21249220000	22835430000	21857260000
1919618	ENSMUSG00000002345	Borcs8	protein_coding	1468	17.8295	19.8959	23.8952	16.7708	12.1414	10.687	6.41869	7.33655	8.08155	8.79324	7.18734	6.68646	9.43939	18.5034	16.7518	15.0939	12.1838	11.5534	13.4453	7.14264	21.496	13.1413	18.6103	6.97175				96250	3235	P07901	Heat shock protein HSP 90-alpha	Hsp90aa1	85 kDa	30	0.999995	2790908000	3121592000	2465878000	2474818000	7024845000	7537376000	6086218000	6471822000	7274994000	6730847000
1920345	ENSMUSG00000002346	Slc25a42	protein_coding	5996	0	3.55283	3.77293	4.19269	1.15632	0.534351	4.27913	0	2.30901	1.75865	1.19789	2.22882	3.14646	0.500092	1.2886	0	2.76904	1.21615	2.24089	3.57132	1.74292	3.83288	2.48137	1.16196				96269	5989	P34022	Ran-specific GTPase-activating protein	Ranbp1	24 kDa	3	0.999657	196820900	161212000	221996400	236834500	688607400	645164500	533707700	564613100	567398400	591990900
1913866	ENSMUSG00000002365	Snx9	protein_coding	3617	2.13954	0	1.25764	0	19.0793	25.6488	36.3726	22.0097	21.3584	20.5176	26.3536	20.0594	13.6347	11.5021	25.772	15.0939	3.32285	4.25653	3.36133	7.14264	6.97167	7.66576	12.4069	9.29567				96270	518	Q8BNV1	tRNA (uracil-5-)-methyltransferase homolog A	Trmt2a	63 kDa	14	1	56270940	59029300	56947990	52657690	211803200	194225900	178987200	177898200	202237000	204938100
1919060	ENSMUSG00000002372	Ranbp3	protein_coding	6960	70.6048	58.9771	51.5634	61.4928	47.4092	39.542	42.7913	40.351	38.0987	43.38	55.103	49.034	38.8064	51.5095	39.9467	41.7986	42.6433	62.6318	51.5404	45.2367	48.8017	48.1847	54.5902	60.4218				96306	4494	P03975	IgE-binding protein	Iap	63 kDa	11	0.99996	8664627	9654712	6351977	8112584	41975770	46876190	46343000	54442440	41099660	43923110
1917125	ENSMUSG00000002379	Ndufa11	protein_coding	1092	64.1862	44.0551	47.7904	43.3245	87.3024	99.3893	105.908	74.5883	85.4335	77.9668	70.6755	84.6951	86.0033	88.5162	69.5845	103.335	116.3	105.805	94.1172	99.9969	121.423	101.845	121.587	98.7665				96392	6114	P13597	Intercellular adhesion molecule 1	Icam1	59 kDa	10	0.999586	17197550	15463970	17863240	13181380	47158410	48288970	39409000	42589870	99400670	95344410
107335	ENSMUSG00000002384	Bmp8b	protein_coding	3880	0	0	0	0	0	0	0	0	0.577254	0	0	0	0	0	0	0	0	0	0	0	0	0	0	0				96394	6019	P35330	Intercellular adhesion molecule 2	Icam2	31 kDa	8	0.999643	35084210	33596740	32060900	29106420	24488240	17921710	19757520	20432310	18473330	19384840
1352453	ENSMUSG00000002393	Nr2f6	protein_coding	2983	1.42636	2.84227	1.25764	0	4.62529	2.67176	6.41869	7.33655	5.19528	1.17243	1.19789	5.57205	9.43939	5.50101	6.44301	4.64429	2.76904	5.47268	3.36133	4.76176	6.3907	3.83288	4.96274	4.64783				96395	1860	P23611	Interferon regulatory factor 8	Irf8	48 kDa	11	1	4138498	2479041	3214285	3123269	61717610	56310620	60525320	65563460	151015300	147494100
1914273	ENSMUSG00000002395	Use1	protein_coding	2203	219.659	210.328	247.756	230.598	94.2403	104.198	113.397	91.7069	85.4335	103.76	97.0291	109.212	65.5513	82.015	95.3565	74.3086	103.008	97.9001	89.6355	99.9969	87.1459	76.6576	75.6818	91.7947				96396	5734	P20067	DNA-binding protein inhibitor ID-1	Id1	18 kDa	2	0.999759	252365	257402	166432	223701	142439	194484	107098	280504	485827	451119
1924340	ENSMUSG00000002396	Ocel1	protein_coding	7133	16.4031	9.23737	12.5764	12.5781	5.78161	4.80916	6.41869	4.89103	5.77254	8.20703	1.19789	4.45764	6.29293	9.50174	5.15441	6.96643	7.19952	7.2969	7.8431	2.38088	5.22875	9.85597	3.72206	4.64783				96397	8260	P41136	DNA-binding protein inhibitor ID-2	Id2	15 kDa	1	0.979985	197071	87791.8	73254.3	41306.4	64534.1	275250	411880	121870	408157	304328
1330302	ENSMUSG00000002409	Dyrk1b	protein_coding	2695	2.85272	2.84227	2.51529	2.79513	0.578161	1.60305	0	0	1.15451	1.17243	0	2.22882	0	0.500092	1.2886	0	1.10762	0.608075	0	0	0.580972	1.09511	4.96274	0				96398	7152	P41133	DNA-binding protein inhibitor ID-3	Id3	13 kDa	1	0.998006	189860	103405	160511	147055	1011041	934877	902772	892194	726138	583180
88190	ENSMUSG00000002413	Braf	protein_coding	13862	60.6203	63.2405	54.0787	61.4928	38.7368	43.8168	17.1165	44.0193	42.1395	36.9316	35.9367	46.8052	31.989	31.5058	36.0808	29.0268	34.3362	31.0118	43.6973	26.1897	48.8017	44.8994	23.573	54.612				96412	970	Q9JHR7	Insulin-degrading enzyme	Ide	118 kDa	30	1	274191000	294235200	265931300	280380700	665579900	642890400	581373000	591453000	640659500	629027800
1915448	ENSMUSG00000002416	Ndufb2	protein_coding	5628	35.659	36.2389	32.6987	19.5659	76.3173	63.0534	57.7682	48.9103	55.9936	62.1389	47.9156	49.034	72.8931	64.0117	54.1213	59.2147	56.4885	69.9287	69.4675	41.6654	75.5264	101.297	71.9598	66.2316				96413	6380	O88844	Isocitrate dehydrogenase [NADP] cytoplasmic	Idh1	47 kDa	12	0.999409	66255850	62613100	63440450	60863390	22227250	19968410	15788600	16505470	19707950	19474480
1196437	ENSMUSG00000002428	Hltf	protein_coding	5931	96.2793	90.242	95.5809	86.6489	35.846	46.4885	19.2561	58.6924	43.294	58.0354	46.7177	35.6611	48.7702	38.007	37.3694	39.4764	58.7037	46.8218	26.8906	41.6654	57.5163	60.2309	29.7765	59.2599				96414	949	P54071	Isocitrate dehydrogenase [NADP], mitochondrial	Idh2	51 kDa	19	1	858363000	999877000	860586300	867033700	294122800	273005000	371785500	356215600	268942200	275745800
1922946	ENSMUSG00000002455	Prpf6	protein_coding	3859	92.7134	78.8729	76.7162	65.6855	82.6771	80.687	79.1639	63.5834	99.2876	90.8635	88.6439	64.6358	106.455	97.5179	64.4301	71.9865	91.3785	89.9952	72.8288	71.4264	80.7552	97.4646	81.8852	73.2034				96417	7023	Q08890	Iduronate 2-sulfatase	Ids	62 kDa	4	0.998409	2136899	2755832	2966128	2742695	122500	501148	488994	250418	516438	378794
1915153	ENSMUSG00000002458	Rgs19	protein_coding	2230	50.6358	41.9234	31.4411	27.9513	32.377	25.6488	22.4654	12.2276	39.8305	25.7935	23.9578	18.945	36.1843	28.5052	32.215	16.255	40.9819	34.0522	29.1315	29.761	42.992	47.6372	40.9426	32.5348				96418	5129	P48441	Alpha-L-iduronidase	Idua	71 kDa	5	0.9999	17291550	17680550	15843370	16647560	2124544	1206104	3018748	1938763	1903780	1444370
1929866	ENSMUSG00000002459	Rgs20	protein_coding	4239	0	0	0	0	0	0	0	0	0	0	0	0	0	0	0	0	0	0	0	0	0	0	0	0				96428	279	O35368	Interferon-activable protein 203	Ifi203	46 kDa	15	1	183728800	145045000	135521000	129713300	53790220	50341340	44244450	41751150	36791240	39239310
2147183	ENSMUSG00000002475	Abhd3	protein_coding	2334	0	0	0	0	0	0	0	0	0	0	0	0	0	0	0	0	0	0	0	0	0	0	0	0				96429	8241	P0DOV2	Interferon-activable protein 204	Ifi204	69 kDa	14	0.981035	1616685	911386	1321375	938372	4137644	4083307	2609827	2448660	5976262	5340295
98344	ENSMUSG00000002477	Snrpd1	protein_coding	2052	53.4885	78.8729	76.7162	67.083	341.693	350	316.655	348.486	374.06	396.282	337.805	375.556	432.639	453.583	389.158	357.61	415.357	453.624	415.684	413.082	415.395	415.593	411.908	409.009				96433	1853	Q60751	Insulin-like growth factor 1 receptor	Igf1r	156 kDa	22	1	6037201	5211758	5868673	5040240	24554930	20976010	24030430	23182540	21085030	19390350
1925082	ENSMUSG00000002486	Tchp	protein_coding	7397	25.6745	37.66	26.4105	26.5537	9.82874	10.1527	16.0467	28.1234	15.5858	16.4141	14.3747	14.4873	17.83	21.5039	21.9062	12.7718	20.4909	13.9857	20.168	19.047	10.4575	15.3315	21.0917	23.2392				96435	966	Q07113	Cation-independent mannose-6-phosphate receptor	Igf2r	274 kDa	39	1	151305100	165155700	155072400	157390500	101326500	95871910	124709500	123623800	87698890	88161530
103306	ENSMUSG00000002489	Tiam1	protein_coding	10048	20.6822	16.343	12.5764	20.9635	52.0345	47.5572	67.3963	47.6876	50.2211	55.1043	41.9262	42.3476	70.271	69.0127	47.6783	52.2482	45.9661	46.8218	63.8653	40.4749	33.1154	33.9483	27.2951	24.4011				96437	5620	P47877	Insulin-like growth factor-binding protein 2	Igfbp2	33 kDa	3	0.999796	8699010	5198682	8594579	12227940	1179088	935605	1676571	710410	1343341	1176925
102548	ENSMUSG00000002496	Tsc2	protein_coding	9620	4.99226	5.68454	5.03057	12.5781	8.09426	6.94656	11.7676	11.0048	7.5043	12.3105	10.781	11.1441	18.8788	13.0024	15.4632	16.255	8.30713	10.9454	13.4453	7.14264	7.55264	10.4035	12.4069	1.16196				96439	3734	P47879	Insulin-like growth factor-binding protein 4	Igfbp4	28 kDa	2	0.999988	3944064	1828803	2538155	2357019	305605	305391	379558	475165	655470	677142
1913461	ENSMUSG00000002500	Rpl3l	protein_coding	1643	0	0	0	0	0	0	0	0	0	0	0	0	0	0	0	0	0.553809	0	0	0	0	0.547554	0	0				96446	7806	P01868	Ig gamma-1 chain C region secreted form	Ighg1	36 kDa	1	0.993443	20888610	22291650	22915830	13160550	2363448	2042323	1503433	908043	409852	713807
1890662	ENSMUSG00000002504	Slc9a3r2	protein_coding	2646	0	0	0	0	0	1.60305	0	0	0	0	0	0	1.04882	0.500092	0	0	0.553809	1.21615	0	2.38088	0.580972	0	0	0				96446	7806.1	P01868	Ig gamma-1 chain C region secreted form	Ighg1	36 kDa	1	0.993443	20888610	22291650	22915830	13160550	2363448	2042323	1503433	908043	409852	713807
1915209	ENSMUSG00000002524	Puf60	protein_coding	4748	159.039	181.905	204.996	213.827	141.65	143.74	187.212	182.191	140.85	158.865	138.955	145.988	132.676	158.029	175.25	153.262	135.683	141.073	163.585	151.186	140.014	135.246	168.733	149.893				96446	7806.2	P01869	Ig gamma-1 chain C region, membrane-bound form	Ighg1	43 kDa	1	0.993443	20888610	22291650	22915830	13160550	2363448	2042323	1503433	908043	409852	713807
2139395	ENSMUSG00000002546	Golga2	protein_coding	5500	67.0389	73.1884	47.7904	55.9025	53.1908	48.6259	50.2797	50.1331	58.3026	52.7595	53.9051	43.462	51.3922	65.0119	45.1011	52.2482	55.3809	63.2398	59.3835	45.2367	48.8017	48.1847	65.7563	62.7458				96448	6326	P01872	Immunoglobulin heavy constant mu	Ighm	50 kDa	6	0.999459	22785590	13152580	6748073	4772938	763994	676434	497893	1037757	683041	436811
98904	ENSMUSG00000002550	Uck1	protein_coding	2751	37.7985	26.291	28.9258	20.9635	21.9701	35.8015	21.3956	18.3414	17.8949	25.2073	23.9578	18.945	26.2205	23.0042	23.1948	19.7382	21.0447	21.8907	23.5293	14.2853	24.9818	24.0924	22.3323	19.7533				96486	7043.3	P01758	Ig heavy chain V region 108A	Igh-VJ558	13 kDa	1	0.998357	669775	386832	1268477	667588	232346	639023	236764	266826	431078	1278755
1306794	ENSMUSG00000002565	Scin	protein_coding	2999	0.71318	0	0	0	1.73448	1.0687	1.06978	6.11379	2.30901	2.93108	0	1.11441	1.57323	0.500092	1.2886	0	0	0	0	0	1.74292	3.28532	0	2.32392				96522	2194	P31266	Recombining binding protein suppressor of hairless	Rbpj	59 kDa	15	0.999999	54286350	57560900	54005160	60534690	128346000	133374400	132203700	139183600	115290700	109168000
1343139	ENSMUSG00000002578	Ikzf4	protein_coding	6461	63.473	36.9495	41.5022	54.505	16.1885	17.6336	10.6978	17.1186	21.3584	26.9659	27.5515	18.945	26.2205	18.5034	29.6378	32.51	91.9323	84.5225	99.7194	123.806	169.644	179.598	193.547	277.708				96534	5595	P04441	H-2 class II histocompatibility antigen gamma chain	Cd74	32 kDa	6	0.999803	19596140	8937356	6722161	8674669	31254640	29576570	32037890	34611040	27546490	23747010
1913678	ENSMUSG00000002580	Mien1	protein_coding	747	57.7676	54.0031	76.7162	62.8904	39.315	59.313	60.9776	64.8062	53.1073	62.1389	57.4987	59.0637	47.7214	65.512	60.5643	55.7315	70.3337	62.6318	60.5039	74.9977	61.0021	53.6603	64.5156	77.8512				96544	4285	P29452	Caspase-1	Casp1	46 kDa	10	0.99997	24341340	14830030	17540270	17460780	17900740	15794050	17795160	15828910	12972740	11665920
103295	ENSMUSG00000002588	Pon1	protein_coding	2898	0	0	0	0	0	0	0	0	0	0	0	0	0	0	0	0	0	0	0	0	0	0	0	0				96545	8117	P13504	Interleukin-1 receptor type 1	Il1r1	67 kDa	3	0.985741	107479	62241.1	36911.1	55653.7	120245	139954	120037	172850	171698	115103
1347244	ENSMUSG00000002602	Axl	protein_coding	5033	6.41862	4.97397	3.77293	0	83.2552	97.7862	90.9315	78.2565	71.5794	73.277	73.0713	78.0087	62.4049	91.5168	64.4301	71.9865	51.5042	69.9287	67.2266	65.4742	99.3463	79.9429	109.18	90.6328				96547	4885	P25085	Interleukin-1 receptor antagonist protein	Il1rn	20 kDa	1	0.99993	41513.1	51017.1	26906.3	72592.8	109624	32058.8	30089.3	48629	88806.5	162413
98725	ENSMUSG00000002603	Tgfb1	protein_coding	5042	34.9458	41.2129	38.9869	40.5293	35.846	50.7633	46.0006	26.9007	60.6116	36.9316	39.5304	31.2035	34.6111	53.0097	57.9871	42.9597	40.9819	55.9429	52.6608	45.2367	61.5831	58.5883	55.8308	48.8023				96548	6095	P04351	Interleukin-2	Il2	19 kDa	3	0.999599	1382825	1314527	1397948	1784152	16301330	16209970	20196560	24624930	11697400	13775480
1196455	ENSMUSG00000002608	Ccdc97	protein_coding	3939	72.7443	66.7933	70.428	48.9147	38.1586	42.2137	55.6287	46.4648	38.676	42.2076	23.9578	43.462	36.1843	43.0079	46.3897	38.3154	31.5671	49.2541	34.7337	32.1419	28.4677	27.3777	32.2578	53.4501				96549	6321	P01590	Interleukin-2 receptor subunit alpha	Il2ra	31 kDa	4	0.999462	3292109	2454412	2788610	2316910	28221470	33673880	20370730	30017170	57851590	48332090
99185	ENSMUSG00000002617	Zfp40	protein_coding	4482	8.55816	6.3951	0	1.39756	3.46897	5.87786	2.13956	1.22276	1.15451	2.93108	4.79156	2.22882	3.14646	3.00055	3.86581	2.32214	2.21524	4.8646	3.36133	4.76176	1.74292	4.38043	1.24069	5.80979				96550	3048	P16297	Interleukin-2 receptor subunit beta	Il2rb	61 kDa	4	0.999997	2347899	1759736	1471539	1490545	2422725	2193154	2809268	2622416	3060461	3055435
1860606	ENSMUSG00000002625	Akap8l	protein_coding	5073	143.349	132.165	153.432	139.756	34.6897	35.8015	25.6748	35.46	27.1309	19.9314	37.1346	22.2882	35.1355	26.0048	41.2353	30.1879	29.9057	18.2423	21.2884	30.9514	23.2389	22.4497	21.0917	24.4011				96551	5897	P34902	Cytokine receptor common subunit gamma	Il2rg	42 kDa	7	0.999698	25743910	24886900	21157610	20224450	34596370	31605250	47089910	42137530	27146560	29382230
98297	ENSMUSG00000002633	Shh	protein_coding	2847	0	0	0	0	0	0	0	0	0	0	0	0	0	0	0	0	0	0	0	0	0	0	0	0				96556	7958	P07750	Interleukin-4	Il4	16 kDa	2	0.990284	97704.4	100740	106290	137378	0	18957.8	8843.91	53774.9	72771.9	51800.1
1915329	ENSMUSG00000002635	Pdcd2l	protein_coding	1549	14.2636	18.4747	15.0917	6.98782	19.6575	24.0458	38.5121	34.2372	23.0901	25.7935	21.562	22.2882	22.5497	19.0035	29.6378	31.3489	22.7062	32.8361	33.6133	33.3323	20.334	33.4008	32.2578	29.049				96560	4175	Q00560	Interleukin-6 receptor subunit beta	Il6st	102 kDa	12	0.999975	20470420	22096140	18024970	15914280	2519129	1987687	3340283	3124915	2366892	2353445
1923848	ENSMUSG00000002658	Gtf2f1	protein_coding	1717	35.659	30.5544	61.6245	57.3001	108.694	82.2901	89.8617	77.0338	88.897	77.9668	81.4565	67.979	86.0033	83.0152	72.1617	76.6308	83.0713	80.2659	78.431	70.2359	73.7835	72.8247	101.736	67.3936				96562	5729	P16872	Interleukin-7 receptor subunit alpha	Il7r	52 kDa	4	0.999761	11955780	11273200	11799180	12289180	1045295	890365	935268	1347468	1259455	1113767
1858213	ENSMUSG00000002660	Clpp	protein_coding	1223	32.8063	22.7381	33.9564	40.5293	70.5357	99.3893	113.397	83.1476	88.897	72.6908	67.0819	73.551	72.3687	72.5133	72.1617	69.6643	64.7956	62.6318	39.2155	64.2837	55.7734	52.5652	63.275	56.936				96563	8267	P15247	Interleukin-9	Il9	16 kDa	2	0.979789	413209	499550	320320	668637	708936	190915	216536	369858	658872	346048
1913650	ENSMUSG00000002661	Alkbh7	protein_coding	1029	16.4031	8.5268	7.54586	11.1805	13.2977	27.2519	17.1165	12.2276	17.8949	16.4141	19.1662	6.68646	19.9276	14.5027	11.5974	16.255	21.0447	10.3373	12.3249	9.52351	13.3624	13.6888	8.6848	8.13371				96567	519	P50096	Inosine-5'-monophosphate dehydrogenase 1	Impdh1	55 kDa	16	1	215233800	226088100	212759300	207304400	251847900	265884000	298069500	253695100	257575700	269089300
1201684	ENSMUSG00000002664	Pspn	protein_coding	474	0	0	0	0	0	0	1.06978	0	0	0	0	0	0	0	0	0	0	0	0	0	0	0	0	0				96575	4718	P15208	Insulin receptor	Insr	156 kDa	13	0.999946	2877646	5022656	5474461	4731946	4067096	2941600	3128850	2754335	2648999	3774782
1918035	ENSMUSG00000002668	Dennd1c	protein_coding	5109	121.954	120.796	95.5809	122.986	35.846	16.5649	18.1863	25.6779	15.5858	11.1381	17.9684	14.4873	14.1591	12.5023	32.215	17.4161	12.7376	9.12113	14.5658	14.2853	20.334	16.9742	16.1289	26.725				96581	7403	P28575	Actin-binding protein IPP	Ipp	65 kDa	6	0.997021	1894992	1780866	1970851	1501488	2991899	3124359	3187480	2411049	2976669	2665428
1917042	ENSMUSG00000002679	Med6	protein_coding	1447	12.8372	9.23737	11.3188	11.1805	16.1885	10.687	16.0467	11.0048	9.23606	11.7243	14.3747	13.3729	12.0614	13.5025	18.0404	24.3825	15.5066	21.2826	14.5658	16.6662	16.8482	9.30842	24.8137	13.9435				96590	6384	P15314	Interferon regulatory factor 1	Irf1	37 kDa	5	0.999406	4077518	2645959	2425756	2525365	3985160	4007564	5063053	3779659	3725468	4341654
99879	ENSMUSG00000002688	Prkd1	protein_coding	3653	0	0	0	0	0	0	0	0	0	0	0	0	0	0	0	0	0	0	0	0	0	0	0	0				96591	1206	P23906	Interferon regulatory factor 2	Irf2	39 kDa	4	1	32464830	20912710	25288590	24568060	12446410	10698270	10645430	12775510	8915784	9425133
1321402	ENSMUSG00000002699	Lcp2	protein_coding	4459	193.985	202.512	196.192	183.081	246.297	265.038	242.84	245.774	244.756	228.624	238.38	225.111	366.039	375.069	364.674	369.221	168.358	213.434	199.439	190.47	206.245	202.047	218.361	212.638				96600	7113	Q62469	Integrin alpha-2	Itga2	129 kDa	3	0.998121	1402892	959020	727825	515530	209282	214022	284208	187985	245124	275832
1339951	ENSMUSG00000002718	Cse1l	protein_coding	5273	50.6358	58.9771	23.8952	54.505	80.9426	85.4962	75.9545	74.5883	90.0516	89.1049	93.4354	76.8943	119.566	111.52	86.3363	77.7918	86.3942	111.278	94.1172	108.33	102.251	113.891	70.7191	102.252				96601	8119	Q9QUM0	Integrin alpha-IIb	Itga2b	113 kDa	7	0.985724	4558471	4741937	2763796	1844281	1279003	507364	1131580	1353026	1212996	1504167
1915127	ENSMUSG00000002728	Naa20	protein_coding	3705	40.6512	46.8974	36.4717	36.3367	79.7863	88.1679	41.7215	91.7069	62.9206	71.5184	69.4776	70.2078	46.6725	40.5074	70.8731	67.3422	29.3519	35.2684	36.9746	49.9985	33.6964	36.6861	32.2578	52.2881				96602	3380	Q62470	Integrin alpha-3	Itga3	117 kDa	12	0.999994	3514655	1642798	2045743	3444128	12277530	10578630	10293140	9864700	5751314	5209876
1344375	ENSMUSG00000002731	Prkra	protein_coding	2028	5.70544	3.55283	3.77293	1.39756	7.5161	3.74046	2.13956	4.89103	6.92704	8.79324	5.98945	8.91528	5.76852	6.0011	1.2886	4.64429	9.96856	4.8646	15.6862	8.33308	9.29556	8.21331	0	8.13371				96603	2645	Q00651	Integrin alpha-4	Itga4	116 kDa	8	0.999998	26078900	24911700	24756110	23045650	4725207	4324627	3900268	2792269	4774998	4447995
1336879	ENSMUSG00000002732	Fkbp7	protein_coding	1485	0	0.710567	1.25764	4.19269	1.73448	4.80916	4.27913	6.11379	2.30901	3.5173	0	0	2.09764	1.50028	3.86581	1.16107	3.32285	4.8646	3.36133	2.38088	0	3.83288	1.24069	0				96604	7352	P11688	Integrin alpha-5	Itga5	115 kDa	12	0.997225	4133875	4009043	3489244	2550018	8618818	8160763	8816734	7942735	12291080	11305910
1932515	ENSMUSG00000002733	Plekha3	protein_coding	3126	31.3799	25.5804	23.8952	26.5537	18.5012	15.4962	22.4654	26.9007	31.7489	26.3797	32.343	26.7458	37.2331	32.506	52.8327	30.1879	23.26	29.7957	15.6862	22.6183	33.1154	31.2106	35.9799	27.887				96605	240	Q61739	Integrin alpha-6	Itga6	122 kDa	16	1	33736350	33116420	30902230	30539360	18971950	16411970	18930500	17726670	18258940	18784040
1927550	ENSMUSG00000002741	Ykt6	protein_coding	2984	42.0776	51.8714	30.1834	33.5415	58.9725	53.4351	55.6287	41.5738	49.0666	51.0008	47.9156	55.7205	51.3922	57.5106	56.6985	47.604	64.2418	69.3206	61.6244	51.1889	72.0406	54.7554	66.997	59.2599				96606	1480	P24063	Integrin alpha-L	Itgal	128 kDa	27	1	603548400	668142600	603578900	553174000	591006300	564165700	614486300	566259500	541915500	560659500
1353499	ENSMUSG00000002748	Baz1b	protein_coding	13667	269.582	312.649	230.149	280.91	387.368	325.42	358.377	359.491	348.661	333.557	374.94	348.81	405.894	359.566	338.902	345.999	313.456	315.591	332.772	303.562	297.458	280.895	321.338	302.109				96607	6999	P05555	Integrin alpha-M	Itgam	127 kDa	9	0.998495	8520961	7869212	4069267	2861257	729881	979542	808451	797019	732810	1357560
2385054	ENSMUSG00000002763	Pex6	protein_coding	3796	9.27134	27.0015	22.6376	18.1683	13.8759	19.771	19.2561	11.0048	17.3176	12.3105	15.5726	14.4873	18.3544	18.5034	16.7518	20.8993	16.0605	15.2019	12.3249	14.2853	19.1721	16.9742	28.5358	19.7533				96608	3790	P43406	Integrin alpha-V	Itgav	115 kDa	19	0.999987	29938700	32406560	28149520	28477200	19611010	18239940	19845420	20284270	19098580	19009250
1351622	ENSMUSG00000002767	Mrpl2	protein_coding	1170	25.6745	18.4747	21.3799	29.3488	79.7863	87.0992	99.4897	84.3703	86.588	86.76	81.4565	84.6951	81.808	89.5164	65.7187	98.6911	72.549	74.1852	72.8288	88.0925	76.1074	69.5394	83.1259	92.9567				96610	988	P09055	Integrin beta-1	Itgb1	88 kDa	18	1	60456180	50750410	48469300	49085340	138474200	137666500	140039900	148034700	148526300	145925800
96957	ENSMUSG00000002768	Mea1	protein_coding	1844	12.8372	17.0536	12.5764	18.1683	21.9701	21.374	28.8841	20.7869	28.2854	21.1038	27.5515	26.7458	20.9764	26.0048	27.0606	25.5436	38.2128	18.2423	21.2884	21.4279	25.5628	25.1875	19.851	15.1055				96611	783	P11835	Integrin beta-2	Itgb2	85 kDa	24	1	719228400	732880500	681809400	678301500	492043200	465504500	456941500	482195100	470569300	450845700
1202304	ENSMUSG00000002769	Gnmt	protein_coding	1206	0	2.1317	0	1.39756	1.15632	0	0	0	0.577254	0	0	0	0	0	0	0	0	0	1.12044	0	0	0	0	0				96612	2530	O54890	Integrin beta-3	Itgb3	87 kDa	12	0.999999	50311950	46589520	41197470	37370000	8256423	5790904	5655940	6208939	4700803	4203698
95823	ENSMUSG00000002771	Grin2d	protein_coding	6658	0	0	0	1.39756	0	0	0	0	0	0	0	0	0	0.500092	0	0	0	0	0	0	0	0	0	1.16196				96616	635	P26011	Integrin beta-7	Itgb7	87 kDa	14	1	95183550	90281610	75781520	90876230	16398120	16459600	21173580	25409820	12036930	12664750
1915387	ENSMUSG00000002778	Kdelr1	protein_coding	1874	112.682	104.453	95.5809	104.817	107.538	123.969	121.955	100.266	106.215	131.899	89.8418	114.784	94.3939	115.021	97.9337	102.174	181.096	152.627	166.946	169.042	158.025	138.531	146.401	188.237				96617	4830	Q61735	Leukocyte surface antigen CD47	Cd47	33 kDa	3	0.999935	102535400	97171050	111399100	78234150	59542820	54776350	57900710	66325210	71751680	65364860
1917459	ENSMUSG00000002781	Tmem143	protein_coding	7518	9.98452	7.81624	6.28822	13.9756	9.82874	5.87786	10.6978	8.55931	8.08155	11.7243	10.781	11.1441	7.34175	4.50083	7.73161	6.96643	10.5224	9.72921	13.4453	15.4757	9.87653	7.66576	6.20343	5.80979				96619	6610	Q61703	Inter-alpha-trypsin inhibitor heavy chain H2	Itih2	106 kDa	4	0.999189	223973600	44318100	45845060	77372230	1990231	1603088	2297660	1201863	1509513	2110265
1933201	ENSMUSG00000002791	Pdxk-ps	transcribed_unprocessed_pseudogene	3119	0	0	0	0	0	0	0	0	0	0	0	0	0	0	0	0	0	0.608075	0	0	0.580972	0.547554	1.24069	0				96620	4917	Q61704	Inter-alpha-trypsin inhibitor heavy chain H3	Itih3	99 kDa	5	0.999926	34652290	10673760	12016720	13166250	434247	346825	750606	486879	272330	449444
95700	ENSMUSG00000002797	Ggct	protein_coding	7745	28.5272	23.4487	11.3188	29.3488	20.8138	19.771	19.2561	23.2324	20.7811	15.2416	19.1662	23.4026	23.5985	23.0042	18.0404	17.4161	19.3833	15.81	12.3249	21.4279	18.5911	18.0693	17.3696	13.9435				96621	2685	Q03526	Tyrosine-protein kinase ITK/TSK	Itk	72 kDa	10	0.999998	42905700	43186580	29860670	34903740	34084770	27285780	29026410	33242900	27817630	24599320
1098270	ENSMUSG00000002799	Jag2	protein_coding	6965	2.85272	3.55283	5.03057	2.79513	1.73448	1.0687	1.06978	1.22276	3.46352	2.34487	1.19789	3.34323	7.86616	3.50064	6.44301	3.48322	6.64571	7.2969	4.48177	3.57132	4.06681	5.47554	4.96274	2.32392				96622	2507	Q9D892	Inosine triphosphate pyrophosphatase	Itpa	22 kDa	4	0.999999	98901970	89602000	90242170	94661090	141863500	122625900	124169000	109383800	133985600	123391600
3026623	ENSMUSG00000002803	Btbd6	protein_coding	2324	27.1008	25.5804	30.1834	22.361	12.7195	14.9618	17.1165	19.5641	14.4313	5.27595	10.781	8.91528	11.537	14.5027	10.3088	13.9329	11.63	9.12113	10.084	23.8088	9.87653	7.66576	16.1289	18.5913				96623	2544	P11881	Inositol 1,4,5-trisphosphate receptor type 1	Itpr1	313 kDa	48	0.999999	57412510	59051790	62723950	55845150	29740130	31969470	35380290	32494390	29799230	29394620
1913424	ENSMUSG00000002804	Nudt14	protein_coding	1587	27.1008	12.0796	23.8952	23.7586	9.25058	5.34351	16.0467	11.0048	13.2768	8.79324	4.79156	6.68646	8.39057	7.00128	7.73161	4.64429	13.2914	13.3777	3.36133	3.57132	12.2004	12.0462	6.20343	8.13371				96624	414	P70227	Inositol 1,4,5-trisphosphate receptor type 3	Itpr3	304 kDa	62	1	302586300	288250000	289020000	261693100	48092030	43743540	63085090	56118360	44066670	44706150
2145369	ENSMUSG00000002808	Epdr1	protein_coding	2745	0	0	0	0	0	1.0687	0	0	0	0	1.19789	0	1.57323	1.00018	0	0	0	0	0	2.38088	0	0	0	0				96628	5050	P52332	Tyrosine-protein kinase JAK1	Jak1	133 kDa	29	0.999912	166283500	151617000	135824000	141925500	47297850	44106600	49669000	47874610	45103980	45925370
1342286	ENSMUSG00000002812	Flii	protein_coding	5039	87.7211	78.8729	76.7162	100.625	57.238	73.7404	87.7221	85.5931	62.3434	65.07	74.2692	71.3222	89.1498	63.5117	59.2757	61.5368	111.316	93.6436	98.599	98.8065	74.3645	87.6086	102.977	88.3088				96629	4777	Q62120	Tyrosine-protein kinase JAK2	Jak2	130 kDa	24	0.999941	9434721	9285329	8098789	8125144	28114620	25500070	28372680	26348010	24742390	21811380
1197527	ENSMUSG00000002814	Top3a	protein_coding	4599	2.13954	4.97397	5.03057	2.79513	13.2977	10.687	5.34891	9.78207	8.08155	6.44838	11.9789	14.4873	10.4882	10.0018	3.86581	9.28858	8.86094	10.9454	15.6862	8.33308	4.06681	4.92799	12.4069	3.48588				96646	6613	P05627	Transcription factor AP-1	Jun	36 kDa	1	0.999183	20436.5	31418	136338	141955	15217.9	90457.1	4623.47	50917.5	248900	234868
2444308	ENSMUSG00000002820	Atg4d	protein_coding	7264	20.6822	14.2113	13.8341	23.7586	19.6575	16.5649	14.9769	23.2324	17.3176	18.7589	17.9684	15.6017	16.7811	14.5027	16.7518	25.5436	17.1681	24.323	16.8066	15.4757	20.334	17.5217	12.4069	13.9435				96647	2121	P09450	Transcription factor jun-B	Junb	36 kDa	7	0.999999	4666283	4696722	9457196	9607475	59237840	58014550	50088280	45565800	76513160	68623370
1931441	ENSMUSG00000002825	Qtrt1	protein_coding	1973	17.8295	23.4487	22.6376	23.7586	27.1736	30.9924	27.8143	42.7965	31.7489	24.0349	38.3325	25.6314	24.6473	22.5041	34.7922	32.51	17.7219	23.7149	21.2884	26.1897	15.1053	16.4266	18.6103	24.4011				96648	7215	P15066	Transcription factor jun-D	Jund	35 kDa	2	0.997806	377639	104494	73408.9	276099	566364	791299	1009759	373247	610003	850267
1929709	ENSMUSG00000002831	Plin4	protein_coding	6350	0	0	0	0	0	0	0	0	0	0	0	0	0	0	0	0	0	0	0	0	0	0	0	0				96650	2314	Q02257	Junction plakoglobin	Jup	82 kDa	15	0.999999	18117080	50404500	12356570	20479990	3339501	3548108	4221686	10839500	6847322	2611377
1194492	ENSMUSG00000002833	Hdgfl2	protein_coding	4876	83.442	65.3722	57.8516	58.6977	95.9748	122.901	77.0243	99.0434	81.97	106.691	87.446	82.4663	90.1986	112.021	127.572	107.98	88.6094	96.0759	87.3946	85.7116	95.8605	92.5366	99.2548	108.062				96659	2381	P63141	Potassium voltage-gated channel subfamily A member 2	Kcna2	57 kDa	4	0.999999	1035823	1039505	1033659	729955	4584531	4172370	4488735	4087267	3175708	3925129
1351331	ENSMUSG00000002835	Chaf1a	protein_coding	8854	3.5659	1.42113	1.25764	2.79513	94.8185	84.9618	103.769	68.4745	76.7747	104.347	58.6966	74.6655	86.0033	102.019	97.9337	88.2415	84.7328	93.6436	95.2377	83.3308	85.403	75.5624	94.2921	101.09				96660	3185	P16390	Potassium voltage-gated channel subfamily A member 3	Kcna3	59 kDa	5	0.999996	1518331	1478873	1199624	1164510	7449482	7010391	7103781	6674607	5708389	6195571
1098234	ENSMUSG00000002844	Adprh	protein_coding	2966	59.1939	49.7397	46.5328	55.9025	168.823	174.198	226.794	172.409	229.17	209.865	158.122	197.251	79.186	64.0117	82.4705	94.0468	183.311	179.99	245.377	199.994	300.363	279.8	382.131	324.186				96676	2540	Q8K339	DNA/RNA-binding protein KIN17	Kin	45 kDa	13	0.999999	53025810	56576300	53414390	52758670	79110280	74529020	73368080	74770970	76301080	73356640
1915096	ENSMUSG00000002845	Tmem39a	protein_coding	4094	6.41862	4.97397	1.25764	6.98782	14.454	14.9618	11.7676	19.5641	17.3176	21.69	16.7705	27.8602	20.9764	19.5036	20.6176	17.4161	14.399	14.5938	21.2884	15.4757	11.0385	13.6888	12.4069	13.9435				96680	3857	P32883	GTPase KRas	Kras	22 kDa	6	0.999985	23737160	27876150	23390810	19455330	21409970	18498220	16761610	15889940	20507180	17609790
1922139	ENSMUSG00000002846	Timmdc1	protein_coding	1784	10.6977	20.6064	10.0611	18.1683	24.8609	27.7863	40.6517	40.351	35.7897	38.1041	33.5409	32.3179	24.6473	33.0061	21.9062	29.0268	27.6904	32.228	40.336	28.5705	33.1154	30.663	42.1833	33.6968				96685	5469	P02535	Keratin, type I cytoskeletal 10	Krt10	58 kDa	7	0.99983	437093600	938474800	364187500	495291000	53421550	65696980	287288200	141771600	188492600	33966900
1934677	ENSMUSG00000002847	Pla1a	protein_coding	2009	0	0	0	0	13.2977	9.08397	11.7676	8.55931	8.6588	13.483	4.79156	3.34323	0	1.00018	0	2.32214	1.10762	0.608075	1.12044	1.19044	8.71459	17.5217	21.0917	6.97175				96688	7905	Q61781	Keratin, type I cytoskeletal 14	Krt14	53 kDa	13	0.9916	1240567	2832002	163758	1140459	380080	290641	364893	1257404	381558	251633
105380	ENSMUSG00000002870	Mcm2	protein_coding	6956	32.8063	44.7657	35.214	33.5415	148.009	156.565	185.072	167.518	113.142	147.727	112.602	193.907	144.737	179.533	217.774	227.57	160.605	209.786	248.738	204.756	185.33	137.984	223.323	191.723				96690	4737	Q9Z2K1	Keratin, type I cytoskeletal 16	Krt16	52 kDa	9	0.999944	17275950	47088100	6533350	19325020	8232498	4385526	9085867	35494720	5993314	1002401
1345190	ENSMUSG00000002871	Tpra1	protein_coding	4171	37.0853	38.3706	25.1529	36.3367	14.454	22.4427	24.605	34.2372	15.0086	26.3797	14.3747	24.517	16.7811	17.5032	20.6176	25.5436	26.029	24.9311	26.8906	24.9992	17.4292	21.3546	35.9799	31.3729				96691	8164	Q9QWL7	Keratin, type I cytoskeletal 17	Krt17	48 kDa	8	0.984364	1258721	2759202	244342	769060	529036	641865	836479	1026010	906299	60608.8
107564	ENSMUSG00000002881	Nab1	protein_coding	4100	124.093	106.585	123.249	120.19	79.7863	91.9084	50.2797	80.7021	77.9292	86.1738	71.8734	76.8943	66.0757	61.0112	52.8327	59.2147	90.2709	93.0355	85.1537	74.9977	75.5264	68.9918	60.7936	73.2034				96693	7952	P19001	Keratin, type I cytoskeletal 19	Krt19	45 kDa	5	0.990426	15767870	29922930	13801630	15529460	1412397	1394178	10344570	3589037	5066289	592527
1347095	ENSMUSG00000002885	Adgre5	protein_coding	3757	256.032	225.96	231.406	237.586	30.6426	26.7176	41.7215	36.6828	34.058	26.3797	41.9262	35.6611	37.7576	37.5069	50.2555	48.765	28.7981	31.0118	17.9271	24.9992	53.4495	45.9945	75.6818	48.8023				96698	6340	P04104	Keratin, type II cytoskeletal 1	Krt1	66 kDa	6	0.999449	206770600	467653100	109835800	165047700	31921740	57515660	73832080	194908200	64054770	20781140
107399	ENSMUSG00000002897	Il17ra	protein_coding	8662	198.977	164.852	106.9	106.215	51.4564	34.7328	29.9539	28.1234	62.9206	58.6216	38.3325	31.2035	40.3796	35.5065	29.6378	18.5772	94.7013	62.0237	48.1791	41.6654	57.5163	59.6834	47.1461	54.612				96699	6273	Q3TTY5	Keratin, type II cytoskeletal 2 epidermal	Krt2	71 kDa	7	0.999497	205505400	518949500	81704550	202269800	30188840	43984730	119016500	112809600	60145340	14237360
96743	ENSMUSG00000002900	Lamb1	protein_coding	9917	0	0	0	0	0	0	0	0	0	0	0	1.11441	0	0	0	0	0	0	0	0	0	1.09511	0	0				96702	5733	Q922U2	Keratin, type II cytoskeletal 5	Krt5	62 kDa	16	0.999759	78021070	158675900	34196920	95477140	13693340	17486390	23544430	72918830	23312380	8250052
1933993	ENSMUSG00000002908	Kcnn1	protein_coding	4587	0	0	0	0	0	0	0	0	0	0.586216	0	0	0	0.500092	0	0	0.553809	0	0	0	0	0	0	0				96704	6643	Q9DCV7	Keratin, type II cytoskeletal 7	Krt7	51 kDa	6	0.999142	194252800	308784500	98873850	46284930	45765250	61615710	88667000	117038000	71675860	25395630
1918057	ENSMUSG00000002910	Arrdc2	protein_coding	3232	7.84498	7.10567	3.77293	8.38538	3.46897	5.87786	4.27913	11.0048	9.81331	6.44838	8.38523	3.34323	8.39057	9.50174	7.73161	8.1275	6.64571	6.08075	11.2044	3.57132	6.3907	7.66576	7.44411	5.80979				96721	7602	P11627	Neural cell adhesion molecule L1	L1cam	141 kDa	5	0.995651	5295651	6488293	4527322	4086199	83583.5	245373	208388	433243	228279	285739
1333876	ENSMUSG00000002930	Ppp1r17	protein_coding	1757	0	0	0	0	0	0	0	0	0	0	0	0	0	0	0	0	0	0	0	0	0	0	0	0				96738	4573	Q9DD02	Protein Hikeshi	Hikeshi	22 kDa	4	0.999956	22142000	23565710	18737650	21746910	29280820	25865720	25004400	25341480	28094130	26874000
107899	ENSMUSG00000002944	Cd36	protein_coding	3590	3.5659	0	0	0	0	0	0	0	0	0	0	0	0	0	0	0	0	0	0	0	0	1.09511	1.24069	2.32392				96739	2206	P54227	Stathmin	Stmn1	17 kDa	9	0.999999	248743600	143067600	231164500	216519900	880464200	730124000	790331000	607486900	655446000	673701300
1346871	ENSMUSG00000002948	Map2k7	protein_coding	3829	54.2017	63.951	85.5197	68.4806	32.9552	34.7328	53.4891	50.1331	34.058	35.173	39.5304	41.2332	33.5623	32.506	60.5643	41.7986	47.0738	40.741	71.7084	46.4271	29.6296	29.0204	39.7019	45.3164				96745	2767	P11438	Lysosome-associated membrane glycoprotein 1	Lamp1	44 kDa	5	0.999998	47692080	51619850	42996710	47816560	40023580	36129770	38279460	44498560	39629500	39436830
1343262	ENSMUSG00000002949	Timm44	protein_coding	3664	42.7908	44.0551	49.0481	46.1196	111.585	103.13	131.583	135.726	124.11	113.726	141.351	141.53	121.663	116.521	121.129	117.268	94.1475	79.6579	114.285	114.282	88.3078	88.1562	107.94	103.414				96748	7194	P17047	Lysosome-associated membrane glycoprotein 2	Lamp2	46 kDa	3	0.997873	5695787	3827127	4521336	2521113	7079309	7750503	8740465	5923830	7073660	7538005
101920	ENSMUSG00000002957	Ap2a2	protein_coding	5663	75.5971	109.427	84.2621	104.817	65.3322	64.6565	85.5825	73.3655	69.8477	75.0357	69.4776	61.2925	54.0143	67.5124	77.3161	80.114	94.1475	86.9548	97.4786	78.569	68.5547	81.5855	86.848	98.7665				96755	7869	P16301	Phosphatidylcholine-sterol acyltransferase	Lcat	50 kDa	1	0.992395	2842613	1949690	1350407	3243672	30328.7	0	12137.6	31374.3	5652.34	0
1891698	ENSMUSG00000002963	Pnkp	protein_coding	3250	32.0931	36.2389	22.6376	29.3488	33.5334	43.2824	50.2797	30.569	34.6352	34.5868	29.9473	24.517	40.904	37.0068	32.215	25.5436	35.4438	33.4441	33.6133	36.9036	31.9535	40.519	32.2578	23.2392				96756	504	P06240	Proto-oncogene tyrosine-protein kinase LCK	Lck	58 kDa	17	1	615862900	622871300	568588300	539001900	256255600	261331300	249309100	244504400	257976500	239895500
1922863	ENSMUSG00000002968	Med25	protein_coding	7629	27.1008	29.1332	16.3494	19.5659	32.9552	25.6488	32.0935	48.9103	32.9035	42.2076	19.1662	35.6611	24.6473	38.5071	33.5036	32.51	33.2285	33.4441	45.9382	52.3793	30.7915	31.2106	32.2578	40.6685				96757	4535	P11672	Neutrophil gelatinase-associated lipocalin	Lcn2	23 kDa	1	0.999958	15346200	10665310	5065889	2340432	0	111581	70620	104056	61006.4	123488
1929940	ENSMUSG00000002980	Bcam	protein_coding	3199	0.71318	0.710567	0	0	1.15632	1.0687	3.20935	1.22276	0	0.586216	0	1.11441	1.57323	2.50046	5.15441	1.16107	1.10762	1.82423	2.24089	1.19044	1.74292	1.64266	0	0				96759	2229	P06151	L-lactate dehydrogenase A chain	Ldha	36 kDa	18	0.999999	5321314000	5962099000	4701892000	5050250000	12439390000	12258140000	9129326000	9861116000	10992800000	11590830000
1927155	ENSMUSG00000002981	Clptm1	protein_coding	6210	37.0853	49.0291	45.2752	29.3488	65.3322	59.8473	56.6984	40.351	51.3756	42.2076	43.124	43.462	38.8064	52.5096	60.5643	53.4093	45.9661	51.0783	49.2995	42.8558	52.2875	49.8274	66.997	60.4218				96763	4709	P16125	L-lactate dehydrogenase B chain	Ldhb	37 kDa	9	0.999946	307821100	363790300	323888900	295713400	67529280	67302410	66929750	64455270	58976370	62754460
103289	ENSMUSG00000002983	Relb	protein_coding	3885	19.969	30.5544	28.9258	27.9513	45.6747	44.8855	62.0473	57.4696	39.2532	41.0351	47.9156	64.6358	33.5623	42.0077	42.5239	44.1207	35.4438	38.3087	51.5404	45.2367	36.6013	41.6141	49.6274	55.774				96765	2148	P35951	Low-density lipoprotein receptor	Ldlr	95 kDa	21	0.999999	4861101	4439344	4185616	4476642	38170470	38722860	41534610	40776840	48060990	43870910
1858259	ENSMUSG00000002984	Tomm40	protein_coding	4513	58.4807	50.4503	42.7599	22.361	157.26	189.695	154.049	154.068	188.762	189.348	204.839	134.844	237.034	224.041	171.384	184.61	193.833	187.895	173.669	146.424	141.176	183.978	161.289	180.104				96770	2309	P27782	Lymphoid enhancer-binding factor 1	Lef1	44 kDa	9	0.999999	97559640	58609970	75735610	107111400	15348150	15495470	16463090	26953250	14805080	14795590
88057	ENSMUSG00000002985	Apoe	protein_coding	2138	17.1163	16.343	7.54586	19.5659	2.89081	1.0687	2.13956	7.33655	2.30901	1.17243	3.59367	0	1.57323	0.500092	3.86581	2.32214	1.66143	4.8646	5.60222	2.38088	3.48583	6.02309	3.72206	5.80979				96777	2420	P16045	Galectin-1	Lgals1	15 kDa	3	0.999999	253439600	153142900	190942600	168331600	65424100	52827070	54880980	87452830	65379290	72951500
88054	ENSMUSG00000002992	Apoc2	protein_coding	813	0	0	0	0	0	0	0	0	0	0	0	0	0	0	0	0	0	0	0	0	0	0	0	0				96778	3103	P16110	Galectin-3	Lgals3	28 kDa	5	0.999996	4610827	2665100	2985585	2590496	1903362	1572743	528404	622890	2122532	2641428
894659	ENSMUSG00000002996	Hbp1	protein_coding	6167	101.985	72.4778	120.734	58.6977	20.2356	12.8244	21.3956	11.0048	17.3176	9.37946	14.3747	14.4873	7.86616	19.5036	11.5974	5.80536	15.5066	18.8503	10.084	24.9992	16.8482	21.3546	19.851	23.2392				96787	7456	P09056	Leukemia inhibitory factor	Lif	22 kDa	3	0.996751	176729	368953	215561	164743	912777	888834	582119	583491	2197775	2416996
97760	ENSMUSG00000002997	Prkar2b	protein_coding	3652	4.99226	4.2634	1.25764	2.79513	6.35977	1.0687	4.27913	7.33655	1.73176	2.93108	1.19789	5.57205	3.67087	4.00073	7.73161	5.80536	5.53809	4.25653	4.48177	2.38088	6.97167	7.1182	7.44411	3.48588				96789	6378	Q9Z0M5	Lysosomal acid lipase/cholesteryl ester hydrolase	Lipa	45 kDa	4	0.999411	120267100	123066100	125643300	115119400	27518860	25909290	30324450	30229240	21503820	24686980
104565	ENSMUSG00000003031	Cdkn1b	protein_coding	4552	222.512	213.17	256.559	248.766	41.6276	44.8855	42.7913	30.569	47.3348	46.8973	59.8945	37.8899	37.2331	37.5069	46.3897	19.7382	79.7485	77.2256	62.7448	73.8072	73.7835	80.4904	57.0715	53.4501				96790	930	P54310	Hormone-sensitive lipase	Lipe	83 kDa	14	1	21850830	13723740	18881640	12883320	9002277	9178917	8835262	8641758	10732920	9847040
1342287	ENSMUSG00000003032	Klf4	protein_coding	3049	24.2481	54.7137	80.4892	60.0952	57.238	44.3511	29.9539	34.2372	18.4721	32.8281	22.7599	15.6017	13.6347	16.503	7.73161	0	26.5828	27.3634	14.5658	8.33308	20.334	27.3777	4.96274	4.64783				96794	2932	P48678	Prelamin-A/C	Lmna	74 kDa	30	0.999997	300751400	302235700	256736600	284428900	22830420	21910700	31708480	36679670	23271000	22350510
102776	ENSMUSG00000003033	Ap1m1	protein_coding	3184	48.4962	54.0031	35.214	40.5293	46.8311	52.9008	50.2797	51.3559	53.6846	47.4835	57.4987	39.0043	51.3922	52.5096	27.0606	37.1543	49.8428	62.0237	45.9382	48.808	61.0021	54.7554	63.275	55.774				96795	821	P14733	Lamin-B1	Lmnb1	67 kDa	33	1	5320333000	5718740000	5295343000	4978196000	1433126000	1378580000	1560117000	1642533000	1251570000	1333633000
96960	ENSMUSG00000003037	Rab8a	protein_coding	4678	283.132	256.515	265.363	247.369	241.671	237.252	225.724	187.082	278.236	265.556	213.224	221.768	212.911	218.54	166.23	234.537	292.411	285.795	243.136	294.039	236.456	209.166	256.822	225.42				96796	627	P21619	Lamin-B2	Lmnb2	67 kDa	27	1	811017000	803098700	826745300	803765600	220486400	196979600	243273600	257497100	209923700	186908600
96136	ENSMUSG00000003038	Hmgn2	protein_coding	3060	7.84498	11.3691	10.0611	15.3732	28.9081	20.3053	42.7913	36.6828	25.3992	27.5522	28.7494	35.6611	49.2946	43.508	47.6783	52.2482	31.0133	36.4845	53.7813	45.2367	49.9636	42.7092	45.9054	44.1544				96799	8274	P10166	Protein L-Myc	Mycl	41 kDa	1	0.979517	0	0	0	0	0	0	0	0	0	0
1915172	ENSMUSG00000003039	Fam32a	protein_coding	4409	181.148	171.957	197.45	185.876	108.694	82.8244	120.885	113.717	92.9378	93.7946	100.623	110.327	99.638	124.023	99.2223	105.658	123.499	96.684	146.778	132.139	91.2127	107.868	148.882	135.949				96819	5770	P10107	Annexin A1	Anxa1	39 kDa	10	0.999744	34950410	27074230	14680360	12429180	1342318	2025034	1534615	1577282	1720776	1510810
1101781	ENSMUSG00000003051	Elf3	protein_coding	2217	0	0	0	0	0	0	0	0	0	0	0	0	0	0	0	0	0	0	0	0	0	0	0	0				96825	6980	P17563	Methanethiol oxidase	Selenbp1	53 kDa	15	0.99854	18921110	16595000	15143170	15818140	4638917	3545351	2193629	2265453	3428098	3532975
103238	ENSMUSG00000003053	Cyp2c29	protein_coding	3061	0	0	0	0	0	0	0	0	0	0	0	0	0	0	0	0	0	0	0	0	0	0	0	0				96829	6322	P55302	Alpha-2-macroglobulin receptor-associated protein	Lrpap1	42 kDa	8	0.999462	5221163	2969435	4957791	7802107	6997940	8434887	7580091	8544973	6692329	7771551
1923455	ENSMUSG00000003062	Stard3nl	protein_coding	5600	11.4109	14.9219	7.54586	12.5781	27.7517	16.5649	25.6748	14.6731	24.8219	24.6211	16.7705	17.8306	16.7811	21.0039	15.4632	17.4161	19.9371	22.4988	17.9271	22.6183	19.7531	22.4497	29.7765	15.1055				96832	1038	P19973	Lymphocyte-specific protein 1	Lsp1	37 kDa	8	1	1618811000	1273902000	1459774000	1519196000	586187900	536165200	554410700	560877500	389252100	424397000
1341870	ENSMUSG00000003068	Stk11	protein_coding	4580	79.8761	78.1624	75.4586	68.4806	65.9104	56.1069	64.1869	72.1427	60.0344	64.4838	51.5093	61.2925	51.3922	66.0121	73.4503	70.8254	64.2418	73.5771	52.6608	76.1881	52.2875	67.3491	75.6818	60.4218				96836	188	P24527	Leukotriene A-4 hydrolase	Lta4h	69 kDa	25	1	2934558000	3135979000	2870385000	2850179000	743106100	719274200	689880300	657917600	680644100	660081000
102707	ENSMUSG00000003070	Efna2	protein_coding	2131	0	2.1317	1.25764	0	0.578161	4.27481	2.13956	2.44552	1.73176	2.34487	2.39578	0	3.67087	3.50064	3.86581	2.32214	0.553809	1.21615	3.36133	2.38088	1.16194	1.64266	3.72206	6.97175				96837	4951	P08071	Lactotransferrin	Ltf	78 kDa	20	0.999923	66611800	42407940	17298640	12351670	4890223	8725200	8061935	6077191	6134462	6877959
1913293	ENSMUSG00000003072	Atp5d	protein_coding	1928	132.651	123.639	128.28	120.19	302.957	322.748	372.284	317.917	371.751	293.694	298.275	344.353	292.097	300.055	275.761	332.067	440.832	433.558	432.491	488.08	374.146	366.314	387.094	354.397				96853	1407	P10518	Delta-aminolevulinic acid dehydratase	Alad	36 kDa	11	1	50224630	43949730	49164140	44106410	111923800	103480200	111420900	106650400	132303000	130103300
102666	ENSMUSG00000003099	Ppp5c	protein_coding	3136	69.8916	58.9771	33.9564	48.9147	167.089	184.351	176.514	177.3	175.485	188.762	191.662	164.933	177.251	156.529	168.807	184.61	155.066	167.829	153.501	146.424	130.138	154.958	162.53	160.35				96882	2097	P0CW02	Lymphocyte antigen 6C1	Ly6c1	14 kDa	2	1	39119550	38292660	32597050	27688590	1114353	1152704	1302294	733639	4395615	4282042
1098802	ENSMUSG00000003119	Cdk12	protein_coding	11730	238.202	297.728	266.62	241.778	104.647	95.1145	85.5825	124.721	71.5794	88.5187	109.008	89.1528	83.3813	85.5157	139.169	104.496	76.9794	68.1044	87.3946	92.8543	75.5264	62.4212	55.8308	96.4425				96885	1572	Q01965	T-lymphocyte surface antigen Ly-9	Ly9	73 kDa	12	1	52908570	59482440	47314940	48387680	77665690	77340380	74021610	78367320	69508160	64625270
96790	ENSMUSG00000003123	Lipe	protein_coding	5886	15.69	14.2113	15.0917	9.78294	12.7195	10.687	21.3956	6.11379	13.8541	15.8278	11.9789	6.68646	14.6835	20.5038	14.1746	11.6107	33.2285	29.1876	32.4929	36.9036	54.0304	66.254	66.997	47.6403				96892	7434	P25911	Tyrosine-protein kinase Lyn	Lyn	59 kDa	3	0.996896	722394	766184	347408	2644995	17093.9	48835.3	5956.15	25496.6	21377	120596
108415	ENSMUSG00000003131	Pafah1b2	protein_coding	8266	53.4885	49.0291	56.5939	41.9269	64.7541	91.9084	81.3034	78.2565	86.588	82.6565	93.4354	112.555	91.2474	109.52	70.8731	96.369	89.717	97.2921	114.285	91.6638	97.0224	87.6086	88.0887	96.4425				96897	4435	P08905	Lysozyme C-2	Lyz2	17 kDa	1	0.999963	14740080	11396340	1236729	2960811	392875	1478211	331648	209939	1948577	802914
1927225	ENSMUSG00000003134	Tbc1d8	protein_coding	5239	0	0	0	0	0.578161	1.0687	1.06978	1.22276	0	0	1.19789	0	1.57323	0	0	0	0	0	0	1.19044	0	0	0	1.16196				96897	4435.1	P08905	Lysozyme C-2	Lyz2	17 kDa	1	0.999963	14740080	11396340	1236729	2960811	392875	1478211	331648	209939	1948577	802914
106580	ENSMUSG00000003135	Cnot11	protein_coding	3508	23.5349	20.6064	12.5764	29.3488	45.6747	48.0916	37.4424	22.0097	35.7897	36.9316	44.3219	31.2035	40.904	56.5104	30.9264	34.8322	59.2576	60.1995	79.5515	39.2845	59.2592	48.1847	55.8308	44.1544				96902	4435.2	P17897	Lysozyme C-1	Lyz1	17 kDa	1	0.999963	14740080	11396340	1236729	2960811	392875	1478211	331648	209939	1948577	802914
95757	ENSMUSG00000003153	Slc2a3	protein_coding	7245	38.5117	20.6064	15.0917	36.3367	109.272	65.1908	56.6984	55.0241	45.603	64.4838	53.9051	41.2332	175.678	159.529	113.397	78.9529	145.652	119.183	86.2741	144.043	88.8888	88.1562	49.6274	52.2881				96904	4540	P24668	Cation-dependent mannose-6-phosphate receptor	M6pr	31 kDa	3	0.999958	109191000	122392600	111632700	132681800	142739400	157076700	185957600	167061200	136491100	125579000
1926805	ENSMUSG00000003154	Foxj2	protein_coding	5346	51.3489	70.3461	72.9433	54.505	8.09426	14.9618	24.605	17.1186	15.5858	15.2416	15.5726	13.3729	11.537	11.002	5.15441	18.5772	14.399	15.2019	11.2044	17.8566	13.9433	10.4035	13.6475	10.4576				96907	1074	P26645	Myristoylated alanine-rich C-kinase substrate	Marcks	30 kDa	6	1	5237469	3194449	3281567	8210040	7613522	5149022	4194615	7972791	4012623	2904583
98419	ENSMUSG00000003161	Sri	protein_coding	4852	223.938	214.591	155.948	171.9	186.746	183.817	159.397	182.191	174.908	186.417	150.934	156.017	154.701	173.032	161.075	139.329	186.08	217.083	207.282	169.042	246.913	225.592	188.584	182.427				96909	7358	P54843	Transcription factor Maf	Maf	38 kDa	1	0.997214	0	0	0	0	0	0	0	0	0	0
892866	ENSMUSG00000003166	Dgcr2	protein_coding	6853	32.8063	41.2129	37.7293	46.1196	29.4862	30.9924	41.7215	45.2421	30.5944	30.4832	41.9262	43.462	28.3182	32.506	52.8327	27.8657	28.7981	26.1472	40.336	44.0463	20.915	25.735	60.7936	36.0207				96910	5202	O54791	Transcription factor MafF	Maff	17 kDa	3	0.999889	537314	212560	667856	484430	2682774	3088934	1906087	2242573	3766713	4073321
1859179	ENSMUSG00000003184	Irf3	protein_coding	3442	78.4498	60.3982	37.7293	51.7098	46.2529	44.8855	34.233	26.9007	34.6352	43.38	43.124	35.6611	37.2331	37.5069	42.5239	39.4764	45.4123	46.8218	41.4564	35.7132	44.7349	39.4239	47.1461	32.5348				96911	7010	O54790	Transcription factor MafG	Mafg	18 kDa	3	0.998454	3816532	2795744	3606275	3443996	9370179	8997662	11006140	12163320	9524292	9655772
1922986	ENSMUSG00000003190	Bcl2l12	protein_coding	1976	6.41862	14.2113	12.5764	6.98782	10.9851	10.1527	12.8374	11.0048	8.6588	9.37946	9.58312	12.2585	15.7323	8.00147	0	9.28858	4.43047	12.7696	12.3249	22.6183	9.87653	17.5217	7.44411	6.97175				96915	5813	Q64133	Amine oxidase [flavin-containing] A	Maoa	60 kDa	9	0.999731	6325440	6142529	7904621	5891398	23736580	22917740	27921310	29691880	20040300	19562050
2385058	ENSMUSG00000003198	Zfp959	protein_coding	2448	15.69	16.343	18.8646	9.78294	12.1414	7.48091	6.41869	13.4503	4.61803	2.34487	13.1768	10.0297	3.67087	5.00092	5.15441	6.96643	5.53809	5.47268	4.48177	8.33308	6.3907	7.1182	7.44411	8.13371				96921	540	P28574	Protein max	Max	18 kDa	6	1	50406000	23259480	45964260	52154620	42647290	42649070	41306630	46489980	52817670	45707050
1915297	ENSMUSG00000003199	Mpnd	protein_coding	2305	26.3877	23.4487	16.3494	29.3488	56.6598	52.9008	48.1402	31.7917	51.9528	42.2076	26.3536	30.0891	40.3796	45.0083	23.1948	33.6711	54.8271	62.6318	48.1791	40.4749	51.7065	49.2799	39.7019	41.8305				96925	3308	P04370	Myelin basic protein	Mbp	27 kDa	3	0.999995	6653892	3516423	6319053	9364460	6982889	6392458	3384483	6365395	4350372	6125167
700010	ENSMUSG00000003200	Sh3gl1	protein_coding	5012	113.396	107.296	153.432	117.395	33.5334	45.9542	49.21	75.811	45.603	34.5868	69.4776	63.5214	45.6237	32.506	57.9871	101.013	42.0895	48.038	86.2741	76.1881	53.4495	35.591	73.2004	76.6893				96940	5864	P21812	Mast cell protease 4	Mcpt4	27 kDa	2	0.999713	1556387	630757	1521781	647723	64715.6	327133	167728	400789	98900.4	76141.7
1354171	ENSMUSG00000003206	Ebi3	protein_coding	1154	3.5659	3.55283	0	1.39756	77.4736	85.4962	49.21	45.2421	45.603	50.4146	28.7494	49.034	54.5387	49.009	33.5036	18.5772	25.4752	27.9715	23.5293	26.1897	33.6964	31.7581	40.9426	29.049				96949	7407	P12025	Midkine	Mdk	15 kDa	1	0.997	191475	419562	460311	522616	6731.61	35173.9	54882.7	27516	33638.7	54697.5
1920136	ENSMUSG00000003208	Yju2	protein_coding	4956	58.4807	88.1103	79.2315	67.083	30.6426	32.0611	28.8841	34.2372	30.5944	35.173	29.9473	26.7458	24.6473	28.0051	41.2353	32.51	29.3519	32.8361	42.5768	29.761	27.8867	24.6399	17.3696	37.1827				96951	2948	Q9D067	Nuclear protein MDM1	Mdm1	80 kDa	10	0.999997	19681680	15666240	21210640	19348030	1563681	1934744	2151155	2580719	2301416	1821737
894323	ENSMUSG00000003226	Ranbp2	protein_coding	11728	161.892	197.538	194.935	251.561	109.272	105.267	42.7913	123.499	99.2876	113.726	119.789	95.8392	112.748	92.517	115.974	76.6308	144.544	110.67	87.3946	132.139	105.156	90.894	37.2206	101.09				96952	5300	P23804	E3 ubiquitin-protein ligase Mdm2	Mdm2	55 kDa	2	0.999869	30572.2	0	29844.7	54299.2	123379	126203	121608	71699.7	139018	43899.2
1343498	ENSMUSG00000003227	Edar	protein_coding	3637	0	0	0	0	0	0	0	0	0	0	0	0	0	0	0	0	0	0	0	0	0	0	0	0				96955	3774	P10852	4F2 cell-surface antigen heavy chain	Slc3a2	58 kDa	10	0.999987	51006090	54645880	49015120	57849300	312312800	267425700	264815900	292059500	396686800	348709100
109161	ENSMUSG00000003228	Grk5	protein_coding	7055	4.27908	1.42113	3.77293	1.39756	5.20345	8.54962	11.7676	0	4.04077	8.20703	7.18734	2.22882	3.14646	4.50083	1.2886	4.64429	3.87666	6.08075	8.96355	15.4757	1.74292	0.547554	3.72206	3.48588				96958	1108	P55937	Golgin subfamily A member 3	Golga3	167 kDa	47	1	78814560	87149650	84695670	82431800	71264510	69974870	62221990	67054800	75604670	76613110
108100	ENSMUSG00000003233	Dvl3	protein_coding	6410	20.6822	17.0536	15.0917	18.1683	7.5161	2.67176	12.8374	11.0048	4.61803	6.44838	4.79156	4.45764	9.43939	9.00165	11.5974	4.64429	3.87666	7.90498	14.5658	8.33308	9.87653	7.66576	6.20343	6.97175				96960	3933	P55258	Ras-related protein Rab-8A	Rab8a	24 kDa	7	0.999983	15180610	18925350	17454430	14601960	10621560	11018760	11193930	11467190	9523278	11217010
1351656	ENSMUSG00000003234	Abcf3	protein_coding	3558	31.3799	23.4487	27.6682	26.5537	16.7667	10.687	13.9072	15.8959	16.1631	11.1381	14.3747	12.2585	11.0126	14.0026	15.4632	13.9329	16.6143	24.9311	16.8066	24.9992	19.1721	17.5217	13.6475	24.4011				96973	4758	P27808	Alpha-1,3-mannosyl-glycoprotein 2-beta-N-acetylglucosaminyltransferase	Mgat1	52 kDa	6	0.999942	7333481	7696959	8334542	8380322	11984370	11312430	14390100	10862290	12135740	12605600
2446176	ENSMUSG00000003235	Eif2b5	protein_coding	2595	49.2094	61.1088	45.2752	43.3245	106.96	105.802	149.769	100.266	112.564	115.485	99.4249	100.297	114.321	116.521	110.82	125.396	143.437	116.75	136.694	109.52	110.966	103.488	99.2548	106.9				96977	4257	P26187	Methylated-DNA--protein-cysteine methyltransferase	Mgmt	22 kDa	7	0.999972	13636120	9940231	14636240	13667820	5214443	5688425	6514898	7696612	3806856	3709598
1334255	ENSMUSG00000003269	Cyth2	protein_coding	3445	43.504	56.1348	44.0175	51.7098	35.2678	41.145	37.4424	42.7965	31.1717	29.897	37.1346	36.7755	30.4158	37.5069	29.6378	25.5436	33.7823	40.133	36.9746	40.4749	33.6964	39.4239	35.9799	39.5066				96982	6594	P34884	Macrophage migration inhibitory factor	Mif	13 kDa	2	0.999202	367817900	203768200	392497400	208099800	667935700	687368600	665108000	463506300	654866200	712361200
1926342	ENSMUSG00000003271	Sult2b1	protein_coding	3950	0	0	0	0	2.31265	2.1374	0	0	0	0	1.19789	0	0	0	1.2886	0	0	0	0	0	0.580972	0.547554	0	0				96995	3437	P55200	Histone-lysine N-methyltransferase 2A	Kmt2a	430 kDa	47	0.999993	58426730	53046830	62308470	63365410	39272590	40521680	41932200	47732580	43800210	43824980
1336193	ENSMUSG00000003273	Car11	protein_coding	1926	0.71318	2.84227	1.25764	5.59025	0	0	3.20935	1.22276	2.88627	1.17243	2.39578	2.22882	0.524411	0.500092	1.2886	0	2.76904	0	2.24089	1.19044	1.74292	1.09511	2.48137	0				97011	7244	P41245	Matrix metalloproteinase-9	Mmp9	81 kDa	7	0.997707	7879561	6341092	2207473	1250600	2486666	1618781	1203892	900086	1635242	1532660
1346065	ENSMUSG00000003279	Dlgap1	protein_coding	17890	2.13954	0	0	0	0	0	0	0	0	0	0	0	0.524411	0.500092	0	0	0	0	0	0	0	0	0	0				97040	7775	P52850	Bifunctional heparan sulfate N-deacetylase/N-sulfotransferase 2	Ndst2	101 kDa	2	0.993791	302802	254786	435852	257951	590989	562632	704742	676985	621691	525439
1891916	ENSMUSG00000003282	Plag1	protein_coding	8487	0.71318	0	1.25764	1.39756	0	0.534351	2.13956	0	0	0	0	1.11441	0.524411	0	0	0	0	0	0	1.19044	0.580972	0	0	0				97050	859	P08249	Malate dehydrogenase, mitochondrial	Mdh2	36 kDa	12	1	4626583000	4907936000	4621374000	4141848000	3821312000	3784518000	4328442000	3767809000	3816087000	3639253000
96052	ENSMUSG00000003283	Hck	protein_coding	2092	0.71318	0	0	0	0	0	0	0	0	0	0	1.11441	0	0	0	0	0	0.608075	0	0	0	0	0	0				97051	4844	P14152	Malate dehydrogenase, cytoplasmic	Mdh1	37 kDa	8	0.999934	7174207000	7637559000	7599249000	6811405000	1639208000	1656166000	1623941000	1536309000	1525612000	1488306000
2137210	ENSMUSG00000003299	Mrpl4	protein_coding	2617	37.0853	36.2389	31.4411	47.5172	99.4438	97.2519	114.467	74.5883	86.588	92.6222	69.4776	72.4366	73.4175	93.5172	67.0073	78.9529	90.2709	80.2659	75.0697	82.1403	74.3645	82.6806	101.736	88.3088				97054	1188	P23249	Putative helicase MOV-10	Mov10	114 kDa	28	1	137966700	149910400	135979800	125637500	71123110	79804890	52080970	54112350	85772150	88482420
1858732	ENSMUSG00000003308	Keap1	protein_coding	4693	129.799	149.93	109.415	117.395	139.915	141.069	151.909	121.053	140.273	151.244	97.0291	111.441	109.077	139.026	128.86	133.523	122.392	130.736	133.333	147.614	108.642	129.223	124.069	125.492				97073	1539	Q04841	DNA-3-methyladenine glycosylase	Mpg	36 kDa	8	1	29327990	30614020	32209830	31899170	24096640	23565530	22561940	24771260	20825540	20091350
1336974	ENSMUSG00000003309	Ap1m2	protein_coding	3140	2.13954	2.1317	2.51529	1.39756	0	0	0	1.22276	1.15451	0.586216	0	1.11441	1.04882	0.500092	1.2886	1.16107	1.10762	0	1.12044	1.19044	0.580972	1.64266	0	0				97075	3796	Q924M7	Mannose-6-phosphate isomerase	Mpi	47 kDa	8	0.999987	63229820	68035340	55765980	51470490	29101370	25783860	25186360	25850980	30455450	31593490
104967	ENSMUSG00000003316	Glg1	protein_coding	7090	335.194	391.522	398.673	366.162	272.314	297.634	276.004	287.348	221.088	267.315	282.702	250.742	288.426	274.05	248.7	251.953	454.677	422.612	461.623	377.369	351.488	348.792	290.32	357.883				97137	4456	P11247	Myeloperoxidase	Mpo	81 kDa	14	0.999962	54262520	43103110	21793190	13599580	416152	605843	1951198	17081190	2008766	469776
1914581	ENSMUSG00000003341	Atp8b3	protein_coding	4713	0	0	0	0	0	0	0	0	0	0	0	0	0	0	0	0	0	0	0	0	0.580972	0	0	0				97143	4180	P28667	MARCKS-related protein	Marcksl1	20 kDa	2	0.999975	4103712	2092929	3531629	5946546	95232680	80633960	62295750	91941370	58063550	47577540
1933831	ENSMUSG00000003344	Btbd2	protein_coding	3586	14.2636	13.5008	15.0917	11.1805	8.09426	6.41221	9.62804	8.55931	6.34979	6.44838	14.3747	6.68646	8.91498	8.50156	16.7518	17.4161	16.0605	16.418	10.084	19.047	15.6863	8.21331	12.4069	9.29567				97167	1996	P26041	Moesin	Msn	68 kDa	29	1	4950562000	5490147000	4767538000	4596073000	1391320000	1263227000	1419757000	1429320000	1247613000	1246676000
1920014	ENSMUSG00000003345	Csnk1g2	protein_coding	4835	176.869	172.668	172.297	184.478	87.3024	55.0382	93.071	78.2565	62.9206	92.6222	83.8523	94.7248	79.186	90.5166	96.6451	126.557	87.5018	96.684	110.924	119.044	134.205	127.033	178.659	139.435				97171	4874	P02802	Metallothionein-1	Mt1	6 kDa	1	0.999931	6215.86	7244.18	0	14879.5	102950	74351.9	90155.6	8326.17	155901	94904
106388	ENSMUSG00000003346	Abhd17a	protein_coding	1547	42.0776	43.3446	52.821	40.5293	63.0196	48.6259	67.3963	63.5834	58.8799	53.9319	59.8945	60.1781	59.7828	57.5106	57.9871	84.7583	55.9347	74.7933	94.1172	73.8072	85.9839	75.0149	107.94	81.3371				97172	4623	P02798	Metallothionein-2	Mt2	6 kDa	2	0.999953	1009602	266678	250200	784367	36607.5	26270.4	59031.8	7978.3	146954	44966.8
3050117	ENSMUSG00000003348	Mob3a	protein_coding	3254	89.8607	81.7152	91.808	81.0587	52.0345	45.4198	54.5589	36.6828	43.8713	49.2422	43.124	51.2628	41.4284	51.0094	54.1213	31.3489	60.919	55.3349	63.8653	54.7602	83.66	73.3722	70.7191	84.823				97175	7849	P20357	Microtubule-associated protein 2	Map2	199 kDa	2	0.99268	522991	333848	512530	1698158	409265	461961	234225	714056	370132	360178
103307	ENSMUSG00000003352	Cacnb3	protein_coding	4010	1.42636	1.42113	0	2.79513	3.46897	1.60305	2.13956	2.44552	0.577254	2.93108	3.59367	0	0.524411	0	1.2886	0	0	0.608075	0	0	4.64778	2.73777	3.72206	2.32392				97178	1900	P27546	Microtubule-associated protein 4	Map4	117 kDa	25	1	389431600	352644800	374228000	388793300	361702500	370743600	332540700	311120400	370550700	359813100
2146001	ENSMUSG00000003354	Ccdc65	protein_coding	1992	0	0	0	0	0	0	0	0	0	0	0	0	0	0	0	0	0	0	0	0	0	0	0	0				97233	8026.5	P11588	Major urinary protein 1	Mup1	21 kDa	4	0.988736	275497	331425	627838	2381160	326860	487605	2223469	986101	388812	218970
1913370	ENSMUSG00000003355	Fkbp11	protein_coding	2706	2.85272	0.710567	0	0	6.35977	3.74046	7.48847	2.44552	2.88627	4.10351	5.98945	3.34323	6.29293	9.00165	10.3088	13.9329	3.32285	4.8646	3.36133	4.76176	0.580972	2.73777	3.72206	0				97239	4423	P16332	Methylmalonyl-CoA mutase, mitochondrial	Mmut	83 kDa	15	0.999964	50369430	49647690	49881490	51211250	37903360	38053510	46396410	45262080	32320610	32238380
1921601	ENSMUSG00000003360	Ddx23	protein_coding	6229	41.3644	42.634	41.5022	53.1074	42.2058	29.3893	46.0006	34.2372	47.912	27.5522	33.5409	25.6314	40.3796	35.0064	30.9264	41.7986	34.3362	26.7553	43.6973	33.3323	29.0486	37.2337	34.7392	33.6968				97245	7839	P50540	Max-interacting protein 1	Mxi1	26 kDa	4	0.992838	4649478	3780963	3167414	4923307	3295707	2360513	3454923	3318270	2838268	3412907
1333782	ENSMUSG00000003363	Pld3	protein_coding	2924	64.1862	51.1608	54.0787	75.4684	15.6104	16.0305	31.0237	20.7869	31.1717	27.5522	35.9367	34.5467	20.452	25.5047	25.772	31.3489	27.1366	30.4038	34.7337	30.9514	23.2389	24.0924	37.2206	29.049				97250	7395	P01108	Myc proto-oncogene protein	Myc	49 kDa	4	0.997046	631464	799829	797890	1298065	1605755	1301919	3306682	3802044	1846912	2211539
95818	ENSMUSG00000003378	Grik5	protein_coding	5168	3.5659	2.1317	1.25764	1.39756	2.31265	4.80916	2.13956	2.44552	3.46352	2.34487	2.39578	5.57205	2.62205	1.50028	3.86581	8.1275	1.66143	1.82423	4.48177	3.57132	2.32389	3.83288	4.96274	4.64783				97268	6885.2	P09542	Myosin light chain 3	Myl3	22 kDa	1	0.998712	601981300	426408200	329668800	538555800	310002000	288058900	303377400	323328200	263226800	249269100
101774	ENSMUSG00000003379	Cd79a	protein_coding	1457	0	0	0	0	0	0	0	0	0	0	0	0	0	0	0	0	0	0	0	0	0	0	0	0				97269	6885	P05977	Myosin light chain 1/3, skeletal muscle isoform	Myl1	21 kDa	1	0.998712	601981300	426408200	329668800	538555800	310002000	288058900	303377400	323328200	263226800	249269100
1201692	ENSMUSG00000003380	Rabac1	protein_coding	1523	164.031	174.799	193.677	202.647	66.4886	74.2748	72.7452	77.0338	76.1975	64.4838	55.103	64.6358	39.8552	48.0088	46.3897	48.765	122.392	114.926	86.2741	117.853	90.0507	79.9429	62.0343	66.2316				97269	6885.1	P05977	Myosin light chain 1/3, skeletal muscle isoform	Myl1	21 kDa	1	0.998712	601981300	426408200	329668800	538555800	310002000	288058900	303377400	323328200	263226800	249269100
1350926	ENSMUSG00000003382	Etv3	protein_coding	10274	87.0079	117.244	91.808	118.793	13.8759	18.7023	14.9769	13.4503	17.8949	9.96568	16.7705	13.3729	7.34175	16.503	3.86581	8.1275	9.41475	16.418	22.4089	19.047	15.6863	15.3315	11.1662	26.725				97281	7509	P13595	Neural cell adhesion molecule 1	Ncam1	119 kDa	2	0.99645	2711960	927246	917998	1457982	204578	166035	131632	146216	59892.3	350852
107877	ENSMUSG00000003402	Prkcsh	protein_coding	4275	50.6358	44.7657	49.0481	64.2879	99.4438	98.8549	116.606	110.048	113.719	120.761	97.0291	121.471	113.273	134.025	108.243	103.335	98.0242	91.8194	97.4786	61.9028	92.3746	99.6548	116.624	82.499				97283	2935	Q09014	Neutrophil cytosol factor 1	Ncf1	45 kDa	13	0.999997	7221673	5005760	3649962	3773145	36215190	33162410	29207290	36905980	43657900	44489230
109157	ENSMUSG00000003410	Elavl3	protein_coding	6890	0	2.1317	0	0	0	0	1.06978	0	0	0	0	0	0	0	0	0	0	0.608075	0	1.19044	0	0	0	0				97284	7164	O70145	Neutrophil cytosol factor 2	Ncf2	59 kDa	2	0.997982	1120166	174216	369816	379309	39838.6	57903.8	64652.7	0	16301.1	25214
1917158	ENSMUSG00000003411	Rab3b	protein_coding	3524	0	0	0	0	0	0	0	0	0	0	0	0	0	0	0	0	0	0	0	0	0	0	0	1.16196				97286	1812	P09405	Nucleolin	Ncl	77 kDa	17	1	3829250000	4139466000	3960175000	3893854000	13470920000	13972320000	13389940000	11726130000	13627360000	13621170000
2386797	ENSMUSG00000003418	St8sia6	protein_coding	7664	151.907	121.507	155.948	121.588	20.2356	13.8931	6.41869	14.6731	13.2768	14.0692	16.7705	30.0891	15.7323	14.5027	11.5974	20.8993	1.66143	4.8646	6.72266	3.57132	13.3624	16.9742	8.6848	23.2392				97293	3662	P33215	Protein NEDD1	Nedd1	71 kDa	17	0.999989	49104150	44667340	46949800	40445360	63319710	60871940	59091490	54779600	59139780	59634150
103017	ENSMUSG00000003420	Fcgrt	protein_coding	2102	8.55816	2.1317	3.77293	2.79513	0	0	0	0	0	0	0	0	0	0	0	0	0	0	0	0	0	0	0	0				97295	2899	P29594	Caspase-2	Casp2	51 kDa	15	0.999997	33926160	111220200	31124650	73225070	26269350	27254350	25249470	84258070	25588220	150666800
1913644	ENSMUSG00000003421	Nosip	protein_coding	2800	37.7985	28.4227	28.9258	29.3488	36.4242	34.1985	36.3726	29.3462	34.058	38.1041	27.5515	31.2035	36.1843	44.5082	37.3694	15.0939	48.1814	49.8622	35.8542	30.9514	52.2875	47.6372	43.424	34.8588				97297	994	P46935	E3 ubiquitin-protein ligase NEDD4	Nedd4	103 kDa	19	1	16008370	14392280	15810880	13587430	13952850	12976490	10272860	10811820	22147980	21010290
1916095	ENSMUSG00000003423	Pih1d1	protein_coding	2020	14.2636	18.4747	30.1834	27.9513	30.6426	24.0458	36.3726	37.9055	35.2125	26.3797	23.9578	32.3179	31.4646	36.0066	36.0808	25.5436	32.1209	30.4038	30.252	33.3323	42.992	35.0435	29.7765	31.3729				97298	2452	P42208	Septin-2	Septin2	42 kDa	10	0.999999	17432200	20443640	20819870	18250200	34524840	43504580	35368440	27306490	35343250	42897970
1351329	ENSMUSG00000003429	Rps11	protein_coding	865	525.613	315.492	398.673	448.618	403.557	227.099	420.424	288.571	368.288	366.971	318.639	336.552	369.185	356.565	320.862	334.389	323.978	328.361	310.363	390.464	429.339	461.588	418.111	333.482				97301	2854	P29595	NEDD8	Nedd8	9 kDa	3	0.999998	122750900	75891680	116663600	75594380	143310100	131290600	119137100	93874370	134824100	135992600
1202400	ENSMUSG00000003435	Supt5	protein_coding	5764	127.659	133.587	114.446	120.19	73.4265	82.2901	79.1639	84.3703	73.3112	65.6562	77.8629	65.7502	92.8207	71.5131	77.3161	67.3422	84.7328	67.4964	82.9128	73.8072	79.5932	76.6576	73.2004	89.4708				97302	5443	O35177	Enhancer of filamentation 1	Nedd9	93 kDa	14	0.999836	17714200	19904040	16812640	16920140	15413440	15965160	14874700	16939250	15901700	14106010
1096877	ENSMUSG00000003436	Dll3	protein_coding	2850	0	0	0	0	0	0	0	0	0	0	0	0	0	0	0	0	0	0	0	0	0	0	0	0				97303	4439	P51954	Serine/threonine-protein kinase Nek1	Nek1	137 kDa	14	0.999963	5023814	5298007	5580678	4667277	7334134	6303718	6276439	5337259	7703925	7340345
1923988	ENSMUSG00000003437	Paf1	protein_coding	3438	49.9226	54.7137	44.0175	68.4806	38.7368	36.8702	25.6748	29.3462	40.985	46.8973	25.1557	40.1188	35.1355	34.5063	37.3694	31.3489	44.3047	51.6864	51.5404	47.6176	40.6681	34.4959	50.8681	32.5348				97305	7289	O35657	Sialidase-1	Neu1	45 kDa	6	0.997573	8689960	9004571	9433996	8312034	13301550	12401700	18374640	16058010	11647290	11837550
1913775	ENSMUSG00000003438	Timm50	protein_coding	2684	21.3954	13.5008	20.1223	23.7586	92.5058	88.1679	97.3502	96.5979	98.7104	103.76	88.6439	88.0384	90.723	110.52	105.665	123.074	65.9033	83.3063	94.1172	85.7116	79.0123	75.5624	81.8852	81.3371				97306	4688	Q04690	Neurofibromin	Nf1	320 kDa	20	0.999948	4042769	3805401	3612643	4981428	7059175	6810395	6521683	5715608	6976529	7369020
1914474	ENSMUSG00000003444	Med29	protein_coding	1281	3.5659	2.1317	0	1.39756	2.31265	4.80916	7.48847	3.66828	6.92704	1.17243	3.59367	4.45764	9.9638	5.50101	3.86581	4.64429	4.98428	6.08075	7.8431	3.57132	1.74292	4.92799	3.72206	2.32392				97307	6232	P46662	Merlin	Nf2	70 kDa	11	0.999526	3014823	2280404	3465831	2537904	5462014	4637782	5546208	5776254	5783006	5685009
1101760	ENSMUSG00000003452	Bicd1	protein_coding	27373	1.42636	1.42113	2.51529	1.39756	0.578161	1.0687	0	2.44552	0	1.17243	0	1.11441	2.62205	0.500092	0	0	0.553809	0	0	0	0	0	0	1.16196				97309	4331	P19246	Neurofilament heavy polypeptide	Nefh	117 kDa	14	0.999968	3560139	3287038	3048198	3373320	4105848	3657624	3818074	6449817	3542783	2978193
1891700	ENSMUSG00000003458	Ncstn	protein_coding	3975	19.2559	14.2113	11.3188	16.7708	31.7989	28.3206	33.1632	30.569	17.8949	16.4141	21.562	25.6314	11.537	15.0028	20.6176	30.1879	23.26	20.6746	33.6133	27.3801	16.8482	19.7119	38.4613	26.725				97311	7424	P70257	Nuclear factor 1 X-type	Nfix	53 kDa	5	0.996939	3623460	2847664	2935650	4923837	2094943	2935331	2389782	3158769	2472968	2194229
1334458	ENSMUSG00000003464	Pex19	protein_coding	3815	28.5272	32.6861	23.8952	11.1805	16.1885	26.1832	34.233	22.0097	21.3584	27.5522	21.562	31.2035	26.2205	20.5038	29.6378	30.1879	23.8138	27.3634	29.1315	15.4757	36.6013	30.1155	40.9426	38.3446				97312	769	P25799	Nuclear factor NF-kappa-B p105 subunit	Nfkb1	106 kDa	26	1	258575900	263404900	241154100	237046800	630385700	615099300	601636400	606073200	639140500	618002000
1860417	ENSMUSG00000003469	Phyhip	protein_coding	2910	0	0	0	0	0	0	0	0	0	0	0	0	0	0	0	0	0	0	0	0	0	0	0	0				97316	4534	P23708	Nuclear transcription factor Y subunit alpha	Nfya	37 kDa	1	0.999958	24208180	22020700	32565000	17370270	12211760	10868010	12881780	8177949	10727330	13797130
894312	ENSMUSG00000003476	Crhr2	protein_coding	5115	0	0	0	0	0	0	0	0	0	0	0	0	0	0	0	0	0	0	0	0	0	0	0	0				97317	3759	P63139	Nuclear transcription factor Y subunit beta	Nfyb	23 kDa	2	0.999987	1638893	2025983	2459030	1631630	625866	946798	1044039	325570	728104	848722
102963	ENSMUSG00000003477	Inmt	protein_coding	1600	0	0	0	0	0	0	0	0	0	0	0	0	0	0	0	0	0	0	0	0	0	0	0	0				97346	4908	P30415	NK-tumor recognition protein	Nktr	163 kDa	12	0.999927	18475810	24379450	18262930	18483420	21621510	18952710	23593390	22452710	20532950	20796750
1919304	ENSMUSG00000003484	Cyp4f18	protein_coding	1855	0	1.42113	0	2.79513	0	0	0	0	0	0	0	0	0	0	0	0	0	0	0	0	0	0	0	0				97355	4159	P15532	Nucleoside diphosphate kinase A	Nme1	17 kDa	10	0.999976	418553400	390338300	370213200	457551000	851744400	863256900	788273700	819079900	883091700	743791800
96567	ENSMUSG00000003500	Impdh1	protein_coding	3294	63.473	76.0307	67.9127	65.6855	39.315	50.229	47.0704	34.2372	36.367	45.1387	29.9473	28.9747	58.734	56.5104	43.8125	52.2482	65.3495	74.7933	63.8653	58.3315	62.1641	56.3981	63.275	68.5555				97356	287	Q01768	Nucleoside diphosphate kinase B	Nme2	17 kDa	7	1	594272800	477171700	493608100	619208300	1375070000	1291801000	1308120000	1083106000	1475307000	1271646000
1347251	ENSMUSG00000003505	Psg18	protein_coding	3232	0	0	0	0	0	0	0	0	0	0	0	0	0	0	0	0	0	0	0	0	0	0	0	0				97361	5743	P29477	Nitric oxide synthase, inducible	Nos2	131 kDa	22	0.999755	2549808	2645512	2863397	4070674	31367510	34295810	19755440	20886480	50644980	49253450
1919599	ENSMUSG00000003518	Dusp3	protein_coding	4682	0	0	0	1.39756	4.62529	3.20611	4.27913	2.44552	3.46352	1.75865	3.59367	2.22882	4.71969	5.50101	2.5772	2.32214	7.19952	6.08075	5.60222	0	5.22875	4.38043	1.24069	1.16196				97363	728	Q01705	Neurogenic locus notch homolog protein 1	Notch1	271 kDa	33	1	4324964	4109609	4849640	6330929	30909150	27239690	28236380	26672610	35212210	34471320
97770	ENSMUSG00000003526	Prodh	protein_coding	7797	0.71318	0	0	0	2.31265	1.60305	1.06978	0	5.77254	2.93108	1.19789	1.11441	2.09764	2.00037	2.5772	2.32214	1.10762	3.04038	2.24089	1.19044	0.580972	2.19022	3.72206	1.16196				97364	1511	O35516	Neurogenic locus notch homolog protein 2	Notch2	266 kDa	28	1	7900083	5999977	6530403	6811285	54774370	53315840	42608440	43445160	50598960	46229870
107854	ENSMUSG00000003527	Ess2	protein_coding	4231	9.98452	12.0796	15.0917	15.3732	20.8138	5.87786	11.7676	6.11379	10.9678	9.96568	13.1768	10.0297	14.6835	13.0024	7.73161	13.9329	7.75332	8.51306	10.084	14.2853	14.5243	9.30842	12.4069	11.6196				97365	3175	P23492	Purine nucleoside phosphorylase	Pnp	32 kDa	11	0.999996	299910500	300257800	292167200	283580100	381799800	397123500	340547700	303486600	386767500	405750600
1345283	ENSMUSG00000003528	Slc25a1	protein_coding	2164	12.8372	9.23737	21.3799	15.3732	65.9104	111.145	106.978	99.0434	103.328	75.6219	91.0397	83.5807	55.5875	80.0147	67.0073	103.335	77.5332	71.7529	91.8763	113.092	94.6985	85.966	133.994	123.168				97370	7563	P06802	Ectonucleotide pyrophosphatase/phosphodiesterase family member 1	Enpp1	103 kDa	6	0.995963	1302896	853362	1106975	691205	149184	152241	33289.9	125193	224818	134445
1202877	ENSMUSG00000003531	Dgcr6	protein_coding	2985	4.99226	2.84227	7.54586	0	9.82874	9.61832	6.41869	18.3414	9.23606	11.1381	13.1768	8.91528	13.1103	14.5027	0	12.7718	8.30713	12.7696	13.4453	9.52351	9.29556	8.76086	9.92548	9.29567				97376	6964	P08556	GTPase NRas	Nras	21 kDa	7	0.998566	10635520	8461146	7284113	8485214	6961592	7189394	6734801	6061590	8180382	7798390
99216	ENSMUSG00000003534	Ddr1	protein_coding	4774	12.1241	15.6325	6.28822	20.9635	21.9701	18.1679	28.8841	31.7917	45.603	31.0695	35.9367	36.7755	28.8426	24.5045	25.772	35.9932	79.7485	80.874	87.3946	113.092	18.5911	24.6399	24.8137	24.4011				97388	1697	Q02819	Nucleobindin-1	Nucb1	53 kDa	20	1	183568300	111368300	174792700	192521900	224886800	208681400	270402500	255466700	221791200	225734800
104814	ENSMUSG00000003541	Ier3	protein_coding	1131	0.71318	1.42113	5.03057	1.39756	20.2356	24.5801	10.6978	13.4503	34.6352	34.5868	17.9684	25.6314	38.282	31.5058	23.1948	29.0268	56.4885	46.8218	54.9017	80.9499	26.7247	26.2826	22.3323	26.725				97394	185	P29758	Ornithine aminotransferase, mitochondrial	Oat	48 kDa	12	1	109848300	117270800	118521000	104147700	482130500	484803700	604182300	572405500	461902000	458137100
95575	ENSMUSG00000003545	Fosb	protein_coding	6243	16.4031	77.4518	74.201	61.4928	1.73448	9.61832	9.62804	14.6731	6.34979	5.86216	9.58312	4.45764	3.67087	6.0011	2.5772	3.48322	8.30713	7.90498	5.60222	1.19044	9.29556	4.38043	1.24069	3.48588				97447	4025	Q3B7Z2	Oxysterol-binding protein 1	Osbp	89 kDa	19	0.999981	120312300	122353100	119674300	105049000	70082670	67096850	57744970	68003230	69315950	65197930
1922014	ENSMUSG00000003546	Klc4	protein_coding	2377	14.2636	8.5268	16.3494	16.7708	6.35977	6.94656	5.34891	2.44552	4.04077	1.17243	7.18734	3.34323	3.14646	6.0011	5.15441	3.48322	3.87666	9.12113	6.72266	3.57132	6.97167	8.21331	8.6848	6.97175				97450	7025	P80205	Homeobox protein OTX1	Otx1	38 kDa	1	0.998405	19544.8	0	0	0	167918	176419	206007	154922	92910.4	44466.2
95412	ENSMUSG00000003549	Ercc1	protein_coding	3111	11.4109	12.7902	12.5764	8.38538	17.923	14.4275	22.4654	26.9007	33.4807	24.6211	21.562	42.3476	18.3544	26.0048	20.6176	17.4161	14.399	32.8361	20.168	29.761	12.7814	26.8301	17.3696	31.3729				97463	2141	Q60715	Prolyl 4-hydroxylase subunit alpha-1	P4ha1	61 kDa	11	0.999999	4384813	4899499	3744446	8443430	63407160	61683400	55620820	61457880	66281460	61681370
88586	ENSMUSG00000003555	Cyp17a1	protein_coding	2769	0	0	0	0	0	0	0	0	0	0	0	0	0	0	0	0	0	0	0	0	0	0	0	0				97464	1867	P09103	Protein disulfide-isomerase	P4hb	57 kDa	20	1	691292100	716641300	627563900	660246300	1210931000	1223246000	1158592000	1280262000	1221343000	1144648000
1929882	ENSMUSG00000003559	As3mt	protein_coding	3212	2.85272	1.42113	7.54586	4.19269	0.578161	3.74046	2.13956	4.89103	2.88627	5.27595	3.59367	7.80087	1.04882	1.50028	3.86581	8.1275	4.98428	3.04038	2.24089	8.33308	4.64778	2.73777	6.20343	2.32392				97499	3260	Q91ZA3	Propionyl-CoA carboxylase alpha chain, mitochondrial	Pcca	80 kDa	21	0.999995	122444200	114239100	117965900	116226900	56166260	51824740	66848970	67603980	54739320	51580360
1347359	ENSMUSG00000003573	Homer3	protein_coding	3440	0.71318	3.55283	1.25764	0	2.31265	2.67176	3.20935	2.44552	2.88627	4.10351	4.79156	0	5.24411	5.00092	3.86581	3.48322	3.87666	4.25653	3.36133	4.76176	1.74292	6.57065	3.72206	4.64783				97502	1148	P23506	Protein-L-isoaspartate(D-aspartate) O-methyltransferase	Pcmt1	25 kDa	8	1	138920700	100888200	139438100	130371900	66459270	65000790	60865530	54822860	59439610	60152340
2142523	ENSMUSG00000003575	Crtc1	protein_coding	11182	9.98452	12.7902	16.3494	22.361	6.35977	4.27481	3.20935	7.33655	3.46352	4.68973	4.79156	3.34323	5.24411	10.0018	9.02021	5.80536	2.76904	4.25653	3.36133	2.38088	4.64778	3.28532	1.24069	5.80979				97503	2983	P17918	Proliferating cell nuclear antigen	Pcna	29 kDa	6	0.999997	228717100	203780300	219787400	196679200	2587912000	2736003000	2391066000	2001978000	2125174000	2464665000
1918923	ENSMUSG00000003581	Rnf215	protein_coding	2232	22.1086	14.9219	17.607	18.1683	13.8759	12.8244	21.3956	8.55931	9.81331	12.3105	13.1768	6.68646	17.3055	8.00147	6.44301	4.64429	14.9528	16.418	14.5658	16.6662	16.8482	16.9742	8.6848	12.7815				97513	4246	P23188	Furin	Furin	87 kDa	9	0.999972	1822473	1050598	1105700	2995741	4644381	4413552	3655608	3881344	19610970	18990680
1915065	ENSMUSG00000003585	Sec14l2	protein_coding	3505	0.71318	0.710567	1.25764	0	0	0.534351	0	1.22276	0.577254	1.75865	1.19789	1.11441	2.09764	1.00018	1.2886	0	2.76904	0.608075	2.24089	1.19044	2.90486	3.28532	2.48137	2.32392				97516	6816	Q04735	Cyclin-dependent kinase 16	Cdk16	56 kDa	8	0.998849	214778	370632	369732	268901	547393	351738	411354	458541	593614	723199
1921518	ENSMUSG00000003604	Aven	protein_coding	5001	55.628	62.5299	40.2446	55.9025	38.1586	48.6259	33.1632	29.3462	47.3348	44.5524	61.0924	39.0043	34.0867	43.0079	52.8327	32.51	38.7666	27.3634	35.8542	30.9514	29.6296	44.3519	38.4613	40.6685				97517	2279	Q8K0D0	Cyclin-dependent kinase 17	Cdk17	60 kDa	14	0.999999	29528770	35183540	24843380	28773010	32179080	32158730	32256020	29823090	32879080	33136610
88476	ENSMUSG00000003617	Cp	protein_coding	9566	0	0	0	0	0	0	1.06978	0	0	0	1.19789	0	0	0	0	0	0	0	0	0	0	0	0	0				97520	4701	Q05920	Pyruvate carboxylase, mitochondrial	Pc	130 kDa	20	0.999947	16464060	16442220	18848510	18793790	29601000	27757930	31092200	30210560	28720550	26794860
1921364	ENSMUSG00000003623	Crot	protein_coding	5456	29.2404	17.0536	10.0611	19.5659	21.392	14.4275	18.1863	17.1186	25.3992	26.9659	25.1557	16.7161	20.452	17.5032	19.329	16.255	13.2914	12.7696	10.084	19.047	9.87653	10.4035	6.20343	13.9435				97532	482	P35486	Pyruvate dehydrogenase E1 component subunit alpha, somatic form, mitochondrial	Pdha1	43 kDa	10	1	594657900	586718500	571570200	552203100	419022400	412385200	488101300	453572500	409262000	406375700
104558	ENSMUSG00000003644	Rps6ka1	protein_coding	4258	107.69	101.611	89.2927	109.01	93.6621	81.2214	117.676	83.1476	95.2468	85.0014	87.446	89.1528	83.9057	90.5166	68.2959	80.114	49.8428	52.2945	77.3106	90.4734	59.8402	72.2771	78.1632	56.936				97533	7766	P35487	Pyruvate dehydrogenase E1 component subunit alpha, testis-specific form, mitochondrial	Pdha2	43 kDa	2	0.993894	145471800	128515700	147070400	123404600	93069980	104651600	129507300	82349300	100770400	91597480
101914	ENSMUSG00000003657	Calb2	protein_coding	1743	0	0	0	0	0	0	0	0	0	0	0	0	0	0	0	0	0	0	0	0	0	0	0	0				97537	4569	Q08481	Platelet endothelial cell adhesion molecule	Pecam1	81 kDa	9	0.999956	28567710	27285870	27220340	25800200	4266860	4663619	4037327	4325629	4743036	4845244
2444401	ENSMUSG00000003660	Snrnp200	protein_coding	7819	119.101	134.297	121.991	115.998	139.915	161.374	144.421	178.523	116.028	140.106	147.341	158.246	148.408	171.531	145.612	175.322	153.405	162.356	170.307	132.139	141.176	124.842	153.845	164.998				97542	2239	Q11136	Xaa-Pro dipeptidase	Pepd	55 kDa	12	0.999999	130131600	139978400	144833400	115701600	93878700	97999170	93670310	88389010	96730680	93443600
1346998	ENSMUSG00000003662	Ciao1	protein_coding	3197	24.2481	20.6064	12.5764	12.5781	25.4391	36.3359	28.8841	20.7869	24.8219	31.0695	20.3641	24.517	49.819	28.0051	29.6378	26.7047	36.5514	33.4441	41.4564	29.761	31.3725	33.9483	37.2206	19.7533				97547	1235	P12382	ATP-dependent 6-phosphofructokinase, liver type	Pfkl	85 kDa	19	1	223032300	215459400	216358800	196642900	637086300	632601600	434144500	393882300	586928500	566597800
106590	ENSMUSG00000003665	Has1	protein_coding	4518	0	0	0	0	0	0	0	0	0	0	0	0	0	0	0	0	0	0	0	0	0	0	0	0				97548	1469	P47857	ATP-dependent 6-phosphofructokinase, muscle type	Pfkm	85 kDa	17	1	40203850	41391660	39303260	35814200	26129430	22501030	20197070	18870110	22873820	22052640
2444957	ENSMUSG00000003680	Taf6l	protein_coding	5017	2.13954	5.68454	2.51529	2.79513	6.35977	10.687	12.8374	11.0048	13.2768	9.96568	7.18734	14.4873	6.81734	14.0026	15.4632	9.28858	3.32285	11.5534	22.4089	11.9044	4.06681	8.76086	14.8882	22.0772				97549	4724	P62962	Profilin-1	Pfn1	15 kDa	9	0.999946	9072868000	9770844000	9010880000	7391189000	4266817000	4647436000	4611267000	3685844000	4122032000	4163789000
1920249	ENSMUSG00000003721	Insig2	protein_coding	3473	17.8295	14.9219	3.77293	5.59025	20.2356	14.9618	20.3259	3.66828	11.5451	18.1727	19.1662	11.1441	29.367	18.0033	15.4632	9.28858	35.4438	34.6603	17.9271	19.047	29.6296	29.0204	26.0544	15.1055				97550	4938	Q9JJV2	Profilin-2	Pfn2	15 kDa	2	0.999924	9113943	10323320	8928676	10835220	2724755	2477360	2356051	2440299	2189382	2230428
1100836	ENSMUSG00000003731	Kpna6	protein_coding	6729	14.9768	7.10567	6.28822	15.3732	15.0322	16.0305	10.6978	13.4503	18.4721	14.6554	23.9578	12.2585	15.2079	17.5032	19.329	13.9329	19.3833	27.9715	7.8431	17.8566	13.3624	15.3315	21.0917	10.4576				97552	471	Q9DBJ1	Phosphoglycerate mutase 1	Pgam1	29 kDa	12	1	295246900	336776500	279520100	252319000	886258300	1249420000	751628500	616727700	876215100	954480000
104677	ENSMUSG00000003746	Man1a	protein_coding	9647	103.411	110.848	104.384	115.998	52.6127	48.6259	39.5819	46.4648	54.8391	55.1043	62.2903	45.6908	47.1969	49.5091	57.9871	49.9261	91.9323	121.007	107.563	117.853	36.0203	26.8301	34.7392	30.2109				97553	2026	Q9DCD0	6-phosphogluconate dehydrogenase, decarboxylating	Pgd	53 kDa	12	1	756943700	772354100	747554600	767613000	842980400	856361700	778555700	713441300	804127500	740457500
2442554	ENSMUSG00000003752	Itpkc	protein_coding	5285	0.71318	3.55283	1.25764	4.19269	4.62529	4.80916	5.34891	0	5.19528	2.34487	5.98945	6.68646	4.71969	5.50101	1.2886	1.16107	2.21524	4.25653	4.48177	1.19044	5.22875	6.57065	4.96274	4.64783				97555	1001	P09411	Phosphoglycerate kinase 1	Pgk1	45 kDa	15	1	2396159000	2538545000	2494071000	2041587000	8570183000	8623418000	6637642000	5840268000	8126411000	8559068000
1924139	ENSMUSG00000003762	Coq8b	protein_coding	5586	9.98452	17.0536	13.8341	13.9756	13.2977	10.687	6.41869	11.0048	15.0086	17.5865	14.3747	6.68646	12.0614	11.002	15.4632	16.255	13.8452	9.12113	21.2884	19.047	16.8482	9.30842	16.1289	8.13371				97564	950	Q7TSV4	Phosphoglucomutase-2	Pgm2	69 kDa	20	1	668679800	704953900	700672800	602199400	95552960	100503000	105268800	113559500	99266090	99668310
1925906	ENSMUSG00000003778	Brd8	protein_coding	10633	145.489	137.85	120.734	139.756	106.382	83.8931	77.0243	103.934	95.2468	92.036	116.195	91.3816	104.882	90.0165	122.417	95.2079	89.1632	109.454	78.431	104.759	100.508	113.891	86.848	112.71				97565	858	Q9D0F9	Phosphoglucomutase-1	Pgm1	61 kDa	21	1	285987800	311345300	293689100	290937300	307538700	308242500	233018100	222215400	305343000	291305600
1201682	ENSMUSG00000003779	Kif20a	protein_coding	4338	1.42636	0	5.03057	2.79513	30.6426	33.6641	36.3726	48.9103	45.0258	35.173	38.3325	30.0891	51.3922	39.0072	52.8327	63.859	49.289	49.2541	47.0586	41.6654	47.6397	58.5883	70.7191	30.2109				97566	3538	Q9CYR6	Phosphoacetylglucosamine mutase	Pgm3	59 kDa	15	0.999991	42267740	44420310	47215920	47469530	38495390	35875280	32221960	32298680	38823280	36939500
1913840	ENSMUSG00000003808	Farsa	protein_coding	4538	169.737	202.512	163.494	157.925	307.582	367.634	355.168	359.491	365.979	417.972	336.607	349.925	283.182	394.572	307.976	400.57	378.251	345.995	379.83	305.943	239.942	195.477	290.32	381.122				97568	3798	P06795	ATP-dependent translocase ABCB1	Abcb1b	141 kDa	21	0.999987	18178650	14208070	17568330	14121100	98065360	98516900	97852620	89354720	90056090	88248590
104541	ENSMUSG00000003809	Gcdh	protein_coding	2754	4.27908	6.3951	8.8035	8.38538	7.5161	6.94656	11.7676	8.55931	4.04077	4.10351	9.58312	12.2585	11.537	6.0011	11.5974	9.28858	7.75332	7.90498	4.48177	4.76176	2.90486	8.21331	8.6848	4.64783				97572	2138	P67778	Prohibitin	Phb	30 kDa	13	0.999999	806206800	890454400	859689100	846512300	1453923000	1447107000	1827033000	1854409000	1350261000	1329125000
894676	ENSMUSG00000003810	Mast2	protein_coding	7645	5.70544	7.10567	8.8035	12.5781	19.6575	18.7023	22.4654	13.4503	13.8541	16.4141	13.1768	11.1441	15.2079	12.0022	3.86581	17.4161	14.9528	15.81	15.6862	9.52351	16.2672	10.9511	19.851	13.9435				97577	4763	Q8BWJ3	Phosphorylase b kinase regulatory subunit alpha, liver isoform	Phka2	138 kDa	6	0.999942	2957484	2639265	2497822	2867509	2188805	1845728	1929076	2271074	1881337	1982280
1329019	ENSMUSG00000003812	Dnase2a	protein_coding	5389	22.8218	7.81624	11.3188	9.78294	8.09426	7.48091	4.27913	4.89103	7.5043	5.27595	8.38523	3.34323	7.86616	16.0029	14.1746	18.5772	4.98428	6.68883	4.48177	7.14264	13.9433	5.47554	13.6475	11.6196				97578	6891	Q7TSH2	Phosphorylase b kinase regulatory subunit beta	Phkb	124 kDa	8	0.998693	1968838	2635139	2082868	1353227	1158422	1619990	1307181	1186064	1019037	1306683
105126	ENSMUSG00000003813	Rad23a	protein_coding	2577	52.0621	55.4242	77.9739	68.4806	80.3644	94.0458	129.444	119.83	77.9292	102.588	150.934	81.3519	76.0395	87.5161	139.169	80.114	86.948	96.684	183.753	89.283	81.9171	83.7758	150.123	74.3653				97583	1783	P26450	Phosphatidylinositol 3-kinase regulatory subunit alpha	Pik3r1	84 kDa	21	1	181158000	179520500	187578400	176903700	44677390	39312360	40994920	44612590	44750400	44562710
88252	ENSMUSG00000003814	Calr	protein_coding	2880	298.822	333.256	368.489	311.657	519.767	533.817	663.265	562.469	542.041	531.112	576.185	502.599	732.602	756.139	689.402	696.643	513.381	533.89	534.451	491.651	503.703	505.94	681.136	546.12				97584	7099	P06803	Serine/threonine-protein kinase pim-1	Pim1	35 kDa	9	0.998204	1745340	907003	1337196	1275055	12156120	11559540	11086840	9883803	16345100	15544350
1919096	ENSMUSG00000003824	Syce2	protein_coding	1968	0	1.42113	2.51529	2.79513	41.0495	36.3359	29.9539	40.351	40.4077	61.5527	28.7494	30.0891	55.0631	57.0105	32.215	38.3154	69.7799	91.2113	64.9857	59.522	39.5061	54.2078	35.9799	34.8588				97587	6021	Q62070	Serine/threonine-protein kinase pim-2	Pim2	40 kDa	3	0.999642	143080	56808.2	129359	90424.3	2470596	2667263	2128840	2076223	1806569	1675704
1859333	ENSMUSG00000003847	Nfat5	protein_coding	18378	75.5971	90.242	88.035	81.0587	105.804	96.1832	59.9078	154.068	113.142	83.2427	164.111	160.475	65.0269	75.5139	105.665	71.9865	72.549	69.3206	57.1426	105.949	75.5264	73.9198	64.5156	97.6045				97591	521	P52480	Pyruvate kinase PKM	Pkm	58 kDa	22	1	5690255000	6512996000	5662396000	5438885000	11745870000	11737130000	9878628000	8606165000	11385040000	11620210000
1914869	ENSMUSG00000003848	Nob1	protein_coding	3486	33.5194	41.2129	57.8516	43.3245	63.5977	60.916	79.1639	77.0338	71.5794	66.2424	61.0924	85.8096	53.4899	58.0106	76.0275	78.9529	42.0895	64.456	72.8288	64.2837	62.745	74.4673	65.7563	58.0979				97592	4119	P05132	cAMP-dependent protein kinase catalytic subunit alpha	Prkaca	41 kDa	8	0.999977	23954750	26528590	18671730	18036910	19866680	21115210	19774820	16293850	19139680	19799480
103187	ENSMUSG00000003849	Nqo1	protein_coding	1553	0	0.710567	0	0	0	0.534351	0	0	0.577254	0.586216	1.19789	1.11441	0	1.00018	0	0	0.553809	1.21615	0	0	0.580972	0	0	2.32392				97594	4219	P68181	cAMP-dependent protein kinase catalytic subunit beta	Prkacb	41 kDa	9	0.999973	127552500	103560000	104316200	100074900	24718990	23522440	21490280	23558520	21630990	19299930
1924037	ENSMUSG00000003863	Ppfia3	protein_coding	7899	0	0	0	0	0	0.534351	1.06978	0	1.15451	0.586216	0	1.11441	1.04882	2.00037	0	2.32214	0.553809	2.4323	0	3.57132	1.16194	0.547554	2.48137	3.48588				97595	3034	P20444	Protein kinase C alpha type	Prkca	77 kDa	13	0.999997	31257460	26748090	26152390	24856040	58726690	61882760	43981260	44748730	56262290	52738460
101805	ENSMUSG00000003865	Gys1	protein_coding	4789	9.27134	9.94794	7.54586	8.38538	38.7368	41.6794	27.8143	31.7917	40.985	41.6214	38.3325	34.5467	38.8064	42.5078	16.7518	17.4161	71.9952	60.8075	44.8177	41.6654	40.6681	48.1847	39.7019	19.7533				97596	2184	P68404	Protein kinase C beta type	Prkcb	77 kDa	14	0.999999	87080880	94204160	88100470	90047290	25683980	25895520	24365590	31470200	31081690	26655250
1342299	ENSMUSG00000003868	Ruvbl2	protein_coding	2902	9.98452	5.68454	5.03057	2.79513	49.1437	58.2443	47.0704	40.351	60.6116	51.587	55.103	52.3773	51.3922	58.5107	64.4301	61.5368	40.9819	57.1591	76.1901	58.3315	42.411	52.5652	45.9054	41.8305				97598	4667	P28867	Protein kinase C delta type	Prkcd	78 kDa	15	0.99995	45539790	47556600	44325010	40738260	53952290	50465640	44987010	39121270	45059130	43356280
1330858	ENSMUSG00000003872	Lin7b	protein_coding	1463	0	1.42113	0	0	0.578161	0	1.06978	0	0	1.17243	0	1.11441	0.524411	0	0	1.16107	0	0	0	0	0.580972	0.547554	0	0				97599	7542	P16054	Protein kinase C epsilon type	Prkce	84 kDa	5	0.99616	1589258	1754980	1309109	1433386	896918	730733	701344	578382	1019830	1138779
99702	ENSMUSG00000003873	Bax	protein_coding	1576	4.99226	4.97397	6.28822	2.79513	16.1885	25.1145	10.6978	13.4503	19.0494	14.6554	5.98945	5.57205	12.5859	15.0028	9.02021	18.5772	11.63	13.3777	17.9271	14.2853	9.87653	12.0462	16.1289	8.13371				97600	866	P23298	Protein kinase C eta type	Prkch	78 kDa	18	1	108877900	103316300	102100400	92011560	43718000	42528980	45877290	42728140	57301730	60427910
96562	ENSMUSG00000003882	Il7r	protein_coding	4663	1005.58	762.438	635.11	695.987	13.2977	19.2366	5.34891	14.6731	34.6352	35.173	23.9578	27.8602	28.8426	28.5052	33.5036	27.8657	127.376	100.332	47.0586	104.759	19.1721	22.4497	6.20343	15.1055				97601	231	Q02111	Protein kinase C theta type	Prkcq	82 kDa	21	1	340597000	372753400	337084300	338591800	72723900	68147260	62269760	65630940	68904530	73357520
107810	ENSMUSG00000003923	Tfam	protein_coding	4438	75.5971	43.3446	35.214	44.722	90.1932	77.4809	58.838	56.2469	82.5473	70.9322	77.8629	60.1781	85.4789	67.0123	72.1617	94.0468	52.6118	62.6318	48.1791	58.3315	69.1357	82.1331	66.997	66.2316				97612	2117	P35456	Urokinase plasminogen activator surface receptor	Plaur	35 kDa	2	0.999999	235562	196346	165563	86058.2	1470147	1585563	1727544	2045590	1432567	1562721
1890752	ENSMUSG00000003929	Zfp81	protein_coding	6790	19.2559	21.317	12.5764	12.5781	16.1885	9.08397	8.55825	9.78207	12.1223	13.483	10.781	14.4873	15.7323	9.00165	6.44301	5.80536	7.75332	9.72921	10.084	17.8566	11.0385	14.784	13.6475	11.6196				97614	5968	Q8R3B1	1-phosphatidylinositol 4,5-bisphosphate phosphodiesterase delta-1	Plcd1	86 kDa	10	0.999667	471173	446209	430188	1575799	245613	325410	279480	382065	446954	531534
109196	ENSMUSG00000003934	Efnb3	protein_coding	3183	0.71318	0.710567	0	1.39756	0.578161	2.67176	0	2.44552	1.15451	0	0	2.22882	0.524411	0.500092	0	0	0	0	2.24089	0	0.580972	1.09511	0	1.16196				97615	3396	Q62077	1-phosphatidylinositol 4,5-bisphosphate phosphodiesterase gamma-1	Plcg1	150 kDa	24	0.999994	179634500	186310800	183284000	190326000	72878570	72102320	67926890	83683500	67738690	68969700
1914718	ENSMUSG00000003948	Mmd	protein_coding	3581	17.1163	23.4487	31.4411	29.3488	28.9081	42.7481	37.4424	35.46	26.5537	29.3108	33.5409	25.6314	25.1717	31.5058	32.215	34.8322	30.4595	26.1472	33.6133	34.5227	25.5628	35.591	34.7392	31.3729				97616	5437	Q8CIH5	1-phosphatidylinositol 4,5-bisphosphate phosphodiesterase gamma-2	Plcg2	148 kDa	16	0.999838	12491880	9021403	4303284	5988624	6778325	5354904	6290678	5942219	7027052	6179572
96108	ENSMUSG00000003949	Hlf	protein_coding	6681	0.71318	1.42113	0	1.39756	1.15632	2.67176	4.27913	0	0.577254	0.586216	2.39578	1.11441	0	0	2.5772	0	0	0	0	0	0	1.09511	1.24069	0				97620	8105	P20918	Plasminogen	Plg	91 kDa	1	0.986311	28554220	6128988	2526186	14972120	3544347	2252199	2632262	2899918	2785795	2089531
1917436	ENSMUSG00000003955	Fam162a	protein_coding	850	41.3644	19.8959	11.3188	26.5537	258.438	176.87	194.7	152.845	197.421	170.589	141.351	133.729	271.12	251.546	211.331	179.966	323.978	300.997	243.136	209.517	263.181	314.296	183.621	181.266				97621	2788	Q07832	Serine/threonine-protein kinase PLK1	Plk1	68 kDa	17	0.999998	1590216	1875457	2843262	2259860	67212980	63421720	73660830	63563440	67080570	70646180
1350927	ENSMUSG00000003970	Rpl8	protein_coding	1359	1985.49	1858.13	1699.08	1622.57	2562.99	2428.63	2168.45	1733.87	2620.15	2412.28	2008.86	1766.34	2460.53	2550.97	1867.18	1871.65	2340.4	2466.96	1911.48	1824.94	2395.93	2640.85	2503.7	1960.22				97740	1365	Q8K409	DNA polymerase beta	Polb	38 kDa	7	1	21485230	21913470	16679360	20413770	21979880	18453450	21689180	23276010	20881200	19147230
1351340	ENSMUSG00000003974	Grm3	protein_coding	3049	0	0	0	0	0	0	0	0	0	0	0	0	0	0	0	0	0	0	0	0	0	0	0	0				97741	899	P52431	DNA polymerase delta catalytic subunit	Pold1	124 kDa	42	1	158968500	153038600	168676900	136295800	424728000	421999400	408358900	380155100	439161100	422093900
1914220	ENSMUSG00000003992	Ssbp2	protein_coding	7985	72.7443	61.8193	52.821	47.5172	22.5483	19.2366	24.605	18.3414	20.7811	14.0692	21.562	17.8306	12.5859	16.0029	23.1948	9.28858	16.6143	15.81	12.3249	16.6662	24.9818	22.9973	29.7765	17.4294				97744	706	P37040	NADPH--cytochrome P450 reductase	Por	77 kDa	21	1	140985000	155444700	144999500	144966400	127592600	126519300	133883200	157001500	118400000	117720300
1914280	ENSMUSG00000004018	Fancl	protein_coding	3372	19.969	8.5268	13.8341	8.38538	27.7517	27.2519	19.2561	26.9007	23.6674	22.2762	31.1451	25.6314	24.6473	22.004	25.772	10.4496	32.1209	24.323	12.3249	26.1897	20.915	18.6168	6.20343	13.9435				97748	184	P16675	Lysosomal protective protein	Ctsa	54 kDa	9	1	75836130	63333830	61407420	69947450	20231780	19047040	22143770	19698130	16643120	15813800
2443333	ENSMUSG00000004031	Brinp2	protein_coding	8767	0	0	0	0	0	0	0	0	0	0	0	0	0	0	0	0	0	0	0	0	0	0	0	0				97749	4040	P17742	Peptidyl-prolyl cis-trans isomerase A	Ppia	18 kDa	6	0.99998	5393914000	4895407000	4726374000	4446017000	7536234000	8354047000	7953853000	6751008000	7306276000	8082861000
1309466	ENSMUSG00000004032	Gstm5	protein_coding	1278	0.71318	0	0	0	0	0.534351	0	0	0	0	1.19789	1.11441	3.67087	3.50064	3.86581	1.16107	3.32285	0	0	2.38088	0	0	0	0				97750	3555	P24369	Peptidyl-prolyl cis-trans isomerase B	Ppib	24 kDa	9	0.999991	968018600	982642200	973892600	822853100	1047065000	1129204000	1112883000	1043943000	1068692000	1020264000
1915562	ENSMUSG00000004035	Gstm7	protein_coding	1601	0	0	0	0	0	0	0	0	0	0	0	1.11441	0	0	0	0	0	0	0	0	0	0	0	0				97751	6089	P30412	Peptidyl-prolyl cis-trans isomerase C	Ppic	23 kDa	4	0.999601	6410599	4877659	5312388	4543960	12974920	10163420	15953590	12129710	9414036	9056337
106026	ENSMUSG00000004038	Gstm3	protein_coding	1311	0	0	0	0	0	0	0	0	0	0	0	0	0	0	0	0	0	0	0	0	0	0	0	0				97757	2792	P20664	DNA primase small subunit	Prim1	49 kDa	16	0.999998	17235470	17766600	18427530	16223730	118358500	123348800	117538200	114244100	118146600	122151000
103038	ENSMUSG00000004040	Stat3	protein_coding	9527	347.319	378.022	412.507	408.089	508.204	476.107	437.541	553.91	457.185	622.562	557.019	653.044	376.002	451.083	382.715	339.033	860.065	729.082	771.985	780.928	529.847	516.891	498.756	583.303				97758	766	P33610	DNA primase large subunit	Prim2	58 kDa	16	1	24177870	25218490	23314400	23381230	165943900	161610400	161192200	144170500	158784000	163110300
103036	ENSMUSG00000004043	Stat5a	protein_coding	7133	30.6667	81.7152	94.3232	74.0709	141.071	117.023	169.026	161.404	178.371	200.486	173.694	207.28	219.204	201.037	189.424	224.087	140.114	130.736	182.632	177.375	115.033	151.672	197.269	184.751				97760	5164	P31324	cAMP-dependent protein kinase type II-beta regulatory subunit	Prkar2b	46 kDa	7	0.999895	2626205	3055643	3015860	2876249	1421100	1216457	951423	1025215	1007510	1026734
1277968	ENSMUSG00000004044	Cavin1	protein_coding	3587	0	0	0	0	2.31265	2.1374	0	1.22276	1.15451	0	4.79156	0	0.524411	1.00018	0	1.16107	2.21524	3.04038	2.24089	4.76176	0.580972	0.547554	6.20343	1.16196				97769	7610	P04925	Major prion protein	Prnp	28 kDa	3	0.995565	107827	179679	111938	290262	109122	88518.6	33133.4	148164	177445	113070
1346880	ENSMUSG00000004054	Map3k11	protein_coding	4393	16.4031	22.7381	16.3494	18.1683	19.0793	17.6336	20.3259	20.7869	16.1631	9.96568	7.18734	11.1441	6.81734	13.5025	20.6176	17.4161	14.399	20.0665	14.5658	19.047	14.5243	9.85597	14.8882	13.9435				97770	2838	Q9WU79	Proline dehydrogenase 1, mitochondrial	Prodh	68 kDa	10	0.999998	1992111	1678455	1401645	1291197	6087147	6329865	6355130	7067147	5602761	6215685
104874	ENSMUSG00000004056	Akt2	protein_coding	7131	49.9226	58.9771	65.3975	53.1074	52.0345	58.2443	77.0243	86.8159	94.0923	107.864	120.987	119.242	51.9166	82.015	87.6249	74.3086	90.2709	77.8336	84.0332	80.9499	48.2207	55.8505	59.5529	81.3371				97775	3701	Q9D7G0	Ribose-phosphate pyrophosphokinase 1	Prps1	35 kDa	10	0.999989	160578200	194363700	144154700	171259200	184188500	169653800	133877900	158554300	164473100	155062900
1933786	ENSMUSG00000004069	Dnaja3	protein_coding	3912	13.5504	19.8959	16.3494	11.1805	35.2678	21.374	41.7215	25.6779	34.058	32.8281	25.1557	26.7458	31.989	29.0053	24.4834	35.9932	25.4752	35.2684	23.5293	39.2845	26.7247	35.0435	38.4613	27.887				97776	3909	Q9CS42	Ribose-phosphate pyrophosphokinase 2	Prps2	35 kDa	10	0.999984	138487300	141974800	127495400	134016500	104865800	124198700	113842100	105289900	108604000	107995600
109373	ENSMUSG00000004070	Hmox2	protein_coding	2217	55.628	41.2129	22.6376	32.144	41.6276	63.5878	66.3265	61.1379	52.5301	70.346	70.6755	75.7799	65.0269	68.5126	60.5643	70.8254	97.4704	86.3467	117.647	92.8543	89.4698	87.0611	76.9225	118.52				97783	592	Q61207	Prosaposin	Psap	61 kDa	13	1	273370900	186397100	281562300	366696900	188846000	168993100	202106000	210816700	161641300	164097600
1913876	ENSMUSG00000004071	Cdip1	protein_coding	10094	67.7521	65.3722	41.5022	64.2879	22.5483	30.9924	24.605	17.1186	19.0494	19.3451	21.562	35.6611	28.8426	28.0051	33.5036	33.6711	28.2443	29.1876	26.8906	42.8558	40.6681	33.9483	33.4985	39.5066				97788	2497	Q99LS3	Phosphoserine phosphatase	Psph	25 kDa	6	0.999999	168806900	159033100	173208500	131021300	450579500	444983600	313641300	356600700	503818700	513999000
2443258	ENSMUSG00000004085	Map3k20	protein_coding	10175	0	0	0	0	10.9851	11.7557	14.9769	13.4503	12.6996	11.7243	13.1768	8.91528	14.6835	14.5027	18.0404	15.0939	42.6433	35.8764	42.5768	36.9036	8.13361	5.47554	8.6848	6.97175				97791	1910	P17225	Polypyrimidine tract-binding protein 1	Ptbp1	56 kDa	7	1	723773900	753838500	737023300	606609800	729861100	741735000	789767200	626019600	603262200	710742400
1913320	ENSMUSG00000004096	Cwc15	protein_coding	1571	131.225	125.77	124.507	134.166	262.485	201.45	216.096	196.864	244.756	211.624	209.631	210.623	247.522	239.044	181.693	215.959	278.012	277.282	250.979	260.706	260.276	266.659	229.527	181.266				97794	8275	Q62053	Prostaglandin E2 receptor EP2 subtype	Ptger2	40 kDa	1	0.979497	195707	193378	267912	263329	1363244	1374754	1378793	1128033	1125779	923191
1858212	ENSMUSG00000004098	Col5a3	protein_coding	6809	0.71318	0	0	0	5.78161	5.87786	7.48847	6.11379	5.19528	2.93108	5.98945	10.0297	2.09764	2.50046	3.86581	4.64429	0	1.21615	0	1.19044	0	0	0	0				97797	8100	P22437	Prostaglandin G/H synthase 1	Ptgs1	69 kDa	2	0.986464	112346	73937.2	48846.4	0	0	0	0	0	0	0
94912	ENSMUSG00000004099	Dnmt1	protein_coding	7377	78.4498	85.268	71.6857	72.6733	225.483	222.29	319.865	309.358	241.869	243.866	306.66	293.09	295.243	282.552	301.533	330.906	295.18	283.971	354.06	316.657	292.229	283.633	363.521	368.341				97803	1977	P26350	Prothymosin alpha	Ptma	12 kDa	5	1	4812029	7764659	2359945	12635660	11586210	5885734	6210862	14558510	6814464	14065790
2178445	ENSMUSG00000004100	Ppan	protein_coding	4004	32.8063	36.9495	25.1529	23.7586	119.101	94.0458	120.885	121.053	105.06	106.691	148.538	130.386	97.0159	130.024	119.84	116.107	82.5175	93.6436	101.96	88.0925	54.6114	55.8505	73.2004	63.9077				97805	1950	P35821	Tyrosine-protein phosphatase non-receptor type 1	Ptpn1	50 kDa	16	1	325896500	361971100	372347600	358197800	331745000	303096400	332563400	326079000	396424700	392666400
1347002	ENSMUSG00000004105	Angptl2	protein_coding	6286	1.42636	3.55283	0	1.39756	4.04713	1.60305	0	2.44552	1.73176	0	1.19789	1.11441	5.76852	7.00128	6.44301	9.28858	12.7376	20.6746	7.8431	11.9044	43.5729	31.7581	43.424	32.5348				97806	3117	Q06180	Tyrosine-protein phosphatase non-receptor type 2	Ptpn2	47 kDa	11	0.999996	115810100	118576200	119194400	102955900	128934400	126777600	119829200	117870600	158138500	138146500
106217	ENSMUSG00000004110	Cacna1e	protein_coding	25228	0	0	0	0	0	0	0	0	0	0	0	0	0	0	0	0	0	0	0	0	0	0	0	0				97807	7333	P54830	Tyrosine-protein phosphatase non-receptor type 5	Ptpn5	61 kDa	5	0.997296	1226642	1349028	1631994	1232377	2101945	2058613	1835732	1822205	3060240	2930945
88296	ENSMUSG00000004113	Cacna1b	protein_coding	9942	0	0	0	1.39756	0	0.534351	0	0	1.15451	0	0	0	0	0	1.2886	0	0	0	0	0	0	0	0	1.16196				97808	1508	P18052	Receptor-type tyrosine-protein phosphatase alpha	Ptpra	94 kDa	17	1	48205370	48049490	45782840	44359970	23561860	21575460	18856670	17648490	20191010	21872030
1920421	ENSMUSG00000004127	Trmt10a	protein_coding	7976	18.5427	22.0276	16.3494	11.1805	60.7069	43.2824	43.8611	50.1331	61.7661	53.9319	69.4776	36.7755	71.3198	42.0077	46.3897	55.7315	26.5828	31.0118	33.6133	29.761	37.1822	38.3288	33.4985	36.0207				97810	299	P06800	Receptor-type tyrosine-protein phosphatase C	Ptprc	145 kDa	29	1	3807299000	3606896000	3207435000	2886674000	2823796000	2780502000	2866568000	2564954000	2824695000	2765553000
99254	ENSMUSG00000004151	Etv1	protein_coding	13296	2.85272	0	2.51529	0	0.578161	0	0	0	0	0	0	0	0.524411	0	0	0	0	0.608075	0	0	0.580972	0.547554	2.48137	0				97811	3491	Q64697	Protein tyrosine phosphatase receptor type C-associated protein	Ptprcap	20 kDa	2	0.999992	14098000	15466250	13834470	11176070	6958513	4612432	5068726	6649722	4614341	4453008
109187	ENSMUSG00000004187	Kifc2	protein_coding	3932	0.71318	6.3951	3.77293	2.79513	0	0	0	0	0	0	0	0	0	1.00018	0	0	1.10762	0.608075	0	1.19044	0	1.09511	0	0				97813	4980	P49446	Receptor-type tyrosine-protein phosphatase epsilon	Ptpre	81 kDa	15	0.999919	41372440	40432620	37176100	37488230	11210710	11319340	8705230	9575282	12269090	9127532
97783	ENSMUSG00000004207	Psap	protein_coding	2744	79.8761	83.1363	99.3538	114.6	34.1115	26.1832	49.21	41.5738	31.7489	39.2765	22.7599	40.1188	31.4646	45.0083	29.6378	37.1543	68.1185	58.3752	71.7084	64.2837	52.8685	53.6603	44.6647	48.8023				97815	5216	B0V2N1	Receptor-type tyrosine-protein phosphatase S	Ptprs	212 kDa	18	0.999886	1004092	1157619	1183390	1319235	10066690	9667865	7595854	7597664	6654543	5731287
1338074	ENSMUSG00000004221	Ikbkg	protein_coding	8110	31.3799	20.6064	11.3188	13.9756	19.6575	22.9771	12.8374	8.55931	20.7811	26.3797	17.9684	16.7161	22.5497	19.5036	14.1746	16.255	18.2757	24.9311	25.7702	15.4757	16.8482	26.2826	27.2951	9.29567				97828	628	Q8CI94	Glycogen phosphorylase, brain form	Pygb	97 kDa	34	1	853673100	815599800	820738100	737541400	418287800	413165600	374248600	348220900	381267000	392325900
97486	ENSMUSG00000004231	Pax2	protein_coding	5409	0	0	0	0	0	0	0	0	0	0	0	0	0	0	0	0	0	0	0	0	0	0	0	0				97829	7903	Q9ET01	Glycogen phosphorylase, liver form	Pygl	97 kDa	4	0.991673	1297678	547756	205238	346602	111768	4049.79	65393.4	69225.2	46934.8	22474.4
1917810	ENSMUSG00000004233	Wars2	protein_coding	5946	6.41862	9.94794	15.0917	11.1805	12.1414	5.87786	3.20935	4.89103	7.5043	5.86216	7.18734	6.68646	5.24411	7.50138	6.44301	8.1275	1.10762	4.8646	4.48177	8.33308	4.64778	6.02309	3.72206	5.80979				97830	1091	Q9WUB3	Glycogen phosphorylase, muscle form	Pygm	97 kDa	9	1	72008490	67686640	77748970	58136530	40212980	38686820	35911060	27394840	31247440	34585810
104725	ENSMUSG00000004263	Atn1	protein_coding	4600	23.5349	24.1593	23.8952	25.1561	5.20345	5.34351	10.6978	17.1186	9.81331	6.44838	15.5726	8.91528	11.537	8.00147	7.73161	15.0939	7.75332	10.3373	21.2884	16.6662	7.55264	10.4035	9.92548	19.7533				97831	740	Q9D819	Inorganic pyrophosphatase	Ppa1	33 kDa	10	1	319345700	288733300	297279900	287451600	726299000	753735900	658014400	628243700	799758500	811806300
102520	ENSMUSG00000004264	Phb2	protein_coding	3718	126.946	105.874	118.218	145.347	384.477	385.801	523.123	519.672	392.532	427.938	438.428	521.544	412.187	475.587	488.38	506.227	382.128	405.586	460.502	435.701	369.498	375.074	519.847	436.896				97836	1755	Q8BVI4	Dihydropteridine reductase	Qdpr	26 kDa	6	1	164917200	165265300	163644200	154832500	122512300	141624200	117306400	119002700	125529100	107429900
96055	ENSMUSG00000004266	Ptpn6	protein_coding	2802	219.659	225.25	218.83	185.876	300.066	316.336	385.121	407.179	252.837	265.556	312.649	318.721	247.522	288.053	265.452	349.483	225.4	206.138	249.859	286.896	321.859	281.99	394.538	389.256				97837	3375	Q9QYS9	Protein quaking	Qki	38 kDa	9	0.999994	54660580	34529810	58168260	54538890	53823780	53232600	51525790	41740700	50988170	55591630
95394	ENSMUSG00000004267	Eno2	protein_coding	4705	1.42636	0.710567	1.25764	0	6.93794	4.27481	3.20935	15.8959	3.46352	4.10351	1.19789	10.0297	1.57323	5.00092	3.86581	3.48322	0	1.21615	5.60222	7.14264	8.13361	1.64266	3.72206	6.97175				97838	204	Q8CGC7	Bifunctional glutamate/proline--tRNA ligase	Eprs	170 kDa	54	1	703874300	739874000	729882000	708353800	1922996000	1876596000	1644345000	1631164000	1936408000	1901597000
1315195	ENSMUSG00000004268	Emg1	protein_coding	4632	153.334	193.274	155.948	177.491	198.309	203.053	288.841	238.438	218.202	211.038	215.62	289.747	252.766	250.546	257.72	251.953	206.571	252.959	245.377	245.231	198.693	218.474	271.71	217.286				97842	609	P62821	Ras-related protein Rab-1A	Rab1A	23 kDa	8	1	14684290	19754270	15739930	22567980	24823180	23226480	24158180	25160130	24677120	25102600
1315211	ENSMUSG00000004270	Lpcat3	protein_coding	3268	42.7908	36.9495	35.214	33.5415	60.1288	60.3817	62.0473	59.9152	47.3348	54.5181	59.8945	59.0637	73.9419	94.5173	76.0275	76.6308	69.7799	65.0641	94.1172	65.4742	62.745	66.254	89.3294	58.0979				97845	508	P63001	Ras-related C3 botulinum toxin substrate 1	Rac1	21 kDa	4	1	157857100	175917800	173330300	178941200	118424500	144897000	102853400	135027000	117953700	125588600
1913394	ENSMUSG00000004285	Atp6v1f	protein_coding	1063	201.117	189.721	206.254	208.237	260.751	274.656	304.888	331.368	233.21	327.695	282.702	324.293	243.851	307.056	242.257	297.234	325.64	246.879	244.257	284.515	210.312	215.189	250.618	274.222				97846	2174	Q05144	Ras-related C3 botulinum toxin substrate 2	Rac2	21 kDa	5	0.999999	3251395000	3557568000	3195168000	3236009000	829391100	1002643000	861760600	1080775000	867923300	806277600
96540	ENSMUSG00000004296	Il12b	protein_coding	1967	0	0	0	0	0	0	0	0	0	0	0	0	0	0	0	0	0.553809	0	0	0	0	0	0	0				97847	3764	Q99N57	RAF proto-oncogene serine/threonine-protein kinase	Raf1	73 kDa	11	0.999987	15767260	13807720	13571620	11950010	15666520	16078550	13564960	13914540	16653490	17916650
99486	ENSMUSG00000004317	Clcn5	protein_coding	11452	2.13954	7.81624	5.03057	9.78294	19.6575	18.7023	22.4654	22.0097	50.2211	38.1041	38.3325	28.9747	27.2693	27.005	16.7518	24.3825	27.6904	31.0118	26.8906	23.8088	18.5911	18.0693	13.6475	25.5631				97850	5362	Q64012	RNA-binding protein Raly	Raly	33 kDa	5	0.999854	428024600	372772200	404909500	429217200	344694700	348948100	391090700	348921300	340458700	346619600
103555	ENSMUSG00000004319	Clcn3	protein_coding	17071	131.938	128.613	85.5197	117.395	100.6	94.0458	75.9545	114.939	94.0923	83.2427	95.8312	113.67	148.408	136.525	164.941	167.194	149.528	140.465	144.537	194.042	141.757	151.125	90.57	164.998				97851	8046	Q80UP8	Sodium-dependent phosphate transporter 2	Slc20a2	71 kDa	2	0.988268	88939.3	112855	40439.6	50714.7	147608	133148	126341	142500	109590	208395
1859778	ENSMUSG00000004328	Hif3a	protein_coding	6710	0	0.710567	0	0	2.31265	0	1.06978	1.22276	1.73176	0.586216	0	1.11441	1.57323	3.50064	1.2886	0	1.10762	0.608075	0	1.19044	2.32389	7.1182	1.24069	1.16196				97852	4638	P62835	Ras-related protein Rap-1A	Rap1a	21 kDa	6	0.999952	69547010	72828740	61870670	57275440	65803170	63519490	56872190	49189950	57774270	52911760
1922762	ENSMUSG00000004341	Gpx6	protein_coding	1368	0	0	0	0	0	0	0	0	0	0	0	0	0	0	0	0	0	0	0	0	0	0	0	0				97855	7037	Q80ZJ1	Ras-related protein Rap-2a	Rap2a	21 kDa	4	0.99837	83337.3	329497	490624	186596	413092	303569	425969	449680	18066	371502
104886	ENSMUSG00000004344	Gpx5	protein_coding	1674	0	0	0	0	0	0	0	0	0	0	0	0	0	0.500092	0	0	0	0	0	0	0	0	0	0				97856	2252	P11416	Retinoic acid receptor alpha	Rara	51 kDa	4	0.999999	31873260	28497470	1308016	2582287	15670490	15764350	8135115	679623	15798870	12007000
108413	ENSMUSG00000004347	Pde1c	protein_coding	20520	0	0	0	0	0	0	0	0	0	0	0	0	0	0	0	0	0	0	0	0	0	0	0	1.16196				97874	2675	P13405	Retinoblastoma-associated protein	Rb1	105 kDa	16	0.999998	17194130	18718300	17380160	18696770	26746680	30028680	24852740	24736360	28133050	29893570
1917933	ENSMUSG00000004356	Utp20	protein_coding	10199	30.6667	34.1072	26.4105	25.1561	65.3322	68.9313	83.443	70.92	62.3434	56.863	94.6333	60.1781	86.0033	87.5161	97.9337	90.5636	48.7352	46.2137	54.9017	51.1889	35.4393	41.0665	40.9426	53.4501				97887	1651	P26043	Radixin	Rdx	69 kDa	24	1	283529100	315952200	272205200	281569100	223520600	167048700	177080200	191022700	201508200	192738000
1341168	ENSMUSG00000004359	Spic	protein_coding	3841	0	0.710567	0	0	0	0	0	0	0	0	0	0	0	0	0	0	0	0	0	0	0	0	0	0				97890	2635	Q08297	DNA repair protein RAD51 homolog 1	Rad51	37 kDa	10	0.999998	1437843	1446544	1486642	1727586	48258750	51792660	46057570	47577910	45622360	48870510
3036239	ENSMUSG00000004360	9330159F19Rik	protein_coding	5767	0	0	0	0	0	0	0	0	0	0	0	0	0	0	0	0	0	0	0	0	0	0	0	0				97891	632	P35601	Replication factor C subunit 1	Rfc1	126 kDa	25	1	62971740	68064710	64703590	60281930	188602300	177826000	174139100	162676100	171873300	175812000
1347360	ENSMUSG00000004364	Cul3	protein_coding	4873	143.349	173.378	192.419	204.044	124.305	99.3893	75.9545	132.058	133.346	103.76	142.549	149.331	142.64	133.024	112.108	114.946	133.468	136.209	96.3581	132.139	146.405	136.341	83.1259	144.083				97897	1597	P15307	Proto-oncogene c-Rel	Rel	65 kDa	12	1	80894130	88764110	81244120	75881020	434110200	403783600	400784600	394556700	334402900	328808500
98326	ENSMUSG00000004366	Sst	protein_coding	721	0	0	0	0	0	0	0	0	0	0	0	0	0	0	0	0	0	0	0	0	0	0	0	0				97904	1590	Q62158	Zinc finger protein RFP	Trim27	59 kDa	12	1	12596830	12913330	15724200	12234100	22632670	24473800	26047000	21526760	24466440	24636180
107613	ENSMUSG00000004371	Il11	protein_coding	2081	0	0	0	0	0	0.534351	0	0	0	0	0	0	1.04882	0	0	0	0	0	0	0	0	0	0	0				97912	7704	Q921J2	GTP-binding protein Rheb	Rheb	20 kDa	2	0.994766	17809880	22560700	18119720	20286830	28318060	27319990	26405260	26020470	28471290	27684480
1342270	ENSMUSG00000004383	Large1	protein_coding	7976	0.71318	2.84227	0	1.39756	0.578161	1.0687	0	0	1.15451	0.586216	2.39578	2.22882	0.524411	0	1.2886	0	0.553809	0.608075	2.24089	0	0	0	2.48137	0				97932	7230	Q9Z0U0	Xenotropic and polytropic retrovirus receptor 1	Xpr1	82 kDa	8	0.997749	1395256	1080889	1362997	982324	2712797	2572416	3140103	2670821	2772872	2711258
1277172	ENSMUSG00000004393	Ddx56	protein_coding	2533	20.6822	21.317	15.0917	22.361	78.6299	88.1679	109.118	83.1476	77.352	81.4841	80.2586	73.551	70.7954	93.5172	67.0073	82.4361	66.4571	73.5771	75.0697	89.283	59.8402	63.5163	68.2377	76.6893				97960	4653	Q99M28	RNA-binding protein with serine-rich domain 1	Rnps1	34 kDa	3	0.999951	206862400	141819000	219867100	194145800	230687800	206987800	207088700	219119000	202837800	220763100
1915070	ENSMUSG00000004394	Tmed4	protein_coding	2178	24.9613	22.7381	15.0917	20.9635	23.7046	19.771	29.9539	31.7917	39.2532	26.9659	19.1662	32.3179	19.9276	25.5047	21.9062	27.8657	26.5828	38.9168	32.4929	32.1419	31.3725	22.4497	40.9426	25.5631				98002	3738	P35979	60S ribosomal protein L12	Rpl12	18 kDa	5	0.999988	874189500	870484700	891236800	720474000	1663393000	1912275000	1696717000	1742975000	1805314000	1850098000
2155345	ENSMUSG00000004415	Col26a1	protein_coding	8176	0	0	0	0	1.15632	1.0687	0	0	0.577254	1.17243	0	0	1.04882	0.500092	0	0	0	0	0	0	0	0	0	0				98003	1468	P35980	60S ribosomal protein L18	Rpl18	22 kDa	6	1	721145200	733766100	799700600	633039300	1772973000	1600498000	1666120000	1520418000	1553001000	1861693000
108093	ENSMUSG00000004446	Bid	protein_coding	3550	9.27134	7.81624	15.0917	5.59025	19.6575	27.2519	25.6748	28.1234	24.2446	19.9314	21.562	27.8602	23.5985	23.5043	18.0404	31.3489	17.7219	14.5938	10.084	15.4757	11.0385	13.6888	16.1289	15.1055				98020	1516	P84099	60S ribosomal protein L19	Rpl19	23 kDa	4	1	62564990	48535280	71885740	62848380	232352300	237289500	195350900	163898800	130934800	154259700
1927244	ENSMUSG00000004451	Ralb	protein_coding	4930	5.70544	8.5268	8.8035	6.98782	20.2356	13.3588	20.3259	9.78207	17.8949	15.2416	14.3747	18.945	21.5008	15.0028	19.329	22.0604	33.2285	39.5249	31.3724	34.5227	24.9818	24.0924	17.3696	18.5913				98036	4570	P61358	60S ribosomal protein L27	Rpl27	16 kDa	3	0.999956	1037239000	1148248000	910178300	1002264000	2270647000	2318834000	2404355000	2474677000	2210648000	2309504000
104872	ENSMUSG00000004455	Ppp1cc	protein_coding	3424	7.1318	4.97397	5.03057	6.98782	3.46897	3.74046	1.06978	2.44552	2.30901	4.68973	5.98945	3.34323	2.09764	3.00055	3.86581	8.1275	3.32285	3.64845	5.60222	2.38088	1.16194	3.83288	6.20343	4.64783				98037	3202	P62889	60S ribosomal protein L30	Rpl30	13 kDa	5	0.999996	800994100	801953300	766080600	795186200	1860716000	1857062000	1826564000	1706691000	1888734000	1821897000
1915088	ENSMUSG00000004460	Dnajb11	protein_coding	3236	41.3644	38.3706	44.0175	41.9269	61.8633	76.4122	89.8617	69.6972	76.1975	73.277	68.2797	76.8943	90.1986	88.5162	76.0275	78.9529	59.2576	67.4964	58.263	45.2367	72.6216	78.8478	65.7563	53.4501				98038	6012	P62911	60S ribosomal protein L32	Rpl32	16 kDa	6	0.999645	391211000	297962800	399302600	219434400	950535200	809214900	925091300	660237600	921713200	960664200
1917823	ENSMUSG00000004462	Tbccd1	protein_coding	6939	17.8295	16.343	6.28822	15.3732	12.1414	8.54962	7.48847	11.0048	12.6996	11.1381	11.9789	6.68646	10.4882	9.50174	14.1746	5.80536	13.2914	8.51306	15.6862	8.33308	14.5243	9.85597	14.8882	9.29567				98068	5677	P61514	60S ribosomal protein L37a	Rpl37a	10 kDa	2	0.999776	61496420	69136950	62108140	50748240	114160100	132201300	106017200	83597550	121400100	102471500
1298219	ENSMUSG00000004473	Clec11a	protein_coding	2978	0	0	0	0	0.578161	0.534351	1.06978	2.44552	1.73176	1.17243	0	1.11441	1.04882	0	1.2886	5.80536	0.553809	0.608075	0	0	1.16194	0	2.48137	1.16196				98073	701	P14148	60S ribosomal protein L7	Rpl7	31 kDa	11	1	1958216000	1901480000	1749897000	1658746000	4569275000	4448977000	5181069000	3992193000	4821559000	4389934000
2444641	ENSMUSG00000004500	Zfp324	protein_coding	4776	10.6977	5.68454	3.77293	2.79513	6.35977	5.87786	9.62804	4.89103	5.77254	5.27595	5.98945	7.80087	6.29293	10.0018	7.73161	5.80536	4.98428	2.4323	11.2044	3.57132	3.48583	3.83288	3.72206	6.97175				98084	718	Q91YQ5	Dolichyl-diphosphooligosaccharide--protein glycosyltransferase subunit 1	Rpn1	69 kDa	22	1	598132400	756815800	610471700	662471200	981969200	1054789000	1082138000	1111936000	1060128000	974322600
1333854	ENSMUSG00000004508	Gab2	protein_coding	6168	0	0	0	0	1.15632	0.534351	1.06978	2.44552	1.73176	2.34487	3.59367	1.11441	0.524411	2.50046	1.2886	0	3.87666	4.25653	3.36133	0	3.48583	6.57065	1.24069	3.48588				98085	2929	Q9DBG6	Dolichyl-diphosphooligosaccharide--protein glycosyltransferase subunit 2	Rpn2	69 kDa	15	0.999997	200059400	242258600	225531200	229087100	311824900	343510600	373860100	359192600	366233400	296691600
1345964	ENSMUSG00000004530	Coro1c	protein_coding	9664	74.8839	72.4778	64.1398	58.6977	142.806	135.191	174.374	130.835	133.346	159.451	162.913	177.191	202.947	201.037	135.303	160.228	200.479	204.921	199.439	177.375	159.767	182.335	165.011	190.561				98086	248	P08775	DNA-directed RNA polymerase II subunit RPB1	Polr2a	217 kDa	47	1	472231800	498248400	498149900	490003200	383507300	382021200	419528700	374128600	378677900	361404800
1289308	ENSMUSG00000004535	Tax1bp1	protein_coding	9991	332.342	333.966	333.275	341.005	178.074	145.343	84.5128	103.934	208.966	218.659	210.829	148.216	187.739	150.028	167.518	121.913	233.707	197.624	140.055	182.137	266.085	268.301	88.0887	197.533				98105	1579	P63323	40S ribosomal protein S12	Rps12	15 kDa	5	1	867466000	878515500	981152300	1023714000	2278839000	2298909000	2105104000	2007732000	2448697000	2303583000
1347250	ENSMUSG00000004540	Psg17	protein_coding	2100	0	0	0	0	0	0	0	0	0	0	0	0	0	0	0	0	0	0	0	0	0	0	0	0				98107	4282	P62264	40S ribosomal protein S14	Rps14	16 kDa	5	0.99997	1537129000	1610302000	1395147000	1303905000	3191234000	3244605000	2989282000	3160924000	3273136000	3307049000
1347252	ENSMUSG00000004542	Psg19	protein_coding	3205	0	0	0	0	0	0	0	0	0	0	0	0	0	0	0	0	0	0	0	0	0	0	0	0				98117	4660	P62843	40S ribosomal protein S15	Rps15	17 kDa	3	0.999951	28105050	18103870	23758510	21918350	50667010	54466180	39151390	35413910	50284220	47782130
107361	ENSMUSG00000004552	Ctse	protein_coding	3170	20.6822	11.3691	13.8341	15.3732	0	1.0687	1.06978	3.66828	0.577254	1.75865	1.19789	0	0.524411	0	1.2886	1.16107	0.553809	3.04038	3.36133	2.38088	0	1.09511	0	2.32392				98118	3741	P14131	40S ribosomal protein S16	Rps16	16 kDa	5	0.999988	926038500	973161500	995606900	878791400	2224702000	2047604000	2216700000	1970899000	2160991000	2302395000
1352498	ENSMUSG00000004558	Ndrg2	protein_coding	3397	29.9536	8.5268	10.0611	16.7708	38.1586	33.6641	33.1632	30.569	37.5215	41.0351	35.9367	22.2882	36.7087	34.0062	25.772	25.5436	100.239	93.0355	58.263	73.8072	74.3645	92.5366	58.3122	45.3164				98146	3614	P62270	40S ribosomal protein S18	Rps18	18 kDa	6	0.99999	1724828000	1726670000	1964966000	1683878000	4039238000	3764890000	3625717000	3565897000	3610201000	3854161000
1098577	ENSMUSG00000004561	Mettl17	protein_coding	3970	25.6745	21.317	30.1834	16.7708	23.1265	19.2366	14.9769	18.3414	14.4313	11.7243	22.7599	18.945	11.537	17.0031	12.886	16.255	8.86094	7.2969	16.8066	13.0948	20.334	18.0693	17.3696	19.7533				98147	4579	P62849	40S ribosomal protein S24	Rps24	15 kDa	4	0.999956	384286200	293076500	345537400	241819600	1005225000	925692800	976123600	695537300	932163200	951351700
2685515	ENSMUSG00000004562	Arhgef40	protein_coding	10366	0	0.710567	0	0	5.78161	0.534351	1.06978	1.22276	1.73176	0.586216	2.39578	1.11441	1.04882	2.00037	0	0	2.21524	1.82423	1.12044	3.57132	2.32389	3.83288	0	4.64783				98158	407	P62702	40S ribosomal protein S4, X isoform	Rps4x	30 kDa	13	1	546835700	572714800	567011100	475386400	1346687000	1338183000	1366413000	1018288000	1454610000	1614682000
1354723	ENSMUSG00000004565	Pnpla6	protein_coding	9698	21.3954	17.7642	17.607	18.1683	14.454	14.4275	22.4654	12.2276	13.2768	12.3105	13.1768	10.0297	5.76852	11.002	20.6176	23.2214	19.3833	11.5534	13.4453	7.14264	11.6194	9.85597	7.44411	15.1055				98159	103	P62754	40S ribosomal protein S6	Rps6	29 kDa	9	1	995045200	1064997000	1000518000	836458400	2085234000	2173922000	2160360000	1961581000	2223511000	2213047000
1890498	ENSMUSG00000004567	Mcoln1	protein_coding	7555	7.1318	7.81624	5.03057	4.19269	0.578161	2.67176	3.20935	2.44552	1.73176	1.75865	1.19789	0	1.57323	1.00018	5.15441	2.32214	1.66143	0	4.48177	0	2.32389	0.547554	4.96274	4.64783				98166	1232	P62242	40S ribosomal protein S8	Rps8	24 kDa	10	1	824455600	814179000	869825500	688339800	1706582000	1865257000	1948744000	1439535000	1778299000	2045119000
2142567	ENSMUSG00000004568	Arhgef18	protein_coding	13889	223.938	174.799	184.874	178.888	4.62529	9.61832	9.62804	20.7869	1.15451	4.68973	9.58312	8.91528	9.43939	6.0011	10.3088	12.7718	6.64571	3.64845	11.2044	20.2375	5.80972	6.57065	11.1662	13.9435				98178	1774	P15533	Tripartite motif-containing protein 30A	Trim30a	57 kDa	10	1	20104480	19139790	16483920	16766520	32422440	36589450	16526130	15262690	38712360	40296120
109211	ENSMUSG00000004591	Pkn2	protein_coding	12877	205.396	182.616	160.978	192.864	94.8185	102.061	56.6984	75.811	97.5559	96.1395	103.019	100.297	104.882	86.0158	92.7793	68.5033	99.6856	98.5082	71.7084	88.0925	93.5366	96.3695	68.2377	101.09				98179	6215	P10833	Ras-related protein R-Ras	Rras	24 kDa	4	0.999538	3976279	3099227	3434043	4373807	2557010	1796341	2102374	2554990	2466753	2550906
99440	ENSMUSG00000004609	Cd33	protein_coding	7771	0	0	0	0	0	0	0	0	0	0	0	0	0	0	0	0	0	0	0	0	0	0	0	0				98180	81	P07742	Ribonucleoside-diphosphate reductase large subunit	Rrm1	90 kDa	25	1	106853900	98946820	98931180	86806240	1153669000	1204331000	1160069000	1099308000	1063520000	1022175000
106098	ENSMUSG00000004610	Etfb	protein_coding	1164	30.6667	12.0796	18.8646	19.5659	94.2403	126.107	131.583	90.4841	109.101	123.692	104.216	131.5	72.8931	117.021	96.6451	95.2079	68.1185	59.5914	97.4786	76.1881	70.8786	68.4442	105.458	101.09				98181	1044	P11157	Ribonucleoside-diphosphate reductase subunit M2	Rrm2	45 kDa	20	1	11941850	7976827	9927481	9384387	303089000	284159200	304006200	293728500	295255300	275423800
1931250	ENSMUSG00000004612	Nkg7	protein_coding	914	26.3877	17.0536	10.0611	4.19269	16.7667	39.542	22.4654	22.0097	83.1245	92.036	79.0608	61.2925	2.62205	6.0011	0	2.32214	2.76904	3.04038	3.36133	2.38088	33.1154	40.519	31.0171	48.8023				98214	2861	P28700	Retinoic acid receptor RXR-alpha	Rxra	51 kDa	12	0.999998	1838025	2508709	2286611	2321940	5456147	4713471	5708734	5120231	2949893	3299259
107370	ENSMUSG00000004626	Stxbp2	protein_coding	4159	72.0312	68.925	56.5939	71.2757	49.7219	61.9847	59.9078	59.9152	62.9206	69.7597	45.5198	78.0087	59.2584	80.0147	59.2757	67.3422	68.6723	58.3752	69.4675	64.2837	82.4981	67.3491	73.2004	69.7175				98215	2286	P28704	Retinoic acid receptor RXR-beta	Rxrb	56 kDa	13	0.999999	23729290	23776100	24982780	22353830	24343500	23076510	25169110	24020750	21331780	21183580
97508	ENSMUSG00000004630	Pcp2	protein_coding	1828	0	0	0	0	0	0	0	0	0	0	0	0	0	0	0	0	0	0	0	0	0	0	0	0				98230	3921	P36536	GTP-binding protein SAR1a	Sar1a	22 kDa	4	0.999984	671189	842589	858582	1917628	1418786	963827	986308	2257891	1560823	998140
1329042	ENSMUSG00000004631	Sgce	protein_coding	10612	0	0	0	0	0	0.534351	0	0	0	0	1.19789	0	0	0	0	0	0	0	0	0	0	0	0	0				98239	6209	P13516	Acyl-CoA desaturase 1	Scd1	41 kDa	5	0.999541	150673	35662.3	74299.8	0	2214990	1773703	2161612	2181159	1631494	2318452
1917243	ENSMUSG00000004633	Chn2	protein_coding	5812	20.6822	20.6064	13.8341	12.5781	8.09426	12.2901	6.41869	6.11379	5.19528	8.79324	3.59367	3.34323	20.452	19.0035	15.4632	20.8993	3.32285	3.04038	1.12044	2.38088	5.80972	4.38043	4.96274	1.16196				98240	1898	P13011	Acyl-CoA desaturase 2	Scd2	41 kDa	5	1	110430	10245.5	89367.1	165776	3513301	5114292	2877083	6699710	3399772	3203268
1931237	ENSMUSG00000004637	Wwox	protein_coding	10173	12.8372	13.5008	10.0611	16.7708	10.4069	5.34351	5.34891	6.11379	5.77254	5.27595	11.9789	8.91528	4.19528	8.50156	7.73161	6.96643	6.64571	3.64845	8.96355	14.2853	5.22875	6.02309	4.96274	9.29567				98241	7742	P55821	Stathmin-2	Stmn2	21 kDa	4	0.994244	18389840	11900180	19880380	16841080	82311870	64314600	70116610	69191480	72470430	48971060
108402	ENSMUSG00000004642	Slbp	protein_coding	6076	41.3644	40.5023	25.1529	46.1196	47.4092	27.7863	24.605	33.0145	27.1309	32.8281	44.3219	24.517	35.6599	30.0055	41.2353	31.3489	38.2128	24.323	20.168	30.9514	33.1154	37.7812	18.6103	17.4294				98246	8268	A2APX8	Sodium channel protein type 1 subunit alpha	Scn1a	229 kDa	1	0.979786	172209	7870.5	251164	44693.8	16578.6	168804	159717	150351	0	6467.89
98880	ENSMUSG00000004651	Tyr	protein_coding	7108	0	0	0	0	0	0.534351	0	0	0	0	0	0	0	0	0	0	0	0	0	0	0	0	0	0				98254	3209	P32020	Non-specific lipid-transfer protein	Scp2	59 kDa	10	0.999996	231726100	186298500	236538800	267687800	110706300	118425500	130709500	133999100	107012700	103223300
95710	ENSMUSG00000004654	Ghrhr	protein_coding	3487	0	0	0	0	0	0	0	0	0	0	0	0	0	0	0	0	0	0	0	0	0	0	0	0				98262	7856	P30882	C-C motif chemokine 5	Ccl5	10 kDa	2	0.992576	1536667	927911	701036	566584	2468357	2733199	678506	787602	3258192	3057308
103201	ENSMUSG00000004655	Aqp1	protein_coding	2627	0.71318	1.42113	0	0	0	0	0	0	0	0	0	0	0	0	0	0	0	0	0	0	0	0	0	0				98266	5990	Q64442	Sorbitol dehydrogenase	Sord	38 kDa	5	0.999656	3508047	4754955	4555769	3941298	433041	555211	718020	680292	367520	476564
1930768	ENSMUSG00000004661	Arid3b	protein_coding	7976	72.0312	110.848	62.8822	76.866	10.9851	14.4275	20.3259	20.7869	13.8541	19.3451	15.5726	21.1738	15.7323	16.503	20.6176	18.5772	18.2757	24.323	24.6497	17.8566	12.2004	20.2595	18.6103	17.4294				98279	5029	P18337	L-selectin	Sell	42 kDa	8	0.999914	80228530	55617090	52152220	46516680	3762952	3905140	2744702	2499260	5850884	5362912
105093	ENSMUSG00000004665	Cnn2	protein_coding	2460	440.745	360.257	386.097	417.871	156.682	155.496	184.002	121.053	187.607	170.003	194.058	168.276	156.274	128.023	123.706	134.684	177.773	200.057	153.501	170.233	199.274	193.834	191.066	191.723				98282	7732	P17433	Transcription factor PU.1	Spi1	31 kDa	1	0.994353	277517	52730.2	92464.4	80620.9	12516.5	0	6874.95	0	44653.6	0
1913670	ENSMUSG00000004667	Polr2e	protein_coding	2670	78.4498	89.5314	104.384	89.4441	165.932	218.55	219.305	213.983	182.989	194.038	178.486	184.992	164.665	203.537	177.827	218.282	181.649	195.192	230.811	220.231	171.387	146.197	220.842	221.934				98283	5188	Q6PDM2	Serine/arginine-rich splicing factor 1	Srsf1	28 kDa	10	0.999891	1782060000	1517323000	1811974000	1790092000	1844176000	1508658000	1330024000	1516716000	1667281000	1469316000
2388707	ENSMUSG00000004668	Abca13	protein_coding	19737	0	0	0	0	0	0	0	0	0	0	0	0	0	0	0	0	0	0	0	0	0	0	0	0				98284	4053	Q62093	Serine/arginine-rich splicing factor 2	Srsf2	25 kDa	2	0.99998	468814900	206830100	365683700	369565000	397861900	451862600	313056400	293472500	318838400	487415800
106624	ENSMUSG00000004677	Myo9b	protein_coding	7496	46.3567	42.634	28.9258	50.3123	20.8138	21.9084	36.3726	19.5641	24.2446	32.2419	22.7599	20.0594	24.1229	38.5071	36.0808	38.3154	26.5828	34.6603	31.3724	42.8558	26.1438	26.8301	19.851	24.4011				98285	4679	P84104	Serine/arginine-rich splicing factor 3	Srsf3	19 kDa	4	0.999949	672134900	433832800	669041100	668690100	564002200	513794800	564031900	603471600	541570500	522897100
1931221	ENSMUSG00000004698	Hdac9	protein_coding	14665	3.5659	2.84227	1.25764	6.98782	0.578161	1.0687	0	2.44552	0	0	0	0	0	0	0	0	0	0	0	0	0	0	0	0				98287	705	O35326	Serine/arginine-rich splicing factor 5	Srsf5	31 kDa	6	1	119041100	99814950	108286500	139848100	132493100	113602400	112156800	145188400	107243900	101294500
96885	ENSMUSG00000004707	Ly9	protein_coding	3307	118.388	100.901	62.8822	57.3001	89.0368	137.863	59.9078	57.4696	91.7833	88.5187	56.3008	56.8349	109.077	83.5153	74.7389	75.4697	51.5042	74.1852	45.9382	44.0463	61.0021	57.4932	31.0171	55.774				98296	4751	P98083	SHC-transforming protein 1	Shc1	63 kDa	12	0.999943	72874970	76453540	73661880	63715840	53266040	41977940	44229000	43198530	49054310	46434370
109294	ENSMUSG00000004709	Cd244a	protein_coding	4876	0	0.710567	0	0	0	0	2.13956	1.22276	0.577254	2.93108	0	0	0	0.500092	0	1.16107	0.553809	0	0	0	0	0	0	0				98299	2883	P50431	Serine hydroxymethyltransferase, cytosolic	Shmt1	53 kDa	16	0.999998	152895200	157244400	141832700	148735900	795809800	779075600	693219600	723487900	768778700	719478000
106912	ENSMUSG00000004730	Adgre1	protein_coding	3238	0	0	0	0	0	0.534351	0	0	0.577254	0	0	1.11441	0	0	0	0	0	0	0	0	0	0	0	1.16196				98304	3203	P54751	CMP-N-acetylneuraminate-beta-galactosamide-alpha-2,3-sialyltransferase 1	St3gal1	39 kDa	7	0.999996	10224130	11180280	12562200	8640923	22783860	17258340	26904380	23879040	14120080	14921270
1916686	ENSMUSG00000004748	Mtfp1	protein_coding	1738	1.42636	1.42113	0	0	6.93794	5.87786	8.55825	7.33655	3.46352	2.34487	7.18734	3.34323	6.29293	7.00128	7.73161	5.80536	4.43047	2.4323	4.48177	2.38088	6.97167	4.38043	6.20343	6.97175				98310	6910	Q60698	Ski oncogene	Ski	80 kDa	4	0.998653	5289045	5450261	4271791	3744919	2077300	2060936	1880907	1766541	2466652	2488671
99833	ENSMUSG00000004768	Rab23	protein_coding	8285	13.5504	9.23737	12.5764	9.78294	9.82874	4.27481	8.55825	6.11379	5.77254	2.34487	11.9789	12.2585	2.62205	5.00092	9.02021	5.80536	3.32285	3.64845	6.72266	7.14264	3.48583	10.9511	11.1662	8.13371				98325	6852	Q04519	Sphingomyelin phosphodiesterase	Smpd1	70 kDa	5	0.998782	963456	704760	890438	623266	1971947	1669319	1942432	1431971	1522921	1515453
1858202	ENSMUSG00000004771	Rab11a	protein_coding	2992	52.0621	54.0031	41.5022	41.9269	58.3943	73.2061	60.9776	110.048	91.2061	77.9668	53.9051	82.4663	77.0883	72.5133	68.2959	74.3086	87.5018	97.2921	95.2377	102.378	62.1641	75.5624	68.2377	97.6045				98341	687	Q62376	U1 small nuclear ribonucleoprotein 70 kDa	Snrnp70	52 kDa	13	1	659142400	564644100	788270200	742603700	748180300	678233000	719403700	659598500	726434600	704485000
2145118	ENSMUSG00000004788	Eif2b2	protein_coding	1885	76.3102	58.2665	75.4586	89.4441	74.0047	89.771	97.3502	95.3752	75.043	67.4149	82.6544	99.1825	70.7954	93.0171	86.3363	99.8522	103.008	120.399	162.464	139.281	96.4414	88.1562	137.716	133.625				98342	760	P27048	Small nuclear ribonucleoprotein-associated protein B	Snrpb	24 kDa	8	1	213627700	225125000	242689400	254824600	314074100	300127200	281412100	336168500	281167500	261751800
1926170	ENSMUSG00000004789	Dlst	protein_coding	9559	74.8839	61.8193	42.7599	64.2879	117.945	89.2366	99.4897	84.3703	97.5559	90.2773	98.227	101.411	108.553	111.02	86.3363	90.5636	97.4704	101.549	85.1537	89.283	92.3746	94.7268	91.8107	84.823				98344	456	P62315	Small nuclear ribonucleoprotein Sm D1	Snrpd1	13 kDa	4	1	586160900	670971400	554360800	567486900	458622300	627457800	563457500	561499800	545314000	501167200
105095	ENSMUSG00000004791	Pgf	protein_coding	2903	0	0	0	0	0	1.0687	0	0	0.577254	0	0	1.11441	0	0	0	0	1.10762	0	0	1.19044	0.580972	1.09511	0	0				98345	5717	P62317	Small nuclear ribonucleoprotein Sm D2	Snrpd2	14 kDa	8	0.999766	958420200	936539600	1002115000	1093007000	830978900	885711600	924691200	982728500	945696700	917162300
1352758	ENSMUSG00000004798	Ulk2	protein_coding	5977	40.6512	44.7657	33.9564	27.9513	14.454	17.6336	13.9072	18.3414	15.0086	21.69	23.9578	16.7161	11.537	19.5036	14.1746	12.7718	23.8138	24.9311	16.8066	14.2853	17.4292	18.6168	11.1662	24.4011				98346	7018	P62305	Small nuclear ribonucleoprotein E	Snrpe	11 kDa	4	0.998424	397485600	431814100	375454500	341080500	438985700	486898000	462524200	333911300	540992800	427668600
1928953	ENSMUSG00000004814	Ccl24	protein_coding	1295	0	0	0	0	0	0	0	0	0	0	0	0	0	0	1.2886	0	0	0	0	0	0	0	0	0				98351	2538	P08228	Superoxide dismutase [Cu-Zn]	Sod1	16 kDa	4	0.999999	609281100	359076700	526967300	725044900	691852500	695143400	566475900	660350700	630504700	612003100
102918	ENSMUSG00000004815	Dgkq	protein_coding	7189	20.6822	17.0536	22.6376	22.361	4.04713	5.34351	6.41869	6.11379	9.23606	6.44838	5.98945	7.80087	5.76852	6.50119	14.1746	20.8993	9.96856	6.68883	10.084	15.4757	7.55264	9.30842	12.4069	10.4576				98352	1589	P09671	Superoxide dismutase [Mn], mitochondrial	Sod2	25 kDa	7	1	156525100	159069100	148459500	162839400	113302900	121356600	129601500	133479600	121038900	119336100
1914616	ENSMUSG00000004821	Tmed11	protein_coding	763	0	0	0	0	0	0	0	0	0	0	0	0	0	0	0	0	0	0	0	0	0	0	0	0				98353	1256	Q9QX47	Protein SON	Son	266 kDa	39	1	422609600	473299000	432543900	421860400	419744400	422126400	472943700	497087800	384770100	425730900
1918770	ENSMUSG00000004837	Grap	protein_coding	1793	119.814	95.216	94.3232	83.8538	108.116	92.4427	74.8847	47.6876	118.914	96.1395	73.0713	74.6655	98.0648	108.02	83.7591	103.335	41.5357	38.9168	32.4929	33.3323	49.3827	54.7554	43.424	47.6403				98354	3471	Q62245	Son of sevenless homolog 1	Sos1	151 kDa	25	0.999992	14975150	12613380	13510770	17112620	13023120	12432360	11297430	10294260	12432620	12964710
97588	ENSMUSG00000004842	Pou1f1	protein_coding	3891	0	0	0	0	0	0.534351	0	0	0	0	0	1.11441	0	0	0	0	0	0	0	0	0	0	0	0				98355	7205	Q02384	Son of sevenless homolog 2	Sos2	153 kDa	18	0.997842	3185374	3890209	3762852	3902324	3003705	3839977	3940320	3369130	3677464	3915002
1916192	ENSMUSG00000004843	Chmp2b	protein_coding	1928	30.6667	32.6861	17.607	22.361	41.0495	51.832	46.0006	41.5738	56.5708	53.3457	40.7283	50.1484	40.904	44.5082	30.9264	33.6711	49.289	44.9976	41.4564	59.522	44.1539	39.4239	34.7392	31.3729				98367	7180	P35710	Transcription factor SOX-5	Sox5	84 kDa	2	0.997934	134114	40373.8	96738.4	184175	118707	78438.7	119544	117144	213165	259899
1347008	ENSMUSG00000004846	Plod3	protein_coding	4519	7.1318	14.2113	6.28822	5.59025	26.0173	29.3893	27.8143	23.2324	26.5537	44.5524	22.7599	25.6314	26.7449	23.5043	23.1948	30.1879	49.289	44.3895	41.4564	38.0941	52.2875	49.8274	53.3495	55.774				98372	6246	O89090	Transcription factor Sp1	Sp1	81 kDa	4	0.999519	41112110	36886690	43354290	62838100	35047480	35001680	40375880	49249510	38000860	27434540
1098244	ENSMUSG00000004849	Ap1s1	protein_coding	2198	25.6745	21.317	16.3494	11.1805	61.8633	75.3435	77.0243	78.2565	68.6932	68.5873	64.6861	60.1781	74.9907	91.0167	82.4705	89.4025	85.8404	94.8598	97.4786	76.1881	65.6499	49.2799	85.6073	52.2881				98373	7735	P07214	SPARC	Sparc	34 kDa	2	0.99434	2315509	528993	796564	929498	833992	661481	536470	88057.1	761544	819855
1346864	ENSMUSG00000004864	Mapk13	protein_coding	3150	0	0	0	0	0	0	0	0	0	0	0	0	0	0	0	0	0.553809	0	1.12044	0	0	0	0	0				98377	7740	P07759	Serine protease inhibitor A3K	Serpina3k	47 kDa	5	0.994288	6968873	5768148	3624403	2778702	623002	627217	822158	448052	773612	567242
106908	ENSMUSG00000004865	Srpk1	protein_coding	12376	323.784	307.675	321.957	297.681	187.902	179.008	206.468	196.864	200.884	194.038	231.193	217.31	194.032	198.536	212.619	236.859	230.938	232.285	240.895	233.326	184.168	194.382	229.527	203.343				98384	2672	P15702	Leukosialin	Spn	40 kDa	4	0.999998	81019640	69711070	67136640	80778930	68961450	65703830	61824500	53267860	53583380	53589090
97487	ENSMUSG00000004872	Pax3	protein_coding	6187	0	0	0	0	0	0	0	0	0	0.586216	0	0	0	0	0	0	0.553809	0	0	0	0	0	0	1.16196				98386	133	P16546	Spectrin alpha chain, non-erythrocytic 1	Sptan1	285 kDa	110	1	3520553000	3785657000	3574270000	3439046000	1218437000	1236852000	1287694000	1277229000	1148954000	1149830000
2138281	ENSMUSG00000004880	Lbr	protein_coding	4761	315.225	306.254	235.179	234.791	230.686	222.824	213.956	244.552	253.414	222.176	237.182	219.539	275.84	277.551	295.09	250.792	255.306	285.187	250.979	246.421	255.628	278.705	227.045	246.335				98388	326	Q62261	Spectrin beta chain, non-erythrocytic 1	Sptbn1	274 kDa	93	1	2660802000	3053571000	2733379000	2628669000	930831600	947265900	994250100	967672200	873191800	882562500
88491	ENSMUSG00000004885	Crabp2	protein_coding	1322	0	1.42113	0	1.39756	38.1586	49.6946	34.233	30.569	96.9786	90.8635	63.4882	53.4917	136.871	125.023	100.511	142.812	34.89	35.8764	39.2155	36.9036	7.55264	8.76086	7.44411	6.97175				98397	7534	P05480	Neuronal proto-oncogene tyrosine-protein kinase Src	Src	61 kDa	6	0.996219	868326	433422	757246	468143	285439	527221	428787	303562	411879	471051
101784	ENSMUSG00000004891	Nes	protein_coding	6416	0	0	0	0	0	0	0	0	0	0	0	0	2.09764	2.00037	0	2.32214	0	0	0	0	0	0	0	0				98419	4062	Q6P069	Sorcin	Sri	22 kDa	6	0.999979	725551400	741253100	626728000	838709700	166954100	166355000	160976400	185509800	174732000	159517200
1096385	ENSMUSG00000004892	Bcan	protein_coding	4064	0	0	0	1.39756	0	0	0	0	0	0	0	0	0	0	0	0	0	0	0	0	0	0	0	0				98423	421	P32067	Lupus La protein homolog	Ssb	48 kDa	17	1	1120246000	1163311000	1170432000	1054669000	1387411000	1424063000	1488038000	1221359000	1329723000	1341914000
2137300	ENSMUSG00000004894	Hapln2	protein_coding	2371	0	0	0	0	0	0	0	0	0	0	0	0	0	0	0	0	0	0	0	0	0	0	0	0				98438	6052	P50427	Steryl-sulfatase	Sts	67 kDa	9	0.999625	21325460	18541040	21561010	18375950	14589620	11968890	13700530	14377740	10339030	10289210
2137738	ENSMUSG00000004895	Prcc	protein_coding	2099	14.9768	9.23737	13.8341	12.5781	10.4069	12.2901	9.62804	7.33655	9.23606	2.93108	8.38523	6.68646	10.4882	5.50101	5.15441	2.32214	6.64571	13.3777	7.8431	2.38088	7.55264	5.47554	12.4069	9.29567				98443	5503	P09925	Surfeit locus protein 1	Surf1	35 kDa	4	0.999823	8548192	8205615	8809177	8735975	7831150	8398532	9416031	8899315	7563431	7785258
2387197	ENSMUSG00000004896	Rrnad1	protein_coding	6342	32.0931	50.4503	27.6682	39.1318	9.25058	13.8931	11.7676	15.8959	10.3906	11.7243	11.9789	16.7161	15.7323	9.50174	15.4632	20.8993	9.41475	14.5938	15.6862	15.4757	13.3624	14.2364	23.573	24.4011				98444	2408	P09926	Surfeit locus protein 2	Surf2	30 kDa	5	0.999999	21776060	14940380	22154370	26855680	36142540	41896390	32320250	36989060	38697700	40656580
1194494	ENSMUSG00000004897	Hdgf	protein_coding	2873	186.853	193.274	183.616	134.166	768.955	743.282	768.103	618.716	867.612	859.393	722.328	655.273	893.596	876.161	654.61	707.093	691.154	823.334	584.871	608.315	650.108	793.953	708.431	610.028				98445	3331	Q64310	Surfeit locus protein 4	Surf4	30 kDa	5	0.999995	132216400	120462100	129161900	115094400	126971000	141763200	129316000	107554000	120380700	114851000
1919053	ENSMUSG00000004902	Slc25a18	protein_coding	1911	0	0	0	0	0	0	0	0	0	0	0	0	0	0	0	0	0	0	0	0	0	0	0	0				98446	1596	Q62276	Mediator of RNA polymerase II transcription subunit 22	Med22	22 kDa	5	1	10305570	11925190	12308620	12150100	16654420	15803160	15345830	16714030	17641800	16100310
1354165	ENSMUSG00000004929	Thop1	protein_coding	5059	0.71318	3.55283	1.25764	0	24.2828	21.9084	37.4424	19.5641	25.9764	17.5865	22.7599	24.517	23.0741	27.005	27.0606	29.0268	20.4909	27.3634	28.0111	17.8566	18.5911	15.8791	24.8137	23.2392				98447	4845	P70279	Surfeit locus protein 6	Surf6	41 kDa	8	0.999934	105440000	75249140	114068600	119527000	81473870	70103830	85358400	83841780	84670470	80734860
1888527	ENSMUSG00000004931	Apba3	protein_coding	2890	13.5504	18.4747	23.8952	22.361	15.0322	24.5801	43.8611	42.7965	15.0086	21.69	34.7388	40.1188	21.5008	31.0057	46.3897	37.1543	27.1366	29.1876	44.8177	49.9985	34.8583	23.5448	34.7392	32.5348				98460	5929	O88935	Synapsin-1	Syn1	74 kDa	6	0.999686	349847	263373	387378	353803	187384	295010	745107	210008	242102	360551
99259	ENSMUSG00000004933	Matk	protein_coding	4594	9.98452	7.10567	7.54586	8.38538	0.578161	0.534351	2.13956	0	0.577254	2.34487	0	0	1.57323	2.00037	2.5772	2.32214	3.32285	3.04038	1.12044	1.19044	1.74292	1.64266	1.24069	0				98467	7362	Q62277	Synaptophysin	Syp	34 kDa	2	0.997203	794779	680286	841981	596349	779810	477934	528103	578114	589078	416392
2136940	ENSMUSG00000004934	Pias4	protein_coding	3695	48.4962	47.608	40.2446	53.1074	54.9253	61.4504	39.5819	52.5786	53.1073	65.6562	40.7283	61.2925	49.2946	62.0114	55.4099	58.0536	63.688	64.456	75.0697	66.6646	51.1256	56.3981	53.3495	59.2599				98483	2692	P21958	Antigen peptide transporter 1	Tap1	79 kDa	12	0.999998	446902000	430440400	405595600	388483600	268299200	256870200	290407600	267189800	309532000	288852500
1346866	ENSMUSG00000004936	Map2k1	protein_coding	3391	37.0853	36.9495	18.8646	13.9756	65.9104	59.313	58.838	52.5786	89.4743	77.9668	55.103	53.4917	83.9057	84.5155	42.5239	40.6375	94.1475	119.183	81.7924	88.0925	95.2795	112.249	54.5902	54.612				98484	1222	P36371	Antigen peptide transporter 2	Tap2	77 kDa	19	1	663146500	662641400	696806200	654409100	292911700	307965800	305089600	346186800	359644100	337448000
1098703	ENSMUSG00000004937	Sgta	protein_coding	2876	54.2017	44.7657	28.9258	43.3245	74.5828	58.2443	70.6056	67.2517	62.3434	76.2081	67.0819	64.6358	68.1734	66.5122	48.9669	54.5704	80.8561	88.1709	67.2266	48.808	72.6216	55.303	76.9225	66.2316				98488	293	O35316	Sodium- and chloride-dependent taurine transporter	Slc6a6	70 kDa	5	1	3550099	3033584	3190912	3045612	30779710	23538350	25772850	25865910	28008290	26112890
1916814	ENSMUSG00000004939	Nmrk2	protein_coding	1854	0	0	0	0	0	0	0	0	0	0	0	0	0	0	0	0	0	0	0	0	0	0	0	0				98496	7512	P30987	Thromboxane A2 receptor	Tbxa2r	37 kDa	2	0.996422	7762085	9077571	9592898	7654643	427478	391098	532886	504113	357219	434914
1917794	ENSMUSG00000004945	Tmem242	protein_coding	1837	35.659	30.5544	16.3494	27.9513	67.0667	76.9465	65.2567	64.8062	69.8477	70.346	59.8945	53.4917	60.3072	73.5135	52.8327	53.4093	68.6723	79.6579	68.347	53.5698	67.3928	82.1331	65.7563	67.3936				98507	1501	Q00417	Transcription factor 7	Tcf7	45 kDa	9	1	106881400	62564720	105401600	122676800	17619420	18558210	21886920	22913440	16383650	18118730
1921448	ENSMUSG00000004947	Dtx2	protein_coding	7032	20.6822	22.7381	21.3799	34.9391	15.0322	18.7023	19.2561	15.8959	20.2039	11.1381	11.9789	13.3729	22.0252	16.0029	12.886	9.28858	18.2757	26.7553	11.2044	15.4757	14.5243	19.1644	16.1289	23.2392				98509	7733	Q9ERA0	Alpha-globin transcription factor CP2	Tfcp2	57 kDa	3	0.994346	2468785	2817163	2946012	3366290	2934812	2202788	2807674	2420013	2134619	2415028
99215	ENSMUSG00000004948	Zp3	protein_coding	1323	0	0	0	0	0	0	0	0	0	0	0	0	0.524411	0	0	0	0	0	0	0	0	0	0	0				98510	6066	P15806	Transcription factor E2-alpha	Tcf3	68 kDa	5	0.999618	895463	328192	251454	499264	657959	1121292	680234	919005	862673	747006
96240	ENSMUSG00000004951	Hspb1	protein_coding	1031	0.71318	1.42113	0	0	0	0	0	0	0	0	0	0	0	0	0	0	0	0	0	0	0	0	0	0				98511	7841	Q64092	Transcription factor E3	Tfe3	62 kDa	1	0.992808	926415	738078	1047038	1174672	721823	963445	739910	699658	650977	932308
1858600	ENSMUSG00000004952	Rasa4	protein_coding	7485	4.99226	4.97397	8.8035	4.19269	12.7195	8.54962	8.55825	9.78207	8.08155	9.37946	1.19789	5.57205	1.57323	6.0011	5.15441	2.32214	6.0919	3.64845	6.72266	14.2853	5.80972	4.92799	0	6.97175				98512	873	P25976	Nucleolar transcription factor 1	Ubtf	90 kDa	24	1	730021400	532567500	773934700	693239400	413033200	377941900	416674300	395069100	357337500	385314600
1926368	ENSMUSG00000004961	Syt5	protein_coding	2380	0	0	0	0	0	1.0687	0	0	0	0	0	0	0	0	0	0	1.10762	0.608075	0	1.19044	0	0	0	0				98535	301	P11983	T-complex protein 1 subunit alpha	Tcp1	60 kDa	25	1	1515728000	1493518000	1425828000	1262894000	3447681000	3375117000	3263297000	3054717000	3532245000	3258600000
104819	ENSMUSG00000004980	Hnrnpa2b1	protein_coding	6584	365.861	358.836	332.018	352.186	585.677	514.58	529.542	599.152	613.043	568.63	683.995	575.035	795.006	742.636	690.69	715.22	736.566	846.441	696.916	863.069	736.673	813.665	627.787	719.252				98553	5701	P01849	T-cell receptor alpha chain C region	Tcra	15 kDa	3	0.99977	96009690	110684200	76795860	77158110	22428340	24765850	25651030	24988730	17219370	18319320
1889005	ENSMUSG00000004988	Fxyd4	protein_coding	1957	0	0	0	0	0	0	0	0	0	0	0	1.11441	0	0	0	0	0	0	0	0	0	0	0	0				98643	3108	P51807	Dynein light chain Tctex-type 1	Dynlt1	12 kDa	3	0.999996	21373020	23103710	23205480	25143430	18631140	17210110	17047900	21964750	18314290	20075090
1914986	ENSMUSG00000004994	Ccdc130	protein_coding	2694	22.1086	14.2113	21.3799	16.7708	9.25058	14.4275	13.9072	11.0048	7.5043	8.79324	8.38523	5.57205	12.0614	7.00128	16.7518	6.96643	4.98428	6.08075	6.72266	13.0948	8.71459	8.76086	8.6848	18.5913				98647	4379	Q9Z1B8	PHD finger protein 1	Phf1	61 kDa	13	0.999966	49854930	53063200	55532760	48102170	1133847	1130180	1602640	1457084	989351	1609830
1915123	ENSMUSG00000004996	Mri1	protein_coding	3273	39.9381	37.66	46.5328	30.7464	53.1908	55.0382	65.2567	57.4696	46.7575	39.8627	52.7072	45.6908	38.282	46.5085	55.4099	76.6308	49.8428	63.2398	66.1061	60.7124	55.1924	64.0638	63.275	63.9077				98662	6745	P24604	Tyrosine-protein kinase Tec	Tec	73 kDa	12	0.998984	1805389	1245824	1407377	1249721	1059598	769091	396210	760705	850032	982529
97594	ENSMUSG00000005034	Prkacb	protein_coding	8772	254.605	232.355	207.511	247.369	65.3322	63.0534	58.838	66.029	49.6438	59.7941	47.9156	52.3773	46.1481	58.5107	65.7187	35.9932	65.9033	76.6175	61.6244	63.0933	86.5649	89.7989	54.5902	83.661				98725	2476	P04202	Transforming growth factor beta-1 proprotein	Tgfb1	44 kDa	5	0.999999	12577420	12498350	11132150	10653670	54148070	52878660	61645480	61348730	46930570	50242720
1350341	ENSMUSG00000005043	Sgsh	protein_coding	4414	17.1163	7.10567	8.8035	8.38538	3.46897	4.80916	3.20935	2.44552	4.61803	4.68973	1.19789	3.34323	9.43939	6.50119	5.15441	2.32214	9.41475	9.12113	4.48177	4.76176	5.80972	7.1182	11.1662	3.48588				98728	2806	Q64729	TGF-beta receptor type-1	Tgfbr1	56 kDa	10	0.999998	2893112	2159195	1733674	1356070	1603890	1625743	1577495	1480621	1329497	1355646
3036258	ENSMUSG00000005045	Chd5	protein_coding	9583	0.71318	0	0	0	0	0.534351	0	0	0.577254	0	0	0	0	0	0	0	0	0	0	0	1.16194	0	0	0				98729	5885	Q62312	TGF-beta receptor type-2	Tgfbr2	67 kDa	15	0.999703	28315110	30465280	25857940	24358130	9215108	8256078	8289586	7448337	8021311	7893918
109514	ENSMUSG00000005054	Cstb	protein_coding	603	33.5194	34.8178	26.4105	26.5537	74.5828	73.2061	94.1408	91.7069	79.661	73.277	83.8523	80.2375	80.7592	76.514	81.1819	83.5972	90.8247	99.1163	103.081	102.378	103.994	110.606	104.218	95.2806				98730	8053	Q9JLF6	Protein-glutamine gamma-glutamyltransferase K	Tgm1	90 kDa	2	0.988202	1161126	2099691	999200	1422580	251650	147508	385476	883974	574704	246654
1345171	ENSMUSG00000005057	Sh2b2	protein_coding	5406	0	0.710567	2.51529	1.39756	5.20345	4.80916	8.55825	12.2276	4.04077	3.5173	4.79156	5.57205	6.81734	4.00073	6.44301	8.1275	3.32285	2.4323	2.24089	7.14264	8.71459	6.57065	6.20343	15.1055				98731	4808	P21981	Protein-glutamine gamma-glutamyltransferase 2	Tgm2	77 kDa	15	0.999938	7984153	6663631	7395800	5958565	3743526	3345381	2122849	2422198	11422800	11395780
1098808	ENSMUSG00000005069	Pex5	protein_coding	3943	14.2636	19.1853	15.0917	9.78294	12.1414	5.34351	5.34891	9.78207	16.1631	7.0346	21.562	12.2585	14.1591	12.5023	6.44301	5.80536	13.2914	10.9454	14.5658	21.4279	8.13361	13.1413	11.1662	9.29567				98734	883.2	Q62293	T-cell-specific guanine nucleotide triphosphate-binding protein 1	Tgtp1	47 kDa	10	1	196732700	212438100	197208100	205802600	101887600	116569900	89900390	113867900	157340800	149383300
1915057	ENSMUSG00000005078	Jkamp	protein_coding	2692	52.0621	38.3706	31.4411	26.5537	37.0023	34.7328	26.7445	15.8959	30.5944	36.3454	19.1662	26.7458	44.0505	33.0061	32.215	30.1879	34.89	38.9168	38.0951	20.2375	31.3725	37.7812	27.2951	30.2109				98737	4028	P35441	Thrombospondin-1	Thbs1	130 kDa	16	0.999981	49876890	29194790	19179460	28306470	2123718	1783798	1943932	1732878	1962956	2663146
88338	ENSMUSG00000005087	Cd44	protein_coding	6776	81.3025	63.951	76.7162	83.8538	271.158	271.985	302.748	394.951	217.047	213.969	246.765	280.831	269.023	228.042	216.485	247.308	160.605	184.855	249.859	224.993	329.411	325.247	388.335	419.467				98747	2405	P01831	Thy-1 membrane glycoprotein	Thy1	18 kDa	4	0.999999	1144922000	1257368000	1365825000	1139174000	630288800	518698800	564476700	655496400	504568300	501329000
101931	ENSMUSG00000005089	Slc1a2	protein_coding	13133	0	0	0	0	2.31265	2.1374	3.20935	0	1.15451	0.586216	0	2.22882	0.524411	2.00037	1.2886	2.32214	0	0	0	0	0.580972	0	0	1.16196				98752	3995	P12032	Metalloproteinase inhibitor 1	Timp1	23 kDa	3	0.999982	201197	348305	564786	298209	862636	456335	450409	564568	5837864	6328545
1353427	ENSMUSG00000005102	Eif2ak4	protein_coding	7457	18.5427	19.8959	8.8035	18.1683	21.9701	17.0992	16.0467	34.2372	24.8219	22.2762	29.9473	22.2882	40.3796	24.0044	27.0606	33.6711	29.3519	26.1472	16.8066	32.1419	41.83	48.1847	28.5358	24.4011				98753	8254	P25785	Metalloproteinase inhibitor 2	Timp2	24 kDa	1	0.980462	419203	319782	322896	31921.1	7581.06	64901.2	174749	13022.9	134153	15373
1337100	ENSMUSG00000005103	Wdr1	protein_coding	8899	181.861	166.273	124.507	155.13	144.54	135.191	155.118	130.835	158.745	154.175	128.174	159.361	149.981	165.03	130.149	120.751	282.996	339.914	257.702	263.087	181.844	203.69	198.51	164.998				98754	6593	P39876	Metalloproteinase inhibitor 3	Timp3	24 kDa	2	0.999202	2137110	2634705	986965	2294995	47237.9	8547.51	114439	63323	33728.9	114878
2152844	ENSMUSG00000005107	Slc2a9	protein_coding	5083	22.1086	15.6325	12.5764	20.9635	4.62529	1.60305	2.13956	2.44552	5.77254	4.68973	1.19789	3.34323	0.524411	1.50028	2.5772	2.32214	4.43047	4.8646	2.24089	2.38088	3.48583	4.92799	6.20343	2.32392				98763	3542	P04184	Thymidine kinase, cytosolic	Tk1	26 kDa	8	0.999991	4301640	3144019	3205231	2377748	58304910	49788470	71233300	68768110	46740820	42809190
1197008	ENSMUSG00000005124	Ccn4	protein_coding	5565	0	0	1.25764	0	24.8609	27.7863	14.9769	18.3414	21.3584	19.9314	11.9789	13.3729	24.6473	24.5045	21.9062	22.0604	0	3.64845	1.12044	0	1.16194	1.09511	1.24069	1.16196				98788	2939	Q04750	DNA topoisomerase 1	Top1	91 kDa	25	0.999997	389890300	418368700	408508700	362621000	802376000	738236500	787107800	805048000	714959500	696214300
1341799	ENSMUSG00000005125	Ndrg1	protein_coding	6596	17.8295	14.9219	12.5764	16.7708	52.6127	64.1221	58.838	41.5738	69.8477	59.2078	64.6861	50.1484	73.4175	64.0117	41.2353	46.4429	294.626	281.539	221.848	258.325	120.261	136.341	58.3122	61.5838				98790	1519	Q01320	DNA topoisomerase 2-alpha	Top2a	173 kDa	43	1	59551450	62896700	61759230	54466000	1424582000	1390587000	1539815000	1421701000	1412446000	1454485000
1922561	ENSMUSG00000005131	4930550C14Rik	protein_coding	3539	0.71318	1.42113	0	0	1.15632	1.0687	1.06978	0	2.88627	2.34487	1.19789	1.11441	2.09764	2.50046	1.2886	1.16107	1.10762	0	0	0	0.580972	0	1.24069	2.32392				98791	2125	Q64511	DNA topoisomerase 2-beta	Top2b	182 kDa	55	0.999999	1752723000	1947115000	1791425000	1688299000	607482900	567048400	625906900	596693200	591015400	588885700
107286	ENSMUSG00000005142	Man2b1	protein_coding	8026	126.946	203.933	94.3232	113.203	37.0023	34.7328	31.0237	36.6828	24.2446	35.7592	35.9367	36.7755	29.8914	32.0059	39.9467	29.0268	49.289	38.3087	45.9382	59.522	36.0203	53.1127	64.5156	69.7175				98797	1487	P17751	Triosephosphate isomerase	Tpi1	32 kDa	10	1	852537800	892110100	754560600	888132500	2669487000	2853166000	1963322000	1926636000	2778012000	2424289000
1338056	ENSMUSG00000005148	Klf5	protein_coding	5201	0.71318	0.710567	0	1.39756	0	2.67176	2.13956	2.44552	0	0.586216	1.19789	2.22882	5.24411	4.50083	3.86581	2.32214	1.66143	2.4323	0	2.38088	0	1.64266	0	1.16196				98809	5911	P58771	Tropomyosin alpha-1 chain	Tpm1	33 kDa	8	0.999693	419126400	260077600	556594200	342243400	230507600	247044200	227944000	278932700	329745500	272096500
1915086	ENSMUSG00000005150	Wdr83	protein_coding	2818	9.27134	9.94794	6.28822	2.79513	19.6575	18.1679	6.41869	15.8959	9.23606	8.20703	14.3747	8.91528	13.1103	14.0026	16.7518	8.1275	8.86094	12.7696	5.60222	10.714	16.2672	14.2364	18.6103	20.9153				98810	6527	P58774	Tropomyosin beta chain	Tpm2	33 kDa	7	0.999269	7502426	6343439	9193138	22483320	15525930	15889440	16090470	10048960	16384160	13364660
109486	ENSMUSG00000005161	Prdx2	protein_coding	3050	79.8761	58.2665	65.3975	47.5172	258.438	217.481	233.212	213.983	198.575	224.521	170.1	225.111	203.996	220.54	181.693	231.053	285.765	293.7	257.702	253.564	224.255	240.924	254.341	245.173				98812	6908	O55060	Thiopurine S-methyltransferase	Tpmt	28 kDa	5	0.998655	8669090	7187311	6183352	5423970	8610976	7386663	6366842	4552034	7677647	7340611
98086	ENSMUSG00000005198	Polr2a	protein_coding	7067	181.148	171.247	158.463	195.659	177.496	146.412	212.887	189.528	152.395	151.83	179.684	210.623	179.873	195.536	202.31	199.704	203.802	206.138	225.209	221.422	194.045	174.67	244.415	195.209				98817	624	P08113	Endoplasmin	Hsp90b1	92 kDa	24	1	467326600	495892800	455115000	417473000	1930756000	1808285000	2062124000	1846968000	1873915000	1983116000
98295	ENSMUSG00000005202	Shbg	protein_coding	1506	0	0	0	0	0.578161	0	0	0	0	0	0	0	0	0	0	0	0	0	0	0	0	0	0	0				98821	4346	Q921I1	Serotransferrin	Tf	77 kDa	16	0.999967	26884770	20723790	12881550	13903500	798347	903025	1247943	1606704	1714803	1419837
2158736	ENSMUSG00000005204	Senp3	protein_coding	3632	22.8218	34.1072	44.0175	40.5293	19.6575	20.8397	44.9308	57.4696	24.8219	24.0349	37.1346	44.5764	26.2205	19.0035	60.5643	58.0536	20.4909	21.2826	47.0586	47.6176	18.0101	26.2826	43.424	33.6968				98822	322	Q62351	Transferrin receptor protein 1	Tfrc	86 kDa	24	1	28196070	23649250	31173110	24983240	1298308000	1225139000	1428225000	1397134000	1275276000	1265851000
1349451	ENSMUSG00000005220	Corin	protein_coding	5400	0	0	0	0	0	0	0	0	0	0	0	0	0	0	0	0	0	0	0	0	0	0	0	0				98834	3306	P02340	Cellular tumor antigen p53	Tp53	43 kDa	3	0.999995	106001	58345.8	76328.2	105745	1356925	1260105	1928314	1939717	1726247	1471306
2681164	ENSMUSG00000005225	Plekha8	protein_coding	7005	4.27908	4.2634	3.77293	4.19269	5.78161	5.34351	7.48847	8.55931	4.04077	7.0346	8.38523	4.45764	8.91498	6.0011	9.02021	11.6107	4.43047	7.90498	2.24089	7.14264	4.06681	5.47554	0	6.97175				98847	2787	Q6PCM1	Lysine-specific demethylase 3A	Kdm3a	148 kDa	36	0.999998	42372840	49259460	44121810	44281820	62849960	61334450	58235360	58417300	59914650	58184170
1277193	ENSMUSG00000005232	G6pc2	protein_coding	1974	0	0	0	0	0	0	0	0	0	0	0	0	0	0	0	0	0	0	0	0	0	0	0	0				98852	4805	P52196	Thiosulfate sulfurtransferase	Tst	33 kDa	6	0.999938	4101207	4715722	4562657	3002291	4635089	4026145	6730263	6113188	3962972	4260222
1913692	ENSMUSG00000005233	Spc25	protein_coding	3188	5.70544	1.42113	1.25764	0	73.4265	70	64.1869	78.2565	73.8885	67.4149	61.0924	75.7799	76.5639	62.0114	63.1415	68.5033	59.8114	67.4964	76.1901	57.1411	66.8118	66.254	55.8308	63.9077				98857	286	P23591	GDP-L-fucose synthase	Tsta3	36 kDa	9	1	174045000	159321100	146549400	165512600	118403700	108805700	107097100	104189300	115377600	109477200
107731	ENSMUSG00000005237	Dnah2	protein_coding	14968	0	0	0	0	0	0	0	0	0	0	0	0	0	0	0	0	0	0	0	0	0	0	0	0				98858	1870	P14685	26S proteasome non-ATPase regulatory subunit 3	Psmd3	61 kDa	22	1	393774200	395440500	351471300	381043500	584398800	597717400	547662500	532629400	584709500	592922400
1919638	ENSMUSG00000005251	Ripk4	protein_coding	3591	0	0	0	0	0	0.534351	0	0	0	0	0	0	0	0.500092	0	0	0.553809	0	0	0	0.580972	0	0	0				98865	5571	P07309	Transthyretin	Ttr	16 kDa	2	0.999809	9880906	8405626	6498809	8979247	97966.6	225613	454765	295614	317518	418681
109353	ENSMUSG00000005262	Ufd1	protein_coding	4336	77.7366	66.0827	46.5328	67.083	55.5035	63.0534	49.21	52.5786	66.3842	68.5873	49.1135	44.5764	67.1245	65.512	61.8529	56.8925	58.7037	76.6175	54.9017	66.6646	70.8786	67.3491	62.0343	67.3936				98869	4940	P68369	Tubulin alpha-1A chain	Tuba1a	50 kDa	17	0.999924	947344900	1320351000	966582700	813483800	3417538000	3768190000	4483883000	3319491000	3487528000	3982500000
2176561	ENSMUSG00000005267	Zfp287	protein_coding	7632	28.5272	19.1853	21.3799	12.5781	1.73448	4.27481	3.20935	2.44552	5.77254	4.68973	3.59367	3.34323	2.09764	1.50028	3.86581	2.32214	2.76904	5.47268	2.24089	3.57132	4.06681	5.47554	3.72206	2.32392				98874	2791	P10639	Thioredoxin	Txn	12 kDa	5	0.999998	1063628000	806042200	959371900	1038980000	3072626000	2101502000	2235486000	2031213000	3043870000	2840887000
97763	ENSMUSG00000005268	Prlr	protein_coding	15339	2.85272	1.42113	1.25764	5.59025	0.578161	0.534351	1.06978	0	1.15451	0.586216	1.19789	3.34323	0	0	2.5772	0	3.32285	0.608075	0	3.57132	1.16194	0.547554	0	1.16196				98878	3397	P07607	Thymidylate synthase	Tyms	35 kDa	9	0.999994	8716563	8508537	8723754	7098191	179637700	170537200	186389700	159388700	151705000	135580200
1932557	ENSMUSG00000005299	Letm1	protein_coding	9650	89.1475	79.5835	70.428	79.6611	105.225	97.7862	116.606	92.9296	107.369	131.899	99.4249	106.983	105.407	126.023	114.686	117.268	94.7013	88.779	99.7194	74.9977	79.5932	87.6086	107.94	81.3371				98884	1913	Q9D883	Splicing factor U2AF 35 kDa subunit	U2af1	28 kDa	4	1	99631770	111985800	138497000	112760600	157743100	120707300	172729900	144357700	130417100	134047700
1860276	ENSMUSG00000005312	Ubqln1	protein_coding	4406	87.0079	119.375	96.8385	106.215	112.163	122.366	138.002	135.726	126.419	135.416	172.496	147.102	114.846	129.524	140.458	145.134	162.266	161.748	162.464	171.423	144.662	160.433	137.716	176.618				98885	6642	Q64707	U2 small nuclear ribonucleoprotein auxiliary factor 35 kDa subunit-related protein 1	Zrsr1	51 kDa	7	0.999144	3550988	3071294	3612917	3582792	652228	195770	603937	918762	644527	1016929
95525	ENSMUSG00000005320	Fgfr4	protein_coding	3542	0	0	0	0	0	0	0	0	0	0	0	0	0	0	0	0	0	0	0	0	0	0	0	0				98886	1368	P26369	Splicing factor U2AF 65 kDa subunit	U2af2	54 kDa	8	1	1132915000	1166019000	1051542000	932820500	895216600	991072000	989880100	841837200	880458400	974153600
2137858	ENSMUSG00000005338	Cadm3	protein_coding	7248	0	0	0	0	0	0	0	0	0	0	0	0	0	0	0	0	0	0	0	0	0	0	0	0				98890	1151	Q02053	Ubiquitin-like modifier-activating enzyme 1	Uba1	118 kDa	26	1	2020141000	2200323000	2178663000	1788410000	1765157000	1884901000	1734076000	1496177000	1804902000	1987205000
95494	ENSMUSG00000005339	Fcer1a	protein_coding	998	0	0	0	0	0	0	0	0	0	0	0	0	0	0	0	0	0	0	0	0	0	0	0	0				98904	6360	P52623	Uridine-cytidine kinase 1	Uck1	31 kDa	7	0.999432	39508080	39774880	42810310	36687690	23713840	24873680	24502010	24090220	23034160	21976280
1929468	ENSMUSG00000005354	Txn2	protein_coding	4208	77.0234	70.3461	51.5634	68.4806	117.945	131.985	149.769	136.949	128.15	137.175	135.362	160.475	110.126	130.524	132.726	138.168	114.638	102.157	100.84	115.473	97.0224	106.225	110.421	120.844				98905	1016	P35123	Ubiquitin carboxyl-terminal hydrolase 4	Usp4	108 kDa	28	1	139657500	141821500	133412800	124804600	210920400	209549800	200805000	176659500	191159900	209719200
1335092	ENSMUSG00000005355	Casp14	protein_coding	2394	0	0	0	0	0	0	0	0	0	0	0	0	0	0	0	0	0	0	0	0	0	0	0	0				98916	4188	P70697	Uroporphyrinogen decarboxylase	Urod	41 kDa	11	0.999975	34001830	36862520	39895250	42245470	43313270	42815670	40200490	36182880	37387690	36596890
1096331	ENSMUSG00000005357	Slc1a6	protein_coding	2152	0	0	0	0	0	0	0	0	0	0	0	0	0	0	0	0	0	0	0	0	0	0	0	0				98917	3987	P51163	Uroporphyrinogen-III synthase	Uros	29 kDa	6	0.999982	28805130	27004440	31502800	30628350	11328660	12927190	12482870	10899480	11053190	12683390
99917	ENSMUSG00000005360	Slc1a3	protein_coding	8537	0.71318	0	0	0	0	0	0	0	0	0	0	0	0	0	0	0	0	0	0	0	0	0.547554	0	0				98923	2712	P27870	Proto-oncogene vav	Vav1	98 kDa	25	0.999998	385971700	390192600	386276100	350687200	179645900	196970900	195145500	183480500	175718600	188747700
1913277	ENSMUSG00000005362	Crbn	protein_coding	6982	79.8761	103.743	93.0656	96.4319	37.5805	30.458	25.6748	31.7917	28.8627	30.4832	29.9473	25.6314	33.5623	21.0039	39.9467	22.0604	29.3519	24.9311	30.252	36.9036	36.0203	29.0204	27.2951	18.5913				98927	1521	Q64727	Vinculin	Vcl	117 kDa	35	1	84218570	70400560	57279720	63334730	82924720	79558530	66369570	63618740	92933450	90238310
96558	ENSMUSG00000005364	Il5ra	protein_coding	3575	0.71318	0	0	1.39756	0	0	0	0	0	0	0	0	1.04882	0	0	1.16107	0	0	0	0	0	0	0	0				98931	897	P26040	Ezrin	Ezr	69 kDa	24	1	780875800	789808800	799368700	623191400	276170600	288260100	263804800	245577800	312710200	278923500
1343961	ENSMUSG00000005370	Msh6	protein_coding	4346	72.7443	60.3982	37.7293	37.7342	87.3024	87.6336	77.0243	75.811	88.897	73.8633	76.665	85.8096	99.1136	104.519	115.974	91.7247	120.73	119.183	94.1172	99.9969	109.804	98.5597	94.2921	105.738				98932	667	P20152	Vimentin	Vim	54 kDa	31	1	16030730000	17375330000	14909100000	13972780000	1573408000	1626040000	1758603000	1687402000	1383356000	1373983000
2147134	ENSMUSG00000005371	Fbxo11	protein_coding	4397	72.0312	68.2144	57.8516	74.0709	100.022	82.2901	44.9308	75.811	66.9614	80.3116	62.2903	62.4069	71.3198	66.0121	79.8933	61.5368	42.0895	35.8764	34.7337	38.0941	45.8968	48.1847	28.5358	44.1544				98935	7435	P98156	Very low-density lipoprotein receptor	Vldlr	96 kDa	6	0.996891	125391	185403	232499	148082	981358	911214	761256	456400	922248	1155655
1927999	ENSMUSG00000005373	Mlxipl	protein_coding	5538	0	0	0	0	0	0	0	0	0.577254	0	0	0	0	0	0	0	0	0	0	0	0	0	0	0				98941	7736	Q8CIZ8	von Willebrand factor	Vwf	309 kDa	7	0.994328	2348791	1950979	1179604	606182	222527	231418	267771	208244	82283.3	84647.1
1351652	ENSMUSG00000005374	Tbl2	protein_coding	7855	9.98452	10.6585	8.8035	11.1805	25.4391	24.5801	9.62804	19.5641	22.5129	26.3797	21.562	27.8602	31.4646	31.5058	25.772	24.3825	33.2285	32.228	31.3724	27.3801	24.9818	29.0204	17.3696	24.4011				98970	7996	O35426	X-box-binding protein 1	Xbp1	30 kDa	2	0.989393	59943.5	184966	74379.3	86262.6	120421	170739	114800	793385	237077	56502.7
1913388	ENSMUSG00000005378	Bud23	protein_coding	3386	37.0853	23.4487	26.4105	22.361	47.9874	39.542	38.5121	31.7917	41.5623	28.7246	28.7494	20.0594	49.2946	52.0095	46.3897	38.3154	35.4438	38.9168	43.6973	26.1897	49.9636	48.7323	44.6647	32.5348				98973	5547	Q00519	Xanthine dehydrogenase/oxidase	Xdh	147 kDa	12	0.999813	21042060	16541700	16855450	15617010	2798401	2801899	2610343	4152535	3525388	3671533
97342	ENSMUSG00000005397	Nid1	protein_coding	6943	0	0	0	0	0.578161	2.67176	3.20935	2.44552	0	0	0	0	0	0	0	0	0	0	0	0	0	0	0	1.16196				99135	4287	Q64267	DNA repair protein complementing XP-A cells homolog	Xpa	31 kDa	4	0.99997	9824415	9022562	9137770	9619202	4524425	4223424	3678696	2804322	3202139	3319662
103197	ENSMUSG00000005410	Mcm5	protein_coding	3993	22.8218	19.1853	20.1223	22.361	162.463	149.084	175.444	154.068	163.363	182.313	144.945	145.988	201.374	191.035	176.538	178.805	180.542	197.624	142.296	184.518	146.986	175.217	220.842	148.731				99137	483	Q60596	DNA repair protein XRCC1	Xrcc1	69 kDa	15	1	77804730	82923990	78881390	77424570	88688710	85519850	83993620	70177920	81651190	82355900
96163	ENSMUSG00000005413	Hmox1	protein_coding	1751	2.13954	0.710567	1.25764	0	1.15632	8.01527	3.20935	1.22276	5.19528	2.93108	3.59367	2.22882	7.34175	9.00165	2.5772	3.48322	9.41475	12.1615	1.12044	4.76176	1.16194	3.83288	2.48137	1.16196				99146	3327	P62960	Y-box-binding protein 1	Ybx1	36 kDa	10	0.999995	3245674	6895312	7453115	4329164	37910890	46830920	59662050	25425060	28748350	55732810
1349438	ENSMUSG00000005417	Mprip	protein_coding	13327	54.2017	58.9771	54.0787	55.9025	42.2058	47.0229	50.2797	53.8014	50.2211	45.7249	44.3219	40.1188	48.2458	54.0099	43.8125	56.8925	55.3809	52.2945	71.7084	49.9985	34.2774	49.8274	58.3122	45.3164				99150	1229	Q00899	Transcriptional repressor protein YY1	Yy1	45 kDa	9	1	99612730	83874740	90629120	76998070	61867890	48752500	54668680	40380230	47194150	44362410
1918972	ENSMUSG00000005442	Cic	protein_coding	10294	67.7521	81.0046	52.821	71.2757	37.5805	31.5267	23.5352	30.569	38.676	39.2765	20.3641	17.8306	35.6599	41.0075	29.6378	25.5436	38.7666	37.7007	36.9746	46.4271	34.2774	40.519	33.4985	37.1827				99154	6889	P08042	Zinc finger protein 1	Zfp1	47 kDa	6	0.998698	2067425	2277204	1013510	1325810	1394560	853804	1068648	1223245	1086785	921444
108414	ENSMUSG00000005447	Pafah1b3	protein_coding	2107	3.5659	2.1317	5.03057	5.59025	34.6897	24.5801	34.233	29.3462	30.5944	26.3797	21.562	24.517	31.989	36.5067	25.772	33.6711	63.688	57.7672	49.2995	55.9506	31.3725	37.2337	21.0917	33.6968				99156	8144	P10751	Zinc finger protein 11	Zfp11	76 kDa	4	0.985086	326268	251905	349600	624189	589680	416939	363622	660644	332140	369789
1355318	ENSMUSG00000005465	Il27ra	protein_coding	3495	59.1939	46.1868	40.2446	58.6977	8.09426	11.7557	17.1165	15.8959	13.2768	10.5519	14.3747	11.1441	7.86616	13.5025	21.9062	17.4161	6.64571	10.9454	19.0475	11.9044	11.0385	15.3315	14.8882	16.2674				99157	3625	Q7TSI0	Zinc finger protein 12	Znf12	79 kDa	8	0.99999	1934986	1824465	1549152	2934693	1396434	1211593	1094041	3192976	1729258	1012881
97592	ENSMUSG00000005469	Prkaca	protein_coding	2488	42.0776	29.1332	36.4717	36.3367	50.8782	52.9008	74.8847	57.4696	49.6438	42.7938	45.5198	65.7502	53.4899	45.5084	61.8529	66.1811	57.5961	55.3349	60.5039	73.8072	55.7734	62.4212	73.2004	74.3653				99167	1340	P08043	Zinc finger protein 2	Zfp2	53 kDa	4	1	1603544	1772887	1330855	2339371	2037975	1875910	1752787	3422070	2285896	1161472
1914179	ENSMUSG00000005470	Asf1b	protein_coding	2338	9.27134	11.3691	1.25764	9.78294	42.7839	57.1756	49.21	36.6828	46.7575	52.7595	27.5515	33.4323	66.6001	72.0132	52.8327	49.9261	67.5647	74.1852	61.6244	58.3315	66.2309	70.0869	60.7936	61.5838				99173	5727	P10076	Zinc finger protein 26	Zfp26	98 kDa	6	0.999763	1022944	1517428	725941	1372601	728987	373358	210076	791703	424819	364588
1891705	ENSMUSG00000005474	Myl10	protein_coding	1203	2.85272	3.55283	1.25764	1.39756	0.578161	0	1.06978	0	1.73176	3.5173	0	1.11441	2.62205	1.00018	3.86581	0	0.553809	1.82423	0	1.19044	0	0	0	0				99174	7956	P10077	Zinc finger protein 27	Zfp27	93 kDa	1	0.990319	335704	273203	814495	316382	323213	550016	320067	643660	622675	596129
1915528	ENSMUSG00000005481	Ddx39	protein_coding	5155	87.0079	70.3461	72.9433	72.6733	231.843	206.259	293.12	229.879	264.959	263.211	251.557	266.344	256.961	291.053	260.298	314.651	233.707	246.271	265.545	290.467	242.266	212.451	306.449	256.793				99176	6611	Q07230	Zinc finger and SCAN domain-containing protein 2	Zscan2	69 kDa	4	0.999188	1250644	581895	660182	1281422	172665	284024	147271	613631	297856	145951
1931874	ENSMUSG00000005483	Dnajb1	protein_coding	3204	87.7211	105.874	120.734	127.178	42.2058	45.4198	58.838	56.2469	49.6438	48.656	45.5198	46.8052	45.0993	54.51	37.3694	42.9597	88.0556	58.9833	67.2266	82.1403	67.3928	50.9225	55.8308	42.9925				99177	6871	Q8BLB0	Zinc finger protein 3	Zfp3	57 kDa	2	0.998747	223641	155760	449032	303887	89000.7	270517	218016	377626	334388	317660
1860077	ENSMUSG00000005493	Msh4	protein_coding	6895	0	0	0	0	0	0	0	0	0	0	0	0	0	1.00018	0	0	0.553809	0	0	0	0	0	0	0				99178	7050	Q60585	Zinc finger protein 30	Zfp30	63 kDa	4	0.998346	2246973	1954114	1511641	3499169	1503651	2077519	1167199	2276436	1794951	1304529
2443184	ENSMUSG00000005501	Usp40	protein_coding	11871	46.3567	26.291	25.1529	23.7586	20.8138	18.1679	23.5352	17.1186	13.8541	14.0692	21.562	16.7161	14.1591	14.5027	21.9062	22.0604	8.86094	12.7696	7.8431	14.2853	9.29556	15.3315	12.4069	15.1055				99179	7721	P15620	Zinc finger protein 271	Znf271	67 kDa	6	0.994584	2590613	3048455	2606385	4627934	1703102	1734007	1169086	2383208	1881760	1348325
95461	ENSMUSG00000005503	Evx1	protein_coding	2877	0	0	0	0	0	0	0	0	0	0	0	0	0	0	0	0	0	0	0	0	0	0	0	0				99180	5924	P22893	mRNA decay activator protein ZFP36	Zfp36	34 kDa	1	0.999687	74659.5	47752.9	63045.5	269673	123338	101931	74469.8	265705	163565	102010
1914386	ENSMUSG00000005505	Kbtbd4	protein_coding	3139	12.1241	13.5008	5.03057	13.9756	12.1414	6.94656	10.6978	14.6731	8.6588	19.9314	9.58312	8.91528	9.43939	7.00128	2.5772	5.80536	9.41475	13.3777	17.9271	16.6662	8.13361	9.85597	13.6475	10.4576				99181	7951	P17141	Zinc finger protein 37	Zfp37	67 kDa	4	0.990434	118007	103092	153291	45334.8	443332	338326	365390	624023	586132	430102
1342295	ENSMUSG00000005506	Celf1	protein_coding	8446	417.21	418.524	301.834	304.669	223.17	254.351	213.956	231.101	256.878	269.659	294.681	270.802	265.352	272.05	259.009	284.463	242.568	299.173	314.845	302.372	218.446	208.071	203.472	280.032				99182	6412	Q07231	Zinc finger and SCAN domain-containing protein 21	Zscan21	63 kDa	8	0.999377	3279118	3670618	3865188	3641587	3967478	3566218	4100946	4463763	3588962	3559029
1915599	ENSMUSG00000005510	Ndufs3	protein_coding	2178	17.1163	12.0796	2.51529	11.1805	32.377	22.4427	20.3259	22.0097	27.1309	19.9314	21.562	17.8306	18.3544	23.5043	18.0404	12.7718	25.4752	24.323	14.5658	15.4757	18.0101	20.2595	17.3696	15.1055				99186	3934	Q02526	Zinc finger protein 41	Zfp41	23 kDa	3	0.999983	4472358	2394439	3198699	5451841	368513	850227	538465	588321	459587	398525
97744	ENSMUSG00000005514	Por	protein_coding	4021	62.7598	52.582	37.7293	32.144	49.1437	38.4733	71.6754	51.3559	40.4077	49.2422	46.7177	44.5764	51.3922	52.5096	60.5643	37.1543	64.7956	57.7672	56.0222	58.3315	49.3827	49.8274	50.8681	65.0697				99207	7617	P16374	Zinc finger protein 60	Zfp60	82 kDa	3	0.995508	1060241	691782	712446	572023	486533	486303	705780	429450	557102	453330
96433	ENSMUSG00000005533	Igf1r	protein_coding	16791	88.4343	103.743	101.869	100.625	116.21	120.763	123.025	123.499	65.8069	65.07	87.446	72.4366	87.5766	96.0176	91.4907	126.557	162.82	155.059	164.705	202.375	98.7653	93.6317	100.496	119.682				99211	2848	P17012	Zinc finger X-chromosomal protein	Zfx	90 kDa	11	0.999998	40405770	38111720	37782980	43372620	19328900	20497000	21320400	20921820	20150130	19704900
96575	ENSMUSG00000005534	Insr	protein_coding	13746	22.1086	36.2389	23.8952	23.7586	6.93794	10.687	5.34891	7.33655	5.19528	7.62081	13.1768	8.91528	14.6835	5.00092	11.5974	15.0939	11.0762	13.3777	8.96355	3.57132	6.3907	13.6888	9.92548	9.29567				99216	7175	Q03146	Epithelial discoidin domain-containing receptor 1	Ddr1	101 kDa	4	0.997945	1224916	1741827	1137434	1127414	1020144	709458	533041	739611	1146560	847171
95497	ENSMUSG00000005540	Fcer2a	protein_coding	3092	4.27908	0.710567	3.77293	0	0.578161	0	0	0	0.577254	0	1.19789	4.45764	4.71969	1.50028	0	3.48322	0	2.4323	0	0	0.580972	0	0	1.16196				99217	7318	P55288	Cadherin-11	Cdh11	88 kDa	2	0.997384	528708	219296	120154	223202	119726	52610.4	35222.6	174893	133791	117465
88597	ENSMUSG00000005547	Cyp2a5	protein_coding	2073	0	0	0	0	0	0	0	0	0	0	0	0	0	0	0	0	0	0	0	0	0	0	0	0				99240	1663	Q9Z1N5	Spliceosome RNA helicase Ddx39b	Ddx39b	49 kDa	14	1	734974000	739198500	728522500	653874700	406313200	411325200	488800600	377891200	392750000	463175700
88113	ENSMUSG00000005553	Atp4a	protein_coding	3761	0	0	0	0	0	0	0	0	0.577254	0	0	1.11441	0	0	0	0	0.553809	0	0	0	0	0	0	0				99256	1955	Q8VDJ3	Vigilin	Hdlbp	142 kDa	41	1	195311000	186681400	180655500	184983400	692493900	661661400	620147200	625556500	689492600	714647100
109274	ENSMUSG00000005566	Trim28	protein_coding	4158	121.954	164.141	208.769	199.852	268.845	337.71	332.702	325.254	292.668	257.349	298.275	278.602	301.536	342.563	302.821	340.194	333.393	290.66	368.626	333.323	289.905	254.613	303.968	318.377				99257	1826	P60229	Eukaryotic translation initiation factor 3 subunit E	Eif3e	52 kDa	18	1	592022100	547300600	476051900	445898200	1101544000	1245806000	1184854000	1008630000	1244116000	1222897000
108278	ENSMUSG00000005575	Ube2m	protein_coding	2357	12.1241	14.9219	21.3799	11.1805	54.3472	43.2824	58.838	35.46	57.1481	45.7249	58.6966	57.9493	55.0631	53.5098	51.5441	58.0536	57.5961	52.2945	62.7448	48.808	45.3159	58.0407	53.3495	40.6685				99259	6445	P41242	Megakaryocyte-associated tyrosine-protein kinase	Matk	56 kDa	5	0.999347	3197411	2973357	3816565	2986549	173666	442448	229383	415813	184310	346774
108450	ENSMUSG00000005580	Adcy9	protein_coding	5197	0	2.84227	3.77293	6.98782	0	3.20611	2.13956	2.44552	2.88627	2.34487	3.59367	2.22882	1.57323	2.50046	0	1.16107	1.10762	1.82423	2.24089	2.38088	1.16194	3.28532	1.24069	2.32392				99260	6164	Q62074	Protein kinase C iota type	Prkci	68 kDa	6	0.999563	2802192	3978794	3527103	2634621	6633533	6614943	6030689	5054588	6873776	6406658
99458	ENSMUSG00000005583	Mef2c	protein_coding	15715	20.6822	7.10567	6.28822	12.5781	1.15632	0	1.06978	0	0.577254	0.586216	0	1.11441	11.537	4.50083	0	2.32214	1.10762	1.82423	2.24089	0	1.74292	0	0	0				99262	7443	P67984	60S ribosomal protein L22	Rpl22	15 kDa	2	0.99684	854164400	679591200	861253600	668092700	1665952000	1635687000	1655439000	1607772000	1654588000	1791893000
109345	ENSMUSG00000005609	Ctr9	protein_coding	8000	96.2793	83.1363	84.2621	86.6489	100.6	85.4962	71.6754	64.8062	72.1567	82.0703	65.884	76.8943	89.6742	97.0178	63.1415	73.1475	97.4704	85.1306	44.8177	61.9028	57.5163	76.11	69.4784	87.1469				99400	5611	Q64430	Copper-transporting ATPase 1	Atp7a	162 kDa	13	0.999799	4105658	4021351	3647350	3621531	5844303	6341204	5016528	5187860	5405291	5404905
109207	ENSMUSG00000005610	Eif4g2	protein_coding	10166	783.785	927.29	874.062	923.789	900.197	1094.35	976.711	1215.42	1035.59	1136.09	1100.86	1366.27	1123.81	1336.75	1271.85	1451.34	1051.13	1258.72	1450.97	1417.81	1066.67	927.009	786.595	1211.92				99402	8043	Q60613	Adenosine receptor A2a	Adora2a	45 kDa	2	0.988307	252063	150782	247677	375611	299711	362741	219227	378627	578276	440215
1338023	ENSMUSG00000005611	Mrvi1	protein_coding	6827	0	0.710567	1.25764	1.39756	0	0	0	0	0	0	0	0	0	0	0	0	0	1.21615	0	0	0.580972	1.09511	0	0				99418	2135	Q9Z329	Inositol 1,4,5-trisphosphate receptor type 2	Itpr2	307 kDa	68	0.999999	127786600	131629500	130897100	122641500	30495730	31026690	35653340	31948000	31520480	29570590
88557	ENSMUSG00000005615	Pcyt1a	protein_coding	7412	14.9768	11.3691	15.0917	13.9756	18.5012	20.8397	20.3259	12.2276	23.6674	21.69	31.1451	33.4323	17.83	25.0046	15.4632	25.5436	21.0447	23.7149	23.5293	17.8566	18.0101	16.9742	18.6103	23.2392				99421	6646	Q61985	Endoplasmic reticulum membrane sensor NFE2L1	Nfe2l1	82 kDa	4	0.999136	463937	346732	286592	435452	3375017	3230237	4525726	3218145	4279227	3638518
2443541	ENSMUSG00000005621	Zfp592	protein_coding	7412	83.442	105.164	130.795	111.805	30.6426	46.4885	66.3265	59.9152	44.4485	40.4489	44.3219	37.8899	41.9528	35.5065	61.8529	41.7986	32.6747	24.9311	31.3724	30.9514	40.6681	30.663	42.1833	67.3936				99425	3010	P46638	Ras-related protein Rab-11B	Rab11b	24 kDa	9	0.999997	1094707000	1081670000	1034043000	977417000	752302300	683898200	649866600	731269700	694586400	640857900
1201670	ENSMUSG00000005625	Psmd4	protein_coding	2808	261.737	246.567	249.013	223.61	361.351	419.466	342.33	328.922	413.314	436.731	309.056	354.382	407.991	456.084	323.439	401.731	454.123	456.057	414.564	361.894	361.365	308.82	368.484	328.834				99427	7516	Q11204	CMP-N-acetylneuraminate-beta-galactosamide-alpha-2,3-sialyltransferase 2	St3gal2	40 kDa	4	0.996393	134274	80230	60340	222770	231538	85775.4	172749	452235	86759.2	157733
1355285	ENSMUSG00000005628	Tmod4	protein_coding	1717	3.5659	0.710567	0	0	0	0	0	0	0	0	0	0	0	0	0	0	0.553809	0	0	0	0	0	0	0				99430	3548	Q61666	Protein HIRA	Hira	112 kDa	16	0.999991	39056760	38961640	43211380	36622090	31643200	31345300	36765840	33674250	30627410	29272530
1346037	ENSMUSG00000005640	Insrr	protein_coding	5714	0	0	0	0	0	0	0	0	0	0	0	0	0	0.500092	0	0	0	0	0	0	0	0	0	0				99431	455	P84078	ADP-ribosylation factor 1	Arf1	21 kDa	7	1	6551575	4756438	4549061	963409	5111019	5766343	7713930	1479830	5273140	6211544
1352746	ENSMUSG00000005649	Cabp5	protein_coding	2526	0	0	0	0	0	0	0	0	0	0	0	0	0	0	0	0	0	0	0	0	0	0	0	0				99433	7243	P61750	ADP-ribosylation factor 4	Arf4	20 kDa	5	0.997709	31383490	35523490	29355630	40630430	48094720	41699650	34762460	42747090	43201090	43218880
1919433	ENSMUSG00000005656	Snx6	protein_coding	2998	104.837	76.7412	83.0045	92.2392	108.694	117.557	102.699	92.9296	124.11	131.312	114.997	102.526	92.2963	101.519	110.82	99.8522	122.946	147.762	144.537	138.091	114.452	107.321	93.0514	135.949				99434	1326	P84084	ADP-ribosylation factor 5	Arf5	21 kDa	8	1	106382600	135853500	107443300	136884900	72021860	96209340	77060660	81632900	63500660	77532350
1338850	ENSMUSG00000005667	Mthfd2	protein_coding	3487	82.7289	60.3982	62.8822	53.1074	652.744	696.259	816.244	804.575	770.056	801.944	771.441	958.392	580.522	630.116	633.992	669.939	429.756	477.339	533.331	461.89	443.863	430.377	614.139	601.894				99435	1008	P62331	ADP-ribosylation factor 6	Arf6	20 kDa	5	1	267630700	218504000	221170200	208075600	319180200	272293700	270065400	236979100	302229000	295477800
96677	ENSMUSG00000005672	Kit	protein_coding	8911	4.27908	1.42113	0	2.79513	0	0.534351	0	0	0.577254	0	1.19789	0	0	0	0	2.32214	0.553809	1.82423	1.12044	1.19044	4.06681	2.73777	6.20343	3.48588				99436	3966	P61211	ADP-ribosylation factor-like protein 1	Arl1	20 kDa	6	0.999982	60447290	50091140	56950430	59593510	95196400	97908610	98815020	89785080	103754800	100126600
3589112	ENSMUSG00000005674	Tomm40l	protein_coding	5135	12.1241	9.94794	15.0917	8.38538	17.923	25.6488	38.5121	28.1234	25.3992	22.2762	20.3641	26.7458	11.537	18.5034	20.6176	30.1879	24.3676	26.7553	26.8906	36.9036	20.915	14.784	35.9799	13.9435				99445	6	P62774	Myotrophin	Mtpn	13 kDa	2	1	25144230	19950810	31525220	28840380	12846480	14924200	14985890	13281690	14165120	16390470
1346307	ENSMUSG00000005677	Nr1i3	protein_coding	4414	0	0.710567	0	0	0	0	0	0	0	0	0	0	0	0.500092	0	0	0	0	0	0	0	0	0	0				99449	4640	Q64112	Interferon-induced protein with tetratricopeptide repeats 2	Ifit2	55 kDa	9	0.999952	13699430	12682370	17988690	15069910	3559330	2339626	3447462	4169173	2432907	3625566
88050	ENSMUSG00000005681	Apoa2	protein_coding	537	0	0	0	0	1.73448	1.0687	0	0	0	1.75865	0	1.11441	0.524411	2.00037	0	0	1.66143	3.04038	1.12044	0	0.580972	0.547554	0	0				99450	568	Q64282	Interferon-induced protein with tetratricopeptide repeats 1	Ifit1	54 kDa	14	1	117178400	149433200	160111300	151046800	24540960	28908130	12979630	13130070	21819740	28985070
1918984	ENSMUSG00000005682	Pan2	protein_coding	8472	25.6745	28.4227	40.2446	36.3367	13.8759	15.4962	22.4654	25.6779	12.6996	10.5519	20.3641	16.7161	9.43939	14.0026	15.4632	18.5772	12.1838	9.72921	22.4089	19.047	13.3624	9.30842	17.3696	15.1055				99463	8293	Q5M9N4	Phosphatidylinositol N-acetylglucosaminyltransferase subunit H	Pigh	21 kDa	3	0.978997	0	0	0	0	386216	325834	602252	789694	103649	320870
88529	ENSMUSG00000005683	Cs	protein_coding	5779	97.7056	72.4778	76.7162	61.4928	178.652	149.618	186.142	138.172	188.762	201.658	204.839	162.704	193.507	176.032	158.498	138.168	219.308	227.42	181.512	184.518	190.559	208.618	188.584	175.456				99470	24	P54103	DnaJ homolog subfamily C member 2	Dnajc2	72 kDa	22	1	166107900	165631500	170288700	196240400	383421400	388364100	365637900	366646200	417737100	416241800
1096344	ENSMUSG00000005686	Ampd3	protein_coding	5627	14.9768	6.3951	10.0611	22.361	0.578161	1.60305	3.20935	6.11379	1.73176	1.17243	1.19789	4.45764	3.14646	1.00018	1.2886	4.64429	1.66143	3.04038	8.96355	7.14264	3.48583	2.73777	4.96274	2.32392				99473	47	Q8BWG8	Beta-arrestin-1	Arrb1	47 kDa	12	1	140528400	124742400	128473700	126767900	27595810	22250660	17750240	18641880	21952310	24738100
1915433	ENSMUSG00000005687	Bcas2	protein_coding	4390	58.4807	79.5835	80.4892	82.4562	106.96	129.313	145.49	133.281	114.873	116.657	118.591	156.017	136.347	127.023	104.377	125.396	109.1	131.952	160.223	129.758	117.356	130.865	152.604	141.759				99474	845	Q91YI4	Beta-arrestin-2	Arrb2	46 kDa	11	1	194186700	192346900	182961100	190047800	85615580	82625980	86738030	80606430	87114830	88365430
1328352	ENSMUSG00000005696	Sh2d1a	protein_coding	5505	44.2171	30.5544	30.1834	36.3367	40.4713	28.3206	47.0704	34.2372	47.3348	35.173	33.5409	39.0043	24.6473	16.503	14.1746	15.0939	24.9214	31.0118	34.7337	41.6654	36.0203	35.591	37.2206	37.1827				99476	6284	Q9Z1Q2	Phosphatidylserine lipase ABHD16A	Abhd16a	63 kDa	10	0.999488	34295020	31630280	33428880	31745610	9042457	7683078	10074770	9209413	9658603	8872572
109447	ENSMUSG00000005698	Ctcf	protein_coding	4860	360.156	331.835	288	301.874	259.016	236.718	196.84	212.76	223.974	240.935	235.984	201.708	304.683	250.546	247.412	218.282	215.985	227.42	187.114	192.851	249.237	249.685	213.398	213.8				99484	2475	Q60680	Inhibitor of nuclear factor kappa-B kinase subunit alpha	Chuk	85 kDa	15	0.999999	26454300	25199250	27595260	23815790	35946800	32264840	35936660	32928320	38091010	37264410
1927223	ENSMUSG00000005699	Pard6a	protein_coding	1582	4.99226	8.5268	8.8035	11.1805	13.8759	12.2901	10.6978	20.7869	17.3176	23.4487	15.5726	17.8306	14.1591	14.5027	12.886	16.255	17.1681	13.9857	19.0475	22.6183	14.5243	20.2595	6.20343	15.1055				99495	92	Q7JJ13	Bromodomain-containing protein 2	Brd2	88 kDa	19	1	113702000	87321200	113683300	109676900	96685130	96637050	87286780	87005480	94834090	93362590
892013	ENSMUSG00000005705	Agrp	protein_coding	1013	0.71318	1.42113	0	0	0	0	0	0	0	0	2.39578	0	0	1.00018	0	0	0	0	0	0	0	1.64266	0	0				99501	6702	Q8K0E8	Fibrinogen beta chain	Fgb	55 kDa	5	0.999056	7147389	9886766	4200768	28384650	173588	141200	567319	642482	586376	769271
97821	ENSMUSG00000005716	Pvalb	protein_coding	1041	0	0	0	0	0	0	0	0	0	0	0	0	0	0	0	0	0	0	0	0	0	0	0	0				99510	3245	P20065	Thymosin beta-4	Tmsb4x	6 kDa	1	0.999995	1823940	1924684	1715941	7074507	888566	537384	579271	1076783	910395	592196
103239	ENSMUSG00000005718	Tfap4	protein_coding	2541	23.5349	15.6325	8.8035	11.1805	27.7517	33.1298	34.233	40.351	25.3992	28.7246	16.7705	25.6314	25.1717	25.0046	28.3492	29.0268	24.3676	34.6603	24.6497	33.3323	24.4008	22.4497	22.3323	34.8588				99511	222	P35235	Tyrosine-protein phosphatase non-receptor type 11	Ptpn11	68 kDa	23	1	209852800	231022900	205882100	207010000	160688200	165827300	140457200	149529000	180888100	181250300
96269	ENSMUSG00000005732	Ranbp1	protein_coding	1666	72.7443	75.3201	100.611	104.817	555.613	671.679	712.475	627.275	644.215	638.39	658.84	606.239	591.535	661.621	626.26	640.912	526.118	654.897	784.31	647.599	559.476	580.955	692.303	584.465				99515	6157	P48025	Tyrosine-protein kinase SYK	Syk	71 kDa	7	0.999565	5024013	4812578	1530872	3222646	181052	329089	333519	394787	286855	163201
88334	ENSMUSG00000005763	Cd247	protein_coding	5329	442.171	444.104	491.739	540.857	134.133	222.824	242.84	222.542	163.94	173.52	186.871	210.623	137.396	181.033	179.116	226.409	258.629	256.608	300.279	351.18	163.253	156.053	191.066	190.561				99517	1409	P17879	Heat shock 70 kDa protein 1B	Hspa1b	70 kDa	13	1	56074510	54298990	46305010	56158430	41969280	37988640	51819620	50361250	42617610	54679370
1858421	ENSMUSG00000005774	Rfx5	protein_coding	5497	22.1086	17.0536	7.54586	8.38538	10.9851	20.8397	6.41869	14.6731	12.1223	11.1381	9.58312	13.3729	10.4882	12.5023	21.9062	10.4496	13.8452	11.5534	16.8066	20.2375	14.5243	14.2364	18.6103	12.7815				99517	1409.1	P17879	Heat shock 70 kDa protein 1B	Hspa1b	70 kDa	13	1	56074510	54298990	46305010	56158430	41969280	37988640	51819620	50361250	42617610	54679370
1098257	ENSMUSG00000005779	Psmb4	protein_coding	1951	174.729	157.746	178.585	181.683	484.499	424.275	553.077	486.658	426.59	506.491	388.116	497.027	485.604	584.607	510.286	580.536	435.848	468.218	396.637	455.938	417.719	464.326	491.311	460.136				99523	905	P35700	Peroxiredoxin-1	Prdx1	22 kDa	8	1	3207808000	3180789000	3166725000	3009324000	3980018000	3832749000	3706410000	3469859000	3710515000	3531245000
1202395	ENSMUSG00000005800	Mmp8	protein_coding	2425	0	0	0	0	0	0	0	0	0	0	0	0	0	0	1.2886	0	0	0	0	0	0	0	0	0				99526	1942	Q61655	ATP-dependent RNA helicase DDX19A	Ddx19a	54 kDa	20	1	238465800	257175600	254840900	239162200	499100300	529512200	467200400	500699700	477917300	506685700
1345282	ENSMUSG00000005802	Slc30a4	protein_coding	5482	8.55816	9.94794	6.28822	13.9756	16.7667	21.9084	12.8374	12.2276	26.5537	31.0695	16.7705	27.8602	21.5008	17.5032	25.772	16.255	24.9214	23.7149	22.4089	34.5227	18.5911	19.1644	11.1662	15.1055				99532	8134	Q60929	Myocyte-specific enhancer factor 2A	Mef2a	54 kDa	4	0.985324	0	0	0	0	0	0	0	0	0	0
1929899	ENSMUSG00000005803	Sqor	protein_coding	4084	1.42636	5.68454	1.25764	8.38538	1.73448	1.60305	0	0	2.30901	1.17243	1.19789	0	2.62205	2.50046	1.2886	1.16107	1.10762	4.25653	4.48177	8.33308	1.74292	2.73777	0	1.16196				99533	3908	Q63943	Myocyte-specific enhancer factor 2D	Mef2d	55 kDa	6	0.999984	20495540	22166660	18022100	21455810	13227350	13858510	15412920	14428450	12170900	14318570
1927580	ENSMUSG00000005804	Bloc1s6	protein_coding	3899	28.5272	14.2113	12.5764	12.5781	28.9081	21.9084	27.8143	22.0097	29.4399	20.5176	27.5515	15.6017	24.1229	27.005	20.6176	15.0939	27.1366	23.7149	24.6497	20.2375	21.496	25.735	22.3323	26.725				99535	7481	P43252	Prostacyclin receptor	Ptgir	44 kDa	2	0.99661	100029	67278.6	117207	87538.3	126620	121943	116524	168357	135011	140142
1922874	ENSMUSG00000005813	Metap1	protein_coding	7000	58.4807	52.582	33.9564	54.505	77.4736	83.8931	85.5825	106.38	115.451	102.588	109.008	108.098	97.5404	93.5172	90.2021	88.2415	126.268	138.033	110.924	117.853	106.318	90.3464	99.2548	85.9849				99537	2343	P53612	Geranylgeranyl transferase type-2 subunit beta	Rabggtb	38 kDa	8	0.999999	15995460	13648730	14771790	15546180	35649340	36135720	38690470	43641410	36285760	34018970
1925558	ENSMUSG00000005823	Gpr108	protein_coding	2862	39.2249	34.8178	32.6987	22.361	28.3299	19.2366	18.1863	18.3414	25.3992	37.5178	20.3641	13.3729	26.7449	28.5052	18.0404	26.7047	32.1209	23.1069	14.5658	24.9992	23.8199	35.591	28.5358	17.4294				99542	5850	Q61069	Upstream stimulatory factor 1	Usf1	34 kDa	5	0.999718	24035760	21730850	22700860	24600770	8513844	9345889	9652963	10092380	9116986	9463708
1355317	ENSMUSG00000005824	Tnfsf14	protein_coding	1847	8.55816	3.55283	2.51529	0	16.7667	23.5114	29.9539	14.6731	16.1631	18.7589	14.3747	23.4026	38.282	37.0068	30.9264	27.8657	16.6143	17.0261	15.6862	11.9044	16.8482	6.57065	12.4069	11.6196				99547	7671	P01844	Ig lambda-2 chain C region	Iglc2	11 kDa	1	0.995058	179830	67073.4	169055	131049	9328.2	0	7935.74	13891.4	111042	0
107516	ENSMUSG00000005836	Gata6	protein_coding	6508	0	1.42113	0	0	0	0	0	0	0	0	0	0	0	0	0	0	0	0	0	0	0	0	0	0				99547	7671.1	P01844	Ig lambda-2 chain C region	Iglc2	11 kDa	1	0.995058	179830	67073.4	169055	131049	9328.2	0	7935.74	13891.4	111042	0
1913659	ENSMUSG00000005846	Rsl1d1	protein_coding	2258	167.597	248.698	235.179	294.886	511.673	651.374	587.31	753.219	603.807	584.458	658.84	707.65	571.607	668.123	771.872	786.046	537.748	529.634	733.89	688.074	519.97	441.876	467.738	618.162				99554	2735	Q07797	Galectin-3-binding protein	Lgals3bp	64 kDa	8	0.999998	19680640	23795240	17823690	23334680	13274300	13761570	10204000	9394748	13133270	15523650
108040	ENSMUSG00000005864	Cnga2	protein_coding	3095	0	0	0	0	0	0	0	0	0	0	0	0	0	0	0	0	0	0	0	0	0	0	0	0				99558	7596	O89084	cAMP-specific 3',5'-cyclic phosphodiesterase 4A	Pde4a	94 kDa	2	0.995734	173788	272735	274825	341612	171474	183267	98758.4	170548	124874	85965.3
88039	ENSMUSG00000005871	Apc	protein_coding	16116	129.086	89.5314	101.869	121.588	34.1115	33.1298	19.2561	41.5738	34.058	35.7592	56.3008	64.6358	42.4773	54.0099	56.6985	31.3489	40.428	27.3634	24.6497	45.2367	38.3442	36.6861	16.1289	40.6685				99569	7725	P52592	Sphingosine 1-phosphate receptor 2	S1pr2	39 kDa	1	0.994461	57071.6	146660	112006	67157.7	78172.6	26098.1	23485.2	99893.6	49337	48437.6
1270152	ENSMUSG00000005873	Reep5	protein_coding	3151	57.7676	41.9234	21.3799	33.5415	119.679	122.366	78.0941	68.4745	103.328	107.864	70.6755	64.6358	98.0648	93.5172	61.8529	46.4429	98.578	77.8336	84.0332	64.2837	118.518	106.773	102.977	95.2806				99595	7520	Q8BSL7	ADP-ribosylation factor 2	Arf2	21 kDa	6	0.996376	4838163	3939191	4795194	4386287	3245652	2872964	3212002	3056113	3711684	3528269
1913616	ENSMUSG00000005881	Ergic3	protein_coding	2121	28.5272	36.2389	30.1834	39.1318	42.2058	45.9542	34.233	19.5641	41.5623	50.4146	29.9473	25.6314	43.5261	45.5084	41.2353	44.1207	54.2733	43.7814	35.8542	24.9992	41.83	47.6372	43.424	32.5348				99600	3058	P47738	Aldehyde dehydrogenase, mitochondrial	Aldh2	57 kDa	9	0.999997	129537100	135290000	119503900	104788400	132653800	132383200	147272700	141678000	112556000	113528300
1929472	ENSMUSG00000005882	Uqcc1	protein_coding	6044	19.2559	9.23737	18.8646	13.9756	18.5012	17.6336	21.3956	28.1234	15.0086	21.69	27.5515	28.9747	19.9276	23.5043	24.4834	17.4161	19.9371	30.4038	17.9271	17.8566	23.8199	18.0693	27.2951	15.1055				99603	2327	Q6DIC0	Probable global transcription activator SNF2L2	Smarca2	180 kDa	42	0.999999	156292500	181676300	178446800	172334000	32032860	28165840	33417020	34773260	27528020	32794350
1349669	ENSMUSG00000005883	Spo11	protein_coding	3921	1.42636	2.1317	0	1.39756	0	0	0	1.22276	0	0	0	0	0	0.500092	0	0	0	0	0	0	0	0	0	0				99606	7751	P41234	ATP-binding cassette sub-family A member 2	Abca2	271 kDa	10	0.994103	3535974	3376288	3964308	4589230	2309613	2451479	3895638	3129526	2640141	2270316
1276533	ENSMUSG00000005886	Ncoa2	protein_coding	15642	142.636	147.087	123.249	128.576	77.4736	67.8626	41.7215	58.6924	50.2211	63.8976	69.4776	59.0637	44.0505	37.5069	46.3897	45.2818	21.0447	16.418	19.0475	24.9992	33.6964	39.4239	23.573	41.8305				99611	7606	P54763	Ephrin type-B receptor 2	Ephb2	110 kDa	1	0.995609	31697480	33530590	29315760	25683100	20320810	17270150	18529770	18107430	21254120	20138430
1206587	ENSMUSG00000005891	Prl4a1	protein_coding	876	0	0	0	0	0	0.534351	0	0	0	0	0	0	0	0	0	0	0	0	0	0	0	0	0	0				99611	7606.1	P54763	Ephrin type-B receptor 2	Ephb2	110 kDa	1	0.995609	31697480	33530590	29315760	25683100	20320810	17270150	18529770	18107430	21254120	20138430
98823	ENSMUSG00000005892	Trh	protein_coding	1384	0	0	0	0	0	0	0	0	0	0	0	0	0	0	0	0	0	0	0	0	0	0	0	0				99613	223	P43404	Tyrosine-protein kinase ZAP-70	Zap70	70 kDa	24	1	637734400	712317400	713911500	603960800	703963900	718851000	685598800	686192200	581987400	594988400
1352466	ENSMUSG00000005893	Nr2c2	protein_coding	14935	213.241	191.142	130.795	177.491	82.6771	80.687	46.0006	74.5883	65.2297	69.1735	73.0713	78.0087	77.6128	70.5129	85.0477	80.114	88.0556	68.7125	62.7448	69.0455	86.5649	79.3953	57.0715	122.006				99638	664	Q05512	Serine/threonine-protein kinase MARK2	Mark2	86 kDa	25	1	116849000	123535100	109154100	112093300	76079730	78393650	66861810	79815850	77962410	74995430
1352465	ENSMUSG00000005897	Nr2c1	protein_coding	4607	7.1318	13.5008	8.8035	5.59025	8.09426	4.80916	5.34891	6.11379	2.88627	9.96568	5.98945	4.45764	7.34175	8.00147	10.3088	9.28858	10.5224	8.51306	12.3249	10.714	11.6194	7.66576	12.4069	3.48588				99660	2132	P33609	DNA polymerase alpha catalytic subunit	Pola1	167 kDa	32	0.999999	45835100	49246860	48973590	41079360	296640800	293466100	279212800	256816100	278949200	279963600
1924876	ENSMUSG00000005899	Smpd4	protein_coding	9034	14.9768	14.9219	13.8341	11.1805	19.6575	17.6336	29.9539	19.5641	16.1631	12.3105	15.5726	23.4026	19.9276	24.0044	23.1948	29.0268	22.1524	23.1069	24.6497	32.1419	17.4292	17.5217	35.9799	25.5631				99662	2674	Q8C827	Zinc finger protein 62	Zfp62	105 kDa	26	0.999998	14157710	15196280	11773500	15456880	10433630	10456680	8661032	14120040	12270850	10703560
1918632	ENSMUSG00000005907	Pex1	protein_coding	10356	13.5504	22.7381	17.607	16.7708	20.2356	12.8244	22.4654	17.1186	17.8949	22.2762	17.9684	12.2585	20.452	18.0033	20.6176	19.7382	14.9528	20.6746	13.4453	20.2375	9.87653	14.2364	14.8882	5.80979				99675	7116	Q8VHH7	Adenylate cyclase type 3	Adcy3	129 kDa	3	0.998111	1043694	603385	937920	382971	460045	290536	422735	460274	347376	228049
97450	ENSMUSG00000005917	Otx1	protein_coding	5422	1.42636	0	0	0	4.62529	11.2214	14.9769	18.3414	2.30901	1.17243	7.18734	5.57205	5.76852	6.0011	0	2.32214	0	0	0	0	0	0	0	0				99682	3962	Q9D2C7	Bax inhibitor 1	Tmbim6	26 kDa	2	0.999983	3967931	2778601	2938323	3294159	518056	443163	590024	633072	539465	601816
1914239	ENSMUSG00000005936	Kctd20	protein_coding	7821	47.783	48.3185	35.214	58.6977	28.3299	32.5954	35.3028	46.4648	29.4399	28.7246	32.343	28.9747	24.6473	24.0044	36.0808	33.6711	31.0133	26.1472	42.5768	24.9992	49.3827	41.0665	60.7936	47.6403				99687	5519	P47915	60S ribosomal protein L29	Rpl29	18 kDa	2	0.99982	7046405	4212153	6583483	7611106	8626496	9675277	6090891	8569308	8334570	7944331
1298377	ENSMUSG00000005947	Itgae	protein_coding	4581	4.27908	0.710567	1.25764	0	0	0	0	0	1.73176	0	0	0	0.524411	0	0	0	0	1.21615	1.12044	1.19044	0	1.09511	0	0				99690	5132	P33611	DNA polymerase alpha subunit B	Pola2	66 kDa	14	0.9999	29084440	28324590	27107840	27799930	140519500	138294300	140727300	124954600	140131800	140335100
1932872	ENSMUSG00000005949	Ctns	protein_coding	3391	9.27134	10.6585	10.0611	5.59025	0.578161	8.01527	1.06978	1.22276	2.30901	3.5173	5.98945	0	2.62205	5.00092	6.44301	3.48322	2.76904	5.47268	1.12044	1.19044	5.80972	2.19022	2.48137	3.48588				99695	6689	Q60598	Src substrate cortactin	Cttn	61 kDa	4	0.999083	3414736	2362815	2649756	2703974	2452548	2115387	1862555	2191258	3113306	2762743
2137026	ENSMUSG00000005950	P2rx5	protein_coding	2395	0	0	0	0	0	0	0	1.22276	0	0	0	0	0	0	0	1.16107	0	0	0	0	0	0.547554	1.24069	0				99700	3530	P49452	Centromere protein C	Cenpc	102 kDa	26	0.999992	76855580	86385710	81050160	75992410	51930690	45652980	52088750	53702470	43808190	43153160
1921887	ENSMUSG00000005951	Shpk	protein_coding	2985	10.6977	4.2634	1.25764	0	0.578161	0	0	1.22276	0.577254	0.586216	0	1.11441	0.524411	0.500092	1.2886	0	1.10762	0.608075	0	2.38088	0	0	0	0				99702	2274	Q07813	Apoptosis regulator BAX	Bax	21 kDa	6	0.999999	178896800	169699300	188972100	155579300	230789200	219617100	222912300	199553000	217989300	219111300
1341787	ENSMUSG00000005952	Trpv1	protein_coding	3681	0	0	0	0	0	0	0	0	0	0	0	0	0	0	0	0	0	0	0	0	0	0	0	0				99778	727	Q64521	Glycerol-3-phosphate dehydrogenase, mitochondrial	Gpd2	81 kDa	30	1	384892600	385747200	404481200	358970300	267756000	263973500	322468100	302689300	283081800	296403200
104770	ENSMUSG00000005958	Ephb3	protein_coding	6641	0	0.710567	0	0	0	0	0	0	0	0	0	0	1.57323	0	0	0	0	0	0	0	0	0	0	0				99781	2698	P41230	Lysine-specific demethylase 5C	Kdm5c	175 kDa	34	0.999998	22081490	18890360	20161750	15990120	78675360	71230410	65156490	60569860	66939010	69648570
109572	ENSMUSG00000005968	Tuft1	protein_coding	3117	1.42636	2.1317	1.25764	2.79513	2.31265	4.80916	3.20935	2.44552	1.73176	1.17243	2.39578	4.45764	3.14646	4.00073	3.86581	3.48322	3.32285	1.82423	1.12044	2.38088	1.16194	1.64266	1.24069	1.16196				99782	1671	Q61503	5'-nucleotidase	Nt5e	64 kDa	11	1	51588460	44830060	47922670	38531880	2418345	2359326	2939527	2549774	2705444	3025783
104559	ENSMUSG00000005973	Rcn1	protein_coding	3196	24.2481	18.4747	11.3188	22.361	16.1885	9.08397	11.7676	13.4503	6.92704	9.96568	17.9684	7.80087	9.43939	13.5025	23.1948	11.6107	5.53809	7.2969	11.2044	8.33308	5.80972	7.66576	2.48137	5.80979				99829	4181	Q08775	Runt-related transcription factor 2	Runx2	66 kDa	4	0.999975	942256	1012975	1284995	896664	1011985	1195753	643889	471652	951085	954218
103157	ENSMUSG00000005980	Dnase1	protein_coding	3083	0	0	0	0	0	0	0	0	0	0	0	0	0.524411	0	0	0	0	0	0	0	0	0	0	0				99830	3186	Q3U5Q7	UMP-CMP kinase 2, mitochondrial	Cmpk2	50 kDa	14	0.999996	192982800	215097300	223957900	207499700	28558270	31943120	20492280	19600790	27619420	30099650
1915265	ENSMUSG00000005981	Trap1	protein_coding	2573	29.9536	29.8438	36.4717	33.5415	95.9748	88.7023	102.699	79.4793	79.0837	76.7943	76.665	101.411	82.8569	87.5161	101.8	101.013	54.8271	72.969	75.0697	59.522	69.1357	70.0869	98.0142	101.09				99832	4904	Q9D1M0	Protein SEC13 homolog	Sec13	36 kDa	7	0.999927	106904400	115904000	114073900	122770500	124226800	135121300	127280300	136783000	135695500	121984000
1922013	ENSMUSG00000005982	Naa60	protein_coding	3765	77.7366	59.6876	62.8822	62.8904	45.6747	50.7633	58.838	46.4648	51.9528	44.5524	61.0924	35.6611	40.3796	51.0094	42.5239	38.3154	38.2128	50.4703	60.5039	47.6176	56.9353	49.2799	65.7563	72.0414				99833	7763	P35288	Ras-related protein Rab-23	Rab23	27 kDa	7	0.993919	1434563	1762732	3973678	3027442	4569390	4910744	4386556	4899736	5676433	6026042
1920511	ENSMUSG00000005983	1700037C18Rik	protein_coding	3227	4.27908	1.42113	7.54586	1.39756	2.31265	3.74046	7.48847	1.22276	3.46352	1.17243	1.19789	6.68646	3.67087	6.50119	1.2886	4.64429	5.53809	4.25653	7.8431	7.14264	1.74292	2.73777	2.48137	4.64783				99844	6278	P55041	GTP-binding protein GEM	Gem	34 kDa	6	0.999491	1416155	509908	895648	1222394	2045352	1731123	213810	1769340	2395194	1438846
1915673	ENSMUSG00000005986	Ankrd13d	protein_coding	2460	5.70544	2.1317	1.25764	0	1.73448	0.534351	0	1.22276	0	1.75865	1.19789	0	2.09764	1.00018	2.5772	1.16107	2.21524	1.82423	2.24089	2.38088	1.16194	2.19022	2.48137	0				99845	937	Q61598	Rab GDP dissociation inhibitor beta	Gdi2	51 kDa	26	1	1820305000	1749163000	1735649000	1667105000	1669285000	1586358000	1528919000	1267840000	1673263000	1593379000
98881	ENSMUSG00000005994	Tyrp1	protein_coding	2828	0	0	0	0	0	0	0	0	0	0	0	0	0	0	0	0	0	0	0	0	0	0	0	0				99846	1221	P50396	Rab GDP dissociation inhibitor alpha	Gdi1	51 kDa	21	1	421459500	472824300	437292300	394138400	140925200	148238600	126714400	110708700	178696600	173110000
1922066	ENSMUSG00000006005	Tpr	protein_coding	10496	1098.3	1093.56	1134.39	1136.22	930.262	802.595	253.538	639.503	868.189	895.739	678.006	552.747	1026.27	769.141	630.126	361.093	784.193	663.41	377.589	594.029	806.39	830.092	189.825	584.465				99851	1834	Q08024	Core-binding factor subunit beta	Cbfb	22 kDa	7	1	101661900	107050500	117920500	96648930	66779720	64749070	69641920	70975360	82909790	72217920
98090	ENSMUSG00000006007	Pdc	protein_coding	3350	0	0	0	0	0	0	0	0	0	0	0	0	0	0	0	0	0	0	0	0	0	0	0	0				99852	2129	Q03347	Runt-related transcription factor 1	Runx1	49 kDa	9	0.999999	155618200	175897300	176234900	157141200	46252620	41822170	51323380	44659250	40127020	43733220
2385108	ENSMUSG00000006010	Odr4	protein_coding	4100	42.0776	50.4503	66.6551	53.1074	49.7219	42.7481	20.3259	48.9103	51.9528	51.0008	38.3325	39.0043	61.356	46.0084	52.8327	33.6711	50.9504	32.8361	28.0111	51.1889	47.0588	41.0665	23.573	41.8305				99878	2189	P49443	Protein phosphatase 1A	Ppm1a	42 kDa	14	0.999999	36303770	40316480	38670980	38576840	19664400	21206850	18141340	20202860	19929910	19162290
1891344	ENSMUSG00000006014	Prg4	protein_coding	4280	4.99226	4.2634	3.77293	2.79513	0.578161	1.0687	1.06978	0	0	0	0	0	0	0	0	0	0	0	0	1.19044	0	0	1.24069	0				99879	7968	Q62101	Serine/threonine-protein kinase D1	Prkd1	102 kDa	3	0.990093	21882810	17035620	20917920	12653610	1831769	2384352	2595664	1828325	2310564	1805887
1918973	ENSMUSG00000006019	Dhx34	protein_coding	4596	12.1241	11.3691	11.3188	13.9756	10.9851	15.4962	14.9769	7.33655	13.2768	11.7243	10.781	12.2585	14.6835	9.00165	10.3088	16.255	12.1838	9.72921	11.2044	8.33308	6.97167	9.30842	7.44411	9.29567				99886	7671.2	P01845	Ig lambda-3 chain C region	Iglc3	11 kDa	1	0.995058	179830	67073.4	169055	131049	9328.2	0	7935.74	13891.4	111042	0
1890380	ENSMUSG00000006021	Kptn	protein_coding	3341	9.27134	5.68454	10.0611	5.59025	5.78161	6.94656	4.27913	3.66828	6.34979	4.10351	7.18734	8.91528	6.29293	6.0011	3.86581	2.32214	5.53809	4.8646	5.60222	4.76176	9.87653	7.1182	16.1289	8.13371				99887	661	P53810	Phosphatidylinositol transfer protein alpha isoform	Pitpna	32 kDa	11	1	315656100	327704200	303283500	288991500	127059400	117138500	117894700	116300200	139543500	135874700
104563	ENSMUSG00000006024	Napa	protein_coding	3786	32.8063	38.3706	55.3363	65.6855	50.8782	54.5038	67.3963	64.8062	68.1159	39.2765	52.7072	57.9493	53.4899	59.5109	55.4099	83.5972	67.5647	91.8194	90.7559	91.6638	65.0689	64.6114	69.4784	88.3088				99894	229	P61979	Heterogeneous nuclear ribonucleoprotein K	Hnrnpk	51 kDa	22	1	5169443000	4595457000	4683118000	4539302000	4944836000	4992932000	4688808000	4888317000	4817950000	4860413000
1344414	ENSMUSG00000006050	Sra1	protein_coding	2279	24.2481	28.4227	22.6376	16.7708	56.0817	49.6946	46.0006	31.7917	51.3756	51.587	49.1135	53.4917	55.5875	55.0101	48.9669	48.765	67.5647	79.0498	45.9382	65.4742	59.2592	69.5394	57.0715	47.6403				99906	8166	Q06806	Tyrosine-protein kinase receptor Tie-1	Tie1	125 kDa	1	0.984194	560810	180362	219439	350499	137992	104272	168677	105397	150613	217827
1343177	ENSMUSG00000006056	Calcoco2	protein_coding	1621	0	0	0	0	0	0	0	0	0	0	0	0	0	0	0	0	0	0	0	0	0	0	0	0				99907	7852	Q9R0E2	Procollagen-lysine,2-oxoglutarate 5-dioxygenase 1	Plod1	84 kDa	6	0.992602	489196	358848	500049	593798	928905	723955	781756	885392	747150	894998
107653	ENSMUSG00000006057	Atp5g1	protein_coding	4912	22.8218	27.7121	25.1529	27.9513	106.96	103.664	117.676	79.4793	113.719	139.519	89.8418	111.441	94.9183	133.024	99.2223	113.785	74.2104	84.5225	76.1901	88.0925	115.033	105.13	115.384	94.1186				99908	6705	Q60846	Tumor necrosis factor receptor superfamily member 8	Tnfrsf8	53 kDa	3	0.999048	170159	1121380	36997.1	52399.8	96702.3	102061	63490	27820.6	491391	541014
1343161	ENSMUSG00000006058	Snf8	protein_coding	2677	27.1008	33.3966	32.6987	20.9635	41.6276	64.1221	82.3732	56.2469	64.6524	62.7251	46.7177	66.8646	54.5387	66.5122	56.6985	74.3086	60.3652	54.1187	59.3835	77.3786	59.2592	55.8505	78.1632	81.3371				99914	735	P02468	Laminin subunit gamma-1	Lamc1	177 kDa	10	1	957633	1207031	1131083	1629271	2254735	2119595	1885207	1736530	2489428	2618110
1913661	ENSMUSG00000006095	Tbcb	protein_coding	1442	38.5117	22.7381	15.0917	22.361	39.8931	45.4198	39.5819	48.9103	36.9442	47.4835	50.3114	42.3476	39.3308	58.5107	38.6581	37.1543	61.4728	60.1995	59.3835	53.5698	41.249	46.5421	37.2206	34.8588				99918	413	Q9Z2D6	Methyl-CpG-binding protein 2	Mecp2	52 kDa	19	1	419847600	285835200	380582800	436617800	33857920	38570230	49191520	54194820	36974970	37852830
1194899	ENSMUSG00000006127	Inpp5k	protein_coding	5728	55.628	54.0031	47.7904	50.3123	9.25058	15.4962	7.48847	7.33655	8.6588	10.5519	16.7705	12.2585	10.4882	16.0029	9.02021	11.6107	18.2757	16.418	11.2044	16.6662	22.077	24.0924	19.851	24.4011				99919	1190	Q01853	Transitional endoplasmic reticulum ATPase	Vcp	89 kDa	35	1	2263225000	2318717000	1992750000	1834998000	3115135000	3133914000	2985680000	2826855000	3202727000	3179497000
104686	ENSMUSG00000006134	Crkl	protein_coding	5042	83.442	78.1624	93.0656	86.6489	53.1908	43.8168	43.8611	51.3559	46.1803	42.7938	52.7072	60.1781	40.904	50.0092	43.8125	60.3757	45.9661	48.038	53.7813	66.6646	43.5729	55.303	54.5902	55.774				99927	8146	P00848	ATP synthase subunit a	Mtatp6	25 kDa	1	0.984982	336834	336491	484156	446660	508560	959061	708723	968086	569832	285405
1916915	ENSMUSG00000006143	Upk3bl	protein_coding	1303	0	0	0	0	1.15632	0	1.06978	1.22276	0.577254	1.17243	0	0	0	0	0	0	0	0	0	0	0	0	0	0				99928	2153	Q62137	Tyrosine-protein kinase JAK3	Jak3	123 kDa	21	0.999999	39642470	37154390	37718320	36486310	96252030	88724940	86046440	81602880	100625600	93742850
1914675	ENSMUSG00000006154	Eps8l1	protein_coding	6036	29.2404	28.4227	31.4411	26.5537	2.89081	4.27481	3.20935	7.33655	4.04077	3.5173	5.98945	5.57205	3.14646	3.50064	3.86581	2.32214	1.66143	4.8646	2.24089	3.57132	3.48583	6.02309	0	3.48588				99951	6053	Q61827	Transcription factor MafK	Mafk	18 kDa	5	0.999624	10719980	14107040	10223540	16442330	10190270	10896040	13718500	12762800	11174690	10504590
2144243	ENSMUSG00000006169	Clint1	protein_coding	7033	289.551	287.069	342.079	343.801	156.682	160.84	195.77	195.641	165.672	172.348	200.048	208.395	232.838	189.035	207.465	226.409	160.051	153.235	191.596	184.518	171.387	172.479	193.547	170.808				99954	3228	P40694	DNA-binding protein SMUBP-2	Ighmbp2	109 kDa	14	0.999995	20601370	20758410	20619050	21122980	19536400	21065470	16876040	20410180	21695970	22898520
1859181	ENSMUSG00000006179	Prss16	protein_coding	4183	0	1.42113	0	1.39756	2.31265	0.534351	0	1.22276	2.30901	2.34487	1.19789	0	1.04882	0.500092	1.2886	2.32214	1.66143	3.04038	2.24089	2.38088	2.32389	1.64266	0	3.48588				99959	7579	P82198	Transforming growth factor-beta-induced protein ig-h3	Tgfbi	75 kDa	3	0.995834	1727550	1425875	1131519	1715191	72198.3	149934	76906.1	231209	176082	175975
1921765	ENSMUSG00000006191	Cdkal1	protein_coding	12799	65.6125	46.1868	57.8516	40.5293	43.9403	33.1298	23.5352	31.7917	32.9035	43.38	37.1346	22.2882	30.4158	31.0057	42.5239	29.0268	18.2757	26.1472	22.4089	29.761	37.1822	35.591	39.7019	24.4011				99960	2009	Q61545	RNA-binding protein EWS	Ewsr1	68 kDa	6	1	908834200	606437900	941575200	980219800	536667000	527099200	520204500	554175800	516769500	484097400
1202888	ENSMUSG00000006200	Rhox6	protein_coding	1010	0	0	0	0	0	0	0	0	0	0	0	0	0	0	0	0	0	0	0	0	0	0	0	0				99961	2382	Q64705	Upstream stimulatory factor 2	Usf2	37 kDa	6	0.999999	15949330	15486550	17360150	17041180	10081520	11551950	10428040	12151530	10558520	9501053
1918645	ENSMUSG00000006204	5430419D17Rik	protein_coding	9202	0	0	0	0	0	0	0	0	0	0	0	0	0	0	0	0	0	0	0	0	0	0	0	0				101757	3713	P18760	Cofilin-1	Cfl1	19 kDa	15	0.999988	10800660000	10973400000	10593570000	7339482000	5498267000	5844181000	5186533000	4644478000	5354569000	5050161000
1929076	ENSMUSG00000006205	Htra1	protein_coding	2879	0	0	0	0	0	0	0	0	0	0	0	0	0	0	0	0	0	0	0	0	0	0	0	0				101760	1349	Q3USH5	Splicing factor, suppressor of white-apricot homolog	Sfswap	104 kDa	17	1	60205460	60875820	67278840	66135130	39090180	40127110	37903060	40212230	38702030	36271620
107410	ENSMUSG00000006215	Zbtb17	protein_coding	3877	11.4109	19.8959	23.8952	18.1683	21.9701	27.7863	37.4424	36.6828	24.8219	18.1727	32.343	34.5467	23.0741	32.506	23.1948	45.2818	22.1524	22.4988	19.0475	28.5705	23.2389	12.0462	14.8882	23.2392				101762	7066	P41971	ETS domain-containing protein Elk-3	Elk3	44 kDa	6	0.998314	6980666	6523072	6630744	6781452	6395645	5974006	8045700	7749738	5642605	4999570
1930643	ENSMUSG00000006216	Clcnkb	protein_coding	2639	0	0	0	0	0.578161	1.0687	0	0	0	0	2.39578	0	1.04882	2.50046	1.2886	2.32214	0	0	0	0	0.580972	1.09511	1.24069	0				101763	3429	P45591	Cofilin-2	Cfl2	19 kDa	8	0.999993	13504140	15698250	16952570	14076590	7705321	7261045	7848460	8724826	9595457	10094970
2685539	ENSMUSG00000006218	Fam131c	protein_coding	1433	0	0	0	0	0	0	0	0	0	0	0	0	0	0	0	0	0	0	0	0	0	0	0	0				101765	6616	P49615	Cyclin-dependent-like kinase 5	Cdk5	33 kDa	4	0.99918	7699799	6968506	7799144	9216504	3698264	3402356	3696247	3368165	3937880	3259881
1921452	ENSMUSG00000006219	Fblim1	protein_coding	4457	0	0	0	0	0	0	0	0	0	0	0	0	0	0	0	0	0	0	0	0	0	0	0	0				101769	31	P97287	Induced myeloid leukemia cell differentiation protein Mcl-1 homolog	Mcl1	35 kDa	6	1	25059970	26895540	21178110	21556020	26637400	26698650	27310690	31322520	25917230	26374550
1352494	ENSMUSG00000006221	Hspb7	protein_coding	2769	0	0	0	0	0	0.534351	0	0	0	0	0	0	1.57323	0.500092	0	0	0	0	0	0	0	0	0	0				101771	5803	Q61235	Beta-2-syntrophin	Sntb2	56 kDa	5	0.999735	5626050	4593238	3977493	3881437	3115108	2210223	2287686	2097611	2367635	2207609
95408	ENSMUSG00000006235	Epor	protein_coding	1989	0	0	0	0	1.15632	0	1.06978	0	0.577254	1.17243	0	0	1.57323	3.00055	2.5772	1.16107	5.53809	1.21615	3.36133	0	0	1.64266	2.48137	1.16196				101773	6856	P42082	T-lymphocyte activation antigen CD86	Cd86	35 kDa	1	0.998779	678777	393758	550972	612787	125761	123562	114916	85475.4	101992	123952
1914369	ENSMUSG00000006241	Ccdc159	protein_coding	2183	0	0	0	0	0.578161	0	0	0	0	0	0	0	0	0	0	0	0	0	0	0	0	0	1.24069	0				101780	6782	Q07235	Glia-derived nexin	Serpine2	44 kDa	4	0.998914	772798	413244	213898	376409	3452382	2873882	3904579	3206696	2569478	2638437
1915723	ENSMUSG00000006262	Mob1b	protein_coding	15033	27.1008	39.0812	37.7293	37.7342	22.5483	17.0992	20.3259	22.0097	23.0901	17.0003	29.9473	20.0594	16.7811	21.5039	19.329	19.7382	21.5985	22.4988	24.6497	21.4279	27.8867	24.0924	24.8137	36.0207				101781	1308	Q99L88	Beta-1-syntrophin	Sntb1	58 kDa	12	1	39523910	40083210	37283160	32812470	14619270	11423290	12849710	11113330	8002109	8192634
103285	ENSMUSG00000006269	Atp6v1b1	protein_coding	4381	0	0	0	0	0	0	0	0	0	0	0	0	0	0	0	0	0	0	1.12044	0	0	0	0	0				101784	7907	Q6P5H2	Nestin	Nes	207 kDa	5	0.991552	413312	394185	450757	696913	302224	339430	277856	330240	384897	361006
1277163	ENSMUSG00000006270	Vax1	protein_coding	1117	0	0	0	0	0	0	0	0	0	0	0	0	0	0	0	0	0	0	0	0	0	0	0	0				101785	5628	P48972	Myb-related protein B	Mybl2	79 kDa	13	0.999794	693249	1041086	1602603	2656785	4380016	4398763	4710460	4690523	4276042	5376655
109618	ENSMUSG00000006273	Atp6v1b2	protein_coding	5305	67.7521	66.7933	54.0787	67.083	65.9104	68.3969	66.3265	77.0338	86.0108	87.3462	85.0502	74.6655	76.5639	69.0127	54.1213	65.02	82.5175	83.9144	68.347	64.2837	70.2977	96.9171	69.4784	58.0979				101786	6730	Q07243	Metal regulatory transcription factor 1	Mtf1	73 kDa	2	0.999012	336264	918472	619415	594360	819603	795530	682447	620345	812684	1110459
104582	ENSMUSG00000006276	Eps15l1	protein_coding	6739	42.0776	47.608	52.821	54.505	26.5954	32.0611	24.605	26.9007	20.2039	20.5176	23.9578	17.8306	19.4032	31.5058	23.1948	23.2214	21.0447	22.4988	29.1315	24.9992	22.077	26.8301	23.573	23.2392				101787	4387	P03888	NADH-ubiquinone oxidoreductase chain 1	Mtnd1	36 kDa	4	0.999966	4745124	3515994	4972231	4062276	2806795	4171138	5875017	2896179	3382927	3700559
109573	ENSMUSG00000006281	Tep1	protein_coding	9568	24.2481	22.0276	25.1529	13.9756	19.6575	20.8397	23.5352	20.7869	15.0086	25.2073	13.1768	18.945	13.1103	13.0024	24.4834	12.7718	13.2914	12.1615	17.9271	23.8088	12.2004	16.4266	7.44411	12.7815				101788	3389	B1AR13	CDGSH iron-sulfur domain-containing protein 3, mitochondrial	Cisd3	16 kDa	3	0.999994	3139969	3080855	2554850	4351065	1382873	889981	2255683	1539675	1012958	1213494
2683584	ENSMUSG00000006288	Ttc5	protein_coding	4065	18.5427	18.4747	26.4105	12.5781	12.7195	6.94656	9.62804	8.55931	10.9678	12.8968	10.781	12.2585	9.43939	9.00165	7.73161	8.1275	9.96856	8.51306	7.8431	8.33308	9.29556	11.4986	13.6475	5.80979				101789	920	P37913	DNA ligase 1	Lig1	102 kDa	36	1	92413100	94225470	93459820	83926240	811250300	864203300	774912500	749008800	735960800	760143500
1913496	ENSMUSG00000006289	Osgep	protein_coding	4933	27.1008	14.2113	21.3799	18.1683	23.7046	22.9771	28.8841	31.7917	25.3992	25.2073	15.5726	35.6611	27.2693	31.5058	25.772	24.3825	18.8295	24.323	20.168	24.9992	31.3725	29.5679	28.5358	17.4294				101790	1276	Q05816	Fatty acid-binding protein 5	Fabp5	15 kDa	6	1	69889950	84021200	74670640	74169510	324667900	332882700	312136600	259028300	333812300	293715600
107809	ENSMUSG00000006299	Aamp	protein_coding	3458	151.907	184.037	238.952	220.815	159.573	160.84	272.794	265.339	166.249	168.83	189.267	251.857	146.835	159.529	148.189	254.275	219.862	188.503	290.195	276.182	174.873	157.148	188.584	221.934				101805	3248	Q9Z1E4	Glycogen [starch] synthase, muscle	Gys1	84 kDa	10	0.999995	11045920	11140850	11762210	8531952	17152310	16759470	9906129	10072390	20310010	19485180
1916910	ENSMUSG00000006301	Tmbim1	protein_coding	12659	2.13954	0	0	1.39756	22.5483	14.9618	20.3259	14.6731	13.8541	8.20703	11.9789	22.2882	18.3544	15.0028	24.4834	15.0939	16.0605	12.1615	22.4089	11.9044	10.4575	14.2364	12.4069	5.80979				101813	4549	Q8BMS4	Ubiquinone biosynthesis O-methyltransferase, mitochondrial	Coq3	41 kDa	6	0.999957	2847192	2683811	4065131	4144141	4620131	4437536	4673779	5688493	5343439	4669271
1923959	ENSMUSG00000006304	Arpc2	protein_coding	2033	1056.22	1026.06	915.564	914.007	990.969	1052.67	837.639	821.694	1059.26	1206.43	722.328	906.015	983.27	1130.21	797.644	873.126	1117.03	1134.06	925.486	985.684	1181.7	1238.02	1089.32	989.989				101816	688	P43247	DNA mismatch repair protein Msh2	Msh2	104 kDa	21	1	234288500	232197800	220573100	212747100	286753100	281885800	280553800	278317800	270807700	265115600
109565	ENSMUSG00000006307	Kmt2b	protein_coding	9596	53.4885	66.7933	67.9127	62.8904	26.0173	29.9237	28.8841	51.3559	27.7082	39.2765	40.7283	62.4069	19.9276	28.0051	34.7922	37.1543	28.2443	16.418	28.0111	26.1897	16.2672	22.9973	37.2206	42.9925				101825	4840	P54797	Transport and Golgi organization 2 homolog	Tango2	31 kDa	6	0.999934	14939630	12077730	12223780	11640830	4162139	4095007	4568918	3867977	4718162	3835271
1891838	ENSMUSG00000006310	Zbtb32	protein_coding	2357	0.71318	0.710567	1.25764	0	151.478	124.504	118.746	102.712	173.753	181.141	147.341	149.331	38.8064	35.5065	25.772	24.3825	43.7509	47.4299	49.2995	60.7124	88.8888	91.4415	119.106	88.3088				101834	3267	P83887	Tubulin gamma-1 chain	Tubg1	51 kDa	10	0.999995	92328720	86215250	90514060	89044850	80353530	83685250	88707510	81620350	81330870	81723390
99253	ENSMUSG00000006311	Etv2	protein_coding	1048	0	0	0	0	0	0	0	0	0	0	0	1.11441	0	0	0	0	0	0	0	0	0	0	0	1.16196				101835	6168	P39429	TNF receptor-associated factor 2	Traf2	56 kDa	9	0.999561	11106350	12771540	9817115	11502480	5947572	5802818	5245077	4769842	6492234	6057964
98911	ENSMUSG00000006313	Upk1a	protein_coding	1421	0	1.42113	0	0	0.578161	0.534351	0	0	2.30901	2.93108	1.19789	0	0	1.00018	0	1.16107	1.10762	0.608075	0	0	1.16194	1.64266	0	0				101836	3	P39428	TNF receptor-associated factor 1	Traf1	45 kDa	12	1	22144470	20548810	21008190	22472660	57549520	55583090	49400600	46076480	73920500	68020410
1915011	ENSMUSG00000006315	Tmem147	protein_coding	1112	40.6512	37.66	23.8952	22.361	88.4587	79.084	60.9776	88.0386	81.3928	72.1046	87.446	81.3519	88.6254	79.0145	72.1617	51.0872	71.4413	88.1709	80.6719	64.2837	70.2977	65.7065	83.1259	70.8795				101838	6752	P29037	TATA-box-binding protein	Tbp	35 kDa	4	0.998969	35457830	38216720	31959010	35409360	29501840	32213190	29676300	32261470	25472110	28794820
1924096	ENSMUSG00000006333	Rps9	protein_coding	2522	702.482	664.38	736.979	682.011	951.075	632.137	867.593	641.948	950.159	905.118	839.721	768.943	873.144	761.64	609.509	711.737	669.001	716.313	625.207	677.36	783.151	1017.36	846.148	630.943				101839	6531	P41105	60S ribosomal protein L28	Rpl28	16 kDa	2	0.999267	181714600	151199400	159879100	261304900	298704400	389254600	372923700	420914800	352970200	308421300
1916964	ENSMUSG00000006335	Tfpt	protein_coding	1201	7.1318	5.68454	3.77293	8.38538	6.93794	8.01527	6.41869	2.44552	11.5451	9.96568	9.58312	5.57205	8.91498	7.50138	7.73161	12.7718	6.64571	1.82423	5.60222	5.9522	7.55264	6.02309	4.96274	5.80979				101841	1237	P36993	Protein phosphatase 1B	Ppm1b	43 kDa	9	1	59734870	79382270	70421210	66501890	33500740	32287870	32051960	32101230	31252140	36253820
1918983	ENSMUSG00000006342	Susd2	protein_coding	3435	0.71318	1.42113	1.25764	0	1.15632	0	0	0	0	0	0	0	0.524411	0	0	0	0	0	0	0	0	0	0	0				101845	239	P25206	DNA replication licensing factor MCM3	Mcm3	92 kDa	34	1	411130200	432409100	412082800	378493300	1428912000	1365654000	1374813000	1261273000	1274946000	1317990000
1346063	ENSMUSG00000006344	Ggt5	protein_coding	5922	42.7908	36.2389	42.7599	36.3367	0	0.534351	1.06978	2.44552	0.577254	0.586216	1.19789	0	0	0	1.2886	1.16107	1.10762	1.82423	4.48177	0	2.32389	0.547554	1.24069	0				101848	7401	P62881	Guanine nucleotide-binding protein subunit beta-5	Gnb5	44 kDa	1	0.997035	0	0	0	0	17158.5	0	11180.6	0	53369	64831.9
95706	ENSMUSG00000006345	Ggt1	protein_coding	3411	1.42636	7.10567	3.77293	0	0	0	0	0	0	0	0	1.11441	0	0	0	0	0	0	0	0	0	0	0	0				101849	2493	P68040	Receptor of activated protein C kinase 1	Rack1	35 kDa	11	0.999999	3315731000	3232501000	3080179000	2791392000	8068568000	8291106000	7817611000	6866444000	8142576000	8499265000
1915587	ENSMUSG00000006356	Crip2	protein_coding	2099	0.71318	0	2.51529	2.79513	8.09426	8.01527	16.0467	18.3414	5.19528	12.8968	4.79156	13.3729	11.537	15.0028	11.5974	11.6107	16.0605	18.8503	20.168	14.2853	2.32389	2.19022	4.96274	10.4576				101850	2887	Q8K387	Ubiquitin carboxyl-terminal hydrolase 45	Usp45	90 kDa	8	0.999998	3184357	3352249	3584720	3714738	8632958	8502345	9364316	8116655	11930210	10350950
88501	ENSMUSG00000006360	Crip1	protein_coding	2280	284.559	247.277	310.638	278.115	109.272	85.4962	124.095	103.934	124.11	102.002	75.4671	101.411	72.8931	86.0158	73.4503	89.4025	270.813	288.836	305.881	302.372	169.063	173.027	202.232	176.618				101857	298	Q8R5H1	Ubiquitin carboxyl-terminal hydrolase 15	Usp15	112 kDa	27	1	80724580	81369010	82471360	77454930	190022400	197718900	177970100	169607700	197699800	203948600
1338013	ENSMUSG00000006362	Cbfa2t3	protein_coding	8373	4.27908	3.55283	1.25764	1.39756	1.15632	0	0	1.22276	0	0	0	0	0	0.500092	0	1.16107	0	0	0	1.19044	0	0	0	0				101859	6466	Q3UHI0	Serine-rich coiled-coil domain-containing protein 2	Ccser2	93 kDa	4	0.999326	2540424	2405977	2142132	2705587	592538	568034	642471	643954	601535	690055
95487	ENSMUSG00000006369	Fbln1	protein_coding	4368	0.71318	1.42113	0	0	5.20345	4.80916	7.48847	4.89103	1.15451	2.93108	3.59367	1.11441	3.14646	3.50064	3.86581	0	2.76904	3.04038	8.96355	10.714	10.4575	10.9511	11.1662	6.97175				101863	3791	P05063	Fructose-bisphosphate aldolase C	Aldoc	39 kDa	14	0.999987	28858150	26237040	31960660	33874130	78360440	76662500	49052590	49181200	82614830	64238450
1858305	ENSMUSG00000006373	Pgrmc1	protein_coding	1857	17.1163	9.23737	20.1223	18.1683	21.392	18.7023	31.0237	20.7869	20.7811	19.9314	23.9578	14.4873	24.1229	22.004	9.02021	13.9329	16.0605	22.4988	20.168	17.8566	21.496	18.0693	21.0917	18.5913				101864	6071	Q62165	Dystroglycan	Dag1	97 kDa	4	0.999616	5030996	5142672	4989299	3475395	3401900	3152702	2863155	2356077	3450154	2813074
1349389	ENSMUSG00000006378	Gcat	protein_coding	2384	4.99226	2.1317	2.51529	4.19269	67.6449	71.0687	79.1639	62.3607	79.0837	78.553	58.6966	70.2078	91.7718	91.5168	60.5643	105.658	71.4413	81.4821	81.7924	55.9506	65.0689	78.3002	76.9225	84.823				101877	3775	Q61286	Transcription factor 12	Tcf12	76 kDa	9	0.999987	3121750	2433231	2336217	2022119	2638355	3378777	3009360	3150076	2364082	2661410
98664	ENSMUSG00000006386	Tek	protein_coding	4712	0	0	0	0	0	0	0	0	0	0	0	0	0	0	0	0	0	0	0	0	0	0	0	0				101884	7750	P35396	Peroxisome proliferator-activated receptor delta	Ppard	50 kDa	2	0.994106	102388	68688.7	663294	439189	225343	608143	326743	310801	203497	254414
97076	ENSMUSG00000006389	Mpl	protein_coding	3155	0	0	0	0	0	0	0	0	0	0	0	0	0	0	0	0	0	0	0	0	0	0	0	0				101897	3797	Q00196	POU domain, class 2, transcription factor 2	Pou2f2	49 kDa	4	0.999987	2889534	2298868	2728620	2229715	7486059	7924094	7471730	9168724	4809240	4502694
1858959	ENSMUSG00000006390	Elovl1	protein_coding	2726	48.4962	29.1332	35.214	25.1561	71.692	56.1069	72.7452	73.3655	50.2211	53.9319	69.4776	46.8052	62.4049	80.0147	59.2757	60.3757	70.3337	76.6175	63.8653	63.0933	79.0123	61.326	89.3294	75.5273				101898	5463	P25425	POU domain, class 2, transcription factor 1	Pou2f1	80 kDa	4	0.999832	1836478	1136452	2269428	1937299	930846	1217728	1340937	1012371	1032070	1248813
1915269	ENSMUSG00000006392	Med8	protein_coding	3001	47.783	29.1332	42.7599	29.3488	101.756	96.7175	80.2336	91.7069	99.8649	99.6568	81.4565	82.4663	91.7718	104.019	83.7591	96.369	94.7013	110.67	101.96	78.569	79.0123	87.6086	109.18	101.09				101907	6985	P20937	T-cell surface glycoprotein YE1/48	Klra1	30 kDa	2	0.998533	964752	762826	572265	484786	151703	156388	117042	102761	199924	209287
1915430	ENSMUSG00000006395	Hyi	polymorphic_pseudogene	2209	44.9303	31.2649	40.2446	33.5415	30.6426	26.1832	32.0935	24.4552	22.5129	29.897	35.9367	25.6314	20.452	19.0035	20.6176	22.0604	26.5828	25.5392	24.6497	32.1419	23.2389	32.8532	21.0917	32.5348				101912	5814	P61804	Dolichyl-diphosphooligosaccharide--protein glycosyltransferase subunit DAD1	Dad1	12 kDa	2	0.999731	5159979	5510922	4132749	6757949	13192080	17949930	21309430	17889440	17308210	13156410
1859866	ENSMUSG00000006398	Cdc20	protein_coding	1868	9.98452	4.97397	10.0611	8.38538	120.258	152.824	200.049	201.755	136.809	150.071	154.528	169.39	138.969	185.534	148.189	244.986	161.712	183.031	280.111	223.803	207.407	173.575	245.656	246.335				101913	7954	Q9QZD5	Rab proteins geranylgeranyltransferase component A 2	Chml	70 kDa	4	0.990366	0	182673	22164.5	42569.6	766184	1024819	610337	327617	715387	973042
1339949	ENSMUSG00000006403	Adamts4	protein_coding	4810	0	0	0	0	0	0	0	0	0	0	0	0	0	0	0	0	0	0	0	0	0	0	0	0				101917	250	Q61334	B-cell receptor-associated protein 29	Bcap29	28 kDa	7	1	21816980	19912910	18547350	33124060	41572750	41047300	52912630	58685380	38935300	40091260
1918990	ENSMUSG00000006411	Nectin4	protein_coding	3746	0	0	1.25764	0	0	0	0	3.66828	0	0.586216	0	1.11441	0	0	0	0	0	0	0	0	0	0	0	0				101918	6371	P21300	Aldo-keto reductase family 1 member B7	Akr1b7	36 kDa	3	0.999419	18714050	18853920	17790310	16314970	9906509	8648298	8773279	8929127	10613910	9466327
1276111	ENSMUSG00000006412	Pfdn2	protein_coding	1937	47.0699	66.0827	46.5328	54.505	127.774	181.145	131.583	152.845	152.395	124.278	124.581	125.928	136.347	159.529	137.88	163.711	91.9323	119.791	138.935	101.187	112.128	106.773	106.699	124.33				101919	919	P22892	AP-1 complex subunit gamma-1	Ap1g1	91 kDa	17	1	134438800	141445100	138288800	133697000	124793100	145697200	129386500	135815400	143612800	137727900
1933159	ENSMUSG00000006418	Rnf114	protein_coding	3356	114.822	94.5054	91.808	121.588	97.7093	105.802	87.7221	79.4793	94.6696	97.3119	71.8734	74.6655	60.3072	56.5104	39.9467	73.1475	59.8114	68.7125	56.0222	38.0941	102.832	110.606	84.3666	65.0697				101920	2753	P17427	AP-2 complex subunit alpha-2	Ap2a2	104 kDa	29	0.999998	245063400	243423800	234453200	230801900	208127200	198045700	209438900	177289500	209304200	211312200
1924894	ENSMUSG00000006423	C330007P06Rik	protein_coding	7424	15.69	9.94794	5.03057	4.19269	16.1885	8.54962	9.62804	8.55931	12.1223	9.96568	10.781	8.91528	10.4882	5.50101	9.02021	1.16107	6.64571	10.9454	4.48177	14.2853	5.22875	11.4986	6.20343	11.6196				101921	4060	P17426	AP-2 complex subunit alpha-1	Ap2a1	108 kDa	32	0.99998	243090500	253367800	251644400	226298700	263432000	274125900	277165700	264347600	286061300	281698300
1334263	ENSMUSG00000006435	Neurl1a	protein_coding	7284	0	0	0	0	0	0	1.06978	0	0	0	0	1.11441	0.524411	0	0	0	0.553809	0	0	0	0	0	0	0				101924	6005	P55012	Solute carrier family 12 member 2	Slc12a2	131 kDa	21	0.999649	9480244	6827390	6845383	7508161	35641590	34370300	32866190	33192390	34152120	31402930
102690	ENSMUSG00000006442	Srm	protein_coding	1599	29.9536	19.8959	18.8646	29.3488	206.404	199.847	247.12	239.661	212.429	229.211	224.005	210.623	194.032	244.545	212.619	215.959	139.006	183.031	200.559	195.232	156.863	136.341	199.75	140.597				101925	6545	P08730	Keratin, type I cytoskeletal 13	Krt13	48 kDa	5	0.999252	122750	13414.7	24514.9	35842.3	8053.04	0	0	7431.53	7452.2	0
95278	ENSMUSG00000006445	Epha2	protein_coding	4674	0	0	0	0	0	0.534351	1.06978	0	1.15451	0	0	2.22882	0	0	0	0	0	0.608075	0	0	0	1.09511	0	0				101934	2083	Q08639	Transcription factor Dp-1	Tfdp1	45 kDa	9	1	16481610	16663020	16265680	16375780	57293180	58049530	55862870	58045260	53712910	55464580
1929092	ENSMUSG00000006456	Rbm14	protein_coding	3910	19.969	33.3966	28.9258	30.7464	50.8782	47.5572	65.2567	45.2421	57.7254	42.2076	52.7072	61.2925	50.8678	81.515	65.7187	60.3757	64.2418	79.0498	79.5515	96.4256	50.5446	59.1358	79.4039	85.9849				101937	8231	Q04758	cAMP-dependent protein kinase inhibitor beta	Pkib	10 kDa	1	0.981578	0	0	0	0	0	28367.9	21213	19992.9	0	31791.5
99678	ENSMUSG00000006457	Actn3	protein_coding	2901	0	0	0	0	0	0	0	0	0	0	0	0	0	0	1.2886	1.16107	0	0	3.36133	0	0	0	0	0				101938	720	Q9JK91	DNA mismatch repair protein Mlh1	Mlh1	85 kDa	25	1	44564710	52862290	45454420	46590590	89440220	93246110	88132880	105308800	85347160	88027570
3041178	ENSMUSG00000006462	A530013C23Rik	lncRNA	5964	0	0	0	0	0	0	0	0	0	0	0	0	0	0	0	0	0	0	0	0	0	0	0	0				101940	1250	Q61599	Rho GDP-dissociation inhibitor 2	Arhgdib	23 kDa	5	1	1783774000	2189627000	1841813000	1799061000	365174100	381226800	378689500	339594800	302169300	366798400
1917855	ENSMUSG00000006463	Zdhhc24	protein_coding	2916	3.5659	0.710567	1.25764	1.39756	1.15632	3.20611	1.06978	2.44552	2.30901	2.34487	2.39578	1.11441	4.71969	7.50138	5.15441	0	6.64571	6.08075	3.36133	3.57132	5.80972	3.83288	4.96274	3.48588				101947	2209	Q60668	Heterogeneous nuclear ribonucleoprotein D0	Hnrnpd	38 kDa	8	0.999999	1122256000	852711900	1250287000	1009811000	1200012000	1108201000	1458611000	1104474000	1111145000	1280912000
1277215	ENSMUSG00000006464	Bbs1	protein_coding	7674	0	2.1317	0	1.39756	1.15632	0	1.06978	0	0.577254	0.586216	1.19789	0	1.57323	0.500092	0	0	0.553809	0	1.12044	1.19044	1.16194	1.64266	0	0				101949	7593	P43352	DNA repair protein RAD52 homolog	Rad52	47 kDa	4	0.995754	1505583	1024210	1277075	467574	342985	395064	432741	186506	308738	418623
2159410	ENSMUSG00000006469	Slc34a3	protein_coding	2358	0	0	0	0	0	0	0	0	0	0	0	0	0	0	0	0	0	0	0	0	0	0	0	0				102462	2585	Q61165	Sodium/hydrogen exchanger 1	Slc9a1	91 kDa	7	0.999999	7331147	13811780	10795740	7062183	4973553	5650919	6894782	10062330	5745703	5022022
1926047	ENSMUSG00000006471	Ndor1	protein_coding	5835	2.13954	2.84227	3.77293	4.19269	1.15632	1.60305	1.06978	1.22276	2.30901	1.17243	1.19789	1.11441	3.14646	2.00037	2.5772	1.16107	4.43047	4.8646	1.12044	7.14264	3.48583	3.28532	7.44411	5.80979				102463	960	Q60591	Nuclear factor of activated T-cells, cytoplasmic 2	Nfatc2	100 kDa	19	1	142167000	151725600	136735200	126780100	60037860	58159320	63286840	61796940	68391020	69297760
1861755	ENSMUSG00000006476	Nsmf	protein_coding	4896	1.42636	4.2634	5.03057	5.59025	12.1414	9.61832	9.62804	17.1186	6.34979	4.10351	13.1768	8.91528	11.537	13.0024	14.1746	12.7718	11.0762	10.3373	2.24089	13.0948	9.87653	4.92799	3.72206	10.4576				102465	3924	Q6ZPJ0	Testis-expressed protein 2	Tex2	125 kDa	10	0.999984	3079746	3358918	3076545	2596217	4335119	4191167	4909116	4147956	5334318	4968842
1206572	ENSMUSG00000006488	Prl7a1	protein_coding	1621	0	0	0	0	0.578161	0	0	0	0	0	0	0	0	0	0	0	0	0	0	0	0	0	0	0				102469	3463	O88942	Nuclear factor of activated T-cells, cytoplasmic 1	Nfatc1	78 kDa	13	0.999992	41231270	47545850	40892110	44988390	59778960	61266610	67067240	67064960	59993050	57707770
1914560	ENSMUSG00000006490	Prl8a9	protein_coding	942	0	0	0	0	0	0	1.06978	0	0	0	0	0	0	0	0	0	0	0	0	0	0	0	0	0				102496	1918	P03921	NADH-ubiquinone oxidoreductase chain 5	Mtnd5	68 kDa	5	1	11629550	11042390	9390293	10795760	5832911	8039607	8315439	12334410	6300570	5867140
1926119	ENSMUSG00000006494	Pdk1	protein_coding	7779	217.52	179.773	159.721	195.659	89.615	73.2061	63.1171	44.0193	81.97	65.6562	45.5198	60.1781	95.4427	77.0141	82.4705	67.3422	89.717	101.549	94.1172	113.092	117.356	113.344	68.2377	105.738				102498	1710	P03911	NADH-ubiquinone oxidoreductase chain 4	Mtnd4	52 kDa	3	1	2350563	1717309	579401	2081501	3074492	2936733	6269317	5395111	2875365	3100357
97791	ENSMUSG00000006498	Ptbp1	protein_coding	4740	104.124	125.77	150.917	149.539	172.87	196.107	188.282	154.068	197.998	215.728	189.267	209.509	200.325	216.54	173.961	210.154	230.385	196.408	183.753	197.613	191.721	158.243	200.991	175.456				102500	6854	P03893	NADH-ubiquinone oxidoreductase chain 2	Mtnd2	39 kDa	1	0.99878	952139	624030	959283	1298634	623549	1021652	1370567	1112168	1024989	636143
2179327	ENSMUSG00000006517	Mvd	protein_coding	1859	19.969	10.6585	21.3799	12.5781	47.9874	63.5878	57.7682	52.5786	45.0258	51.587	45.5198	47.9196	49.819	80.5148	61.8529	68.5033	67.5647	69.3206	89.6355	83.3308	94.1175	93.0842	95.5328	132.463				102501	6682	P00158	Cytochrome b	Mt-Cyb	43 kDa	1	0.999097	15145850	11644020	13698600	15318830	9445729	7524510	9011890	12651950	10881760	7400950
1316658	ENSMUSG00000006519	Cyba	protein_coding	1039	91.287	80.2941	81.7468	74.0709	118.523	146.412	152.979	133.281	121.223	145.382	138.955	153.789	99.638	131.524	124.994	94.0468	104.116	110.062	131.092	126.187	131.881	129.223	171.215	144.083				102502	1548	P00416	Cytochrome c oxidase subunit 3	mt-Co3	30 kDa	1	1	2644486	2080427	1376521	1272611	270999	260337	211314	400615	505361	191467
96620	ENSMUSG00000006522	Itih3	protein_coding	3638	0	0	0	0	0	0	0	0	0	0	0	0	0	0	0	0	0	0	0	0	0	0	0	0				102503	3624	P00405	Cytochrome c oxidase subunit 2	Mtco2	26 kDa	4	0.99999	399351700	382983800	406400700	311082800	216017000	212354100	248602200	212000500	225858300	257249500
1921500	ENSMUSG00000006526	Stimate	protein_coding	4362	17.1163	12.0796	18.8646	9.78294	17.923	18.7023	26.7445	7.33655	10.9678	20.5176	16.7705	17.8306	24.1229	25.5047	37.3694	23.2214	14.9528	12.7696	16.8066	33.3323	19.1721	14.2364	19.851	11.6196				102504	3272	P00397	Cytochrome c oxidase subunit 1	Mtco1	57 kDa	3	0.999995	79219710	69716200	81096710	89437070	44382970	46239370	57162920	51756160	56105480	45446030
1859609	ENSMUSG00000006527	Sfmbt1	protein_coding	8637	22.8218	24.8698	28.9258	25.1561	38.7368	36.8702	41.7215	26.9007	27.1309	45.1387	38.3325	39.0043	41.4284	36.5067	46.3897	44.1207	23.8138	22.4988	23.5293	27.3801	18.5911	14.2364	26.0544	15.1055				102519	6057	P21460	Cystatin-C	Cst3	16 kDa	3	0.999623	33895520	28602510	28087030	27319270	14640770	9863476	13307060	11565180	6649985	6159001
96618	ENSMUSG00000006529	Itih1	protein_coding	3293	0	0	0	0	0	0	0	0	0	0	0	0	0	0	0	0	0	0	0	0	0	0	0	0				102520	1050	O35129	Prohibitin-2	Phb2	33 kDa	12	1	882411300	877609300	820631800	746740800	1381204000	1468984000	1699186000	1756742000	1205992000	1369441000
96533	ENSMUSG00000006538	Ihh	protein_coding	3048	0.71318	0.710567	0	0	0	0	0	0	0	0	0	0	0	0	0	0	0	0.608075	0	0	0	0	0	0				102522	8116	Q8R3Z5	Voltage-dependent L-type calcium channel subunit beta-1	Cacnb1	65 kDa	5	0.985752	687563	937560	1020185	694910	255031	500570	167352	238999	484184	354508
1891343	ENSMUSG00000006542	Prkag3	protein_coding	3682	0	0	0	0	0	0	0	0	0	0	0	0	0	0	0	0	0	0	0	0	0	0	0	0				102547	8081	P62862	40S ribosomal protein S30	Fau	7 kDa	2	0.98751	264900200	181601700	299627400	332294000	671210200	756332300	865097600	751848100	704774400	642177900
104336	ENSMUSG00000006546	Cryba2	protein_coding	1193	0	0	0	0	0	0	0	0	0	0	0	0	0	0	0	0	0	0	0	0	0	0	0	0				102548	5583	Q61037	Tuberin	Tsc2	202 kDa	24	0.999806	34315140	34578450	36127230	31734880	27240940	25683130	24735570	26193140	26472320	25127370
103297	ENSMUSG00000006567	Atp7b	protein_coding	6505	0	0	0	0	0.578161	0.534351	0	1.22276	0	0.586216	1.19789	0	0.524411	0.500092	1.2886	0	4.43047	1.82423	0	1.19044	1.74292	1.64266	1.24069	1.16196				102551	8129	P51944	Cyclin-F	Ccnf	87 kDa	1	0.985451	20998.9	87689.9	0	0	171570	217270	303248	209989	147265	172717
1338754	ENSMUSG00000006570	Defb2	protein_coding	305	0	0	0	0	0	0	0	0	0	0	0	0	0	0	0	0	0	0	0	0	0	0	0	0				102579	495	O70310	Glycylpeptide N-tetradecanoyltransferase 1	Nmt1	57 kDa	13	1	121473900	152817000	119343700	130093300	254806200	247501900	229787900	243171100	246560200	261675300
109393	ENSMUSG00000006574	Slc4a1	protein_coding	4891	4.99226	0	0	1.39756	0	0	0	0	0	0	0	0	0	0	0	0	0	0	0	0	0	0	0	0				102581	1024	Q9QYF1	Retinol dehydrogenase 11	Rdh11	35 kDa	9	1	11879520	10049000	11429860	10249480	93887460	97024150	113206900	104561800	90234340	88843970
1858752	ENSMUSG00000006575	Rundc3a	protein_coding	2941	2.13954	3.55283	2.51529	9.78294	0	0	0	0	0.577254	0	0	1.11441	0	0	1.2886	0	0	0.608075	2.24089	2.38088	0	0.547554	0	0				102657	4551	Q8CFI2	Ubiquitin-conjugating enzyme E2 R1	Cdc34	27 kDa	5	0.999957	5682095	7333811	7847400	7088362	39078980	38799630	40105880	44947070	43129950	45172370
109350	ENSMUSG00000006576	Slc4a3	protein_coding	8599	0	0	0	0	0	0	0	0	0	0	1.19789	0	0	0.500092	0	0	0.553809	0	0	0	0	0	0	0				102666	695	Q60676	Serine/threonine-protein phosphatase 5	Ppp5c	57 kDa	16	1	124714700	120786900	125512300	121352600	292165300	278153400	285775000	253039200	300394900	287334900
1914427	ENSMUSG00000006585	Cdt1	protein_coding	3140	41.3644	49.7397	56.5939	34.9391	75.7391	77.4809	98.4199	84.3703	78.5065	99.6568	87.446	96.9536	106.455	123.523	85.0477	99.8522	84.7328	105.197	107.563	102.378	113.29	120.462	119.106	124.33				102672	3346	Q64131	Runt-related transcription factor 3	Runx3	44 kDa	5	0.999994	20897670	23131740	22734590	23214730	14157250	12443510	11286070	12180610	21049640	21511830
104793	ENSMUSG00000006586	Runx1t1	protein_coding	7959	0	0	0	0	0	0	0	0	0	0	0	0	0	0	0	0	0	0	0	0	0	0	0	0				102676	2124	O35379	Multidrug resistance-associated protein 1	Abcc1	171 kDa	27	0.999999	14280980	11907000	12447290	14359960	40556180	35248300	33655770	37099160	39083400	37356420
1353563	ENSMUSG00000006587	Snai3	protein_coding	1628	0.71318	2.1317	1.25764	0	2.31265	1.60305	1.06978	1.22276	1.73176	1.75865	0	0	1.04882	3.00055	0	1.16107	2.21524	1.21615	2.24089	1.19044	2.90486	0.547554	0	1.16196				102682	2940	Q80Y17	Lethal(2) giant larvae protein homolog 1	Llgl1	113 kDa	19	0.999997	37013230	24732180	18617580	13121370	15963140	15036320	14694400	13147080	16664830	16635140
88061	ENSMUSG00000006589	Aprt	protein_coding	1615	83.442	89.5314	72.9433	67.083	262.485	280	258.887	223.765	292.668	250.901	252.755	222.882	243.851	284.052	234.526	206.671	337.27	345.387	318.206	351.18	241.104	226.14	284.117	224.258				102685	4652	A2A6Q5	Cell division cycle protein 27 homolog	Cdc27	92 kDa	11	0.999951	6832047	7078143	7428353	8070375	26487730	27637890	27550910	24345800	25784080	25453380
1277216	ENSMUSG00000006599	Gtf2h1	protein_coding	2984	87.0079	68.925	72.9433	89.4441	108.694	105.802	83.443	161.404	135.077	138.933	129.372	144.873	131.103	113.021	131.437	139.329	83.0713	88.1709	86.2741	99.9969	94.1175	94.1793	95.5328	109.224				102687	6583	Q07440	Bcl-2-related protein A1	Bcl2a1	20 kDa	4	0.999211	300676	302038	478354	420977	11481010	8909433	14109710	13763570	6994115	6343147
109191	ENSMUSG00000006611	Hfe	protein_coding	3572	0.71318	0	0	0	0	0	0	0	1.15451	0	0	0	1.04882	0	0	0	0	0	0	0	0	0	0	0				102690	2130	Q64674	Spermidine synthase	Srm	34 kDa	9	0.999999	376369100	384135200	389614700	346409600	1739426000	1570736000	1563293000	1439061000	1776960000	1789141000
1931013	ENSMUSG00000006638	Abhd1	polymorphic_pseudogene	1352	3.5659	4.2634	2.51529	2.79513	0.578161	0.534351	0	1.22276	0.577254	0	1.19789	2.22882	2.62205	1.50028	0	1.16107	1.66143	1.21615	1.12044	2.38088	1.74292	1.64266	3.72206	5.80979				102695	7307	A2A8L5	Receptor-type tyrosine-protein phosphatase F	Ptprf	211 kDa	11	0.997468	2045602	2902262	3113244	3169041	2500138	1819065	1892649	3415685	2304271	2422985
2660847	ENSMUSG00000006641	Slc5a6	protein_coding	3991	7.1318	5.68454	11.3188	4.19269	6.93794	6.41221	4.27913	12.2276	9.81331	4.68973	4.79156	6.68646	6.81734	9.00165	11.5974	11.6107	4.98428	8.51306	8.96355	7.14264	3.48583	5.47554	12.4069	5.80979				102705	5515	P63213	Guanine nucleotide-binding protein G(I)/G(S)/G(O) subunit gamma-2	Gng2	8 kDa	2	0.999821	3781673	3554819	4180555	4486985	3887840	4317823	4331817	2807569	3317774	3330256
1934960	ENSMUSG00000006642	Tcf23	protein_coding	4116	0	0	0	0	0	0	0	0	0	0	0	0	0	0	0	0	0	0	0	0	0	0	0	0				102706	2679	P53798	Squalene synthase	Fdft1	48 kDa	16	0.999998	5140318	4941438	3971828	5394418	38526000	37585990	37085480	44412070	33025390	32900310
1859637	ENSMUSG00000006649	Nphs1	protein_coding	6620	0	0	0	0	0	1.0687	0	0	0	0	0	0	0	0	0	0	0	0	0	0	0	0	0	0				102718	3982	Q60992	Guanine nucleotide exchange factor VAV2	Vav2	100 kDa	12	0.999982	4119996	4118101	3585799	3651801	4483927	3920370	4744525	3423893	4047953	4031750
88046	ENSMUSG00000006651	Aplp1	protein_coding	3017	0.71318	1.42113	0	0	1.73448	2.1374	0	0	1.15451	1.17243	3.59367	0	2.09764	3.50064	0	1.16107	4.43047	6.68883	2.24089	10.714	6.97167	4.38043	3.72206	1.16196				102722	2771	P48725	Pericentrin	Pcnt	329 kDa	67	0.999998	95930560	118220800	109242800	105677200	69306210	63316720	67858310	72931640	65932840	64935100
1916482	ENSMUSG00000006673	Qrich1	protein_coding	7918	66.3257	53.2925	45.2752	65.6855	49.1437	59.8473	41.7215	51.3559	42.7168	43.38	43.124	44.5764	55.0631	54.51	45.1011	44.1207	37.1052	57.7672	51.5404	46.4271	42.411	65.1589	39.7019	45.3164				102724	1669	Q64514	Tripeptidyl-peptidase 2	Tpp2	140 kDa	39	1	534633200	542912400	541615700	465063200	634850500	644998700	605191400	546497200	644375800	667614600
1921693	ENSMUSG00000006675	P4htm	protein_coding	3890	0.71318	6.3951	5.03057	1.39756	4.04713	5.87786	7.48847	1.22276	1.15451	4.10351	3.59367	3.34323	7.86616	3.00055	6.44301	3.48322	3.87666	3.04038	5.60222	7.14264	3.48583	2.73777	1.24069	5.80979				102726	3355	P43346	Deoxycytidine kinase	Dck	30 kDa	8	0.999994	21096000	17828130	22140900	29813860	29605320	32048790	32626840	31311830	28628310	30349860
1918722	ENSMUSG00000006676	Usp19	protein_coding	7048	92.0002	120.796	81.7468	135.564	42.2058	52.9008	96.2804	100.266	73.3112	65.07	82.6544	81.3519	59.2584	60.5111	60.5643	98.6911	59.8114	75.4013	88.515	80.9499	54.0304	52.5652	68.2377	89.4708				102744	1823	P19426	Negative elongation factor E	Nelfe	43 kDa	13	1	42169930	33256520	43659190	50587800	46910120	46371760	44666850	44333970	43426080	41536290
99660	ENSMUSG00000006678	Pola1	protein_coding	8813	32.0931	26.291	15.0917	32.144	150.322	123.435	79.1639	174.854	120.069	141.864	135.362	127.043	166.238	130.024	161.075	126.557	106.885	111.278	106.442	116.663	113.871	124.295	54.5902	159.188				102749	2796	Q61510	E3 ubiquitin/ISG15 ligase TRIM25	Trim25	72 kDa	25	0.999998	71521860	76147090	66790640	67857640	124962000	122181000	113033600	111917700	118741700	120242000
106211	ENSMUSG00000006699	Cdc42	protein_coding	2966	499.226	630.273	531.983	486.352	500.688	560.534	550.938	551.464	535.114	569.216	488.739	547.175	486.129	546.1	518.018	564.281	709.429	698.071	749.576	651.17	657.661	653.779	614.139	690.203				102755	3338	Q64321	Zinc finger and BTB domain-containing protein 7B	Zbtb7b	59 kDa	5	0.999994	9800960	10613520	12130340	8718995	7905532	4110286	4125410	4907160	6457201	5642066
1201409	ENSMUSG00000006705	Pknox1	protein_coding	6933	109.117	132.165	89.2927	100.625	87.8805	96.7175	80.2336	72.1427	98.1331	84.4151	63.4882	69.0934	95.9671	101.019	81.1819	77.7918	64.2418	77.8336	64.9857	60.7124	74.9454	67.3491	63.275	59.2599				102768	5640	P21956	Lactadherin	Mfge8	51 kDa	9	0.99979	5525166	5484989	3070097	7303910	6047643	5261688	6892345	6536601	5101511	5441901
3036268	ENSMUSG00000006711	D130043K22Rik	protein_coding	5276	0	0.710567	0	0	1.15632	1.0687	0	0	0	0	0	1.11441	1.57323	0	1.2886	1.16107	0	0.608075	0	0	0	0.547554	0	0				102772	2619	Q9Z0E6	Guanylate-binding protein 2	Gbp2	67 kDa	12	0.999998	255626600	260377000	282369700	238753500	518449500	591317900	495950600	478982700	1053079000	1090856000
1927344	ENSMUSG00000006715	Gmnn	protein_coding	1465	12.8372	7.81624	16.3494	29.3488	75.7391	61.4504	80.2336	75.811	64.0751	70.346	62.2903	71.3222	98.5892	69.5128	61.8529	65.02	97.4704	99.1163	66.1061	86.9021	92.3746	93.0842	86.848	103.414				102774	280	P31230	Aminoacyl tRNA synthase complex-interacting multifunctional protein 1	Aimp1	34 kDa	11	1	158777700	98747890	148735200	150249900	333590300	329908500	302060500	304394300	382446000	333695000
1914084	ENSMUSG00000006717	Acot13	protein_coding	744	44.2171	31.9755	37.7293	27.9513	45.6747	56.1069	49.21	39.1283	37.5215	42.2076	29.9473	35.6611	42.4773	37.5069	33.5036	32.51	46.5199	32.8361	35.8542	29.761	37.7632	42.7092	52.1088	34.8588				102776	600	P35585	AP-1 complex subunit mu-1	Ap1m1	49 kDa	14	1	393309300	390589500	353512400	331836800	311196300	324825500	293738800	292889200	304479900	295275400
1922244	ENSMUSG00000006720	Zfp184	protein_coding	3513	0	0	0	0	0	0	0	0	0	0	1.19789	0	0	0.500092	0	1.16107	0	0	0	0	0.580972	0	0	0				102779	2913	P39749	Flap endonuclease 1	Fen1	42 kDa	9	0.999997	241934900	271975800	261240100	230038300	345643600	361508000	330836400	342795500	345234800	340215800
1098274	ENSMUSG00000006724	Cyp27b1	protein_coding	2574	0	0.710567	0	0	0	0	0	0	0	0	0	0	0	0	0	0	0	0	0	0	0	0.547554	0	0				102790	4368	P35293	Ras-related protein Rab-18	Rab18	23 kDa	10	0.999967	137404700	138893900	149446300	125632500	124569900	128137300	136682700	132289000	124066500	125353100
88357	ENSMUSG00000006728	Cdk4	protein_coding	3249	27.814	24.1593	17.607	30.7464	111.585	111.679	129.444	118.608	96.4013	98.4843	138.955	113.67	126.383	136.525	122.417	139.329	144.544	130.736	177.03	155.948	119.68	111.701	165.011	152.217				102797	6572	P41216	Long-chain-fatty-acid--CoA ligase 1	Acsl1	78 kDa	16	0.999223	22612330	21961760	21067440	20882350	16814300	15521090	19174050	17460300	16568460	16043720
1342057	ENSMUSG00000006731	B4galnt1	protein_coding	3454	220.373	228.092	387.354	412.281	93.084	148.015	227.864	222.542	109.678	80.3116	165.309	184.992	52.4411	69.5128	110.82	189.255	67.0109	74.7933	104.201	152.376	81.3361	66.8016	111.662	151.055				102805	7019	P55772	Ectonucleoside triphosphate diphosphohydrolase 1	Entpd1	57 kDa	1	0.998422	395849	412481	0	0	22741.4	78657.5	29971.1	74119.9	14392.2	10235.9
1339986	ENSMUSG00000006732	Mettl1	protein_coding	2907	32.8063	16.343	21.3799	15.3732	64.1759	84.4275	88.7919	73.3655	66.3842	77.3806	85.0502	67.979	68.1734	74.0136	70.8731	77.7918	67.5647	79.0498	72.8288	54.7602	59.8402	56.3981	86.848	82.499				102809	1641	P26638	Serine--tRNA ligase, cytoplasmic	Sars	58 kDa	16	1	599581500	610690200	596834800	571437200	1013861000	1011622000	831637900	783101200	1016570000	1050524000
1914375	ENSMUSG00000006736	Tspan31	protein_coding	2193	5.70544	6.3951	3.77293	2.79513	27.7517	34.7328	31.0237	13.4503	26.5537	24.0349	26.3536	23.4026	36.1843	35.0064	24.4834	24.3825	18.2757	32.8361	22.4089	26.1897	29.6296	33.9483	43.424	32.5348				102853	7229	P41158	ETS domain-containing protein Elk-4	Elk4	47 kDa	4	0.997753	9598566	13187400	8673193	22919330	2005439	2971839	3002795	3187669	1483819	1452007
1098268	ENSMUSG00000006740	Kif5b	protein_coding	7981	370.14	414.971	387.354	394.113	320.301	257.023	118.746	260.448	273.618	268.487	275.515	230.683	329.854	253.547	259.009	217.12	271.92	276.674	169.187	215.47	227.16	268.301	96.7735	237.04				102854	1342	P47962	60S ribosomal protein L5	Rpl5	34 kDa	14	1	867883200	956252800	917208700	831511900	1906753000	1892690000	1624473000	1708217000	1871949000	1820477000
1926185	ENSMUSG00000006763	Saal1	protein_coding	8080	15.69	15.6325	3.77293	11.1805	20.2356	20.8397	27.8143	20.7869	20.2039	24.0349	27.5515	18.945	18.3544	22.004	16.7518	27.8657	24.9214	27.3634	30.252	26.1897	22.6579	26.2826	31.0171	18.5913				102858	3975	P47930	Fos-related antigen 2	Fosl2	35 kDa	6	0.999982	467911	355099	590710	357370	19570830	21040850	16250880	22472440	28385800	33173230
2651811	ENSMUSG00000006764	Tph2	protein_coding	2879	0	0	0	0	0	0	0	0	0	0	0	0	0	0	0	0	0	0	0	0	0	0	0	0				102891	2562	P51829	Adenylate cyclase type 7	Adcy7	123 kDa	20	0.999999	19248210	19654400	19752430	18431250	4742390	5047168	5186493	4985313	4870900	4476494
2148866	ENSMUSG00000006777	Krt23	protein_coding	1565	0	0	0	0	0	0	0	0	0	0	0	0	0	0	0	0	0	0	0	0	0	0	0	0				102918	7854	Q6P5E8	Diacylglycerol kinase theta	Dgkq	102 kDa	8	0.99259	2462388	3144368	2973442	2990329	1535297	1972440	1657503	1728407	1736390	2088971
88437	ENSMUSG00000006782	Cnp	protein_coding	3639	144.062	117.954	89.2927	92.2392	45.0966	33.1298	36.3726	39.1283	40.4077	48.656	34.7388	22.2882	30.9402	44.0081	20.6176	20.8993	81.4099	56.551	36.9746	45.2367	49.3827	68.9918	39.7019	30.2109				102944	3508	P63147	Ubiquitin-conjugating enzyme E2 B	Ube2b	17 kDa	2	0.999992	12041610	7025169	10004130	7901644	17908110	21124050	20321520	14396200	17101200	17510040
1921657	ENSMUSG00000006784	Ttc25	protein_coding	6147	0	0	1.25764	1.39756	0.578161	0.534351	1.06978	1.22276	0	0	1.19789	0	0.524411	0	0	1.16107	1.10762	0	0	2.38088	1.74292	0	0	0				102952	79	O88673	Diacylglycerol kinase alpha	Dgka	83 kDa	26	1	432197400	461276600	499178100	479478300	86236830	87491920	95069700	95424640	67433620	74459580
1919293	ENSMUSG00000006800	Sulf2	protein_coding	5871	2.13954	0	0	0	1.73448	0.534351	2.13956	1.22276	0.577254	1.17243	2.39578	4.45764	0	2.50046	1.2886	2.32214	0	0	0	0	0	0.547554	0	0				102956	983	Q03147	Cyclin-dependent kinase 7	Cdk7	39 kDa	8	1	26782360	26409150	22831920	24269100	32965320	33989810	30412680	41276210	36222870	31758930
98352	ENSMUSG00000006818	Sod2	protein_coding	10008	52.0621	41.2129	33.9564	47.5172	128.93	126.107	131.583	116.162	132.768	149.485	113.8	158.246	129.529	147.527	114.686	145.134	129.037	159.316	154.621	108.33	160.348	137.984	141.438	153.379				102959	2178	Q9Z255	Ubiquitin-conjugating enzyme E2 A	Ube2a	17 kDa	2	0.999999	21550860	15239140	19060730	16239160	37429300	35410910	35605020	36018390	41778060	36287160
1919233	ENSMUSG00000006850	Tmco6	protein_coding	3363	10.6977	8.5268	7.54586	4.19269	4.04713	3.74046	9.62804	13.4503	2.88627	3.5173	11.9789	10.0297	3.14646	3.50064	12.886	11.6107	6.64571	2.4323	4.48177	4.76176	4.06681	8.21331	4.96274	5.80979				102960	5277	P42682	Tyrosine-protein kinase TXK	Txk	61 kDa	11	0.999873	21480580	20581910	22950320	18415560	2103021	2234369	2203966	1921878	1750391	2116542
1917777	ENSMUSG00000006906	Stambp	protein_coding	10426	22.1086	20.6064	16.3494	20.9635	26.5954	27.2519	37.4424	26.9007	24.2446	22.2762	32.343	25.6314	36.1843	43.508	32.215	42.9597	27.6904	24.9311	19.0475	19.047	24.4008	33.4008	16.1289	26.725				102964	1984	P47758	Signal recognition particle receptor subunit beta	Srprb	30 kDa	11	1	115397600	122476500	120146700	111734700	248955100	246841900	274275900	264325600	249202300	246096600
1097695	ENSMUSG00000006920	Ezh1	protein_coding	7440	51.3489	67.5039	62.8822	74.0709	11.5632	13.3588	12.8374	14.6731	11.5451	21.69	14.3747	30.0891	12.0614	12.5023	11.5974	16.255	14.399	18.2423	16.8066	19.047	14.5243	13.6888	16.1289	13.9435				103006	8358	Q8BGS1	Band 4.1-like protein 5	Epb41l5	82 kDa	1	0.974512	0	0	0	0	0	0	0	0	0	0
1261831	ENSMUSG00000006930	Hap1	protein_coding	3766	2.13954	0.710567	0	1.39756	0	3.20611	0	1.22276	1.73176	2.34487	0	1.11441	1.04882	1.50028	0	1.16107	0	0	0	0	1.16194	0	0	0				103006	8358.1	Q8BGS1	Band 4.1-like protein 5	Epb41l5	82 kDa	1	0.974512	0	0	0	0	0	0	0	0	0	0
1913430	ENSMUSG00000006931	P3h4	protein_coding	2178	0	0	0	0	0.578161	0.534351	0	0	0	0	0	1.11441	0.524411	1.00018	0	3.48322	1.10762	4.8646	2.24089	2.38088	1.74292	1.09511	3.72206	3.48588				103009	1202	O70318	Band 4.1-like protein 2	Epb41l2	110 kDa	31	1	116166200	128550500	118380800	125254800	137440600	118385700	109451000	114744100	132659900	130555200
88276	ENSMUSG00000006932	Ctnnb1	protein_coding	5192	203.969	137.85	125.764	114.6	165.932	160.305	148.7	162.627	141.427	170.003	146.143	172.734	208.191	211.539	194.579	174.161	218.755	200.665	205.041	186.899	217.865	256.255	197.269	226.582				103010	5969	Q9Z2H5	Band 4.1-like protein 1	Epb41l1	98 kDa	9	0.999665	4853901	4864460	4683781	4835210	416601	243360	217711	451201	289374	490335
1916219	ENSMUSG00000006941	Eif1b	protein_coding	1125	92.7134	102.322	66.6551	81.0587	77.4736	109.542	81.3034	73.3655	86.0108	100.243	57.4987	73.551	152.079	130.024	112.108	116.107	139.56	131.952	132.212	122.615	134.786	124.842	96.7735	113.872				103011	5083	P47774	C-C chemokine receptor type 7	Ccr7	43 kDa	5	0.999907	34249380	25504520	25816600	21702280	53357880	38079930	48507530	37063050	38040980	33114310
1861379	ENSMUSG00000006948	Klk4	protein_coding	1249	0	0	0	0	0	0	0	0	0	0	0	0	0	0	0	0	0	0	0	0	0	0	0	0				103012	3645	Q8R0K9	Transcription factor E2F4	E2f4	44 kDa	9	0.99999	32295740	35383980	29893310	32895510	64295890	72385660	66927920	67244050	64124290	67462360
1313268	ENSMUSG00000006958	Chrd	protein_coding	6258	0	0	0	0	0	0	0	0	0	0	0	0	0	0	0	0	0	0	0	0	0	0	0	0				103016	3065	P62137	Serine/threonine-protein phosphatase PP1-alpha catalytic subunit	Ppp1ca	38 kDa	19	0.999997	421626100	462540400	490904600	374898400	311167600	301352900	285944400	294396800	272467800	292945800
1096584	ENSMUSG00000006998	Psmd2	protein_coding	4038	133.365	104.453	138.341	107.612	249.766	291.221	441.82	379.055	305.944	267.315	344.992	398.959	284.755	358.566	351.788	421.469	355.545	347.819	498.597	440.463	325.926	252.97	434.24	425.277				103021	1426	Q9Z129	ATP-dependent DNA helicase Q1	Recql	72 kDa	16	1	61934900	68274200	70385960	65866570	35421100	33783540	39044590	36195640	30840540	32400450
1341881	ENSMUSG00000007021	Syngr3	protein_coding	2071	0	0	0	0	0	0	0	0	0.577254	0.586216	0	0	0.524411	0.500092	0	0	0.553809	1.82423	1.12044	0	1.74292	1.09511	0	0				103025	2775	P47802	Metaxin-1	Mtx1	36 kDa	10	0.999998	39495670	38619680	36834000	38041150	49368450	56721530	67365540	63321240	53990160	71682080
90675	ENSMUSG00000007029	Vars	protein_coding	5608	48.4962	40.5023	35.214	32.144	189.637	222.29	181.863	136.949	203.193	168.83	153.33	145.988	179.348	192.035	155.921	168.355	158.943	155.059	161.344	124.996	164.996	170.837	184.862	158.026				103027	1552	P97473	RISC-loading complex subunit TARBP2	Tarbp2	39 kDa	7	1	12475370	13380460	13383190	12006030	29939130	31050650	26592570	26944340	30192190	28300750
1306798	ENSMUSG00000007030	Vwa7	protein_coding	4313	0	0	0	0	0	0	0	0	0	0	0	0	0	0	1.2886	0	0	0	0	0	0	0.547554	0	2.32392				103034	1052	P52633	Signal transducer and transcription activator 6	Stat6	93 kDa	12	1	179501200	169732500	171940900	154645000	143614400	157558200	145759000	130789300	154898200	141755800
96231	ENSMUSG00000007033	Hspa1l	protein_coding	2472	0	0	0	0	0	0	0	0	0	0.586216	0	0	0	0	0	0	0	0	0	0	0	0	0	0				103035	2843	P42232	Signal transducer and activator of transcription 5B	Stat5b	90 kDa	26	0.999998	32548990	44682990	38647550	47958310	17846480	20580820	18855840	17684930	26772830	25047240
1917379	ENSMUSG00000007034	Slc44a4	protein_coding	3112	0	0	0	0	0	0	0	0	0	0	0	0	0	0	0	0	0	0	0	0	0	0	0	0				103036	981	P42230	Signal transducer and activator of transcription 5A	Stat5a	91 kDa	28	1	52630290	54372730	58643440	58311050	111652800	117711800	92891320	94335610	142200700	129308400
1329021	ENSMUSG00000007035	Msh5	protein_coding	5526	2.13954	2.1317	1.25764	2.79513	0.578161	1.0687	0	1.22276	2.30901	1.17243	1.19789	2.22882	2.62205	1.50028	2.5772	0	0.553809	2.4323	2.24089	1.19044	1.74292	3.83288	3.72206	1.16196				103038	2927	P42227	Signal transducer and activator of transcription 3	Stat3	88 kDa	27	0.999997	317870800	315549400	316859600	292057500	385087900	408793100	335546700	320834400	453463000	482321100
99476	ENSMUSG00000007036	Abhd16a	protein_coding	3220	48.4962	53.2925	55.3363	50.3123	12.7195	14.9618	12.8374	14.6731	16.1631	16.4141	7.18734	23.4026	11.0126	13.5025	15.4632	26.7047	14.9528	18.2423	19.0475	15.4757	23.8199	16.9742	18.6103	13.9435				103039	4868	Q9WVL2	Signal transducer and activator of transcription 2	Stat2	105 kDa	14	0.999931	60429170	63914400	67119620	60182600	49159120	51914320	29119360	30175520	67926890	69818080
97305	ENSMUSG00000007038	Neu1	protein_coding	3733	42.0776	71.0567	52.821	69.8782	21.9701	26.7176	50.2797	33.0145	25.9764	43.38	26.3536	30.0891	27.2693	24.5045	43.8125	32.51	35.4438	26.7553	31.3724	44.0463	16.8482	26.2826	28.5358	26.725				103040	4127	Q01730	Ras suppressor protein 1	Rsu1	32 kDa	7	0.999977	78490290	78079350	72599370	86627720	63864250	63006180	60248980	68107470	57627290	54819910
1859016	ENSMUSG00000007039	Ddah2	protein_coding	1593	1.42636	2.1317	0	0	0.578161	2.67176	0	1.22276	5.77254	7.0346	2.39578	1.11441	4.71969	7.00128	3.86581	6.96643	2.21524	3.64845	3.36133	2.38088	4.06681	6.02309	1.24069	3.48588				103060	7354	Q61508	Extracellular matrix protein 1	Ecm1	63 kDa	6	0.99722	6133849	3588497	4815248	3584472	581347	633516	798182	837202	582120	702383
2148924	ENSMUSG00000007041	Clic1	protein_coding	1799	87.0079	83.1363	56.5939	62.8904	116.789	144.809	92.0012	91.7069	118.914	106.691	80.2586	85.8096	131.627	126.523	105.665	84.7583	183.311	164.18	143.417	114.282	120.842	139.626	91.8107	101.09				103062	655	P42228	Signal transducer and activator of transcription 4	Stat4	86 kDa	20	1	79743230	72330680	67096040	64309510	215491100	200774500	154500400	189287700	181497700	167846300
90676	ENSMUSG00000007050	Lsm2	protein_coding	3152	19.2559	27.0015	17.607	30.7464	71.692	67.3282	75.9545	62.3607	82.5473	79.7254	63.4882	83.5807	65.0269	72.5133	73.4503	73.1475	70.3337	79.0498	85.1537	85.7116	54.0304	56.9456	75.6818	65.0697				103063	657	P42225	Signal transducer and activator of transcription 1	Stat1	87 kDa	26	1	2802429000	3018855000	2950706000	2577596000	1936820000	2018328000	1675292000	1672488000	2007591000	2097763000
1196391	ENSMUSG00000007080	Pole	protein_coding	11160	2.13954	5.68454	3.77293	2.79513	50.8782	37.9389	46.0006	51.3559	49.0666	44.5524	51.5093	42.3476	42.4773	60.011	52.8327	41.7986	39.8742	37.0926	38.0951	42.8558	47.0588	42.7092	48.3867	42.9925				103064	233	Q62167	ATP-dependent RNA helicase DDX3X	Ddx3x	73 kDa	32	1	262752100	271711400	275837200	234509300	855683100	894397300	851576100	762296500	863970000	817904400
88106	ENSMUSG00000007097	Atp1a2	protein_coding	7038	0.71318	0	0	0	0.578161	0.534351	0	1.22276	0.577254	0	0	0	0	0	0	0	0	0	0	0	26.7247	25.735	26.0544	27.887				103067	1275	Q61687	Transcriptional regulator ATRX	Atrx	279 kDa	48	1	156656800	170721600	161422500	159766800	152131300	152525300	147834200	152099900	136806100	141503200
1351335	ENSMUSG00000007107	Atp1a4	protein_coding	3667	0	0	0	0	0	0	0	0	0	0	0	0	0	0	0	0	0	0	0	0	0	0	0	0				103070	1861	P14483	H-2 class II histocompatibility antigen, A beta chain	H2-Ab1	30 kDa	3	1	1435620	1248021	428140	1205752	216847	83973	32274.6	124583	162978	30054.6
1309468	ENSMUSG00000007122	Casq1	protein_coding	1951	0	0	0	0	0	0	0	0	0.577254	0	0	0	0	1.00018	0	0	0	0	0	0	0	0	0	0				103070	5909	P06345	H-2 class II histocompatibility antigen, A-S beta chain	H2-Ab1	30 kDa	3	0.999695	1681083	1192080	221057	1416091	162404	111075	29155.2	157993	156794	40547.9
109355	ENSMUSG00000007207	Stx1a	protein_coding	2666	4.99226	12.7902	15.0917	13.9756	4.04713	5.87786	3.20935	4.89103	2.88627	2.34487	9.58312	6.68646	3.67087	2.00037	7.73161	5.80536	6.0919	4.25653	5.60222	10.714	12.2004	3.28532	6.20343	8.13371				103071	1030	P46061	Ran GTPase-activating protein 1	Rangap1	64 kDa	20	1	371395500	375925600	380608700	345490400	825303300	825558900	842739800	827989900	850283100	875407400
[truncated: 54,331 more rows]
[truncated: 14 more columns]
