# Supplementary material for: Characterization of proteogenomic signatures of differentiation of CD4+ T cell subsets
Source: DNA Res. 2022 Dec 29;30(1):dsac054. doi: 10.1093/dnares/dsac054 (PMC9886070; doi:10.1093/dnares/dsac054)
Supplement: dsac054_suppl_Supplementary_Table_S2 [file dsac054_suppl_supplementary_table_s2.xlsx]

## Sheet: Sheet1
Comparison of RNA and protein expression in Th0 cells to Naïve CD4 T cells related to Fig. 1c and 1d.
RNA-seq								LC-MS/MS
Type	Gene	Log2(Naive)	Log2(Th0)	Th0/Naïve				Type	Gene	Log2(Naive)	Log2(Th0)	Th0/Naïve
Immune	Ccl4	-0.0740006	8.18413	up				Immune	Tnfsf11	17.3423	24.2549	up
Immune	Cd70	-3.32193	4.54288	up				Immune	C3	26.9772	20.6148	down
Immune	Wnt10b	-3.32193	3.84398	up				Immune	Tnfsf8	16.253	22.5592	up
Immune	Ccl3	-1.12029	5.79857	up				Immune	Tnfsf4	13.9862	20.2147	up
Immune	Cd7	4.853	-1.4344	down				Immune	Tfrc	24.6865	30.3166	up
Immune	Il23a	-3.32193	2.926	up				Immune	Lyn	20.0967	14.6294	down
Immune	Foxp3	5.8495	-0.358454	down				Immune	Irf4	23.802	29.0122	up
Immune	Ccr2	2.81967	-3.32193	down				Immune	Cd55	23.358	18.4484	down
Immune	Fut7	-3.32193	2.73118	up				Immune	Cd70	17.2893	21.8792	up
Immune	Il7r	9.59783	3.72683	down				Immune	Nfkbid	19.6171	24.184	up
Immune	Pdcd1lg2	0.111031	5.68004	up				Immune	Il12rb1	21.2522	25.6905	up
Immune	Exo1	-0.136062	5.41549	up				Immune	Foxp3	25.0732	21.1168	down
Immune	Il3	-3.32193	2.12763	up				Immune	Il2	20.4882	24.2047	up
Immune	Tnfsf4	-3.32193	2.03562	up				Immune	Rsad2	15.3968	18.967	up
Immune	Lif	-1.2863	4.0045	up				Immune	Il18r1	21.8795	18.3249	down
Immune	C3	-3.32193	1.83996	up				Immune	Syk	21.7989	18.2448	down
Immune	Rorc	-3.32193	1.58015	up				Immune	Tbx21	21.3875	24.9281	up
Immune	Ebi3	1.15704	6.01033	up				Immune	Il7r	23.496	20.0096	down
Immune	Fcer1g	2.59216	-2.05889	down				Immune	Sema4a	23.4374	19.9671	down
Immune	Tnfsf15	-3.32193	1.32193	up				Immune	Pdcd1	21.8208	25.2553	up
Immune	Klrd1	4.5008	0	down				Immune	Prkd2	28.1356	24.752	down
Immune	Il13	-3.32193	1.11103	up				Immune	Txk	24.3141	21.0135	down
Immune	Tnfsf11	2.56803	6.7811	up				Immune	Nfkb2	26.7886	30.0114	up
Immune	Mef2c	3.55582	-0.599462	down				Immune	Ctla4	20.6792	23.8926	up
Immune	Vegfa	1.20789	5.2765	up				Immune	Sla2	21.2429	18.0506	down
Immune	Lair1	3.76022	-0.304006	down				Immune	Cd83	16.491	19.647	up
Immune	Il10	0.687061	-3.32193	down				Immune	Slamf7	19.2203	22.3548	up
Immune	Smad7	8.06366	4.06609	down				Immune	Lax1	21.2521	18.128	down
Immune	Txk	7.91982	3.96901	down				Immune	Nsd2	23.6622	26.7196	up
Immune	Irf4	4.35473	8.28031	up				Immune	Cd247	28.4027	25.3767	down
Immune	Cd80	-1.12029	2.78031	up				Immune	Rnf19b	15.6033	18.5575	up
Immune	Cd55	5.28947	1.39506	down				Immune	Ptger4	15.5252	18.4563	up
Immune	Dusp10	7.52144	3.69265	down				Immune	Ndfip1	20.1107	22.9283	up
Immune	Tnfaip3	8.53496	4.74631	down				Immune	Il6st	24.1891	21.3879	down
Immune	Il12rb1	2.38681	6.15259	up				Immune	Sit1	25.1779	22.5477	down
Immune	Cd83	2.12433	5.85275	up				Immune	Il16	30.5995	27.9936	down
Immune	Cr2	2.42492	-1.2863	down				Immune	Samsn1	22.7031	25.2529	up
Immune	Pdcd1	1.24489	4.93263	up				Immune	Parp3	28.457	25.9646	down
Immune	Lax1	4.89869	1.27501	down				Immune	Pag1	24.9517	22.4804	down
Immune	Mif	6.09255	9.67654	up				Immune	Slamf1	23.5326	25.9981	up
Immune	Ccl22	-3.32193	0.137504	up				Immune	Cd40lg	21.6112	24.022	up
Immune	Il18r1	5.46271	2.01078	down				Immune	Cd3g	28.0114	25.615	down
Immune	Ager	3.56194	0.137504	down				Immune	Cd3e	28.2772	25.8839	down
Immune	Tfrc	5.57682	8.96107	up				Immune	Il4	16.767	14.3849	down
Immune	Tec	2.50843	-0.862496	down				Immune	Prkcq	28.3714	26.0018	down
Immune	Lyn	1.96717	-1.39593	down				Immune	Bcl2	25.1509	22.7815	down
Immune	Prdm1	3.48414	0.15056	down				Immune	Tgfb1	23.482	25.7772	up
Immune	Tnfrsf13c	0.565597	3.82477	up				Immune	Ebi3	18.3176	20.6075	up
Immune	Fgf2	0.62293	3.851	up				Immune	Batf	19.4178	21.7069	up
Immune	Thnsl2	-1.2863	1.91839	up				Immune	Alcam	22.6531	24.9222	up
Immune	Prf1	4.0635	0.925999	down				Immune	Fgf2	20.0087	17.7776	down
Immune	Il6st	7.65241	4.5404	down				Immune	Tnf	18.3368	20.5606	up
Immune	Itpkb	8.7302	5.68398	down				Immune	Lef1	26.3368	24.1462	down
Immune	Il4	-3.32193	-0.286304	up				Immune	Pik3cd	28.6229	26.4794	down
Immune	Ccr6	1.91456	4.94673	up				Immune	Dennd1b	24.3173	22.2651	down
Immune	Hspd1	6.12763	9.13635	up				Immune	Hspd1	30.3248	32.3326	up
Immune	Klhl6	7.08842	4.11353	down				Immune	Cd226	22.7775	24.7718	up
Immune	Syk	1.68706	-1.2863	down				Immune	Pycard	27.015	25.0476	down
Immune	Nfkb2	6.16189	9.13224	up				Immune	Skap1	26.9563	24.9933	down
Immune	Cd79b	2.65076	-0.304006	down				Immune	Adcy7	24.2	22.251	down
Immune	Il2	4.33414	7.2751	up				Immune	Vegfa	14.4438	16.3891	up
Immune	Inhba	-1.8365	1.02148	up				Immune	Il21	16.0617	17.9921	up
Immune	Lat2	3.0072	0.15056	down				Immune	Cd40	17.2357	15.3269	down
Immune	Slamf7	2.37573	5.23113	up				Immune	Themis	28.2087	26.3105	down
Immune	Tbx21	3.04089	5.88044	up				Immune	Runx1	27.3086	25.4556	down
Immune	Nfkbiz	7.72642	4.97636	down				Immune	Cd3d	27.5166	25.6785	down
Immune	Sit1	6.45533	3.7126	down				Immune	Entpd7	16.7698	18.5697	up
Immune	Ltb	6.43779	3.72137	down				Immune	Nampt	27.2132	29.012	up
Immune	C1qbp	6.50478	9.18864	up				Immune	Sh2d1a	25.4009	23.6196	down
Immune	Cracr2a	4.16912	1.4957	down				Immune	Bcl11b	27.3786	25.5974	down
Immune	Pag1	7.07842	4.40871	down				Immune	Prkcb	26.4212	24.6787	down
Immune	Lta	3.81762	6.48043	up				Immune	Thnsl2	20.8397	19.1089	down
Immune	Prkd2	7.61125	5.0018	down				Immune	Tgfbr2	24.6998	22.9852	down
Immune	Kmt5b	7.7879	5.2502	down				Immune	Lgals9	28.7333	27.02	down
Immune	Tnfsf14	1.91073	4.41481	up				Immune	Hras	20.824	22.5005	up
Immune	Tgfbr2	7.28596	4.79494	down				Immune	Lif	17.8268	19.5026	up
Immune	Cxcl10	0.422233	2.90689	up				Immune	Rif1	25.9406	27.5995	up
Immune	Areg	1.04264	-1.4344	down				Immune	Camk4	25.2416	23.5929	down
Immune	Tnfrsf21	-0.0291463	2.43829	up				Immune	Jak2	23.0587	24.691	up
Immune	Il6	-3.32193	-0.862496	up				Immune	Pik3cg	24.5348	22.9335	down
Immune	Bcl11b	10.583	8.12593	down				Immune	Myo1g	30.0718	28.4935	down
Immune	Alcam	2.54102	4.97682	up				Immune	Hmgb1	31.7659	30.1924	down
Immune	Lef1	10.0563	7.62359	down				Immune	Eif2ak4	22.6145	24.1621	up
Immune	Prkcq	7.70141	5.27016	down				Immune	Cd74	23.3888	24.9257	up
Immune	Cd19	2.06695	-0.340075	down				Immune	Cd274	20.4361	21.9429	up
Immune	Ada	0.176323	2.54102	up				Immune	Cd27	25.0102	23.518	down
Immune	Edn1	-3.32193	-0.971431	up				Immune	Btla	24.2227	25.7064	up
Immune	Sh3rf1	3.10098	5.44989	up				Immune	Icam1	23.925	25.4028	up
Immune	Cd81	4.46532	6.79364	up				Immune	Lta	21.2026	22.6537	up
Immune	Il9	-3.32193	-1	up				Immune	Ccr6	22.1254	20.7048	down
Immune	Dennd1b	6.92481	4.61706	down				Immune	Kmt5b	23.7747	22.3554	down
Immune	Cd8a	1.26903	-1	down				Immune	Abl1	22.7593	21.3475	down
Immune	Nsd2	5.06178	7.30752	up				Immune	Pkn1	27.1402	25.7362	down
Immune	Rnf125	6.05159	3.8679	down				Immune	Klhl6	24.218	22.8263	down
Immune	Tnfsf9	-0.0892673	2.08066	up				Immune	Rftn1	24.9245	23.5351	down
Immune	Nampt	5.97154	8.07996	up				Immune	Was	27.7344	26.3834	down
Immune	Skap1	8.2456	6.17672	down				Immune	C1qbp	26.9001	28.231	up
Immune	Ctla4	4.92505	6.98868	up				Immune	Stx7	25.0147	23.735	down
Immune	Tgfb3	-0.0740006	-2.12029	down				Immune	Otud7b	22.003	23.2808	up
Immune	Exosc3	3.28244	5.31034	up				Immune	Jak3	25.17	26.3936	up
Immune	Bcl2	8.75245	6.74201	down				Immune	Ada	27.7501	26.5419	down
Immune	Zc3h12a	5.70072	3.70266	down				Immune	Fadd	24.706	23.5153	down
Immune	Il17ra	7.17333	5.17672	down				Immune	Aimp1	27.0518	28.2421	up
Immune	Sema4a	6.31596	4.33056	down				Immune	Gata3	22.6991	21.5369	down
Immune	Tnfsf8	5.1534	7.13556	up				Immune	Inpp5d	28.7359	27.6023	down
Immune	Ccl20	-3.32193	-1.35845	up				Immune	Bcl3	21.0647	19.9333	down
Immune	Cd27	7.68748	5.73118	down				Immune	Grn	20.887	19.7604	down
Immune	Il27ra	5.67751	3.73552	down				Immune	Dbnl	28.6938	27.5756	down
Immune	Clcf1	5.08704	3.15056	down				Immune	Ppp3cb	25.275	24.1653	down
Immune	Themis	7.41143	5.47768	down				Immune	Rpl22	29.5123	30.6121	up
Immune	Rc3h2	6.89651	4.99413	down				Immune	Ptk2b	28.1458	27.0466	down
Immune	Il24	-3.32193	-1.4344	up				Immune	Tap2	29.318	28.2218	down
Immune	Adcy7	6.7097	4.83895	down				Immune	Mif	28.1266	29.21	up
Immune	Il1rl1	0.565597	-1.2863	down				Immune	Il1r1	16.0226	17.0875	up
Immune	Pik3cd	8.69139	6.85262	down				Immune	Ung	21.5605	22.6147	up
Immune	Cd84	7.02879	5.20789	down				Immune	Traf2	23.4299	22.3758	down
Immune	Ung	4.36387	6.17632	up				Immune	Rc3h2	18.719	19.7666	up
Immune	Il1rn	-1.8365	-0.104697	up				Immune	Rnf168	21.8162	22.8562	up
Immune	Prr7	3.01257	1.30451	down				Immune	Ifng	19.0623	20.0834	up
Immune	Il21	-0.37707	-2.05889	down				Immune	Cd4	26.1752	25.1557	down
Immune	Klrk1	2.82782	1.15056	down				Immune	Csk	29.1888	28.1842	down
Immune	Runx1	7.02713	5.35368	down				Immune	Irf7	21.707	22.0437	no change
Immune	Mcoln2	0.83996	2.50589	up				Immune	Cd69	20.3509	25.0688	up
Immune	Cd3e	8.73329	7.0797	down				Immune	Sell	25.8051	21.6227	down
Immune	Atp7a	4.44294	2.79701	down				Immune	Il2ra	21.372	24.7426	up
Immune	Pik3cg	4.99141	3.36877	down				Others	Mlh1	25.4974	26.4867	no change
Immune	Cd28	9.2612	7.66917	down				Others	Hmces	22.372	23.3585	no change
Immune	Ptk2b	7.53356	5.95327	down				Others	Tnfrsf1b	19.7472	20.7285	no change
Immune	Cd3g	7.58052	6.00854	down				Others	Sh3rf1	19.5777	20.5583	no change
Immune	Jak2	6.08279	7.6409	up				Others	Zbtb7b	23.2985	22.3275	no change
Immune	Prkcz	3.08406	1.57531	down				Others	Nckap1l	27.9491	26.9787	no change
Immune	Inpp5d	6.0321	4.52669	down				Others	Phb	29.6641	30.616	no change
Immune	Malt1	7.69342	6.19436	down				Others	Tec	20.4456	19.5115	no change
Immune	Mad2l2	3.51728	5.01257	up				Others	Gnl1	25.5107	26.4327	no change
Immune	Pkn1	7.45368	5.97659	down				Others	Trat1	22.6297	21.7496	no change
Immune	Rara	5.63923	4.17871	down				Others	Il17f	19.9347	20.7935	no change
Immune	Mcoln1	2.61824	1.22033	down				Others	Runx3	24.4231	23.5775	no change
Immune	Pnp	3.69711	5.09381	up				Others	Ccl5	19.8331	20.6696	no change
Immune	Ifng	1.62293	3.01792	up				Others	Pdcd1lg2	17.1931	16.3612	no change
Immune	Bcl6	4.31832	2.93168	down				Others	Trim27	23.6723	24.4966	no change
Immune	Cd46	2.58736	1.20163	down				Others	Tnfaip3	24.3214	25.1432	no change
Immune	Il18bp	1.45418	0.0703893	down				Others	Exo1	21.4834	22.2813	no change
Immune	Gata3	7.38414	6.00405	down				Others	Il17a	18.8307	18.052	no change
Immune	Sirt1	6.24963	4.87332	down				Others	Relb	22.8981	23.6732	no change
Immune	Il16	6.93227	5.59604	down				Others	Gpr183	24.0354	23.2908	no change
Immune	Tox	7.08044	5.75756	down				Others	Timp1	18.4339	19.1568	no change
Immune	Myb	6.91181	5.59932	down				Others	Bach2	24.1986	24.9169	no change
Immune	Ripk2	3.37712	4.68762	up				Others	Edn1	16.4906	15.7739	no change
Immune	Foxp1	10.6196	9.3122	down				Others	Tfeb	21.5848	20.8721	no change
Immune	Rab27a	6.13237	4.84449	down				Others	Slamf6	20.3922	19.6814	no change
Immune	Sash3	6.90472	5.62234	down				Others	Il17ra	22.2396	21.5335	no change
Immune	Shld1	4.33842	3.05658	down				Others	Il27ra	23.249	22.5571	no change
Immune	Il22	-3.32193	-2.05889	up				Others	Fyn	26.2189	25.5386	no change
Immune	Phb	4.46271	5.72329	up				Others	Rara	23.9375	23.2626	no change
Immune	Slamf1	4.85798	6.1152	up				Others	Adam17	23.7513	24.426	no change
Immune	Samsn1	5.22728	6.46679	up				Others	Traf6	23.9944	24.6576	no change
Immune	Klrc1	1.70929	2.94298	up				Others	Tsc1	24.2818	23.6364	no change
Immune	Mtor	3.71809	4.94392	up				Others	Cbfb	26.6571	26.0198	no change
Immune	Cd247	8.90635	7.68433	down				Others	Swap70	24.9673	25.6016	no change
Immune	Ap3d1	6.96023	5.76102	down				Others	Tap1	28.6384	28.0121	no change
Immune	Gpr183	7.75275	6.55367	down				Others	Cd48	26.4087	25.788	no change
Immune	Dclre1c	4.08151	2.89142	down				Others	Unc13d	27.1771	26.5622	no change
Immune	Ccl25	3.64501	2.45943	down				Others	Ap3d1	27.2593	26.6497	no change
Immune	Irf1	8.72625	7.59373	down				Others	Bcl10	24.6333	24.0405	no change
Immune	Sla2	4.51223	3.38267	down				Others	Ercc1	23.7202	23.1286	no change
Immune	Cd74	4.37921	5.49281	up				Others	Ctsc	26.7272	26.1463	no change
Immune	Slamf6	7.00966	5.91169	down				Others	Ly9	25.6327	26.1955	no change
Immune	Aimp1	6.75422	7.85181	up				Others	Mtor	26.1741	26.7301	no change
Immune	Ptprc	10.859	9.76479	down				Others	B2m	28.5223	27.9747	no change
Immune	Rc3h1	7.06942	5.9782	down				Others	Atp7a	21.8764	22.4166	no change
Immune	Paxip1	4.55643	5.64731	up				Others	Nbn	25.6156	26.1452	no change
Immune	Tsc1	5.3837	4.33199	down				Others	Irf1	21.4774	22.0053	no change
Immune	Cklf	5.45516	4.42626	down				Others	Sash3	27.5895	27.0654	no change
Immune	Csf1	1.75702	0.739848	down				Others	Otub1	28.1047	27.5937	no change
Immune	Jak3	3.61941	4.62585	up				Others	Rab27a	27.2005	26.7152	no change
Immune	Ap3b1	6.75995	7.75836	no change				Others	Cd84	25.5843	25.1054	no change
Immune	Prkcb	7.89014	6.89373	no change				Others	Rorc	20.1774	20.653	no change
Immune	Ndfip1	7.2427	8.23563	no change				Others	Dusp10	19.2779	19.7475	no change
Immune	Bcl10	7.40165	6.42156	no change				Others	Eomes	20.9468	20.49	no change
Immune	B2m	12.2822	11.306	no change				Others	Tnfrsf13b	18.8918	18.4436	no change
Immune	Unc93b1	3.0072	3.98185	no change				Others	Msh6	28.169	28.6055	no change
Immune	Relb	4.75221	5.71754	no change				Others	Ctss	25.8437	25.4249	no change
Immune	Hras	4.83137	5.76474	no change				Others	Ap3b1	27.3763	27.013	no change
Immune	Cd226	5.56468	6.47671	no change				Others	Il9	18.8619	18.5071	no change
Immune	Btla	5.8802	6.78633	no change				Others	Zfpm1	23.3408	23.6896	no change
Immune	Rsad2	3.48414	4.38128	no change				Others	Nkap	24.0595	24.3981	no change
Immune	Bach2	8.31325	7.44012	no change				Others	Rc3h1	23.3012	23.6319	no change
Immune	Cd3d	9.34654	8.47727	no change				Others	Tox	21.8729	21.5465	no change
Immune	Cd4	8.30902	7.44104	no change				Others	Msh2	27.745	28.0705	no change
Immune	Parp3	5.8748	5.00944	no change				Others	Tfe3	19.8914	19.5772	no change
Immune	Tap1	7.37721	8.23343	no change				Others	Fam3c	25.7751	26.0886	no change
Immune	Ercc1	3.5097	4.35966	no change				Others	Kmt5c	24.8082	25.1107	no change
Immune	Cmtm3	1.91839	1.07039	no change				Others	Ptprc	31.6531	31.3615	no change
Immune	Orai1	6.11915	6.93981	no change				Others	Itk	25.1686	24.8816	no change
Immune	Was	6.40446	5.59783	no change				Others	Pnp	28.1311	28.4062	no change
Immune	Ptger4	5.71067	6.50859	no change				Others	Ripk2	23.6492	23.9174	no change
Immune	Cd274	5.04789	5.84524	no change				Others	Foxp1	25.3012	25.5678	no change
Immune	Tnf	4.59932	3.81147	no change				Others	Spn	26.1539	25.896	no change
Immune	Cd48	5.97223	5.20359	no change				Others	Lat	24.8837	24.629	no change
Immune	Nbn	4.65707	5.42492	no change				Others	Cd28	24.121	24.3703	no change
Immune	Shld3	2.06695	2.81762	no change				Others	Cd6	26.929	26.6909	no change
Immune	Camk4	5.69098	4.94158	no change				Others	Stat3	28.2104	28.4337	no change
Immune	Otud7b	5.04571	5.79286	no change				Others	Il1rn	15.5807	15.7757	no change
Immune	Tnfsf10	3.2555	2.52105	no change				Others	Slc15a4	22.1781	22.3721	no change
Immune	Ptpn6	7.73132	8.46058	no change				Others	Malt1	25.3221	25.1349	no change
Immune	Bcl3	4.49378	3.774	no change				Others	Ctsl	21.6011	21.4154	no change
Immune	Otub1	4.83036	5.54288	no change				Others	Ripk3	26.0398	25.8575	no change
Immune	Trim27	5.8505	6.56178	no change				Others	Paxip1	24.2679	24.442	no change
Immune	Fyn	8.70283	8.00079	no change				Others	Map3k7	23.807	23.6388	no change
Immune	Mr1	3.24184	2.54102	no change				Others	Erap1	29.4233	29.5671	no change
Immune	Batf	3.97728	4.65306	no change				Others	Rnf8	20.1788	20.3206	no change
Immune	Swap70	3.91361	4.58796	no change				Others	Cmtm7	19.4266	19.2898	no change
Immune	Il20rb	2.57289	1.90304	no change				Others	Zbtb1	24.2528	24.1286	no change
Immune	Msh6	5.70736	6.35826	no change				Others	Myd88	25.2921	25.4134	no change
Immune	Rnf168	5.05918	5.70653	no change				Others	Fut7	18.7774	18.6704	no change
Immune	Thoc1	7.0433	6.40803	no change				Others	Prkcd	25.4086	25.4902	no change
Immune	Itk	7.98812	7.35694	no change				Others	Zap70	29.3131	29.38	no change
Immune	Lgals9	6.4632	7.09075	no change				Others	Ptpn6	30.1693	30.1103	no change
Immune	Myd88	6.25001	5.62673	no change				Others	Sirt1	24.7465	24.8019	no change
Immune	Osm	2.9855	3.6017	no change				Others	Zc3h12a	22.1679	22.2161	no change
Immune	Fzd5	2.88947	2.27798	no change				Others	Orai1	20.0839	20.0397	no change
Immune	Lat	8.43363	7.82769	no change				Others	Lig4	20.2843	20.3273	no change
Immune	Runx3	7.57115	8.17393	no change				Others	Thoc1	27.4199	27.4507	no change
Immune	Ppp3cb	6.62293	6.05463	no change				Others	Exosc3	24.5276	24.4984	no change
Immune	Il17f	-1.8365	-1.2863	no change				Others	Fbxo38	24.8938	24.8911	no change
Immune	Trat1	6.66463	6.11707	no change				Others	Ccl19	23.2163	11.8106	down
Immune	Rftn1	5.79468	5.26566	no change				Others	Nek8	9.96578	20.5316	up
Immune	Eomes	3.9607	4.488	no change				Others	Itih4	24.2357	13.7951	down
Immune	Rpl22	10.172	10.6974	no change				Others	Cyp2d11	19.7178	9.96578	down
Immune	Rif1	8.38457	7.86412	no change				Others	Pigh	9.96578	19.0074	up
Immune	Zbtb7b	5.84222	5.32445	no change				Others	Raver2	18.8916	9.96578	down
Immune	Tfeb	2.43829	2.95606	no change				Others	Fmod	18.876	9.96578	down
Immune	Xcl1	2.59932	2.09424	no change				Others	Cpn1	20.1142	11.624	down
Immune	Kmt5c	3.52982	4.0268	no change				Others	Alb	31.7031	23.3291	down
Immune	Mlh1	3.92029	4.41481	no change				Others	Tmem71	22.3623	14.073	down
Immune	Ctsc	5.55059	6.0365	no change				Others	Ptges3l	10.6869	18.8702	up
Immune	Cbfb	6.8711	6.38612	no change				Others	C8b	20.6744	12.607	down
Immune	Icam1	4.41414	4.89772	no change				Others	Ces1c	17.9829	9.96578	down
Immune	Lig4	3.15218	2.68032	no change				Others	Cep131	29.9357	22.0381	down
Immune	Msh2	5.94369	6.41143	no change				Others	Foxo4	19.9499	12.2658	down
Immune	Pvr	6.04592	5.58376	no change				Others	Cth	18.7141	26.2322	up
Immune	Slc15a4	4.1334	4.58916	no change				Others	Spp2	22.2495	14.9706	down
Immune	Ctsl	3.45943	3.00899	no change				Others	Vnn1	22.619	15.4399	down
Immune	Eif2ak4	4.04002	4.488	no change				Others	Ear2	19.7354	12.5707	down
Immune	Fbxo38	5.28244	4.86047	no change				Others	Oip5	14.1562	21.2567	up
Immune	Zap70	6.53123	6.94533	no change				Others	Apoa1	29.9408	22.9787	down
Immune	Traf6	4.97957	4.56621	no change				Others	Lcat	21.1628	14.2482	down
Immune	Ccl5	6.14507	5.74201	no change				Others	Lcn2	22.9943	16.147	down
Immune	Csk	7.81128	7.42819	no change				Others	A2m	26.4769	19.6901	down
Immune	Tnfrsf13b	5.12846	5.50494	no change				Others	Gsta4	23.9947	17.233	down
Immune	Socs5	2.22033	1.86394	no change				Others	Mis18a	15.1908	21.6729	up
Immune	Stat3	8.59462	8.94848	no change				Others	Matn3	18.2492	11.7793	down
Immune	Fadd	3.41007	3.05832	no change				Others	Asns	21.6972	28.1316	up
Immune	Ctss	7.5108	7.16591	no change				Others	Slc9a9	21.2622	14.8473	down
Immune	Stx7	4.39575	4.05311	no change				Others	S100a9	25.6885	19.2967	down
Immune	Rora	5.42526	5.76421	no change				Others	Ear1	20.3979	14.056	down
Immune	Zfpm1	5.8953	6.22091	no change				Others	Spin4	17.6319	23.9725	up
Immune	Unc13d	5.49889	5.17951	no change				Others	Crabp2	19.1783	25.5015	up
Immune	Fam3c	6.98231	6.66377	no change				Others	Slc16a6	12.0146	18.3209	up
Immune	Nkap	5.41515	5.72219	no change				Others	Klf2	23.4068	17.1217	down
Immune	Tap2	8.1579	7.85206	no change				Others	Serpind1	21.0864	14.8458	down
Immune	Cmtm7	3.81352	3.53107	no change				Others	Ccna2	19.1164	25.3308	up
Immune	Nckap1l	6.51538	6.24355	no change				Others	Pik3ip1	23.7363	17.5262	down
Immune	Zbtb1	5.89336	5.63459	no change				Others	-	14.3406	20.5381	up
Immune	Il1r1	-0.666576	-0.915936	no change				Others	Prg2	24.8282	18.6489	down
Immune	Prkcd	5.2502	5.49121	no change				Others	Apoh	22.7528	16.6149	down
Immune	Traf2	4.06953	3.82985	no change				Others	Lag3	19.9942	26.1315	up
Immune	Timp1	-0.761213	-1	no change				Others	Slc25a23	25.1823	19.071	down
Immune	Socs1	5.48575	5.25323	no change				Others	Bcat1	21.4428	27.4884	up
Immune	Cd40	-0.304006	-0.535332	no change				Others	Adad1	17.8507	11.8155	down
Immune	Map3k7	6.24736	6.01681	no change				Others	Postn	25.188	19.21	down
Immune	Erap1	5.59544	5.82146	no change				Others	Lum	24.6157	18.7316	down
Immune	Myo1g	6.69321	6.91433	no change				Others	F13b	21.7795	15.8992	down
Immune	Abl1	5.29241	5.0781	no change				Others	Col1a1	20.9944	15.1483	down
Immune	Entpd7	3.32048	3.52231	no change				Others	Enkd1	17.4749	23.3158	up
Immune	Trpm4	2.53854	2.33914	no change				Others	Plscr1	18.3331	24.1725	up
Immune	Gdf11	3.24336	3.04439	no change				Others	Lancl3	16.2329	22.0574	up
Immune	Irf7	4.96947	5.16792	no change				Others	Itih2	26.5445	20.7587	down
Immune	Nfkbid	6.01458	5.8212	no change				Others	Tnfrsf10b	15.6964	21.4352	up
Immune	Cd160	2.38405	2.56316	no change				Others	Myo9a	23.7849	18.0636	down
Immune	Ripk3	3.87283	3.69488	no change				Others	Rcor2	9.96578	15.6197	up
Immune	Hmgb1	7.23256	7.40028	no change				Others	Ak4	18.5624	24.1954	up
Immune	Spn	8.28877	8.44927	no change				Others	Lcor	20.6122	15.0083	down
Immune	Cd6	7.67235	7.52152	no change				Others	Scd2	16.535	22.1181	up
Immune	Tcirg1	4.25852	4.40599	no change				Others	Tnfrsf9	14.2115	19.7833	up
Immune	Cd40lg	6.41447	6.27034	no change				Others	Aurkb	20.9666	26.5197	up
Immune	Rnf8	5.29939	5.15947	no change				Others	Dusp14	13.6387	19.1511	up
Immune	Hmces	4.853	4.72028	no change				Others	Fn1	27.1991	21.6898	down
Immune	Dbnl	6.70183	6.81519	no change				Others	F13a1	24.099	18.5905	down
Immune	Sh2d1a	5.14649	5.23343	no change				Others	Art2b	25.1475	19.6549	down
Immune	Rnf19b	5.60318	5.68032	no change				Others	Pgam2	17.3499	11.8596	down
Immune	Tfe3	4.59813	4.52795	no change				Others	Fosl2	18.7595	24.2415	up
Immune	Shld2	4.11936	4.07468	no change				Others	Sytl2	23.5558	18.1655	down
Immune	Gnl1	5.82782	5.86938	no change				Others	Hmgcs1	23.6016	28.9853	up
Immune	Adam17	6.05507	6.01926	no change				Others	Cks2	19.6541	25.032	up
Immune	Tgfb1	5.28614	5.32121	no change				Others	Aurka	18.633	23.9876	up
Immune	Tnfrsf1b	5.23917	5.26491	no change				Others	Cdk1	23.7375	29.088	up
Immune	Ly9	6.40888	6.42911	no change				Others	Dusp4	18.4398	23.786	up
Immune	Pycard	6.33664	6.33414	no change				Others	Ngp	24.4744	19.1295	down
Immune	Grn	3.66107	3.65878	no change				Others	Ogn	18.5904	13.2595	down
Immune	Il17a	-3.32193	-3.32193	no change				Others	Phf1	25.622	20.3451	down
Immune	Cxcl3	-3.32193	-3.32193	no change				Others	Elane	20.789	15.5442	down
Immune	Il23r	-3.32193	-3.32193	no change				Others	Pld4	21.9011	16.7112	down
Immune	Sell	9.31621	5.61971	down				Others	Nox1	18.4309	13.2691	down
Immune	Il2ra	5.8495	9.21147	up				Others	Nr4a2	15.8821	21.0381	up
Immune	Cd69	7.57705	6.3978	down				Others	Serpinf1	23.1533	18.0133	down
Others	Fads2	-3.32193	6.35279	up				Others	Itih3	24.0714	18.9477	down
Others	Cth	-3.32193	5.79675	up				Others	Ybx3	20.7189	25.8236	up
Others	Perp	-3.32193	5.51128	up				Others	Hk2	23.9021	28.9994	up
Others	Dclk1	-3.32193	5.19061	up				Others	Dlgap5	21.6225	26.7102	up
Others	Aunip	-3.32193	4.86987	up				Others	Timp3	20.942	15.8579	down
Others	Asns	-0.666576	7.4814	up				Others	Chdh	25.3792	20.3349	down
Others	Pbk	-3.32193	4.80168	up				Others	Fgb	23.5645	18.5438	down
Others	Kcnk10	-3.32193	4.62819	up				Others	H2-Aa	19.1293	14.1122	down
Others	Gm14085	6.44841	-1.2863	down				Others	H2-Aa	19.1293	14.1122	down
Others	Hist1h2bb	-3.32193	4.39438	up				Others	H2-Aa	19.1293	14.1122	down
Others	Ifitm2	-1.8365	5.86468	up				Others	H2-Aa	19.1293	14.1122	down
Others	Hist1h2bm	-3.32193	4.32553	up				Others	H2-Aa	19.1293	14.1122	down
Others	Ccn1	-3.32193	4.26754	up				Others	H2-Aa	19.1293	14.1122	down
Others	Hbb-bt	4.21412	-3.32193	down				Others	H2-Aa	19.1293	14.1122	down
Others	Hist1h4k	-3.32193	4.08746	up				Others	-	19.1293	14.1122	down
Others	Zbtb32	-0.37707	6.95954	up				Others	Gzma	23.8259	18.8149	down
Others	Dmwd	-3.32193	3.98914	up				Others	Bcl2a1	18.5223	23.5246	up
Others	Galnt3	-3.32193	3.86096	up				Others	Ly6c1	25.037	20.0382	down
Others	Tg	-1.12029	6.05658	up				Others	Rad51	20.541	25.5292	up
Others	Slc15a3	-3.32193	3.82171	up				Others	Plbd1	24.1259	19.1438	down
Others	Gls2	-3.32193	3.80632	up				Others	Pon3	19.8919	14.9098	down
Others	Hist1h4a	-3.32193	3.76129	up				Others	Ube2c	22.4102	27.3878	up
Others	Rasgrp2	9.24394	2.16993	down				Others	Scd1	16.0136	20.9908	up
Others	Klf2	9.72744	2.65992	down				Others	Prelid2	14.5344	19.5115	up
Others	Egfl7	-3.32193	3.72247	up				Others	Cfb	21.4819	16.5106	down
Others	Pimreg	-3.32193	3.71589	up				Others	Ttr	23.0092	18.0399	down
Others	Chac1	-3.32193	3.70708	up				Others	Plk1	21.0313	25.9969	up
Others	Slc16a5	4.89676	-2.12029	down				Others	Ahsg	18.8739	13.9292	down
Others	Map3k20	-3.32193	3.68818	up				Others	Pclaf	20.6145	25.5422	up
Others	Slc17a6	-3.32193	3.67582	up				Others	Rrm2	23.2256	28.1422	up
Others	Cetn4	-3.32193	3.67356	up				Others	Cntn1	20.2309	15.3147	down
Others	Ksr2	3.67129	-3.32193	down				Others	Otx1	12.5231	17.436	up
Others	Hba-a2	3.62644	-3.32193	down				Others	Rflnb	26.3172	21.4099	down
Others	Vldlr	-3.32193	3.59335	up				Others	Fga	23.0278	18.1217	down
Others	Hist1h3h	-3.32193	3.58376	up				Others	Fgg	23.5597	18.667	down
Others	Stc2	-1.8365	5.06437	up				Others	Coq2	15.7602	20.6527	up
Others	Arfgef3	-1.8365	5.04045	up				Others	Slc36a1	17.6686	12.7853	down
Others	Ccr9	3.49313	-3.32193	down				Others	Igflr1	20.738	15.8791	down
Others	Hbb-bs	4.72083	-2.05889	down				Others	Ly6c2	23.2724	18.4316	down
Others	Ampd1	3.45286	-3.32193	down				Others	Pde2a	24.746	19.9237	down
Others	Adh4	-3.32193	3.45154	up				Others	Serpina1d	21.3995	16.5895	down
Others	Ncs1	-1.8365	4.91791	up				Others	Serpinc1	23.9436	19.1422	down
Others	Pla1a	-3.32193	3.43029	up				Others	Lgals7	18.476	23.2745	up
Others	Dtx1	7.39943	0.659925	down				Others	Nusap1	21.3147	26.1011	up
Others	Tmem121	-3.32193	3.40871	up				Others	Il6ra	24.3711	19.5944	down
Others	Hist1h3c	-0.321928	6.39849	up				Others	Serpinb1a	24.5891	19.8199	down
Others	Hacd1	-3.32193	3.39643	up				Others	Mturn	21.4001	16.6314	down
Others	Hist1h3f	-3.32193	3.37156	up				Others	Kpna2	24.1036	28.8673	up
Others	Slc16a3	0.757023	7.44012	up				Others	Comp	21.7807	17.019	down
Others	Tubb6	-3.32193	3.35755	up				Others	Ctse	22.7019	17.945	down
Others	Aldh1l2	-3.32193	3.34767	up				Others	Cdca8	20.8378	25.5803	up
Others	Shcbp1	-1.8365	4.81916	up				Others	Chil3	23.9757	19.2366	down
Others	Apol8	3.30012	-3.32193	down				Others	Tnfrsf4	20.3306	25.0695	up
Others	Hist1h2ag	-1.8365	4.77083	up				Others	Hsd11b1	27.8346	23.1014	down
Others	Hist1h2an	-1.8365	4.75382	up				Others	Kiaa0754	13.1836	17.9146	up
Others	Hist1h2bj	-1.8365	4.69655	up				Others	Lrp5	12.8817	17.6107	up
Others	Idi2	-3.32193	3.17951	up				Others	Mnda	21.0944	25.8222	up
Others	Gm1043	3.13258	-3.32193	down				Others	Esco2	19.0114	23.7244	up
Others	Etv4	-3.32193	3.12928	up				Others	Nfia	20.9348	16.2219	down
Others	Bdh2	-3.32193	3.08746	up				Others	Uhrf1	23.643	28.3519	up
Others	Rab34	-3.32193	3.08406	up				Others	Amd1	17.9412	22.636	up
Others	Hist1h2ah	-3.32193	3.07724	up				Others	Amd2	17.9412	22.636	up
Others	Lipg	-3.32193	3.06695	up				Others	Incenp	22.5016	27.1625	up
Others	Mlf1	-3.32193	3.02326	up				Others	Il4i1	24.2008	19.5414	down
Others	Timm8a2	3.01792	-3.32193	down				Others	Tpx2	22.6323	27.2875	up
Others	Irak1bp1	-1.8365	4.48285	up				Others	Ckap2	20.2032	24.8533	up
Others	Hist1h1d	-0.666576	5.63923	up				Others	Pbk	21.4093	26.0391	up
Others	Mnd1	-3.32193	2.97453	up				Others	Prg3	17.8298	13.2037	down
Others	Ifi213	7.57327	1.28096	down				Others	Treml1	17.5453	12.9299	down
Others	Psrc1	-1.2863	5.0045	up				Others	Rilpl2	22.1208	26.721	up
Others	Kif2c	-1.12029	5.16189	up				Others	Top2a	25.8305	30.4276	up
Others	Sapcd2	-3.32193	2.95233	up				Others	Rasgrp2	27.0894	22.5028	down
Others	Myo1f	2.94298	-3.32193	down				Others	Bsg	23.804	28.3893	up
Others	Dhrs9	-3.32193	2.93923	up				Others	Fbln1	23.9874	19.4281	down
Others	Cnga1	4.19298	-2.05889	down				Others	Prelid1	17.557	22.1124	up
Others	S100a9	2.91648	-3.32193	down				Others	Irak3	20.6974	16.1442	down
Others	Ifi211	-0.761213	5.46956	up				Others	Ppp2r3d	13.7577	18.3077	up
Others	Ttn	2.89724	-3.32193	down				Others	Ska3	19.3883	23.9219	up
Others	Lgals7	-3.32193	2.89142	up				Others	Cyp2d26	21.7231	17.195	down
Others	Slc6a9	-1.12029	5.08236	up				Others	Ripor2	27.5777	23.055	down
Others	Hist1h2ad	-3.32193	2.86592	up				Others	Ccnb1	20.2198	24.733	up
Others	Gabrr2	2.85997	-3.32193	down				Others	Dctd	17.607	22.1168	up
Others	Serpine1	-3.32193	2.85599	up				Others	Chil4	20.9324	16.4242	down
Others	Acpp	2.83794	-3.32193	down				Others	Cks1b	20.7221	25.2289	up
Others	Tlr12	2.80941	-3.32193	down				Others	Prc1	20.7027	25.1994	up
Others	Cdca5	-1.12029	5.00675	up				Others	Gtse1	21.4153	25.8896	up
Others	Gzmb	-0.0291463	6.06091	up				Others	Ccdc50	22.2427	26.7159	up
Others	Pdia5	-3.32193	2.75489	up				Others	Pim2	16.6926	21.1561	up
Others	Oas2	2.75061	-3.32193	down				Others	Wls	21.0749	16.619	down
Others	Fignl1	-0.0892673	5.97957	up				Others	Spi1	16.9526	12.5137	down
Others	Arhgdig	-3.32193	2.70929	up				Others	Slc16a3	19.9068	24.3413	up
Others	Tmtc2	-3.32193	2.70044	up				Others	F2	24.3536	19.9222	down
Others	Igfbp7	-1.12029	4.89142	up				Others	Fancd2	21.703	26.1281	up
Others	Pde2a	2.67807	-3.32193	down				Others	Pdlim4	27.0658	22.6457	down
Others	Bspry	-3.32193	2.65306	up				Others	Sec61a2	17.1729	21.5853	up
Others	Atg9b	-3.32193	2.64386	up				Others	Hmmr	21.8366	26.244	up
Others	Espl1	-0.666576	5.29315	up				Others	Lss	23.3442	27.7507	up
Others	Slc43a3	-0.0144996	5.91433	up				Others	Cdkn1b	26.2776	21.872	down
Others	Cox6a2	-3.32193	2.60644	up				Others	Tmem134	18.3944	13.9908	down
Others	Hist1h3b	-3.32193	2.60644	up				Others	Sgo1	19.3289	23.7312	up
Others	Nts	-3.32193	2.58736	up				Others	Tyms	22.9782	27.3744	up
Others	Oip5	-1.12029	4.7447	up				Others	Marcksl1	21.9023	26.2984	up
Others	Dnph1	-1.12029	4.73823	up				Others	L1cam	22.2822	17.8944	down
Others	Slc7a3	-0.304006	5.53481	up				Others	Acpp	19.4496	15.083	down
Others	Fap	-3.32193	2.51349	up				Others	Bub1b	21.9273	26.2925	up
Others	Ccnb1	1.03562	6.86406	up				Others	Cd200	22.2106	26.5712	up
Others	Slc2a6	-3.32193	2.50589	up				Others	Fads2	20.4708	24.8157	up
Others	Lyz2	2.47508	-3.32193	down				Others	Fcrla	20.0171	15.6766	down
Others	Sh3bp4	-3.32193	2.46989	up				Others	Susd2	19.4241	15.0844	down
Others	L1cam	4.39575	-1.39593	down				Others	Cilp	18.2607	13.9442	down
Others	Hist1h3g	-1.8365	3.93734	up				Others	Hebp1	19.9793	15.6679	down
Others	Frrs1l	-3.32193	2.45154	up				Others	Zwilch	21.5312	25.84	up
Others	Lad1	2.08746	7.85599	up				Others	Tmem248	14.8234	19.1279	up
Others	Egr4	-3.32193	2.41684	up				Others	Slc25a33	16.5114	20.815	up
Others	Kif4	-0.0740006	5.66334	up				Others	Snx9	23.4557	27.7583	up
Others	Shtn1	-3.32193	2.40871	up				Others	Rnf10	18.4294	22.7252	up
Others	Fabp5	0.847997	6.57456	up				Others	Crebl2	21.9109	17.6238	down
Others	Ak4	-1.152	4.56803	up				Others	Slc7a3	19.0468	23.3329	up
Others	Ccn4	-1.2863	4.43229	up				Others	Vmac	20.8	16.525	down
Others	Gzma	2.38128	-3.32193	down				Others	Kif2c	21.8894	26.1587	up
Others	S100a8	2.38128	-3.32193	down				Others	Arhgef18	27.2157	22.9557	down
Others	Hist1h2bk	-0.395929	5.30634	up				Others	Tk1	21.6356	25.8863	up
Others	Syngr1	-1.8365	3.852	up				Others	Irf8	21.6275	25.863	up
Others	Hist1h2ab	-1.2863	4.38405	up				Others	S100a4	21.8031	17.5685	down
Others	Spin4	-0.666576	4.98094	up				Others	Slc1a4	18.5623	22.7831	up
Others	Adora2b	-3.32193	2.31615	up				Others	Padi2	26.8781	22.6581	down
Others	Sdc1	-3.32193	2.31034	up				Others	Otub2	13.3342	17.5525	up
Others	Khdc3	2.29866	-3.32193	down				Others	Nr4a1	21.6633	25.8786	up
Others	Hist1h2bl	-3.32193	2.29866	up				Others	Tp53	16.4187	20.6296	up
Others	Dusp14	0.0565835	5.66874	up				Others	Tbxa2r	23.0229	18.8265	down
Others	Tgfb1i1	2.28096	-3.32193	down				Others	Kntc1	23.0831	27.2769	up
Others	Six5	-3.32193	2.26903	up				Others	Mcrip2	18.9511	23.1427	up
Others	Nos2	-3.32193	2.26303	up				Others	Abhd14a	15.8248	20.0146	up
Others	Crabp2	-0.321928	5.25776	up				Others	Art4	20.5341	16.346	down
Others	Gm20219	2.24184	-3.32193	down				Others	Znf652	24.8662	20.6811	down
Others	Aurkb	0.226509	5.78477	up				Others	Nudt1	18.9867	23.1703	up
Others	Slc4a11	-3.32193	2.23266	up				Others	Ccdc28b	20.5084	16.3374	down
Others	H2-Ob	4.96671	-0.577767	down				Others	Ncs1	19.4712	23.6401	up
Others	Gpt2	-0.666576	4.87135	up				Others	Pdcd4	29.4175	25.254	down
Others	Adra2a	2.21412	-3.32193	down				Others	Nt5e	25.4463	21.2921	down
Others	Rad51ap1	0.367371	5.90087	up				Others	Kif15	23.7144	27.8651	up
Others	Wdr66	2.20789	-3.32193	down				Others	Epx	22.9582	18.8085	down
Others	Rundc3a	2.20163	-3.32193	down				Others	Galnt3	18.0184	22.1646	up
Others	Fam171b	-3.32193	2.19219	up				Others	Ube2t	21.1199	25.2639	up
Others	Klrg1	2.18587	-3.32193	down				Others	Map3k20	17.5174	21.6606	up
Others	Ticam2	-1.8365	3.67016	up				Others	Chek1	21.3064	25.4288	up
Others	Ifit1bl1	4.52982	-0.971431	down				Others	Rhoc	20.1966	16.077	down
Others	Phlda3	-1.8365	3.66221	up				Others	Klf3	24.6903	20.5782	down
Others	Avil	2.16672	-3.32193	down				Others	Mt2	19.1425	15.0307	down
Others	Klrb1c	2.16672	-3.32193	down				Others	Prr14	27.2858	23.1763	down
Others	Ube2c	2.91839	8.40459	up				Others	Cdc20	19.2012	23.3093	up
Others	Serpinb6b	2.81967	8.29011	up				Others	Plk2	12.8413	16.9477	up
Others	Serpine2	0.411426	5.87922	up				Others	Spc25	20.1909	24.2913	up
Others	Maged1	-3.32193	2.14405	up				Others	Hmgcr	20.2473	24.3439	up
Others	Fcgrt	2.14078	-3.32193	down				Others	Adarb1	21.052	25.1449	up
Others	Ccdc40	-3.32193	2.12433	up				Others	Spc24	21.0011	25.0933	up
Others	Fam57a	-3.32193	2.1177	up				Others	Smyd2	20.5019	24.5785	up
Others	Art2b	4.87725	-0.556393	down				Others	Tacc3	21.9262	25.9869	up
Others	Hpdl	-3.32193	2.11103	up				Others	Thbs1	24.9153	20.8554	down
Others	S1pr1	8.71215	3.28096	down				Others	Psmc3ip	19.605	23.6579	up
Others	Spats2	-3.32193	2.10769	up				Others	Pmvk	22.4617	26.5022	up
Others	Hist1h3i	-1.2863	4.10014	up				Others	Aqp11	18.093	14.0551	down
Others	Prelid2	1.58496	6.96243	up				Others	Tf	24.1488	20.1206	down
Others	Sgk1	5.92196	0.545968	down				Others	Shcbp1	21.7234	25.7494	up
Others	Mlkl	-3.32193	2.05311	up				Others	Gsn	28.3384	24.3268	down
Others	Lrrc75b	3.24945	-2.12029	down				Others	Espl1	21.4488	25.4475	up
Others	Bcat1	0.970854	6.34021	up				Others	Ighm	23.5003	19.5069	down
Others	Hk2	2.58736	7.94825	up				Others	Ms4a1	23.2172	19.2319	down
Others	Cdkn1a	3.27501	8.61401	up				Others	Pigv	18.8718	14.8898	down
Others	Dnah8	6.87922	1.54597	down				Others	-	18.0591	22.0411	up
Others	Tpx2	2.17313	7.50096	up				Others	Mmadhc	16.4214	20.4015	up
Others	Kctd15	-3.32193	1.98914	up				Others	Znf296	13.5775	17.5486	up
Others	G430095P16Rik	3.18903	-2.12029	down				Others	Iglc2	17.0717	13.1015	down
Others	Atf3	-0.666576	4.63865	up				Others	Iglc3	17.0717	13.1015	down
Others	Dnase1l2	1.97453	-3.32193	down				Others	Dclre1a	13.3752	17.3446	up
Others	Hist1h2bn	-1.8365	3.45812	up				Others	Psrc1	20.4189	24.3833	up
Others	Cxcr4	6.50224	1.21412	down				Others	Serac1	18.0677	14.1078	down
Others	Rad51	0.879706	6.15886	up				Others	Slc9b2	16.8711	20.8271	up
Others	Spata24	-0.666576	4.61235	up				Others	Hells	24.5223	28.4756	up
Others	Ptk7	-3.32193	1.95606	up				Others	Igfals	19.3578	15.4097	down
Others	Pif1	-1.2863	3.97085	up				Others	Znf579	16.6518	12.7083	down
Others	Slc1a4	-0.304006	4.93876	up				Others	Slc2a6	15.9375	19.8791	up
Others	Melk	0.111031	5.35085	up				Others	Melk	20.3458	24.2822	up
Others	Gstt3	-1.8365	3.40327	up				Others	Racgap1	20.0715	24.0046	up
Others	Chil5	1.91456	-3.32193	down				Others	H2-Eb1	19.9573	16.0309	down
Others	Chaf1a	1.23879	6.46123	up				Others	H2-Eb1	19.9573	16.0309	down
Others	Nek2	-0.761213	4.45746	up				Others	H2-Eb1	19.9573	16.0309	down
Others	Arhgef9	-0.666576	4.54905	up				Others	Rasa3	28.1606	24.2345	down
Others	Rab37	5.30305	0.111031	down				Others	Pole2	21.4975	25.4222	up
Others	Nphp1	-3.32193	1.85997	up				Others	Dnajc15	21.0769	24.9782	up
Others	Ggt5	5.30852	0.15056	down				Others	Fignl1	21.9563	25.8522	up
Others	Nol4l	-3.32193	1.82782	up				Others	Slc4a1	18.3524	14.4586	down
Others	Nupr1	-3.32193	1.82375	up				Others	Slc6a9	17.4296	21.3187	up
Others	Shisa8	-3.32193	1.82375	up				Others	Trip13	23.3733	27.2595	up
Others	Capsl	-3.32193	1.81967	up				Others	Cpa1	19.4223	15.5403	down
Others	Pxmp2	-1.8365	3.30159	up				Others	Dpf1	18.0321	14.1562	down
Others	Kifc2	1.81558	-3.32193	down				Others	Cdca7	20.1667	24.0377	up
Others	Tal2	-3.32193	1.81558	up				Others	Pyhin1	30.1711	26.3006	down
Others	Cdc25c	-1.8365	3.29866	up				Others	Cdc45	22.0033	25.8603	up
Others	Alpl	-3.32193	1.80735	up				Others	Epb41l1	22.1977	18.3461	down
Others	Ifitm3	0.903038	6.02569	up				Others	Sorcs2	19.3585	15.5099	down
Others	Fry	5.86394	0.748461	down				Others	Timm17a	18.9059	22.7539	up
Others	Cdk1	2.79701	7.90869	up				Others	Itm2a	22.049	25.89	up
Others	Rapgef4	5.86641	0.757023	down				Others	Kif4	23.5032	27.3405	up
Others	Srxn1	-3.32193	1.7866	up				Others	Ska2	17.9072	21.7423	up
Others	Hsd11b1	5.56071	0.454176	down				Others	Pf4	20.5508	16.7246	down
Others	Acsl6	-1.2863	3.8166	up				Others	Polr3gl	17.7978	13.9716	down
Others	Eif4ebp1	2.40054	7.48414	up				Others	Akap1	19.9719	23.796	up
Others	Bnip3	0.432959	5.51412	up				Others	Tdrp	25.7415	21.9175	down
Others	Cacna2d4	3.64039	-1.4344	down				Others	Slc41a3	19.7485	15.926	down
Others	Dlc1	-3.32193	1.75275	up				Others	Fam102a	24.4244	20.6111	down
Others	Rrm2	2.22033	7.28688	up				Others	Efemp1	21.422	17.6247	down
Others	Mcm10	1.21412	6.28003	up				Others	Ggt5	23.4305	19.6337	down
Others	Myh10	-0.0291463	5.0365	up				Others	Arfgef3	18.5744	22.3648	up
Others	Tnfrsf4	5.01569	10.0703	up				Others	Kif18b	19.2868	23.0758	up
Others	Tnfrsf12a	1.72247	-3.32193	down				Others	Zbtb32	18.7416	22.5285	up
Others	Hist1h2ak	-0.304006	4.7366	up				Others	P2rx7	22.1949	18.4129	down
Others	Car13	-3.32193	1.71809	up				Others	Anxa1	24.4095	20.6283	down
Others	Slc12a8	-3.32193	1.7137	up				Others	Pdia5	18.3472	22.1132	up
Others	Vipr1	6.92683	1.8953	down				Others	Mtfp1	16.6032	20.3581	up
Others	Coprs	-3.32193	1.70929	up				Others	Ube2s	22.0847	25.8369	up
Others	Spc25	1.1375	6.16128	up				Others	Krt23	18.2598	14.5118	down
Others	Fscn1	-3.32193	1.70044	up				Others	Znf569	19.0853	15.3382	down
Others	Lrrc49	-3.32193	1.70044	up				Others	Stil	17.7191	21.4616	up
Others	Gprc5b	2.90111	-2.12029	down				Others	Cd38	20.681	16.9394	down
Others	Nod1	4.39985	-0.621488	down				Others	Hist1h1t	21.7621	18.0444	down
Others	Twist1	-3.32193	1.69153	up				Others	Ccnb2	19.6111	23.3285	up
Others	Slc7a11	-3.32193	1.68706	up				Others	Dusp23	23.4722	19.7684	down
Others	Spint1	-3.32193	1.67356	up				Others	Col6a1	18.5765	14.8779	down
Others	Pdgfb	1.09761	6.09297	up				Others	Ska1	18.6292	22.3276	up
Others	Mylip	6.24603	1.25096	down				Others	Rfesd	20.091	16.3927	down
Others	Unc13a	-1.12029	3.87381	up				Others	Rgs1	19.7804	23.4782	up
Others	Ttc28	7.06695	2.07382	down				Others	Brsk2	18.9764	22.6731	up
Others	Ggt1	1.66903	-3.32193	down				Others	Trp53i11	24.3456	20.6523	down
Others	Pla2g4f	-3.32193	1.66903	up				Others	Cd1d1	23.7987	20.1055	down
Others	Cacna1s	-1.152	3.83794	up				Others	B4galt5	17.7608	21.4533	up
Others	Pycr1	-0.37707	4.61235	up				Others	Abcg3	24.6088	20.9168	down
Others	Tsc22d3	8.47411	3.48671	down				Others	Ctnna2	17.0632	20.7457	up
Others	Plek	2.20477	7.1914	up				Others	Eif4ebp1	21.4687	25.1458	up
Others	Gatm	-3.32193	1.65992	up				Others	Diaph3	21.8965	25.5732	up
Others	Bub1	0.722466	5.69822	up				Others	Gen1	19.31	22.9866	up
Others	Ms4a1	2.91265	-2.05889	down				Others	Msrb1	19.6152	15.9437	down
Others	Fam209	1.64616	-3.32193	down				Others	Smad3	23.295	19.6347	down
Others	Lrrc23	1.64155	-3.32193	down				Others	Rad54l	20.8061	24.4647	up
Others	Hist1h2af	-3.32193	1.64155	up				Others	Cd22	19.0069	15.349	down
Others	Irf8	4.42223	9.38461	up				Others	Nuf2	20.9695	24.6251	up
Others	Hba-a1	3.51223	-1.4344	down				Others	Lyz2	22.8546	19.2046	down
Others	Ybx3	4.99729	9.93289	up				Others	Lyz1	22.8546	19.2046	down
Others	Cep55	0.722466	5.65306	up				Others	Net1	17.8367	21.4789	up
Others	Ift43	-3.32193	1.60407	up				Others	Brca1	21.1938	24.8343	up
Others	Fam229b	-3.32193	1.60407	up				Others	Mdk	18.6078	14.9692	down
Others	Smpdl3b	-3.32193	1.58976	up				Others	Chaf1a	22.3083	25.9391	up
Others	Fam222a	2.84398	-2.05889	down				Others	Ncf2	18.9654	15.3443	down
Others	Rnf32	2.84197	-2.05889	down				Others	Ehd2	14.8561	18.4771	up
Others	Ccna2	1.90689	6.80555	up				Others	Rps6ka5	25.4776	21.859	down
Others	Acbd7	-3.32193	1.57046	up				Others	Cish	18.8884	22.5048	up
Others	Pdlim4	6.22709	1.34483	down				Others	Apob	25.6658	22.0523	down
Others	Epas1	2.75916	-2.12029	down				Others	Sesn2	19.3423	22.9457	up
Others	Sgo1	1.62761	6.50605	up				Others	Ankrd9	15.4244	19.0201	up
Others	Tmem97	0.687061	5.56529	up				Others	Pdss1	18.0606	21.6533	up
Others	Ninj2	-3.32193	1.55582	up				Others	Siva1	20.0016	23.5933	up
Others	Tk1	2.04264	6.91624	up				Others	Wdhd1	23.1368	26.7285	up
Others	Upb1	-3.32193	1.53605	up				Others	Crebzf	20.5326	16.9445	down
Others	Nacc2	4.55213	-0.304006	down				Others	Spata2l	23.3908	19.8082	down
Others	Fnip2	-3.32193	1.53107	up				Others	Slc25a45	24.2203	20.6389	down
Others	Pdgfa	-1.8365	3.00899	up				Others	Ddx58	28.4284	24.8532	down
Others	Maoa	-1.8365	3	up				Others	Clu	21.1126	17.5386	down
Others	Rhbdf1	-3.32193	1.51096	up				Others	Nqo2	24.4243	20.8505	down
Others	Ccdc184	-3.32193	1.51096	up				Others	Thbs4	21.1388	17.5673	down
Others	BC030867	-0.761213	4.06867	up				Others	Gpt2	20.3446	23.9142	up
Others	Fjx1	-3.32193	1.50589	up				Others	Far1	24.7091	28.2711	up
Others	Tmem217	-3.32193	1.50589	up				Others	Rrm1	26.5446	30.1044	up
Others	Cdca8	3.0197	7.84436	up				Others	Tm6sf1	21.1572	17.598	down
Others	Ly6c1	6.77043	1.9486	down				Others	Tnfrsf26	22.4219	18.8652	down
Others	Pclaf	4.42089	9.23431	up				Others	Mis18bp1	20.7522	24.3055	up
Others	Pglyrp2	5.67384	0.863938	down				Others	Fmo5	24.4797	20.9275	down
Others	Nrn1	3.2555	8.06178	up				Others	Nid2	17.9967	14.446	down
Others	Amn	1.46989	-3.32193	down				Others	Atp6v0a1	26.3277	22.7775	down
Others	Hist1h1b	1.66448	6.44807	up				Others	Fos	18.4706	22.0199	up
Others	Ska1	1.47508	6.24907	up				Others	Cep55	22.4408	25.9888	up
Others	Tcp11l2	6.17911	1.40599	down				Others	Chst2	18.0262	21.5692	up
Others	Snx9	-0.0740006	4.69377	up				Others	Cip2a	22.4215	25.9627	up
Others	Dyrk3	-1.8365	2.92979	up				Others	Ighg1	24.2401	20.7016	down
Others	Arhgef25	-3.32193	1.43829	up				Others	Ighg1	24.2401	20.7016	down
Others	Egln3	0.422233	5.1819	up				Others	Ect2	20.1018	23.6383	up
Others	Ldlrad4	5.22419	0.464668	down				Others	Ndc80	21.7308	25.259	up
Others	Otx1	-1.12029	3.6311	up				Others	Plek	23.1634	26.686	up
Others	Reep1	-3.32193	1.41143	up				Others	Bcl2l1	22.8121	26.3334	up
Others	Slco4a1	-0.666576	4.06523	up				Others	Casp4	19.1943	22.7135	up
Others	Scml4	6.78463	2.05311	down				Others	Pcna	27.6611	31.1779	up
Others	Ptgr1	-3.32193	1.40054	up				Others	Acss1	27.1228	23.607	down
Others	Serpinf1	-3.32193	1.39506	up				Others	Abi3	25.3481	21.8365	down
Others	Spc24	1.62761	6.33914	up				Others	Mppe1	23.1872	19.676	down
Others	Tgm2	-1.8365	2.8679	up				Others	Camk2a	18.5668	15.0626	down
Others	Birc5	3.21723	7.90111	up				Others	P4ha1	22.3562	25.8515	up
Others	Smim10l2a	-1.8365	2.8339	up				Others	Gys2	23.1379	19.6449	down
Others	Trip13	1.34483	6.011	up				Others	Tgfbi	20.5175	17.0271	down
Others	Ctsw	5.08746	0.422233	down				Others	Arl5b	17.1718	20.6613	up
Others	Sorcs2	3.66107	-1	down				Others	Eea1	25.34	28.8286	up
Others	Cacna2d1	-3.32193	1.32769	up				Others	Ccne2	17.3058	20.7918	up
Others	Hist1h3d	-1.12029	3.52482	up				Others	Arhgap11a	20.5133	23.9925	up
Others	Msi1	-3.32193	1.32193	up				Others	Traip	17.3175	20.7967	up
Others	Slc35d3	-0.37707	4.26529	up				Others	Cdkn1a	19.7058	23.1795	up
Others	Hist1h2bf	-3.32193	1.31615	up				Others	Cyp2s1	24.5425	21.0689	down
Others	Tctex1d2	-1.8365	2.79286	up				Others	Bspry	15.5209	18.9926	up
Others	Eme1	-0.304006	4.31542	up				Others	Procr	18.6091	15.1393	down
Others	E030030I06Rik	3.9855	-0.621488	down				Others	Slc4a7	22.0159	25.4832	up
Others	Lrr1	-1.12029	3.47768	up				Others	Krtcap2	15.0994	18.5467	up
Others	Cyp2d22	2.53854	-2.05889	down				Others	Chml	15.9397	19.382	up
Others	Pacsin3	-3.32193	1.27501	up				Others	Retnlg	19.5056	16.0676	down
Others	Cks1b	3.28244	7.87891	up				Others	Aen	20.6125	24.0488	up
Others	Plscr1	0.475085	5.06048	up				Others	Mmgt2	17.9163	21.3454	up
Others	Ttll9	-3.32193	1.26303	up				Others	Psat1	27.6603	31.0825	up
Others	1810055G02Rik	-1.152	3.43029	up				Others	E2f3	18.1362	21.558	up
Others	Itga1	1.25701	-3.32193	down				Others	Mmachc	13.7937	17.2154	up
Others	Rad54l	1.61824	6.19279	up				Others	Cyp51a1	23.8706	27.2849	up
Others	Gas2l3	-0.0291463	4.54535	up				Others	Vrk3	28.2931	24.8807	down
Others	Parpbp	-0.37707	4.19535	up				Others	Nfic	22.589	19.1845	down
Others	Cdc45	1.26903	5.83719	up				Others	Rbl2	25.383	21.9787	down
Others	Alox5ap	1.24489	-3.32193	down				Others	Tcp11l2	23.7399	20.3367	down
Others	Tm4sf5	-0.666576	3.89239	up				Others	Cybb	21.073	17.6708	down
Others	Zbtb20	8.57232	4.02237	down				Others	Ttc38	28.4926	25.1012	down
Others	Tpi1	4.14893	8.68818	up				Others	Znf250	19.1285	15.7399	down
Others	Fmnl2	-3.32193	1.21412	up				Others	Pdss2	19.5554	22.9435	up
Others	Dusp4	2.59694	7.12422	up				Others	Mlkl	19.5787	22.962	up
Others	Ncapg	2.15381	6.6792	up				Others	Ncapd2	25.22	28.6002	up
Others	Hist1h1a	0.378512	4.89966	up				Others	Selenop	21.2362	17.8656	down
Others	Col5a3	-1.8365	2.68257	up				Others	Treml2	19.6204	16.2503	down
Others	Bcl2a1d	-1.8365	2.68257	up				Others	Fgd3	25.8143	22.4496	down
Others	Rflnb	8.20975	3.69265	down				Others	Matk	21.6296	18.2711	down
Others	Cpd	0.722466	5.23343	up				Others	N4bp2l1	22.1456	18.7933	down
Others	Ifi208	6.94216	2.43563	down				Others	Ercc6l	23.1893	26.541	up
Others	S100a4	4.44758	-0.0588937	down				Others	Lbh	23.1981	19.8477	down
Others	Scd1	1.46989	5.97292	up				Others	Pkmyt1	18.8783	22.2199	up
Others	Slc9b2	-0.304006	4.19692	up				Others	Kcnq5	16.8479	20.1888	up
Others	Axl	1.95977	6.45385	up				Others	Lmna	28.0916	24.7534	down
Others	Nt5dc2	-0.666576	3.82579	up				Others	Chaf1b	22.8434	26.1727	up
Others	Igfbp4	9.33965	4.85748	down				Others	Arl5c	19.383	16.056	down
Others	AA467197	-1.12029	3.36177	up				Others	Ckap2l	19.2896	22.6136	up
Others	Hmmr	2.54844	7.0227	up				Others	Mki67	27.1734	30.4964	up
Others	Ociad2	-3.32193	1.15056	up				Others	Efcab11	14.8957	18.2175	up
Others	Ier5l	-1.152	3.31904	up				Others	Map2k6	26.3127	22.9994	down
Others	Plekhh3	-3.32193	1.14405	up				Others	Plaur	17.3911	20.7041	up
Others	Rcn3	2.40327	-2.05889	down				Others	Paxx	24.8221	21.5123	down
Others	Gca	-3.32193	1.1375	up				Others	Hjurp	21.2848	24.5944	up
Others	Nme6	-0.761213	3.69822	up				Others	Col2a1	20.199	16.8958	down
Others	Plod2	-0.321928	4.13586	up				Others	Shpk	24.192	20.8904	down
Others	Plk1	3.24641	7.70238	up				Others	Poglut2	21.6028	24.8952	up
Others	Ifitm10	2.33056	-2.12029	down				Others	Abhd14b	24.0499	20.7623	down
Others	Jcad	-1.8365	2.61117	up				Others	H2-Ab1	20.1061	16.8257	down
Others	Ttk	1.59455	6.04199	up				Others	Snx10	15.4015	18.6796	up
Others	Camk1	-3.32193	1.12433	up				Others	Ncaph	23.8396	27.1176	up
Others	Ly6d	2.31615	-2.12029	down				Others	Fbxw8	19.3303	22.6052	up
Others	E2f8	0.565597	4.99594	up				Others	Kdelr2	18.9463	22.2199	up
Others	Kcnrg	2.36737	-2.05889	down				Others	Hgfac	22.2356	18.9622	down
Others	Tnni1	-0.761213	3.66448	up				Others	Fancg	18.5146	21.7849	up
Others	Prr11	-0.37707	4.04614	up				Others	Tlcd1	18.2729	21.5403	up
Others	Pkp2	-3.32193	1.08406	up				Others	Ifnar1	18.5261	15.2628	down
Others	Slc15a2	4.66732	0.263034	down				Others	Nsl1	18.8351	22.0905	up
Others	Nmral1	0.333424	4.73444	up				Others	Dtx1	22.5522	19.2972	down
Others	Nt5e	4.33842	-0.0588937	down				Others	Selenow	20.2061	16.9552	down
Others	Tex15	0.163499	4.56071	up				Others	Ccr8	19.0562	22.3062	up
Others	Arl4c	9.14239	4.74578	down				Others	Dzip3	17.6856	20.9333	up
Others	Hist1h3e	-0.0144996	4.38198	up				Others	Hid1	23.4593	20.2122	down
Others	Cdca7	2.53107	6.91862	up				Others	Hist1h2ac	21.469	18.2225	down
Others	Spag5	1.31615	5.69988	up				Others	Hist1h2ad	21.469	18.2225	down
Others	Ncaph	0.978196	5.36177	up				Others	Hist1h2ae	21.469	18.2225	down
Others	Cks1brt	-0.666576	3.71699	up				Others	H2ac11	21.469	18.2225	down
Others	Galk1	2.9486	7.33056	up				Others	Hist1h2ah	21.469	18.2225	down
Others	Cdc6	1.62293	6.00293	up				Others	H2ac15	21.469	18.2225	down
Others	Syce2	0.831877	5.21023	up				Others	Hist1h2an	21.469	18.2225	down
Others	Kntc1	0.378512	4.75275	up				Others	Hist1h2ao	21.469	18.2225	down
Others	Anxa3	-3.32193	1.04264	up				Others	Hist1h2ab	21.469	18.2225	down
Others	Ccr10	1.04264	-3.32193	down				Others	Hist1h2af	21.469	18.2225	down
Others	Mgarp	-0.666576	3.69711	up				Others	H2ac13	21.469	18.2225	down
Others	St3gal6	4.488	0.124328	down				Others	Hist3h2a	21.469	18.2225	down
Others	Pkn3	-1.8365	2.51602	up				Others	H2afj	21.469	18.2225	down
Others	Plxnb2	-1.8365	2.51096	up				Others	Hist1h2ap	21.469	18.2225	down
Others	Foxm1	0.978196	5.32481	up				Others	Slc29a2	17.4085	20.6549	up
Others	Shmt1	2.26303	6.60333	up				Others	Pygl	19.1954	15.9569	down
Others	Cdc20	3.07895	7.39934	up				Others	Vim	33.8582	30.6297	down
Others	Gprc5a	-3.32193	0.992768	up				Others	Rdh11	23.3782	26.6064	up
Others	Ikzf2	7.7172	3.40463	down				Others	H2-Ab1	20.0431	16.8165	down
Others	Bcl2l1	3.44095	7.75121	up				Others	Adrb2	18.2617	15.0376	down
Others	Gcat	1.83188	6.13258	up				Others	Nfe2l1	18.5514	21.7749	up
Others	Maf	7.00394	2.70929	down				Others	Sgo2	20.4478	23.6651	up
Others	1190005I06Rik	-3.32193	0.970854	up				Others	Hbp1	20.8428	17.6286	down
Others	A3galt2	2.23266	-2.05889	down				Others	Knl1	20.8579	24.0639	up
Others	Cenpw	3.15381	7.44535	up				Others	Ncam1	20.5211	17.3155	down
Others	Phf1	6.0027	1.7137	down				Others	-	21.2135	18.0087	down
Others	Sytl2	4.87381	0.584963	down				Others	Mdm1	24.1778	20.9732	down
Others	Krt17	-3.32193	0.963474	up				Others	Ganc	24.6101	21.4165	down
Others	Ckap2l	1.99277	6.27482	up				Others	Spag5	21.2624	24.4527	up
Others	Sgms2	-3.32193	0.956057	up				Others	Zbtb4	22.0548	18.8672	down
Others	Hist1h4j	-1.12029	3.15056	up				Others	Pctp	16.6608	19.8461	up
Others	Cenpp	0.516015	4.77821	up				Others	Dhcr24	22.2006	25.3845	up
Others	Cdca3	1.9782	6.23993	up				Others	Akip1	19.3763	16.193	down
Others	Orai2	5.93499	1.67356	down				Others	Anln	21.3381	24.5213	up
Others	Uhrf1	2.24793	6.50859	up				Others	Myo1f	23.1533	19.9771	down
Others	Psat1	4.24108	8.5004	up				Others	Mthfd2	25.2473	28.4179	up
Others	Epn2	-1.12029	3.13093	up				Others	Znf260	21.6072	18.4447	down
Others	Tspan4	-1.12029	3.13093	up				Others	Colgalt1	22.8958	26.0577	up
Others	Gins2	1.53605	5.78712	up				Others	Tmem237	18.5276	21.6873	up
Others	Rnf144a	5.97591	1.72683	down				Others	Sp4	23.2058	20.0506	down
Others	Bub1b	2.10769	6.35403	up				Others	Serpinh1	19.5506	16.3974	down
Others	Man1c1	2.85	-1.39593	down				Others	Fdxacb1	16.4728	19.6253	up
Others	Kif15	3.19535	7.43329	up				Others	Ldlr	22.0988	25.2463	up
Others	Zbtb46	-1.12029	3.11603	up				Others	Dnmt3b	20.618	23.7592	up
Others	Hells	3.851	8.08688	up				Others	Ramp1	21.3144	18.1735	down
Others	Cenpk	1.81558	6.04941	up				Others	Rgs14	27.1853	24.0446	down
Others	Plekhg4	-3.32193	0.910733	up				Others	Lig1	26.4395	29.5751	up
Others	Bcl2l2	-1.8365	2.39506	up				Others	Nos2	21.5325	24.6637	up
Others	Phf19	-0.0144996	4.21412	up				Others	Tmtc3	12.7934	15.9239	up
Others	Ehhadh	0.903038	-3.32193	down				Others	Mtbp	20.5479	23.6751	up
Others	Pik3r3	0.903038	-3.32193	down				Others	Bag2	20.7283	23.8541	up
Others	Tmbim1	-0.0291463	4.18824	up				Others	Birc5	21.285	24.4105	up
Others	Cenpi	-0.304006	3.91073	up				Others	Rabl2	18.0407	21.1619	up
Others	Acvrl1	4.64731	0.432959	down				Others	Crebrf	22.7258	19.6081	down
Others	Extl1	-3.32193	0.887525	up				Others	Slbp	18.0498	21.1665	up
Others	Islr2	0.887525	-3.32193	down				Others	Mecp2	28.5042	25.3895	down
Others	Sardh	0.879706	-3.32193	down				Others	Tmem97	21.1632	24.2759	up
Others	Pde5a	-3.32193	0.879706	up				Others	Kif11	25.5216	28.6343	up
Others	Gm4707	6.36317	2.1635	down				Others	Eme2	21.6182	18.5056	down
Others	Dnah7a	-1.2863	2.91265	up				Others	Bard1	20.2991	23.4103	up
Others	Pik3ip1	7.25134	3.05485	down				Others	Tspo	20.2528	17.1509	down
Others	Hist1h2ae	1.72247	5.91695	up				Others	Enpp1	19.9165	16.8235	down
Others	Tmem176b	0.871844	-3.32193	down				Others	Idi1	26.4022	29.4905	up
Others	Poglut3	-1.12029	3.07211	up				Others	Pim1	20.329	23.4135	up
Others	Camk2b	2.79286	-1.39593	down				Others	F5	24.7053	21.628	down
Others	1700094D03Rik	2.06695	-2.12029	down				Others	Hic2	19.2962	22.3714	up
Others	Ripor2	8.923	4.7366	down				Others	Atrn	17.2777	20.3515	up
Others	Ccdc50	5.02813	9.21216	up				Others	Hat1	25.2242	28.2979	up
Others	Khdrbs3	-3.32193	0.85599	up				Others	Hp1bp3	31.2263	28.1561	down
Others	Soat2	-0.666576	3.51096	up				Others	Prkd1	24.1114	21.0433	down
Others	Azin2	-3.32193	0.847997	up				Others	Bcl9l	23.9147	20.8512	down
Others	Ccne1	2.21412	6.3837	up				Others	Akirin2	20.1992	23.2602	up
Others	Eya2	4.06867	-0.0892673	down				Others	Cmpk2	27.645	24.584	down
Others	Nlrc3	6.22439	2.06695	down				Others	Lad1	24.2606	27.3208	up
Others	Pygm	3.79494	-0.358454	down				Others	Slc7a5	24.3323	27.3919	up
Others	Ncmap	3.28983	-0.862496	down				Others	Ubiad1	20.8692	23.927	up
Others	Olfml3	3.26303	-0.888969	down				Others	Sorl1	24.7397	21.6849	down
Others	Xkr5	-1.8365	2.31325	up				Others	Plod2	19.3884	22.4381	up
Others	Cbs	-3.32193	0.823749	up				Others	Znf22	26.2318	23.1847	down
Others	Wdr31	-3.32193	0.823749	up				Others	Slc6a6	21.6124	24.659	up
Others	Akr1b8	-3.32193	0.823749	up				Others	Lrig1	20.174	23.2173	up
Others	Ect2	0.903038	5.04789	up				Others	Kbtbd11	29.1004	26.0588	down
Others	Thop1	0.565597	4.69488	up				Others	Cenpe	22.9405	25.9792	up
Others	Trim66	-3.32193	0.807355	up				Others	Ikzf4	20.1081	17.0713	down
Others	D630045J12Rik	-3.32193	0.807355	up				Others	Ankrd52	22.3926	25.4289	up
Others	Arhgap20	2.76553	-1.35845	down				Others	Slc2a9	19.334	16.3054	down
Others	Cenph	2.33914	6.45598	up				Others	Idua	24.0077	20.9833	down
Others	Srd5a1	-3.32193	0.782409	up				Others	Oas1a	23.2667	20.243	down
Others	Cacnb1	3.99458	-0.104697	down				Others	Rgs10	28.2673	25.248	down
Others	Erp27	4.53045	0.432959	down				Others	Col1a2	18.5732	15.5539	down
Others	Dhrs11	0.773996	-3.32193	down				Others	Fdft1	22.2134	25.2318	up
Others	Kif14	1.0072	5.09466	up				Others	Cdc42se2	20.7337	17.7191	down
Others	Fam71b	-0.666576	3.41819	up				Others	Crat	23.1902	20.1777	down
Others	Bhlhe40	4.37504	8.45816	up				Others	Chst14	16.0431	19.0552	up
Others	Ncapg2	1.83188	5.9148	up				Others	Slfn5	28.1	25.0898	down
Others	Arhgef18	7.57531	3.49313	down				Others	Pick1	15.7575	18.765	up
Others	Cd200r1	3.07553	-1	down				Others	Ccnf	14.782	17.7893	up
Others	Zbtb4	6.61677	2.54597	down				Others	Tmem38b	19.3753	22.3814	up
Others	Hist1h4f	-0.454032	3.60881	up				Others	Rad54b	20.5883	23.5932	up
Others	St6galnac6	-0.321928	3.73985	up				Others	Prr11	19.6502	22.6438	up
Others	Reep6	-3.32193	0.739848	up				Others	Gmnn	21.385	24.3785	up
Others	Slc25a47	-3.32193	0.739848	up				Others	Higd1a	18.3275	21.3189	up
Others	Marcksl1	2.39506	6.45236	up				Others	Rad51ap1	21.1947	24.1848	up
Others	Aldoc	0.163499	4.22033	up				Others	Znhit3	20.7719	23.7586	up
Others	Bcl11a	2.76977	-1.2863	down				Others	Syngr1	18.7217	21.7071	up
Others	Aqp3	2.62059	-1.4344	down				Others	Kif20b	23.4087	26.394	up
Others	Cenpm	1.81967	5.87283	up				Others	Cdc6	18.9427	21.9272	up
Others	Cenps	0.871844	4.90929	up				Others	Pycr1	20.1616	23.1429	up
Others	Anxa9	-3.32193	0.713696	up				Others	Abhd15	21.2257	18.2459	down
Others	Itpka	-3.32193	0.713696	up				Others	Ikzf3	26.9138	23.935	down
Others	Zwilch	1.66448	5.69181	up				Others	Trim65	24.6312	21.6598	down
Others	Tmem71	7.67694	3.65306	down				Others	Smug1	25.1185	22.1485	down
Others	Zfp239	-1.8365	2.18587	up				Others	Naf1	21.7409	24.7106	up
Others	Xkrx	2.62527	-1.39593	down				Others	Tfdp2	20.7538	17.7883	down
Others	Isg15	4.01525	8.03072	up				Others	Hirip3	22.0503	25.0126	up
Others	Lacc1	-3.32193	0.687061	up				Others	Tmem147	19.4903	22.452	up
Others	Gm4841	-3.32193	0.687061	up				Others	Tecpr1	27.552	24.5906	down
Others	Recql4	-0.0740006	3.92315	up				Others	Slc6a11	21.0584	24.0178	up
Others	Slc25a13	1.24489	5.24108	up				Others	St6galnac4	18.5569	21.5161	up
Others	Kcnk5	-1.152	2.83592	up				Others	Slc7a1	23.8587	26.8159	up
Others	Angptl4	-0.0892673	3.89239	up				Others	Ids	21.3383	18.3826	down
Others	Hid1	5.06264	1.08406	down				Others	Trim16	17.1091	20.0633	up
Others	Stau2	-1.152	2.82375	up				Others	Ybx1	22.3862	25.3395	up
Others	Cavin3	-3.32193	0.650765	up				Others	Glyctk	23.8442	20.8931	down
Others	Racgap1	2.74416	6.71452	up				Others	Cryl1	27.207	24.2604	down
Others	Gimap6	9.49641	5.52826	down				Others	Parp16	19.3698	16.4233	down
Others	BC055324	1.12433	5.09212	up				Others	Igfbp2	23.0494	20.1033	down
Others	Adm	-1.8365	2.13093	up				Others	Cdca3	20.5556	23.5009	up
Others	Sgo2a	1.97085	5.93121	up				Others	Mnd1	19.5195	22.463	up
Others	Kif20a	1.26903	5.22882	up				Others	Cluh	25.6108	28.5463	up
Others	Cenpe	3.67807	7.63249	up				Others	Plod3	21.8666	24.8019	up
Others	Sema4c	0.526069	4.47962	up				Others	Gimap3	24.4488	21.517	down
Others	Lhx2	-1.2863	2.66676	up				Others	Hsd17b11	26.4097	23.4806	down
Others	Kif11	2.73335	6.68482	up				Others	Lypd6b	17.1333	14.2056	down
Others	Akap1	0.163499	4.11187	up				Others	Ampd3	25.5021	22.5747	down
Others	Enah	-3.32193	0.62293	up				Others	Sun2	29.7317	26.808	down
Others	Gm1673	-3.32193	0.62293	up				Others	Serpina3k	22.1904	19.2675	down
Others	Cd1d1	4.46009	0.516015	down				Others	Tspan6	19.2808	22.2024	up
Others	Hmgn3	1.22033	5.16108	up				Others	Gins4	22.5101	25.4316	up
Others	Bank1	3.57289	-0.358454	down				Others	Aldh6a1	26.5654	23.645	down
Others	Cavin1	-3.32193	0.604071	up				Others	Serpine2	18.7637	21.6802	up
Others	Opn3	-1.8365	2.08746	up				Others	Otud5	22.2122	25.1264	up
Others	Adamtsl4	1.85997	-2.05889	down				Others	Ca1	20.7601	17.8477	down
Others	Gja1	-1.8365	2.08066	up				Others	Slc1a5	24.7334	27.6422	up
Others	Rasa3	7.92955	4.01525	down				Others	Prelid3b	18.9338	21.8389	up
Others	H2-Aa	4.18903	0.275007	down				Others	Gsdma	20.8773	17.9724	down
Others	Nusap1	3.77716	7.69042	up				Others	Gsdma2	20.8773	17.9724	down
Others	Il12rb2	0.111031	4.02237	up				Others	Gsdma3	20.8773	17.9724	down
Others	Gm4737	0.226509	4.13586	up				Others	Junb	22.761	25.6657	up
Others	B430306N03Rik	3.96901	0.0703893	down				Others	Ptprs	20.1545	23.058	up
Others	Hist2h3b	0.378512	4.25776	up				Others	Ncapg2	24.1629	27.0628	up
Others	Lima1	-3.32193	0.555816	up				Others	Plcl1	18.9917	16.0937	down
Others	Gm10130	2.48027	-1.39593	down				Others	Tnfaip8l2	26.7622	23.8659	down
Others	Farp1	-0.0740006	3.79909	up				Others	Tchp	21.3433	18.4498	down
Others	Brip1	2.31615	6.18804	up				Others	Bora	20.5564	23.4474	up
Others	Iqgap3	-0.304006	3.56682	up				Others	Ttc27	24.0203	26.9102	up
Others	Smtnl2	-3.32193	0.545968	up				Others	Zscan12	16.1378	19.027	up
Others	Map1b	-3.32193	0.545968	up				Others	Cyth4	26.7052	23.8163	down
Others	Svip	-3.32193	0.545968	up				Others	Krt71	19.4719	16.5848	down
Others	Armc3	2.43296	-1.4344	down				Others	Arhgap45	30.0814	27.1957	down
Others	Hist1h2be	0.516015	4.37573	up				Others	Pcyox1l	20.7009	23.5841	up
Others	Cercam	-3.32193	0.536053	up				Others	Topbp1	23.8196	26.6956	up
Others	Plcxd1	-1.8365	2.02148	up				Others	Il15ra	18.3464	21.2201	up
Others	Clic4	4.42291	8.27095	up				Others	Sp100	27.9952	25.123	down
Others	Ly6f	-3.32193	0.526069	up				Others	Fam185a	19.5209	22.3889	up
Others	Gins1	0.731183	4.57833	up				Others	Rnf167	21.9699	19.1027	down
Others	Sowahc	-0.761213	3.08066	up				Others	Hist3h2bb	28.7781	25.9126	down
Others	Ncf1	2.88166	6.72301	up				Others	Hist3h2ba	28.7781	25.9126	down
Others	Eea1	4.97957	8.81817	up				Others	Csprs	27.2014	24.3403	down
Others	Scd2	4.88509	8.71966	up				Others	Col3a1	21.1289	18.2682	down
Others	Cd200	4.18031	8.01408	up				Others	Ifit1	27.1059	24.2456	down
Others	Bcl9l	8.76089	4.92742	down				Others	Igfbp4	21.3473	18.4871	down
Others	Ticrr	1.52105	5.35262	up				Others	Knop1	22.5953	25.455	up
Others	Icosl	2.39506	-1.4344	down				Others	Fancb	19.3816	22.2397	up
Others	Acot7	3.41007	7.2386	up				Others	Nudt6	22.3772	19.5196	down
Others	Chst11	-1.12029	2.70708	up				Others	Card19	24.9747	22.1177	down
Others	Esco2	0.871844	4.69544	up				Others	Ca2	24.8345	21.9784	down
Others	Ccdc116	-1.8365	1.9855	up				Others	Klhl36	21.4037	18.5491	down
Others	Mybl2	-1.12029	2.69599	up				Others	Zc3h6	21.3014	18.4527	down
Others	Knl1	2.20789	6.01748	up				Others	Noct	19.4442	22.291	up
Others	Gab2	-3.32193	0.485427	up				Others	Ccm2	26.5006	23.6617	down
Others	Gpx7	-3.32193	0.485427	up				Others	Fth1	25.8594	23.0236	down
Others	Lekr1	-3.32193	0.485427	up				Others	Notch2	22.6995	25.5326	up
Others	Chek1	1.8679	5.65878	up				Others	Tax1bp3	20.8973	18.0654	down
Others	Scpep1	2.39506	6.18587	up				Others	Nap1l1	27.9321	30.7627	up
Others	Ifi209	6.95513	3.16672	down				Others	Orc6	21.785	24.6138	up
Others	Hist1h4b	1.02148	4.80787	up				Others	Acot11	23.0843	20.2556	down
Others	Hist1h2bp	-1.8365	1.9486	up				Others	Cdr2	14.7393	17.5643	up
Others	Trib3	2.10434	5.88923	up				Others	Sqor	26.823	23.9995	down
Others	Klf3	9.3592	5.57561	down				Others	Uvssa	23.8399	21.0192	down
Others	Nek6	-0.666576	3.11437	up				Others	Acss2	27.1333	24.3131	down
Others	Tox2	3.20006	-0.577767	down				Others	Pydc3	23.5204	20.7021	down
Others	Basp1	3.47119	7.24365	up				Others	Snx21	17.2911	14.4737	down
Others	Acss1	5.33735	1.5656	down				Others	Dohh	23.8147	26.6301	up
Others	Dusp8	0.443607	-3.32193	down				Others	Hbb-b1	30.1928	27.3787	down
Others	Scg5	1.64155	-2.12029	down				Others	Itgam	22.4754	19.6623	down
Others	Rad54b	0.565597	4.32481	up				Others	Ccne1	18.8814	21.6929	up
Others	Diaph3	2.57531	6.32751	up				Others	Sord	21.9989	19.1889	down
Others	Hist1h1e	4.59335	8.34501	up				Others	Aspm	21.8574	24.6673	up
Others	Pou5f2	3.9279	0.176323	down				Others	Ets2	16.175	18.9838	up
Others	Spire1	-0.666576	3.08066	up				Others	Fancl	19.5864	22.3939	up
Others	Ermn	-3.32193	0.422233	up				Others	Tor1aip2	15.192	17.9992	up
Others	Tpst1	0.978196	4.71754	up				Others	Utf1	19.2587	22.0633	up
Others	Wls	3.88362	0.15056	down				Others	Cuedc1	13.9422	16.7397	up
Others	Zfp36	7.53239	3.80116	down				Others	Ptpn3	18.1034	20.899	up
Others	Zcchc24	2.29572	-1.4344	down				Others	Gzmb	22.4534	25.2459	up
Others	Ube2l6	-1.12029	2.60881	up				Others	Bub1	20.8315	23.6218	up
Others	Nfia	4.89191	1.1635	down				Others	Sgk3	24.5171	21.7311	down
Others	Zfp36l2	8.82206	5.09381	down				Others	Ncf1	22.2284	25.0137	up
Others	Hyal2	-0.0291463	3.69711	up				Others	Fam111a	21.5927	24.3718	up
Others	Vps37b	8.57418	4.8525	down				Others	Grpel2	20.7359	23.5114	up
Others	Lig1	5.972	9.69251	up				Others	Nmes1	17.1715	19.9468	up
Others	AB124611	4.85599	1.1375	down				Others	Pmf1	21.755	24.529	up
Others	Tspan3	2.79286	6.50494	up				Others	Fdps	25.6969	28.4649	up
Others	Hist1h2ai	1.12433	4.83491	up				Others	Ikzf2	23.9268	21.1598	down
Others	Serpinb1a	0.378512	-3.32193	down				Others	Gmfg	27.3583	24.5928	down
Others	Top2a	6.47054	10.1672	up				Others	Spdl1	21.2257	23.991	up
Others	Orc1	1.31615	5.00405	up				Others	Prim1	24.0538	26.8188	up
Others	Kif22	2.30743	5.99503	up				Others	Pole	24.7187	27.4821	up
Others	Pter	0.333424	4.02059	up				Others	Krt80	18.5603	15.7983	down
Others	Hist2h2bb	-0.395929	3.28688	up				Others	Rtp4	23.502	20.7407	down
Others	Fancd2	1.33914	5.02148	up				Others	Itgb3	25.3867	22.6274	down
Others	Mastl	-0.0740006	3.60407	up				Others	Znf512	27.1642	24.4072	down
Others	Npw	-3.32193	0.356144	up				Others	Tmem70	22.8467	25.6018	up
Others	Troap	1.29866	4.97591	up				Others	Ehd3	27.9022	25.1509	down
Others	Fos	7.92991	4.25399	down				Others	Alas1	20.8334	23.5834	up
Others	Txnip	10.3251	6.65033	down				Others	Timeless	24.5752	27.3234	up
Others	Sh3pxd2a	5.44659	1.77821	down				Others	Krt72	20.7212	17.9753	down
Others	Arhgap21	0.879706	4.54659	up				Others	Gbp5	24.1264	26.8704	up
Others	Ecm1	4.76288	1.09761	down				Others	Cfap97	16.609	19.3528	up
Others	Ankle1	-1.8365	1.82782	up				Others	Senp7	27.1041	24.3607	down
Others	Cenpf	3.52482	7.18597	up				Others	Cnksr3	19.565	16.8225	down
Others	Cx3cr1	-1.2863	2.37295	up				Others	Igsf8	18.4355	21.1712	up
Others	Stxbp1	-0.37707	3.27947	up				Others	Peli1	23.3638	20.6315	down
Others	Pole	1.88753	5.5435	up				Others	Crip1	25.7135	22.982	down
Others	Clec11a	-3.32193	0.333424	up				Others	Crtap	18.7781	21.505	up
Others	Gm10521	2.76553	-0.888969	down				Others	Mpo	24.9843	22.2577	down
Others	Nuf2	0.903038	4.55397	up				Others	Pde7a	21.0144	23.7407	up
Others	Tnfrsf26	5.25588	1.60881	down				Others	Sprr2h	22.1319	19.4061	down
Others	Gabarapl1	1.86394	5.50748	up				Others	Cebpb	19.9834	22.7084	up
Others	Itga4	8.47905	4.83946	down				Others	Zfp41	21.8877	19.1639	down
Others	Il6ra	8.68951	5.0505	down				Others	Fancm	24.6375	21.9165	down
Others	1700030K09Rik	-1.152	2.48543	up				Others	Rassf2	28.7745	26.0537	down
Others	Hist1h2bg	0.411426	4.04876	up				Others	Slc12a6	23.2757	20.5557	down
Others	Dctd	1.1635	4.80064	up				Others	Dsn1	21.075	23.7947	up
Others	Cldn12	-1.8365	1.79909	up				Others	Prim2	24.518	27.2375	up
Others	Chic1	2.23573	-1.39593	down				Others	Hist2h2ac	19.5016	16.7884	down
Others	Dnajb9	5.88899	2.26003	down				Others	Hist2h2aa1	19.5016	16.7884	down
Others	Rtkn	-3.32193	0.298658	up				Others	Aebp2	22.0614	24.7727	up
Others	Brca1	1.0072	4.6241	up				Others	Neil3	20.1063	22.8154	up
Others	Fam189b	6.60125	2.9855	down				Others	H2-Q7	27.6453	24.9368	down
Others	Dgka	9.01539	5.4002	down				Others	Renbp	18.8847	16.1785	down
Others	Batf3	-1.8365	1.77821	up				Others	Mid1ip1	19.1611	21.8671	up
Others	Ell2	0.695994	4.30451	up				Others	Vwf	20.5379	17.833	down
Others	Prdm5	-1.12029	2.48543	up				Others	Slc2a1	23.3417	26.0448	up
Others	Itga3	0.722466	4.32481	up				Others	Ktn1	24.5887	27.2913	up
Others	Slc9a5	-0.0892673	3.51096	up				Others	Saraf	24.7477	22.0454	down
Others	Poglut2	0.214125	3.81147	up				Others	Chtf8	19.7136	22.4112	up
Others	Papss2	-3.32193	0.275007	up				Others	Slc26a11	18.5705	15.8729	down
Others	P2ry1	-3.32193	0.275007	up				Others	Mgme1	21.4285	24.1252	up
Others	Osbpl1a	-3.32193	0.275007	up				Others	Mast4	21.4507	18.7543	down
Others	Igf2bp3	1.60407	5.1981	up				Others	Pgm2	29.3177	26.6281	down
Others	Ifi206	6.68608	3.09424	down				Others	Pi4k2b	19.1161	21.8052	up
Others	Hist1h3a	1.61353	5.20516	up				Others	Dnajc6	19.001	16.3145	down
Others	Hist1h2bh	0.475085	4.06437	up				Others	Cpt1a	26.4349	23.7495	down
Others	Filip1l	6.30688	2.71809	down				Others	mt-Co3	20.8148	18.1298	down
Others	Nipal1	3.99458	0.422233	down				Others	Ppdpf	18.2444	15.5595	down
Others	Idi1	-0.395929	3.17473	up				Others	Tmed1	18.358	21.0415	up
Others	Zfp652	6.28263	2.7137	down				Others	Hspa2	23.0053	25.6886	up
Others	Gmfg	6.05853	2.49057	down				Others	Utp14b	21.1306	23.8106	up
Others	Rgmb	4.28983	0.722466	down				Others	Gimap4	31.8159	29.136	down
Others	Pdzk1ip1	0.333424	3.89821	up				Others	Ablim1	27.6526	24.9737	down
Others	Btc	1.44361	-2.12029	down				Others	Coro7	29.0448	26.3659	down
Others	Myo6	5.04396	1.48027	down				Others	Ubap2	23.6091	26.2839	up
Others	Fbxo32	5.45022	1.88753	down				Others	Wdr54	18.4711	21.1439	up
Others	Lonrf3	-1.2863	2.27501	up				Others	Aamdc	25.0979	22.4292	down
Others	Mei4	-3.32193	0.238787	up				Others	Ecm1	22.1116	19.4447	down
Others	mt-Nd6	3.65878	7.21529	up				Others	Lyar	25.0954	27.757	up
Others	Frat2	6.9364	3.3799	down				Others	Dnmt3c	16.8908	19.5489	up
Others	Izumo4	4.13011	0.575312	down				Others	Ugdh	23.4392	26.097	up
Others	Tnfrsf8	-3.32193	0.226509	up				Others	Adap2	18.9505	16.2933	down
Others	Kcnb1	-1.8365	1.70929	up				Others	Rad51b	19.3366	21.9938	up
Others	Mis18bp1	2.45681	6.00045	up				Others	Polr3g	20.7659	23.4215	up
Others	Mcm8	0.687061	4.22805	up				Others	Ets1	25.4451	22.7897	down
Others	Pex11a	0.422233	3.95977	up				Others	Fosl1	18.5663	21.2214	up
Others	Fam83g	-1.12029	2.41684	up				Others	Pecam1	24.6981	22.0441	down
Others	Adarb1	1.76553	5.29976	up				Others	Jrkl	19.2862	16.6329	down
Others	E2f3	1.63691	5.16952	up				Others	Dhfr	25.1166	27.7695	up
Others	Tnfrsf9	4.26228	7.79383	up				Others	Dffb	27.355	24.7024	down
Others	Lrrd1	2.09424	-1.4344	down				Others	Acp5	25.3367	22.6866	down
Others	Rps27l	4.81506	8.34243	up				Others	Itga4	24.558	21.9085	down
Others	Psmc3ip	0.565597	4.09255	up				Others	Sgsm3	17.4919	20.141	up
Others	Plpp1	-1.2863	2.23879	up				Others	Atf6	15.0144	17.6631	up
Others	Gabbr1	4.81916	1.29866	down				Others	Fhl2	17.5219	20.1699	up
Others	Pask	-0.304006	3.21568	up				Others	Dhdds	19.9711	22.6164	up
Others	Tnip3	0.594549	4.1127	up				Others	Cit	23.2537	25.8981	up
Others	Mthfd2	6.0197	9.53636	up				Others	Rufy2	22.7293	20.0852	down
Others	Mxd3	-0.304006	3.21101	up				Others	Hba	28.3026	25.6607	down
Others	Fbxl22	3.82171	0.31034	down				Others	Smc2	26.6815	29.3205	up
Others	Tmem88	3.15218	-0.358454	down				Others	Plcb2	26.1067	23.4681	down
Others	S100a6	4.71589	1.20789	down				Others	Blm	23.2587	25.8965	up
Others	Aurka	2.57531	6.08172	up				Others	Dnajc12	16.0518	18.6883	up
Others	Tbkbp1	0.176323	3.68032	up				Others	Fanca	21.7243	24.3601	up
Others	Xdh	2.83592	-0.666576	down				Others	Pglyrp2	21.557	18.9222	down
Others	C1qtnf12	1.53107	5.03298	up				Others	Klhl3	21.138	18.5041	down
Others	Spdl1	1.51602	5.01033	up				Others	Fam78a	24.0304	21.3979	down
Others	Aldoart1	-0.304006	3.18745	up				Others	DSCC1	21.6523	24.283	up
Others	Ttll3	4.86641	1.37851	down				Others	Acvrl1	21.9025	19.2719	down
Others	Utf1	-0.321928	3.16189	up				Others	Id3	17.2062	19.8365	up
Others	Sema7a	-0.666576	2.81558	up				Others	Elmo3	22.5684	19.939	down
Others	Nfam1	2.19535	-1.2863	down				Others	Ppp3ca	23.6068	20.9783	down
Others	Tbx6	2.59216	-0.888969	down				Others	Dguok	26.9989	24.3706	down
Others	Zfp945	4.43696	0.956057	down				Others	Tmem63a	24.0584	21.4303	down
Others	2510009E07Rik	2.87971	-0.599462	down				Others	Ptms	19.1695	16.5429	down
Others	Clspn	2.63459	6.11103	up				Others	Gins3	21.6747	24.3012	up
Others	Pgpep1	-0.304006	3.17153	up				Others	Chtf18	23.3081	25.9342	up
Others	Col15a1	-3.32193	0.15056	up				Others	Asf1b	21.7572	24.3827	up
Others	Dqx1	0.389567	3.86196	up				Others	Lasp1	29.1585	26.5336	down
Others	Foxd2	2.5008	-0.971431	down				Others	Dnph1	22.2471	24.8718	up
Others	Irak3	2.17951	-1.2863	down				Others	Tor4a	21.4766	18.8532	down
Others	Trib2	8.84467	5.37921	down				Others	Kif20a	23.0026	25.6255	up
Others	Stx11	2.61824	6.08172	up				Others	Smpdl3a	23.0435	20.4211	down
Others	Trim14	3.32625	-0.136062	down				Others	Orc1	23.8198	26.4408	up
Others	Tipin	4.12681	7.58796	up				Others	Dnmt3a	26.1727	28.7926	up
Others	Npas4	-1.12029	2.33914	up				Others	Slc38a2	19.71	22.3279	up
Others	Acp5	6.91097	3.45418	down				Others	Rcan3	18.3822	15.7657	down
Others	Atg4c	-3.32193	0.124328	up				Others	Ireb2	22.1179	24.7327	up
Others	March8	-1.8365	1.60881	up				Others	Zbtb22	19.8044	17.1906	down
Others	Mt1	-0.304006	3.14078	up				Others	Slc35f2	19.9407	22.554	up
Others	Carns1	6.0027	2.56071	down				Others	Zcchc3	16.718	19.3311	up
Others	Scn1b	-0.666576	2.77189	up				Others	St3gal6	20.1561	17.5445	down
Others	Hist1h4h	-0.0144996	3.42358	up				Others	Tlcd3a	15.5295	18.1401	up
Others	Mturn	4.81558	1.37851	down				Others	Slfn9	21.3913	23.9961	up
Others	Fam129b	-1.8365	1.59932	up				Others	Pola1	25.464	28.0687	up
Others	Mob3c	4.11936	0.687061	down				Others	Poll	24.2342	21.6306	down
Others	Gtse1	1.90689	5.33485	up				Others	Foxred2	17.3853	19.9874	up
Others	Pear1	3.36457	-0.0588937	down				Others	Ak6	19.8177	22.4196	up
Others	Neurl3	5.55766	2.1375	down				Others	Egr3	20.2855	22.8861	up
Others	Mpzl2	-3.32193	0.0976108	up				Others	Pask	21.829	24.4292	up
Others	Arhgap15	8.72904	5.31107	down				Others	Snx16	19.0983	21.698	up
Others	Gm8251	4.82731	1.41143	down				Others	Larp4	24.6941	27.2936	up
Others	Snx32	1.35614	-2.05889	down				Others	Rbbp8	20.1439	22.7429	up
Others	Jazf1	-1.8365	1.57531	up				Others	Spry1	19.7669	22.365	up
Others	B3gnt5	2.05311	-1.35845	down				Others	P4ha2	19.3484	21.9433	up
Others	Mthfd2l	2.43829	-0.971431	down				Others	Phlda3	15.6545	18.248	up
Others	Nav2	3.83996	0.432959	down				Others	Arrb1	26.9554	24.3619	down
Others	Fam49a	5.58406	2.17951	down				Others	Dna2	23.6012	26.1925	up
Others	Zdhhc2	2.08746	5.49121	up				Others	Bphl	27.5887	24.9991	down
Others	Apold1	-1.12029	2.28096	up				Others	Hemgn	20.5926	18.0031	down
Others	Prc1	2.80323	6.2034	up				Others	F10	20.9793	18.3902	down
Others	Ccnb2	2.91839	6.31832	up				Others	Uxs1	20.4941	23.0821	up
Others	Crebrf	7.58984	4.19061	down				Others	Dennd1c	26.372	23.7853	down
Others	Cyp51	5.11894	8.5157	up				Others	Cdca2	22.0316	24.6165	up
Others	Mxd4	7.87774	4.48414	down				Others	Scml4	24.4109	21.8261	down
Others	Trim62	2.85599	-0.535332	down				Others	Abcb1b	23.9334	26.5158	up
Others	Litaf	2.22033	5.61088	up				Others	Trp53inp1	18.2098	15.6275	down
Others	Spata7	-0.37707	3.01078	up				Others	Shmt2	28.6395	31.22	up
Others	Gm10184	1.26903	4.6565	up				Others	Sqle	22.1277	24.7075	up
Others	F2rl1	5.04658	1.65992	down				Others	Trerf1	20.704	18.1243	down
Others	Fsbp	-1.12029	2.26604	up				Others	Epsti1	25.6974	23.1184	down
Others	Cdca2	2.88557	6.26791	up				Others	Rangrf	20.6565	23.235	up
Others	Hcst	7.88289	4.50208	down				Others	Add1	29.053	26.4754	down
Others	Retsat	-0.0291463	3.3505	up				Others	Grsf1	23.859	26.4351	up
Others	Ero1l	3.15056	6.53013	up				Others	Samhd1	31.9502	29.3758	down
Others	Stil	1.18903	4.56682	up				Others	Abcg1	23.4089	20.836	down
Others	Chchd6	1.26903	4.63865	up				Others	Gfod1	21.3789	23.9516	up
Others	Syne3	2.12433	5.49089	up				Others	Serinc5	15.079	17.6514	up
Others	Prrg4	0.176323	3.54102	up				Others	Nfat5	22.4008	24.9714	up
Others	Gm27029	-0.666576	2.69599	up				Others	Ccsap	23.9386	21.3694	down
Others	Mfsd2a	0.722466	4.08406	up				Others	Tmbim6	21.6301	19.0614	down
Others	Selenop	7.61633	4.26003	down				Others	Cdca4	20.3856	17.8179	down
Others	Ptger2	1.03562	4.38957	up				Others	Als2cl	25.485	22.919	down
Others	Adrb2	3.69822	0.344828	down				Others	Omd	17.7077	15.1469	down
Others	H2-DMb2	2.05311	-1.2863	down				Others	Rpp25	17.768	15.2088	down
Others	Gdpd3	1.94111	-1.39593	down				Others	Ttc28	22.0513	19.4983	down
Others	Fam78a	7.04045	3.70819	down				Others	Nr4a3	23.1217	25.6688	up
Others	Ryk	0.748461	4.07639	up				Others	Atad5	23.1466	25.6926	up
Others	Cul7	0.555816	3.88166	up				Others	Psmb5	25.0695	27.6141	up
Others	Mss51	3.95791	0.632268	down				Others	Cdc34	22.7366	25.2797	up
Others	Fanca	-0.0291463	3.29425	up				Others	Eef1akmt4	22.4437	24.985	up
Others	Bcl2a1b	1.91073	5.23113	up				Others	Zrsr1	21.7205	19.1793	down
Others	Cit	2.70044	6.01948	up				Others	Naga	26.5749	24.0338	down
Others	Ctse	3.94579	0.632268	down				Others	Pmm1	20.4484	22.9851	up
Others	Hrh2	3.41007	0.0976108	down				Others	Slc5a3	19.2549	21.7886	up
Others	Penk	1.51602	4.82731	up				Others	Pxmp4	20.2795	17.746	down
Others	St8sia6	7.10685	3.79805	down				Others	Iap	22.9667	25.4987	up
Others	Kansl1l	3.90207	0.594549	down				Others	Nek3	24.5181	21.9864	down
Others	Mboat2	-1.8365	1.46989	up				Others	Sec61g	22.2296	24.7582	up
Others	Mfsd13a	0.594549	3.89918	up				Others	Slc25a39	14.5237	17.0523	up
Others	Cryz	0.378512	3.6792	up				Others	Elovl6	18.3028	20.831	up
Others	Abcg1	6.35808	3.0635	down				Others	Cdk6	23.902	26.43	up
Others	Fhl2	-0.666576	2.62761	up				Others	Syce2	17.8583	20.386	up
Others	Oprm1	-1.8365	1.45418	up				Others	Notch1	22.2258	24.7525	up
Others	Enkd1	1.07039	4.36107	up				Others	Xrcc3	18.9456	21.4675	up
Others	Kif24	-1.8365	1.45418	up				Others	Nufip1	21.9793	24.4951	up
Others	Trpt1	-1.8365	1.45418	up				Others	Znrd2	20.2991	22.8141	up
Others	Eme2	2.95047	-0.340075	down				Others	Arl6	19.3608	21.8754	up
Others	Tacc3	3.67582	6.9659	up				Others	Ppm1m	21.1502	18.6359	down
Others	Hist2h2ac	1.99277	5.28207	up				Others	Ap3m2	22.5002	19.9902	down
Others	Traip	0.757023	4.04527	up				Others	Cdk19	22.01	19.501	down
Others	Rnf152	-3.32193	-0.0439433	up				Others	Cirbp	25.4915	22.9843	down
Others	Phgdh	3.3799	6.65707	up				Others	Hexb	27.7158	25.2101	down
Others	Kit	1.15056	-2.12029	down				Others	Ptger2	17.818	20.3236	up
Others	Aspm	3.38128	6.6476	up				Others	Dusp28	22.6368	20.1315	down
Others	Gnrh1	2.90689	-0.358454	down				Others	S100a13	28.1445	25.6397	down
Others	App	4.66562	1.40054	down				Others	Xdh	24.0621	21.56	down
Others	Zrsr1	6.92707	3.66562	down				Others	H1f0	28.4552	25.9566	down
Others	Dab2ip	-0.0740006	3.17951	up				Others	Hspa12a	19.7889	17.2903	down
Others	Tcn2	2.28096	-0.971431	down				Others	Ppm1h	26.3608	23.8629	down
Others	Tfdp1	3.35473	6.60466	up				Others	Pcif1	27.0759	24.5783	down
Others	Zfp831	6.30086	3.05137	down				Others	Ttc39b	22.9464	25.4439	up
Others	Fzd7	-3.32193	-0.0740006	up				Others	D3Ertd751e	20.8017	18.3085	down
Others	Dgkk	-3.32193	-0.0740006	up				Others	Alyref2	21.7324	19.2519	down
Others	Snx29	3.70155	0.454176	down				Others	Plekhg2	24.1627	21.683	down
Others	Map9	0.526069	3.76977	up				Others	Dbf4	16.0106	18.4895	up
Others	Plcg2	-1.8365	1.40599	up				Others	Slc31a1	18.7761	21.2551	up
Others	Mdfic	3.45022	6.69	up				Others	Cox17	19.5214	22.0001	up
Others	Tceal8	-1.8365	1.40054	up				Others	Kct2	20.7963	23.2748	up
Others	Cdkn3	0.214125	3.44493	up				Others	Cpq	20.6007	18.1224	down
Others	Ifi44	1.47508	4.70266	up				Others	Rhoh	25.9509	23.4728	down
Others	Lix1l	-1.8365	1.38957	up				Others	Accs	23.5567	21.0815	down
Others	Lrrc32	4.69766	1.47508	down				Others	Bin1	27.5338	25.0617	down
Others	Bard1	2.12433	5.3466	up				Others	Ago1	26.5844	24.1124	down
Others	Kif18b	0.378512	3.59932	up				Others	S1pr4	20.1528	17.684	down
Others	Dzip1	6.29389	3.07382	down				Others	-	14.9086	17.3756	up
Others	Actr3b	-3.32193	-0.104697	up				Others	Ago3	19.8868	17.4199	down
Others	E2f1	1.81967	5.03562	up				Others	Naxe	24.9684	22.5039	down
Others	Zfp518b	-1.152	2.0635	up				Others	Katnbl1	18.977	21.4405	up
Others	Scin	-1.8365	1.37851	up				Others	Cmah	25.7207	23.2582	down
Others	Clk1	10.1431	6.92849	down				Others	Dpp7	22.5052	20.0478	down
Others	Ets1	10.1402	6.92932	down				Others	Cars	26.4227	28.88	up
Others	Cd22	1.852	-1.35845	down				Others	Acyp1	28.2835	25.8278	down
Others	Odc1	3.43296	6.64299	up				Others	Jakmip1	24.5971	22.1436	down
Others	Bbof1	3.08746	-0.120294	down				Others	Hsd17b7	22.4009	24.8518	up
Others	Stk17b	9.53187	6.32679	down				Others	Cdk4	23.6411	26.0913	up
Others	Sema6b	-3.32193	-0.120294	up				Others	Cript	20.0358	17.5873	down
Others	Zfp296	-0.666576	2.53356	up				Others	Myl9	21.2285	18.7807	down
Others	Matk	3.0635	-0.136062	down				Others	Gemin8	21.3954	23.8417	up
Others	2610318N02Rik	1.43829	4.63691	up				Others	Acad10	26.281	23.8358	down
Others	Olfr56	-1.12029	2.07039	up				Others	Cnst	24.3502	21.9051	down
Others	Sorl1	6.38336	3.19535	down				Others	Trps1	20.8201	23.2651	up
Others	Plekhg2	6.30396	3.11603	down				Others	Hvcn1	25.427	22.9876	down
Others	Tmcc2	-1.12029	2.06695	up				Others	Arl6ip6	22.2974	19.8593	down
Others	Lap3	3.50208	6.68902	up				Others	Fads1	20.7439	23.181	up
Others	Knstrn	2.16672	5.35191	up				Others	Itpr3	28.0884	25.653	down
Others	Gfod1	3.82883	7.01145	up				Others	Zfp184	20.6755	18.2434	down
Others	Tmem107	0.565597	3.74739	up				Others	Ifit3	25.2237	22.7946	down
Others	Srm	4.62176	7.80323	up				Others	Scrn3	24.546	22.1191	down
Others	Cish	4.41684	7.59768	up				Others	Flvcr1	19.4078	21.8345	up
Others	Dut	5.78607	8.9646	up				Others	Tpp1	26.0057	23.5805	down
Others	Ptpre	6.59664	3.41819	down				Others	Smarca2	27.3594	24.936	down
Others	Smpdl3a	5.69181	2.51349	down				Others	Cdc42se1	20.2022	17.7809	down
Others	Fbln1	-0.666576	2.51096	up				Others	Tfpi	15.5354	17.9566	up
Others	Synpo	-0.666576	2.51096	up				Others	Slc3a2	25.663	28.0821	up
Others	Gnal	3.51979	0.344828	down				Others	St14	18.0298	20.4472	up
Others	Ercc6l	1.64155	4.81558	up				Others	Cbwd1	22.9969	25.4132	up
Others	Sdf2l1	1.63691	4.80941	up				Others	Arhgap15	27.741	25.3256	down
Others	Hist1h4c	1.52607	4.69822	up				Others	Clasp1	25.0905	27.5057	up
Others	Poc1a	0.163499	3.33485	up				Others	Znf710	19.918	17.5032	down
Others	Arhgap45	9.22062	6.05007	down				Others	Pcmtd1	19.5005	17.0859	down
Others	3110082I17Rik	2.03914	5.20789	up				Others	Nenf	22.6948	25.1073	up
Others	Magohb	2.69822	5.86666	up				Others	Cmas	28.6555	26.2435	down
Others	Mtfp1	-0.304006	2.86394	up				Others	Pogk	14.7717	17.1834	up
Others	Shmt2	5.21956	8.38711	up				Others	Knstrn	21.1009	23.5126	up
Others	Cd200r3	2.22342	-0.943416	down				Others	Dnase1l1	17.8514	15.4436	down
Others	Snx21	-1.8365	1.32769	up				Others	Ddah2	22.8754	20.4719	down
Others	Uhrf1bp1	0.565597	3.72901	up				Others	E2f6	18.3058	20.7089	up
Others	Nsl1	0.214125	3.37434	up				Others	Srfbp1	22.5731	24.975	up
Others	Tbxa2r	4.59276	1.43296	down				Others	Blvrb	23.3796	20.9781	down
Others	Wdr62	0.176323	3.33485	up				Others	Fech	24.5284	22.1273	down
Others	Anln	0.432959	3.58856	up				Others	Letm2	18.58	16.1791	down
Others	Slc7a5	4.15462	7.30287	up				Others	Add3	28.7942	26.394	down
Others	Wipi1	-1.8365	1.31034	up				Others	Kcna3	20.3552	22.7514	up
Others	Tnnt3	2.47768	-0.666576	down				Others	Tstd2	22.5498	24.9453	up
Others	Acvr2b	-1.8365	1.30451	up				Others	Selenbp1	23.9864	21.5923	down
Others	Ccnf	1.61824	4.75702	up				Others	Cdca5	19.405	21.7965	up
Others	Rangrf	-1.2863	1.852	up				Others	Klra1	19.4111	17.0208	down
Others	Dhfr	3.0268	6.1645	up				Others	Cbr3	26.2714	23.8832	down
Others	Serf1	1.14405	4.27947	up				Others	Fam49a	25.8654	23.4775	down
Others	Dlgap5	1.42223	4.55766	up				Others	Iqgap2	28.4548	26.0715	down
Others	Neu3	0.613532	3.74846	up				Others	Shq1	22.0862	24.4687	up
Others	Kcnq5	0.565597	3.69377	up				Others	Slc29a1	23.7088	26.0906	up
Others	Gapdh	3.82782	6.95489	up				Others	Fem1b	21.8397	24.2206	up
Others	Rcc1	4.60999	7.7341	up				Others	Maff	18.8622	21.2425	up
Others	Slc12a6	5.73281	2.60881	down				Others	Arhgdib	30.8261	28.4479	down
Others	Slc25a33	1.0072	4.13093	up				Others	Bnip3	16.3395	18.7161	up
Others	Cyp2s1	2.54597	-0.577767	down				Others	Donson	21.1215	23.4945	up
Others	Hexim2	-0.304006	2.81558	up				Others	Cap2	21.2821	18.9105	down
Others	Ptpn5	0.687061	3.80632	up				Others	Ikbke	26.2919	23.9219	down
Others	Rtn4rl1	4.30159	1.18269	down				Others	Tusc2	17.7738	20.1437	up
Others	Als2cl	7.60459	4.48671	down				Others	Fastkd3	18.212	20.5804	up
Others	Morn2	-0.304006	2.81352	up				Others	Pole4	21.036	23.4038	up
Others	Hist1h4d	2.5656	5.67525	up				Others	Gins2	20.4565	22.8223	up
Others	Mki67	4.53667	7.64515	up				Others	Nolc1	27.412	29.7776	up
Others	Snx8	-0.0144996	3.09255	up				Others	Mrpl52	16.5117	18.8743	up
Others	Sdc3	0.594549	3.70155	up				Others	Fancc	18.0731	20.4355	up
Others	Tnrc6c	7.65528	4.55152	down				Others	Dgka	28.802	26.4403	down
Others	Ehd1	3.56316	6.66491	up				Others	Tnik	26.0254	23.6651	down
Others	P2rx7	4.55949	1.45943	down				Others	Tmem242	17.9611	20.3211	up
Others	Sgsm3	-0.666576	2.43029	up				Others	Armcx3	21.2767	23.6345	up
Others	Rnf167	7.2651	4.16912	down				Others	Dhps	23.1739	25.5301	up
Others	Txn1	6.49697	9.59038	up				Others	Smc4	26.7597	29.1158	up
Others	Gimap3	8.36352	5.27612	down				Others	Arhgap25	27.8944	25.5397	down
Others	Psph	3.87184	6.95861	up				Others	Zmat1	21.1106	18.7572	down
Others	Ddx60	6.07211	2.9855	down				Others	Gnai1	21.081	18.7282	down
Others	Fam72a	0.214125	3.29866	up				Others	Zranb3	19.6365	21.9882	up
Others	Cul9	2.50589	-0.577767	down				Others	Chchd6	21.8616	24.2099	up
Others	Siglecg	1.72247	-1.35845	down				Others	Suox	24.9293	22.5811	down
Others	Dok3	2.08066	-1	down				Others	Hexa	24.9618	22.614	down
Others	Klhl3	5.22497	2.15056	down				Others	Tnfrsf18	24.4231	26.7684	up
Others	Cpeb2	4.29352	1.22033	down				Others	Cutc	25.5244	23.1812	down
Others	Cyp11a1	-3.32193	-0.251539	up				Others	Stk35	17.245	19.5872	up
Others	Trip10	0.516015	3.58496	up				Others	Nudt16	26.0709	23.7296	down
Others	Dsn1	0.765535	3.8339	up				Others	Zfand5	20.8645	23.2051	up
Others	Inppl1	2.17632	5.24108	up				Others	Fanci	23.9984	26.3375	up
Others	Tnfrsf18	6.18606	9.24719	up				Others	Lime1	23.4707	21.1325	down
Others	Rilpl1	-1.12029	1.93734	up				Others	Auh	26.3705	24.0396	down
Others	Otud1	4.95931	1.90304	down				Others	Slc12a4	21.5868	23.9176	up
Others	Dusp3	-1.152	1.90304	up				Others	Ube2e2	19.1552	21.4854	up
Others	Rad51b	-0.0144996	3.03914	up				Others	Fyb1	28.048	25.7187	down
Others	Uchl1	-3.32193	-0.268817	up				Others	Abr	25.9673	23.6393	down
Others	Dctpp1	3.74953	6.80038	up				Others	Camkk1	20.2786	17.951	down
Others	Snn	3.34908	0.298658	down				Others	Scpep1	21.7829	24.1104	up
Others	Col23a1	1.76129	-1.2863	down				Others	Tmem256	17.5766	19.9035	up
Others	Acvr1	-1.152	1.8953	up				Others	Rgs19	23.6101	21.2854	down
Others	Tecpr1	8.46655	5.42223	down				Others	Kdelr3	18.8364	21.1606	up
Others	Lats2	6.12433	3.08406	down				Others	Slc25a24	26.0983	23.7747	down
Others	Tmem205	-1.12029	1.91839	up				Others	Nrgn	19.2634	16.9405	down
Others	Rtkn2	-1.8365	1.20163	up				Others	Lgals8	21.7223	19.4	down
Others	Zeb2	0.871844	3.90785	up				Others	Rel	26.2838	28.6051	up
Others	Fam129a	3.93923	6.97487	up				Others	B9d2	18.9174	21.2385	up
Others	Ajuba	-3.32193	-0.286304	up				Others	Ltf	25.0471	22.7264	down
Others	Tuba8	-3.32193	-0.286304	up				Others	Dcun1d3	20.5747	18.2551	down
Others	Cdh23	-1.8365	1.19535	up				Others	Slc4a8	18.3231	20.6425	up
Others	Acvr1b	4.25776	1.22651	down				Others	Cnp	27.7511	25.432	down
Others	Ruvbl2	2.57773	5.60881	up				Others	Ufsp1	18.6011	16.283	down
Others	Wdr34	-0.0291463	3.0018	up				Others	Srrd	16.7026	19.0201	up
Others	Luzp1	1.51096	4.53419	up				Others	Aff1	21.3027	18.9857	down
Others	Gnb5	-1.12029	1.89918	up				Others	Thnsl1	22.5167	20.2001	down
Others	2900026A02Rik	1.26903	4.28688	up				Others	Brms1l	23.0168	20.7004	down
Others	Fosl1	-1.2863	1.73118	up				Others	Shmt1	27.1621	29.4783	up
Others	Avpi1	1.68706	4.70432	up				Others	Slc16a1	24.7573	27.0726	up
Others	Eno2	-0.0740006	2.94111	up				Others	Znf629	16.872	14.5574	down
Others	Rab3a	2.01078	-1	down				Others	Ivns1abp	24.3927	26.7068	up
Others	Hist1h4n	-0.136062	2.87184	up				Others	Kif23	23.1114	25.4197	up
Others	Tmem237	2.04614	5.05398	up				Others	Mtrr	20.6829	22.9895	up
Others	Arhgef40	-1.8365	1.16993	up				Others	Glrx	25.9859	23.6803	down
Others	Gbp5	3.92505	6.93121	up				Others	Cd86	19.0953	16.7914	down
Others	Ccr4	0.83996	3.84599	up				Others	Sdf4	22.4938	24.7972	up
Others	Pecam1	7.83143	4.82731	down				Others	Osbpl5	23.2148	20.9117	down
Others	Cmah	7.5373	4.53481	down				Others	Tpst1	19.2348	21.5375	up
Others	Pcgf2	0.594549	3.59694	up				Others	Usp36	23.5998	25.9024	up
Others	Fbxo2	-3.32193	-0.321928	up				Others	Nudt18	22.787	20.4849	down
Others	Cysltr1	-3.32193	-0.321928	up				Others	Hpx	20.7945	18.4949	down
Others	Tbc1d31	1.93734	4.9364	up				Others	Pomt1	18.8153	21.1143	up
Others	St14	-1.12029	1.87578	up				Others	Fam117b	20.558	22.8568	up
Others	Ppp1r15a	8.89266	5.89748	down				Others	Egr1	20.2789	22.5775	up
Others	Jup	1.56071	-1.4344	down				Others	Mms22l	22.4172	24.714	up
Others	Chchd10	5.47865	8.47306	up				Others	Tcf7	26.5665	24.2711	down
Others	Sgms1	6.9273	3.93452	down				Others	Abhd18	18.7615	21.0566	up
Others	Slc49a4	5.37051	2.37851	down				Others	Pitpnm1	27.1601	24.8672	down
Others	Tyms	3.49313	6.48172	up				Others	Krt77	20.7291	18.4368	down
Others	Itgb7	8.58071	5.59365	down				Others	Slc6a13	17.4013	19.6932	up
Others	Ramp1	5.21335	2.22651	down				Others	Syne1	27.0705	24.7787	down
Others	9930012K11Rik	2.926	-0.0588937	down				Others	Zbtb20	20.9223	18.6305	down
Others	Pop1	3.65535	6.63938	up				Others	Cbr1	29.3148	27.0232	down
Others	Akr1c18	-1.152	1.83188	up				Others	Nhej1	20.9149	18.6242	down
Others	Crip2	0.687061	3.66903	up				Others	Tmem33	23.7971	26.0872	up
Others	Tnp2	-1.2863	1.69153	up				Others	Zfp36l1	23.1169	25.4043	up
Others	Baiap3	1.69153	-1.2863	down				Others	Thada	24.8267	27.1134	up
Others	Fam162a	4.63691	7.61331	up				Others	Cad	28.6321	30.9185	up
Others	Zfp868	4.01346	1.04264	down				Others	Wdr62	21.4233	23.7085	up
Others	Pck2	3.42492	6.39523	up				Others	Axl	19.6	21.8852	up
Others	Pgk1	1.81558	4.7845	up				Others	Spata6	23.0043	20.7205	down
Others	Mad2l1	3.11603	6.08385	up				Others	Zdhhc12	15.6447	17.9281	up
Others	Tmem108	2.62527	-0.340075	down				Others	Elk4	23.6966	21.4134	down
Others	Fibcd1	-1.12029	1.84398	up				Others	-	21.6703	23.9529	up
Others	Dusp1	8.12861	5.16511	down				Others	E2f5	14.6416	16.9241	up
Others	Nptxr	-3.32193	-0.358454	up				Others	Tmem164	18.1235	20.4058	up
Others	Erfe	-3.32193	-0.358454	up				Others	Stard4	21.1979	23.4793	up
Others	Fut4	-3.32193	-0.358454	up				Others	Acox3	25.4184	23.1383	down
Others	Cystm1	-1.152	1.80735	up				Others	Tmem17	15.5658	17.8459	up
Others	Mcm3	5.83441	8.79188	up				Others	Osgepl1	19.939	22.2189	up
Others	Bcas1	-0.37707	2.57773	up				Others	Zeb2	16.0919	18.3715	up
Others	Vgf	-1.8365	1.1177	up				Others	Itgb1bp1	23.7932	21.5143	down
Others	Sidt1	7.46091	4.50716	down				Others	Cd101	22.3413	20.0629	down
Others	Ier3	1.1635	4.11603	up				Others	Ldhb	28.2661	25.988	down
Others	Gars	5.66107	8.61283	up				Others	Ezh1	24.5576	22.2798	down
Others	Alad	1.95233	4.904	up				Others	Pola2	24.743	27.0204	up
Others	Maff	5.94439	2.99277	down				Others	Kctd5	20.8813	23.1583	up
Others	Ephb6	4.51033	1.56071	down				Others	Recql4	22.0899	24.3655	up
Others	St6galnac3	3.15056	0.201634	down				Others	Nme3	25.282	23.0068	down
Others	Arhgap4	7.12443	4.17552	down				Others	Dusp22	17.8775	20.1526	up
Others	Siva1	3.38819	6.33593	up				Others	Elovl1	18.7499	21.0244	up
Others	Ptpn13	2.41143	-0.535332	down				Others	Tk2	24.3529	22.0787	down
Others	Hivep3	5.66249	8.60885	up				Others	Coa8	16.3222	18.5961	up
Others	Hist1h4i	2.10769	5.05398	up				Others	B3galt4	20.8133	18.5395	down
Others	1700019D03Rik	-0.136062	2.80941	up				Others	C4b	25.0971	22.8238	down
Others	Rnd3	-3.32193	-0.37707	up				Others	Nthl1	21.5595	19.2921	down
Others	Tfap2a	-0.37707	-3.32193	down				Others	Tonsl	21.8361	24.1033	up
Others	Oaf	-3.32193	-0.37707	up				Others	Sh3bgrl3	28.955	26.6883	down
Others	Akap13	10.3901	7.44956	down				Others	Glt8d1	18.886	21.152	up
Others	Efcab11	-0.136062	2.80323	up				Others	Cdc123	24.7122	26.9779	up
Others	Prex1	7.16641	4.22882	down				Others	Dok2	25.9856	23.7217	down
Others	Ift122	-1.2863	1.65076	up				Others	Slc9a8	19.0566	21.3201	up
Others	Jakmip1	7.0343	4.10601	down				Others	Galk2	26.531	24.2679	down
Others	Ncapd2	5.27836	8.20384	up				Others	Fgr	18.4179	16.155	down
Others	Peli1	9.68501	6.76062	down				Others	Ttll4	18.7948	21.0567	up
Others	Tlcd2	0.378512	3.30159	up				Others	Dgkb	25.9028	23.6419	down
Others	Mcm5	4.40735	7.32517	up				Others	Irf5	20.9119	23.1716	up
Others	Neil3	0.432959	3.3505	up				Others	Znf526	22.9333	20.6745	down
Others	Treml2	6.60659	3.6893	down				Others	Nt5m	20.4972	18.2398	down
Others	Zcchc3	1.81558	4.73281	up				Others	Ccdc14	18.2809	20.5381	up
Others	Sh3d19	1.52105	-1.39593	down				Others	Tmem238	16.5153	18.7719	up
Others	Slc12a7	6.86604	3.94953	down				Others	Rcor3	21.9071	19.6514	down
Others	Shpk	2.05311	-0.862496	down				Others	Oat	26.7447	28.9973	up
Others	Rrad	5.42794	2.51349	down				Others	Itprip	26.0349	23.7834	down
Others	Slc25a27	4.42492	1.51096	down				Others	Iars	28.216	30.4664	up
Others	Lonp1	5.01123	7.92244	up				Others	Ddit3	15.9706	18.2198	up
Others	Rdh11	3.99367	6.90244	up				Others	Acsl4	25.8654	28.1144	up
Others	Arhgap24	-1.8365	1.07039	up				Others	Cep135	26.0597	23.8113	down
Others	Prss36	-1.12029	1.7866	up				Others	Pgghg	24.544	22.2958	down
Others	Ly6c2	4.59096	1.68706	down				Others	Mgst3	22.5548	20.3078	down
Others	Polq	1.44361	4.34483	up				Others	Cdk2	24.718	26.9649	up
Others	Pfas	3.9279	6.82909	up				Others	Akap8l	25.5565	23.3126	down
Others	Tet1	5.47086	2.57046	down				Others	Nop2	26.7492	28.9924	up
Others	M1ap	-1.8365	1.0635	up				Others	Eme1	19.9985	22.2408	up
Others	Btg1	10.2794	7.38102	down				Others	Tle4	24.3226	22.0819	down
Others	Chchd4	3.39506	6.29076	up				Others	Acaca	26.1446	28.3827	up
Others	H1fx	-1.2863	1.60881	up				Others	Tnfrsf8	18.4014	16.1658	down
Others	Pde1b	4.34837	1.45418	down				Others	Gfm1	26.0466	28.2816	up
Others	Atp1b1	7.43146	4.54164	down				Others	Abcd1	26.0125	23.7785	down
Others	Nradd	3.37434	0.485427	down				Others	Slc28a2	26.7417	24.5081	down
Others	Lrrc75a	-1.152	1.73552	up				Others	Bach1	22.0684	19.8353	down
Others	Kctd12b	2.39232	-0.494109	down				Others	Fscn1	21.818	19.5866	down
Others	Ldha	7.08767	9.97164	up				Others	Plcb3	25.7037	23.4732	down
Others	Dna2	1.58976	4.47184	up				Others	Chd5	23.7379	21.5078	down
Others	Pafah1b3	2.0635	4.94533	up				Others	Twf2	29.4876	27.26	down
Others	Eef1e1	3.58976	6.47054	up				Others	Malsu1	20.4853	22.7104	up
Others	Phf10	4.87774	7.75742	up				Others	Prkacb	26.6981	24.4753	down
Others	Rgs14	7.01681	4.1375	down				Others	Tmx4	26.2683	24.0459	down
Others	Trim45	-1.12029	1.75702	up				Others	Ezh2	24.3562	26.5777	up
Others	Polr3h	1.88753	4.76075	up				Others	Cdt1	24.2555	22.0345	down
Others	B9d1	-1.8365	1.02857	up				Others	Smim7	17.1821	19.4012	up
Others	1500009L16Rik	-0.666576	2.19849	up				Others	Nkiras2	24.141	21.9228	down
Others	Cip2a	2.90497	5.76924	up				Others	Emp3	24.7425	22.5252	down
Others	Ppa1	5.12763	7.99084	up				Others	Crtc3	24.4571	22.2434	down
Others	Gas2	1.35614	4.21723	up				Others	Umps	26.9765	29.1899	up
Others	Ranbp1	6.46712	9.32611	up				Others	Camk1d	25.0281	22.8176	down
Others	Hps3	5.95699	3.0993	down				Others	Akap13	28.1682	25.959	down
Others	Pax5	2.23573	-0.621488	down				Others	Poc1b	23.8278	21.6194	down
Others	Bbs12	-0.304006	2.5509	up				Others	Ncaph2	23.3463	25.5545	up
Others	Mybl1	-0.37707	2.47768	up				Others	Cul7	20.3392	22.5464	up
Others	Zfand2a	5.25475	2.40327	down				Others	Jup	24.5949	22.3879	down
Others	Ikzf3	6.05572	3.20477	down				Others	Atp2a1	25.1892	22.9834	down
Others	Rfc4	2.70266	5.55275	up				Others	Ahi1	19.3746	21.5803	up
Others	Nebl	2.11103	4.95931	up				Others	Map1lc3b	20.9343	23.1391	up
Others	Klhdc1	5.25134	2.40327	down				Others	Syne2	24.2214	22.0173	down
Others	Tle4	8.27412	5.42828	down				Others	Fpgs	21.7557	23.9591	up
Others	Hsd17b11	5.11103	2.26604	down				Others	Cdkn2c	19.6744	17.471	down
Others	Dand5	2.78241	-0.0588937	down				Others	Plg	23.6371	21.434	down
Others	Gm20696	5.32769	2.488	down				Others	Sytl1	22.4163	20.2141	down
Others	Cysltr2	1.44361	-1.39593	down				Others	Rbms2	19.5547	21.7563	up
Others	Syne1	6.69418	3.85499	down				Others	Aacs	26.0784	28.2785	up
Others	Chtf18	0.978196	3.81558	up				Others	Atp2a3	29.1069	26.9091	down
Others	Cd72	3.45549	0.62293	down				Others	Fuom	23.3786	21.1809	down
Others	Utrn	9.38584	6.55367	down				Others	Tlk2	23.2032	25.4007	up
Others	Tspan6	0.214125	3.04614	up				Others	Mad2l1	25.4208	27.6165	up
Others	Erg28	5.60051	8.4287	up				Others	Ggt1	22.4686	20.2731	down
Others	Cyth4	6.79338	3.96532	down				Others	Actn1	31.7851	29.5899	down
Others	Qrfp	1.54102	-1.2863	down				Others	Uck2	24.2247	26.419	up
Others	Galnt10	6.60629	3.78031	down				Others	Limd2	28.1375	25.9443	down
Others	Raver2	2.97636	0.15056	down				Others	Csde1	26.6234	28.8157	up
Others	Tln2	-0.666576	2.15704	up				Others	Arr3	22.8506	20.6601	down
Others	Nhsl1	2.44626	-0.37707	down				Others	Tipin	22.1766	24.3661	up
Others	Casc1	3.22342	0.400538	down				Others	Tpcn1	22.5927	20.4048	down
Others	Tmed1	-1.8365	0.9855	up				Others	Gch1	20.7129	22.9001	up
Others	Srl	-1.152	1.66903	up				Others	Fli1	26.3143	24.1272	down
Others	Pmvk	3.29425	6.11291	up				Others	Btg2	17.4015	15.2146	down
Others	St6galnac4	3.60288	6.42105	up				Others	Zc3hav1l	20.272	22.4564	up
Others	Cinp	3.42895	6.24698	up				Others	Nagk	23.3818	21.1977	down
Others	1700001O22Rik	-1.2863	1.53107	up				Others	Prkx	24.0628	21.88	down
Others	Ptprs	3.5435	6.36019	up				Others	Mdh1	32.7664	30.5879	down
Others	Itgb8	1.926	-0.888969	down				Others	Heatr3	25.4795	27.6571	up
Others	Gsta4	1.37851	-1.4344	down				Others	Rbl1	23.627	25.8045	up
Others	Serpinb9	3.36597	6.17632	up				Others	Bles03	26.5589	24.3815	down
Others	Auts2	3.14078	0.333424	down				Others	Mcpt4	20.0561	17.8792	down
Others	Dnaaf4	0.226509	3.0321	up				Others	Anxa6	32.9242	30.7474	down
Others	Fam102a	7.19584	4.39025	down				Others	Btf3	23.2962	25.4728	up
Others	Adgre5	7.89391	5.08916	down				Others	Nip7	25.5575	27.7332	up
Others	Anxa2	4.37365	7.17812	up				Others	Kcna2	19.8738	22.0473	up
Others	Chek2	1.51602	4.31759	up				Others	Dffa	27.7151	25.5421	down
Others	Tbc1d7	0.422233	3.22342	up				Others	Fancf	19.1477	21.3201	up
Others	Nmb	4.41886	1.61824	down				Others	Desi1	22.0634	24.233	up
Others	Xylt1	4.75596	1.95606	down				Others	Pip4k2a	26.7249	24.5564	down
Others	Ptpn3	-0.304006	2.4957	up				Others	Cep128	23.3452	21.1775	down
Others	Agpat4	2.01792	4.8166	up				Others	Filip1l	23.8093	21.6419	down
Others	Bola1	1.95977	4.75649	up				Others	C5	17.9333	15.7662	down
Others	Acsbg1	2.73552	-0.0588937	down				Others	Pter	22.0044	24.1711	up
Others	Ahcy	1.95606	4.74685	up				Others	Uap1	23.7276	25.8925	up
Others	S1pr3	-3.32193	-0.535332	up				Others	Krt19	24.1609	21.9972	down
Others	Serpina3f	-0.0291463	2.75702	up				Others	Lyrm9	19.1154	21.2791	up
Others	Nsg2	7.98937	5.20516	down				Others	Vldlr	17.4074	19.5704	up
Others	Armc7	4.88166	2.09761	down				Others	Tgoln1	17.9502	20.1128	up
Others	Axin2	4.90785	2.12433	down				Others	Cdk2ap1	21.7703	23.9325	up
Others	Il11ra1	3.58256	0.799087	down				Others	Tm2d3	20.467	22.6264	up
Others	Snupn	1.76129	4.54411	up				Others	Gpsm3	26.4862	24.3286	down
Others	Slc41a3	3.31615	0.536053	down				Others	Otulinl	26.0201	23.8634	down
Others	Tspan32	7.6414	4.86146	down				Others	Dipk1a	23.6739	21.5182	down
Others	Tmx4	5.43429	2.65535	down				Others	Eif4e3	19.5585	17.4037	down
Others	Aldh7a1	1.37295	4.15137	up				Others	Slc12a2	22.8701	25.0198	up
Others	Pgbd1	-1.8365	0.941106	up				Others	Atpsckmt	20.6188	22.768	up
Others	Timp2	6.91815	4.1416	down				Others	Nek4	20.1243	22.2731	up
Others	Slc25a45	4.68257	1.90689	down				Others	Itgb7	26.3915	24.2435	down
Others	Card6	5.94345	3.16832	down				Others	Krt35	18.6788	16.5326	down
Others	Arhgap11a	2.91839	5.69098	up				Others	Gins1	22.6904	24.8356	up
Others	Smyd5	2.74631	5.51728	up				Others	Ift22	20.984	23.129	up
Others	Tlcd1	0.62293	3.39369	up				Others	Tube1	20.5865	22.7315	up
Others	Wfikkn2	2.854	0.0840643	down				Others	Hsdl1	27.7346	25.5917	down
Others	Smyd2	2.80941	5.57924	up				Others	Xylt1	17.9573	15.8155	down
Others	Ccr8	-3.32193	-0.556393	up				Others	Dab2ip	16.5245	18.6656	up
Others	Tead1	-3.32193	-0.556393	up				Others	Farp1	21.4984	23.6389	up
Others	Zfhx2	5.62469	2.85997	down				Others	Ero1a	26.3344	28.4743	up
Others	Zfp287	4.35896	1.59455	down				Others	Dclk1	19.4944	21.6323	up
Others	Lsr	-0.304006	2.45943	up				Others	Ifit2	23.825	21.6885	down
Others	Rhbdl3	-0.761213	2	up				Others	Idi2	19.9632	22.0994	up
Others	Ezh2	6.13443	8.89533	up				Others	Fah	22.9439	20.8107	down
Others	Fbxl15	0.895303	3.65535	up				Others	Cyth1	25.8254	23.6935	down
Others	Gm9008	1.02857	3.78764	up				Others	Lman1	24.7909	26.9227	up
Others	Jun	9.31913	6.56117	down				Others	Cotl1	31.1875	29.0574	down
Others	Etv3	6.6978	3.94017	down				Others	Repin1	20.3685	22.4983	up
Others	Aplf	0.604071	3.36036	up				Others	Arhgap27	25.7627	23.6336	down
Others	Mrpl45	4.55213	7.3077	up				Others	Znhit6	23.1826	25.3112	up
Others	Rassf2	7.66021	4.90593	down				Others	Rps6ka4	25.876	23.7476	down
Others	Vmn2r96	3.11936	0.367371	down				Others	Septin3	18.2426	20.3711	up
Others	Eno1b	4.8268	7.5772	up				Others	Eif4a2	28.0632	25.9353	down
Others	Rnf157	2.3505	5.09972	up				Others	Ubxn2a	17.6204	19.7483	up
Others	6430571L13Rik	-1.12029	1.62761	up				Others	Cox15	22.8893	25.0159	up
Others	Dmac2l	-0.666576	2.08066	up				Others	Fasn	29.595	31.7211	up
Others	Slc9a9	5.69042	2.94486	down				Others	Coq4	22.85	24.976	up
Others	Lama5	-3.32193	-0.577767	up				Others	Gstk1	25.817	23.691	down
Others	Rbfox2	-3.32193	-0.577767	up				Others	-	14.3675	16.4924	up
Others	Lingo4	-3.32193	-0.577767	up				Others	Srd5a3	20.7833	18.659	down
Others	Dlk2	-3.32193	-0.577767	up				Others	-	22.836	20.7148	down
Others	Zbtb3	-3.32193	-0.577767	up				Others	Dock4	19.1542	17.0331	down
Others	Crtap	-0.666576	2.07724	up				Others	Ccdc88a	16.5143	18.6353	up
Others	Cxcr6	2.18587	-0.556393	down				Others	Vwa5a	26.8516	24.7308	down
Others	Igsf9	-1.152	1.58976	up				Others	Glul	25.6062	23.4854	down
Others	Tob1	6.09972	3.36036	down				Others	Stk38	27.5776	25.4571	down
Others	Pou6f1	4.04177	1.31034	down				Others	Atxn1	22.0173	24.1377	up
Others	Samd3	1.44361	-1.2863	down				Others	Srpra	26.0199	28.1403	up
Others	Mid1ip1	2.51096	5.23993	up				Others	Aak1	27.7506	25.6309	down
Others	Rictor	8.28281	5.5549	down				Others	Ipo7	27.2593	29.3771	up
Others	Hmgb3	3.90014	6.62629	up				Others	Epc1	24.397	22.2806	down
Others	Paox	3.45418	6.17891	up				Others	Smn1	20.4898	22.6056	up
Others	Ydjc	2.61824	5.34234	up				Others	Sirt7	26.315	24.2005	down
Others	Xrcc3	-0.666576	2.05658	up				Others	Ucp2	21.6948	23.8082	up
Others	Ralgps1	3.60999	0.887525	down				Others	Hdhd5	27.1321	25.0188	down
Others	Epor	-3.32193	-0.599462	up				Others	Nlrc3	22.6493	20.5383	down
Others	Slc30a1	5.08364	2.36177	down				Others	D6Wsu163e	22.4424	20.3319	down
Others	Pnpla7	5.45286	2.73335	down				Others	Aldh4a1	26.3747	24.2647	down
Others	Atf5	1.80323	4.52168	up				Others	Sri	29.4494	27.3405	down
Others	Tspan2	-0.666576	2.04963	up				Others	Ticrr	21.4347	23.5432	up
Others	4932438A13Rik	9.12908	6.41329	down				Others	Dgkz	27.0925	24.9846	down
Others	Ankrd13b	1.45943	4.17393	up				Others	Klc4	23.5004	21.3926	down
Others	Gemin6	2.22959	4.94392	up				Others	Tmem43	27.6067	25.4989	down
Others	Hemk1	2.09085	4.80323	up				Others	Map3k3	24.4236	22.3163	down
Others	Yars	3.98914	6.70141	up				Others	Notch4	20.0138	22.1193	up
Others	Aldoa	7.32526	10.0369	up				Others	Ncln	24.1423	26.2473	up
Others	Htra2	3.66676	6.37764	up				Others	Arhgap19	19.6229	21.7233	up
Others	Pnrc1	8.672	5.96185	down				Others	Pgm2l1	25.4797	23.3801	down
Others	Gpr83	4.83441	2.12433	down				Others	Usp1	22.5899	24.6879	up
Others	Itga2	1.27501	-1.4344	down				Others	Pik3r1	27.4337	25.3376	down
Others	Incenp	4.73335	7.44236	up				Others	H2afy	32.6555	30.5598	down
Others	Hist1h2ac	1.36177	4.06867	up				Others	Prag1	23.2797	21.1845	down
Others	Nup37	3.17632	5.88313	up				Others	Tedc1	14.1991	16.2929	up
Others	Prdx4	3.04614	5.75168	up				Others	Stmn2	23.998	26.0911	up
Others	Lpp	6.76421	4.06005	down				Others	Prickle3	19.6717	17.5791	down
Others	Mctp2	5.33414	2.63227	down				Others	Tomm5	16.4863	18.5787	up
Others	Dhrs3	-0.304006	2.3978	up				Others	Lrrc75a	13.3076	15.3993	up
Others	Timm8a1	-0.666576	2.0321	up				Others	Mis12	21.7147	23.8055	up
Others	Ehd4	3.69153	6.38991	up				Others	Foxo1	25.624	23.5333	down
Others	Slc36a1	5.02857	2.33056	down				Others	Icos	21.5825	23.6723	up
Others	Hat1	4.1102	6.80723	up				Others	Gart	28.2868	30.376	up
Others	Ssh2	9.03785	6.34216	down				Others	Lipa	26.8507	24.7643	down
Others	Dsp	-1.12029	1.57531	up				Others	Foxn3	22.0311	19.9467	down
Others	Fndc3b	0.201634	2.89724	up				Others	Inpp1	26.7678	24.6837	down
Others	Btg2	7.69766	5.0027	down				Others	Jmjd6	22.6991	24.7824	up
Others	Slc25a1	3.8885	6.58301	up				Others	Saysd1	19.6279	17.5457	down
Others	Rasgrf2	3.55827	0.863938	down				Others	Pea15	26.1324	24.0504	down
Others	Kmt2c	8.83728	6.14527	down				Others	Brip1	22.1268	24.2085	up
Others	Hirip3	3.76022	6.44824	up				Others	Slc7a6	19.1245	21.2058	up
Others	Dus4l	1.95977	4.64559	up				Others	Acacb	22.464	24.5433	up
Others	Ccdc122	-0.37707	2.30743	up				Others	Ldlrap1	24.9403	22.8619	down
Others	Alg8	3.74416	6.42794	up				Others	Aldh1l1	17.2839	15.2068	down
Others	Llgl2	4.02857	1.34483	down				Others	Srm	28.479	30.5556	up
Others	Nkd2	-1.12029	1.56071	up				Others	Capn1	29.6377	27.5653	down
Others	Ppp1r13l	-1.12029	1.56071	up				Others	Rab34	17.3921	19.4643	up
Others	Smad3	5.96463	3.2854	down				Others	Dhodh	23.559	25.6302	up
Others	Eps8l1	4.85848	2.17951	down				Others	Mcm9	20.8382	22.9077	up
Others	Slc2a9	4.1635	1.48543	down				Others	Lta4h	31.457	29.388	down
Others	Asph	-0.0291463	2.64847	up				Others	Tyro3	13.6636	15.7318	up
Others	Nanp	-0.304006	2.37295	up				Others	Bend3	22.7614	24.8287	up
Others	Fosb	5.84524	3.17153	down				Others	Zfp37	16.6928	18.7594	up
Others	Tnik	7.90201	5.23151	down				Others	Samd9l	25.0096	22.943	down
Others	Pdk2	2.56071	-0.104697	down				Others	Sh3bp1	28.4305	26.3641	down
Others	Syngr2	4.98641	7.64847	up				Others	Obi1	23.1766	25.2419	up
Others	Shq1	1.774	4.43563	up				Others	Igf1r	22.4016	24.4668	up
Others	Ctps	3.64155	6.29957	up				Others	Lars	28.0385	30.1013	up
Others	Atpif1	5.43263	8.08927	up				Others	Hfe	20.9831	18.9221	down
Others	Col11a2	3.72683	1.07039	down				Others	Mthfs	25.6729	23.6142	down
Others	Ugcg	8.20828	5.55213	down				Others	Hsp90b1	28.7738	30.8325	up
Others	Ssx2ip	1.89142	4.5472	up				Others	Pdia6	27.0436	29.1023	up
Others	Upp1	-3.32193	-0.666576	up				Others	Tm2d2	19.8297	21.8877	up
Others	Gfra1	-3.32193	-0.666576	up				Others	Fbxo5	19.8082	21.8654	up
Others	Dlg2	-3.32193	-0.666576	up				Others	Tob2	16.9194	18.9761	up
Others	Cisd1	3.79494	6.45022	up				Others	Pik3r5	23.2947	21.2391	down
Others	Ccdc34	4.52544	7.18031	up				Others	Timp2	18.0662	16.0116	down
Others	Setd1b	8.26847	5.61412	down				Others	Uqcc3	22.4735	20.4192	down
Others	Gm4356	4.34056	1.68706	down				Others	Trim44	19.1546	21.2042	up
Others	Kdm7a	7.47176	4.82273	down				Others	Hspbp1	26.3006	28.3487	up
Others	Plk4	3.38681	6.03408	up				Others	Dalrd3	21.1819	23.2276	up
Others	Gm6169	2.67129	5.31542	up				Others	Per1	21.6976	23.7428	up
Others	Ehd2	-1.8365	0.807355	up				Others	Prmt7	23.8254	25.87	up
Others	Pold1	4.10518	6.74752	up				Others	Bst2	21.9591	24.0028	up
Others	Foxo1	9.09133	6.44923	down				Others	Sema4c	21.0435	23.0863	up
Others	Slc35f5	-1.12029	1.52105	up				Others	Apoe	19.3803	17.3406	down
Others	Sccpdh	-0.304006	2.33628	up				Others	Nars	28.8541	30.8934	up
Others	She	2.27798	-0.358454	down				Others	Ttk	22.0644	24.1034	up
Others	Gsn	4.65076	2.01436	down				Others	Ipo5	28.034	30.0685	up
Others	Kbtbd11	8.20472	5.56834	down				Others	Ncapd3	24.2985	26.3326	up
Others	Apol9b	0.516015	-2.12029	down				Others	Lpp	21.6794	19.6468	down
Others	Lrfn4	-0.136062	2.49825	up				Others	Eef2kmt	22.1306	24.1625	up
Others	Otulinl	6.62688	3.99277	down				Others	Acsf2	27.1278	25.0964	down
Others	Lyar	6.03584	8.66984	up				Others	Itpka	22.8191	20.7878	down
Others	Ctnnbip1	1.58015	4.21412	up				Others	Gemin6	22.4607	24.4912	up
Others	Snai1	2.4957	-0.136062	down				Others	Atxn1l	22.5772	20.5475	down
Others	Acrbp	4.24413	1.61353	down				Others	Gid4	20.1874	22.215	up
Others	Sh2b2	0.333424	2.96347	up				Others	Krt10	29.0577	27.0301	down
Others	Prrt1	2.70044	0.0703893	down				Others	Cry1	20.9796	23.0058	up
Others	Sap30	1.45943	4.08916	up				Others	Ftl1	28.5528	26.5267	down
Others	Ppfibp1	2.07724	4.70321	up				Others	Gimap6	20.545	18.5203	down
Others	Ift80	6.85474	4.23036	down				Others	Tmsb4x	21.5804	19.5573	down
Others	Fmo5	3.10936	0.485427	down				Others	Ttf2	24.0517	26.0745	up
Others	Add3	9.23072	6.60733	down				Others	Klf13	25.2727	23.2502	down
Others	Klf11	3.85898	1.23879	down				Others	Arxes1	23.571	21.5486	down
Others	Chac2	-0.304006	2.31615	up				Others	Arxes2	23.571	21.5486	down
Others	Rnf208	-1.2863	1.33342	up				Others	Acaa2	29.6778	27.6562	down
Others	Nudt2	1.58496	4.20163	up				Others	Cybc1	27.8631	25.842	down
Others	Chd3	9.69938	7.08279	down				Others	Prodh	20.6023	22.6233	up
Others	Dipk1b	1.23879	3.853	up				Others	Fabp5	26.1736	28.1945	up
Others	Prim1	3.38681	6.00045	up				Others	Casp9	22.1284	20.1103	down
Others	Ran	6.40956	9.02203	up				Others	Ssna1	22.5869	24.6048	up
Others	Dyrk2	7.51609	4.90545	down				Others	P2ry10	20.5168	18.499	down
Others	Rfc5	3.89239	6.50303	up				Others	Flot1	25.2365	23.2195	down
Others	S100a2	-1.8365	0.773996	up				Others	As3mt	25.132	23.1154	down
Others	Grap2	7.98584	5.37539	down				Others	Mfsd3	19.4882	17.4725	down
Others	Gm12216	4.30961	1.70044	down				Others	Ipcef1	25.7439	23.7283	down
Others	Tctn1	-1.2863	1.32193	up				Others	Snapc2	15.9001	17.9154	up
Others	Ankrd44	9.17879	6.57243	down				Others	Fbxl19	18.446	20.4607	up
Others	Bst2	4.46467	7.06781	up				Others	Itga3	21.3445	23.3584	up
Others	Sun2	8.45294	5.85175	down				Others	G3bp1	27.4884	29.5003	up
Others	Bex1	-0.395929	2.20163	up				Others	Znf672	22.2232	20.2133	down
Others	Appl2	4.84499	2.24793	down				Others	Siae	24.0414	22.0355	down
Others	Tdrp	5.67694	3.08066	down				Others	Hs1bp3	24.5418	22.5363	down
Others	Ski	7.76255	5.16752	down				Others	Itga2	19.7833	17.7788	down
Others	Pecr	1.52105	4.11603	up				Others	Gemin7	18.5556	20.5596	up
Others	Nefh	3.53356	6.12784	up				Others	Tet2	20.5367	22.5401	up
Others	Ndc1	3.07724	5.66931	up				Others	Acsl6	21.4081	23.4103	up
Others	Hmgcs1	5.93428	8.52411	up				Others	Golt1b	21.5921	23.5928	up
Others	Apip	1.68257	4.27202	up				Others	Gatd3a	26.5568	24.5575	down
Others	Fam185a	2.45681	5.04614	up				Others	Ccser2	21.2241	19.2249	down
Others	Lmbr1l	5.99299	3.40463	down				Others	Naa20	24.5532	26.5518	up
Others	Gm7324	0.765535	3.35191	up				Others	Slc19a1	21.1667	23.1651	up
Others	Myo1c	2.02503	4.6094	up				Others	Grap2	28.6512	26.653	down
Others	Tpcn1	5.70044	3.1177	down				Others	Lsm14b	22.4547	24.4523	up
Others	Apex1	4.35403	6.93617	up				Others	Ing2	20.6424	22.6395	up
Others	Lrrc40	3.15056	5.73227	up				Others	Hemk1	18.5746	20.5714	up
Others	Fgd3	6.2902	3.71039	down				Others	Manba	26.2499	24.2537	down
Others	Flt3l	6.21742	3.64039	down				Others	-	21.7471	23.7432	up
Others	Kifc3	1.60407	-0.971431	down				Others	Hace1	24.2052	22.2105	down
Others	Ly6g5b	2.28688	-0.286304	down				Others	Smarcc2	28.2507	26.2575	down
Others	Pdk3	3.58015	6.1532	up				Others	Mtss1	23.9083	21.9177	down
Others	Nop16	4.44493	7.01737	up				Others	Itpr2	26.9343	24.9442	down
Others	Neurl1b	1.56071	4.13258	up				Others	Tnfaip8	22.7823	24.772	up
Others	Itgb3	6.34252	3.77083	down				Others	Maoa	22.6468	24.6358	up
Others	Fbxl12	6.65992	4.08831	down				Others	Ctps1	26.8492	28.8357	up
Others	Nhp2	4.50144	7.07264	up				Others	Phlpp2	19.9915	21.9773	up
Others	Siah1b	2.54102	5.11145	up				Others	Ube2l6	15.1315	17.1166	up
Others	Phldb1	0.722466	3.29278	up				Others	B3GNT2	22.4053	24.3897	up
Others	Elmsan1	5.81173	3.24336	down				Others	Lrp10	19.4794	21.4624	up
Others	Palld	-1.8365	0.731183	up				Others	Psme3	27.3788	29.3616	up
Others	Stk38	8.82515	6.26209	down				Others	-	20.5522	22.5348	up
Others	Ccdc88c	8.4176	5.85499	down				Others	Mllt11	17.325	19.3074	up
Others	Ctla2a	2.488	-0.0740006	down				Others	Cnn2	29.7321	27.7534	down
Others	Scamp1	1.36737	3.92884	up				Others	Homer3	18.5356	16.5582	down
Others	Lancl3	-0.761213	1.79909	up				Others	Ammecr1	19.9858	21.9629	up
Others	Dars2	2.10769	4.66732	up				Others	Tyw3	20.9054	22.8819	up
Others	Abhd14a	1.75702	4.31615	up				Others	Gas2l3	19.5298	21.5059	up
Others	Hmbs	2.46467	5.02326	up				Others	Stk4	29.2608	27.2856	down
Others	Ift22	-0.304006	2.25399	up				Others	Setd1b	23.9267	21.9516	down
Others	Ccdc58	4.12598	6.68384	up				Others	Coro1a	33.3624	31.3881	down
Others	Itpr2	9.12691	6.56925	down				Others	Hpdl	21.9851	23.9591	up
Others	Pa2g4	7.32112	9.87754	up				Others	Impdh2	28.4024	30.3762	up
Others	Ebf1	2.94486	0.389567	down				Others	-	15.9339	17.9066	up
Others	Cad	4.63865	7.19367	up				Others	Tespa1	24.7484	22.7767	down
Others	Cdkn1b	7.87866	5.32445	down				Others	Pfn2	23.2245	21.2539	down
Others	Pex11g	-0.666576	1.88753	up				Others	G2e3	19.3346	21.3037	up
Others	Cd320	2.0321	4.58616	up				Others	Aldh3a2	26.8134	24.8446	down
Others	Rrm1	5.76129	8.31316	up				Others	Gstt3	19.2166	21.1846	up
Others	Coq4	0.815575	3.36737	up				Others	H1-1	31.9701	30.0031	down
Others	Otub2	-0.321928	2.22959	up				Others	Rnasel	23.6316	21.6649	down
Others	Msmo1	4.85947	7.41049	up				Others	Oasl1	23.0962	21.1301	down
Others	Zdhhc1	-1.8365	0.713696	up				Others	Hspa5	30.2608	32.2256	up
Others	Gng12	2.63691	5.18706	up				Others	Ap1s2	24.6838	22.719	down
Others	Irf5	1.96717	4.51602	up				Others	Gatm	18.3201	20.2848	up
Others	Tmem63a	6.90929	4.36177	down				Others	Sdhaf2	21.2629	23.2275	up
Others	Npb	1.15056	-1.39593	down				Others	Bin2	28.0474	26.0834	down
Others	Pla2g12a	3.52607	6.07103	up				Others	Slc20a1	20.4466	22.4102	up
Others	Klhl24	7.00023	4.45812	down				Others	Macrod1	25.8612	23.8986	down
Others	Pfdn4	4.24031	6.78057	up				Others	Caprin1	26.5099	28.4705	up
Others	Asf1b	3.0036	5.54102	up				Others	Ddx20	25.0709	27.0315	up
Others	Ckap2	2.31034	4.8475	up				Others	Sp2	24.6982	22.7394	down
Others	Lman1	4.6893	7.22545	up				Others	Stk10	29.0136	27.0549	down
Others	Arhgap19	1.24489	3.77926	up				Others	Elf4	24.1572	22.1988	down
Others	Mical2	0.411426	-2.12029	down				Others	Tbc1d10c	27.4028	25.4444	down
Others	Iffo1	4.02148	1.49057	down				Others	Wdr81	24.8399	22.8817	down
Others	Rasip1	-0.666576	1.86394	up				Others	Xylt2	21.9727	20.0152	down
Others	Ikbip	-0.0291463	2.5008	up				Others	Entpd1	17.6317	15.6765	down
Others	Arntl	4.74631	2.21723	down				Others	Ppp1r21	25.9025	23.9485	down
Others	Tmem256	4.15299	6.68145	up				Others	Snx29	20.1833	18.2295	down
Others	Itga6	8.26936	5.74093	down				Others	Cox11	19.4504	21.4018	up
Others	Lipt1	1.70044	4.22882	up				Others	Slc9a3r1	30.0535	28.1022	down
Others	Ndufaf2	3.01257	5.5404	up				Others	Mybbp1a	29.8501	31.8012	up
Others	Tbc1d19	-0.304006	2.22342	up				Others	Pnpla6	22.0041	23.9524	up
Others	Gimap8	7.90159	5.37539	down				Others	Arhgap24	15.014	16.9622	up
Others	Cox6b2	-0.37707	2.14731	up				Others	Mindy2	23.6828	21.7347	down
Others	Adamts10	6.13709	3.61353	down				Others	Klhdc4	24.4456	26.3935	up
Others	Tenm4	-1.8365	0.687061	up				Others	Baz1a	26.2469	28.193	up
Others	Gab3	5.94579	3.42358	down				Others	Gfpt2	17.4641	19.4097	up
Others	Arhgef1	9.34007	6.81839	down				Others	Cop1	15.6907	17.6341	up
Others	Trim5	4.39712	1.87578	down				Others	Tigit	19.3367	21.2784	up
Others	Nutf2	-0.304006	2.21412	up				Others	Ell2	18.8395	20.7809	up
Others	Hmgb2	6.90509	9.42278	up				Others	Mapkbp1	19.6806	21.6215	up
Others	Tjp2	2.28983	4.80632	up				Others	Flot2	25.9102	23.9697	down
Others	Itga7	2.47249	-0.0439433	down				Others	Kmt2e	23.0164	21.0762	down
Others	Nr1d2	4.75168	2.23573	down				Others	Sema4f	20.3356	18.3962	down
Others	Cenpn	1.36177	3.87283	up				Others	Ptpre	25.2213	23.2826	down
Others	Tmem67	-0.454032	2.05658	up				Others	Noc3l	25.0656	27.0034	up
Others	Depdc1b	-1.12029	1.38957	up				Others	Tmem35a	22.16	20.2223	down
Others	Tmem38b	2.07039	4.58015	up				Others	Mrpl30	20.4762	22.4132	up
Others	Rnf166	6.94837	4.43962	down				Others	Pak3	20.1294	18.1928	down
Others	Mars	4.63227	7.1373	up				Others	Nmt2	23.8034	25.7396	up
Others	Lmnb1	6.27389	8.77864	up				Others	Gars	28.4407	30.376	up
Others	Dleu7	-1.12029	1.38405	up				Others	Wdr60	17.2159	19.151	up
Others	Tlr1	4.31107	1.80735	down				Others	Acsl3	24.3756	26.3107	up
Others	Esyt2	7.18359	4.68145	down				Others	Sass6	25.0068	23.0723	down
Others	Ipp	0.526069	3.0268	up				Others	Eef1b	26.5668	28.5012	up
Others	Csrp2	0.807355	3.30743	up				Others	Gimap1	26.2848	24.3511	down
Others	Kat2b	6.84248	4.3427	down				Others	Anapc16	19.9441	21.8776	up
Others	Lcor	6.66605	4.16752	down				Others	Zbp1	28.033	26.0996	down
Others	S1pr4	7.06813	4.57046	down				Others	Erf	22.7909	20.8584	down
Others	Blnk	1.94111	-0.556393	down				Others	Btbd11	24.0075	22.0768	down
Others	Sesn2	2.66221	5.15947	up				Others	Smyd5	24.6929	26.6218	up
Others	Ruvbl1	4.28466	6.78123	up				Others	Sfxn2	25.3896	23.4613	down
Others	Fam171a1	-1.8365	0.659925	up				Others	-	19.2722	21.1959	up
Others	Tspan31	2.25399	4.74631	up				Others	-	19.4992	21.4224	up
Others	Tgfbr3	6.0054	3.51349	down				Others	Msmo1	22.8798	24.8026	up
Others	mt-Nd5	9.31259	11.8036	up				Others	Mblac2	22.04	20.1173	down
Others	St8sia1	6.30979	3.82069	down				Others	Gabarapl2	22.0349	23.9576	up
Others	Ergic1	4.41414	6.90111	up				Others	Ifih1	25.1507	27.0724	up
Others	Ppm1h	6.35473	3.87086	down				Others	Tmub1	25.5794	23.6585	down
Others	Kmt2d	8.06964	5.58646	down				Others	Herc6	20.4725	22.3934	up
Others	9930111J21Rik2	6.54102	4.06091	down				Others	Pptc7	25.1274	23.2077	down
Others	Tuba1b	7.73545	10.2133	up				Others	Rbbp9	25.1127	23.1937	down
Others	Podnl1	3.37295	0.895303	down				Others	Ahsp	18.7443	16.8258	down
Others	Decr1	2.4957	4.97315	up				Others	Zbtb14	23.0201	21.1027	down
Others	Prmt1	7.08884	9.56484	up				Others	Lrrc40	26.2826	28.1998	up
Others	Trim65	4.66164	2.18587	down				Others	Fam122b	19.2226	17.3067	down
Others	Hspa9	7.08916	9.5648	up				Others	Nr3c1	26.2481	24.3328	down
Others	Gm21992	1.47508	-1	down				Others	Gemin5	26.5132	28.4275	up
Others	Tent5c	6.78738	4.31252	down				Others	Ctnna1	22.356	24.2697	up
Others	Tefm	0.731183	3.2032	up				Others	Alpl	19.7397	21.6526	up
Others	Nlgn2	1	3.46728	up				Others	Mdm2	14.8572	16.7696	up
Others	Rapgef2	5.36632	2.89918	down				Others	Rapgef4	19.5505	17.6381	down
Others	Pcmtd1	6.62469	4.15785	down				Others	Idnk	22.5927	20.6823	down
Others	Tom1l2	4.79494	2.33056	down				Others	Cenpa	20.858	18.9478	down
Others	Fbxo10	1.59932	-0.862496	down				Others	Poglut3	17.817	19.7257	up
Others	Rpf2	4.82069	7.28086	up				Others	Aars	27.5371	29.4443	up
Others	Hax1	0.687061	3.14568	up				Others	Tppp	16.7129	14.8058	down
Others	Ovgp1	3.10936	0.650765	down				Others	Clec16a	21.8318	19.9249	down
Others	Tmem64	5.92315	3.46467	down				Others	Nipsnap2	25.2814	23.3755	down
Others	Cars	4.51791	6.97625	up				Others	Flywch1	23.7383	21.8332	down
Others	Rap1gap2	1.83592	-0.621488	down				Others	Thtpa	22.5736	20.6708	down
Others	Zfp94	2.54102	0.0840643	down				Others	Arhgap18	24.4077	22.5052	down
Others	Ccdc63	-0.304006	2.15056	up				Others	Rab4b	26.6398	24.7383	down
Others	Ctnnal1	-0.666576	1.7866	up				Others	Hinfp	17.0002	18.9014	up
Others	Ckap4	1.44361	3.89627	up				Others	Cep95	22.7677	20.8679	down
Others	Nicn1	0.485427	2.93734	up				Others	Capn2	28.323	26.424	down
Others	Hsdl1	6.21296	3.76129	down				Others	Mcph1	22.014	23.9129	up
Others	Stmn1	4.01257	6.4632	up				Others	Gsdmdc1	27.2233	25.3246	down
Others	Pik3r5	6.17513	3.72465	down				Others	Zdhhc4	21.7375	19.8401	down
Others	Il1r2	-1.8365	0.613532	up				Others	Slc49a4	17.3893	15.4928	down
Others	Gnpnat1	3.39506	5.84499	up				Others	Rin3	26.6904	24.7955	down
Others	Tmem87b	6.42307	3.97361	down				Others	Poc5	24.7549	22.86	down
Others	Macf1	10.1734	7.72451	down				Others	Micall1	23.6944	21.7999	down
Others	Gse1	5.62644	3.17792	down				Others	Stard10	21.5502	19.656	down
Others	Dock8	7.55497	5.10685	down				Others	Grwd1	23.7507	25.6447	up
Others	Cd101	3.01257	0.565597	down				Others	Selenoo	25.91	24.0161	down
Others	Sept10	-0.136062	2.31034	up				Others	Eral1	23.9625	25.8561	up
Others	Ppil1	4.35896	6.80258	up				Others	Tbc1d8b	24.3221	22.4296	down
Others	Metrnl	-1.2863	1.15704	up				Others	Nomo1	26.0254	27.9177	up
Others	Etfb	4.34979	6.79051	up				Others	Slc29a3	20.1139	22.0042	up
Others	Slc46a1	-1.8365	0.604071	up				Others	Tuba1a	29.9145	31.8032	up
Others	Rmi2	2.76129	5.19967	up				Others	Gramd1b	22.6536	24.5422	up
Others	Rasal3	7.59119	5.15299	down				Others	Ecd	23.6478	25.5358	up
Others	Tiparp	7.15208	4.71864	down				Others	Lpxn	26.5655	24.6794	down
Others	Timd2	-3.32193	-0.888969	up				Others	Fchsd1	23.595	21.7098	down
Others	Aaas	3.75168	6.18428	up				Others	Tspan14	25.0021	23.1173	down
Others	Gbp2	4.93121	7.36238	up				Others	Cuta	24.1028	22.218	down
Others	Ipcef1	7.96746	5.53699	down				Others	Ing1	23.0266	21.142	down
Others	Tada2a	3.27202	5.7021	up				Others	Pcbp3	21.4319	19.5474	down
Others	Myc	4.36877	6.79831	up				Others	Vhl	20.803	22.6871	up
Others	Kpna2	0.815575	3.24489	up				Others	Trim14	24.6733	22.7893	down
Others	Csf2ra	1.24489	3.67243	up				Others	Pole3	23.544	25.427	up
Others	Pold2	4.18269	6.61014	up				Others	Slc38a1	22.8101	24.6927	up
Others	Itga2b	1.82782	-0.599462	down				Others	Tcra	26.426	24.5439	down
Others	Dbi	6.13484	8.56201	up				Others	Mob3b	21.4526	19.5711	down
Others	Numb	4.84398	2.41684	down				Others	Mlycd	24.6839	22.8026	down
Others	Hbp1	6.46875	4.04177	down				Others	Unkl	21.6262	19.7455	down
Others	Pik3ap1	0.411426	2.83794	up				Others	Afdn	21.0484	22.9286	up
Others	Ldlrap1	7.6241	5.19771	down				Others	Map1lc3a	18.3259	20.2059	up
Others	Ccnl1	9.93965	7.51341	down				Others	Pof1b	20.0158	18.1358	down
Others	Slc28a2	6.3844	3.95884	down				Others	Pdk1	28.1542	26.2746	down
Others	Adam19	5.2891	2.86394	down				Others	Vezt	19.2154	21.0943	up
Others	Timm8b	4.3799	6.80478	up				Others	Deaf1	22.3196	20.441	down
Others	Thyn1	3.47249	5.897	up				Others	Gtf3a	20.0648	21.943	up
Others	Arhgap29	4.81404	2.38957	down				Others	Pts	25.3439	23.466	down
Others	Ash1l	8.69512	6.27072	down				Others	Fastkd5	21.8436	23.7211	up
Others	Osbpl5	2.69822	0.275007	down				Others	-	23.0686	21.1914	down
Others	Mmachc	1.26303	3.6837	up				Others	Kctd12	23.4379	21.5615	down
Others	Arid4a	9.11278	6.69223	down				Others	Esf1	25.249	27.125	up
Others	Rnf122	3.851	1.43296	down				Others	Zmynd11	25.7637	23.8878	down
Others	H1f0	4.03474	6.45138	up				Others	Cd96	21.9444	20.0687	down
Others	Chka	6.77781	4.36597	down				Others	Rrn3	21.9126	23.7874	up
Others	Fen1	4.1035	6.51223	up				Others	Plag1	18.3395	20.2139	up
Others	Nup62	5.44526	7.85387	up				Others	Slfn8	21.9451	20.0711	down
Others	Sqle	3.55949	5.96786	up				Others	Slc25a12	29.6615	27.7876	down
Others	Ankrd12	8.66427	6.25682	down				Others	Hivep2	25.1128	23.2396	down
Others	St8sia4	6.90472	4.49825	down				Others	Tmem199	21.0297	22.9021	up
Others	Anxa4	0.214125	2.61824	up				Others	Galnt10	23.9937	22.1238	down
Others	Blm	3.90881	6.31198	up				Others	Ssh1	20.8197	18.9503	down
Others	0610009B22Rik	0.731183	3.13422	up				Others	Ggps1	24.0379	22.1693	down
Others	Smurf1	5.18507	2.7845	down				Others	Anxa11	29.5846	27.7163	down
Others	Pbxip1	7.99746	5.59723	down				Others	Ranbp6	21.4557	23.3229	up
Others	Apobr	2.65076	0.250962	down				Others	Map9	17.7738	19.6382	up
Others	Kcnk6	-1.152	1.24489	up				Others	Abhd16a	24.9661	23.102	down
Others	Map4k3	3.29131	0.895303	down				Others	Ankrd46	22.6886	24.5523	up
Others	Repin1	0.748461	3.14405	up				Others	Gsr	28.9247	27.0611	down
Others	Mcrip2	1.36737	3.76129	up				Others	Rsl24d1	23.4243	25.2867	up
Others	Tbc1d8b	2.47768	0.0840643	down				Others	Cbx1	27.1603	25.2984	down
Others	Bend4	0.286881	2.67807	up				Others	Ogfod3	20.2973	22.1579	up
Others	Cox17	4.37156	6.76168	up				Others	Noc2l	25.6135	27.4724	up
Others	Mtfr2	1.20163	3.59096	up				Others	Stxbp4	15.0156	16.8742	up
Others	Smarca2	8.49657	6.1079	down				Others	Apobec3	25.9263	27.7843	up
Others	Fgd1	-0.666576	1.71809	up				Others	Gatc	18.3302	20.1875	up
Others	Top1mt	1.93734	4.32121	up				Others	Znf524	22.669	20.8128	down
Others	Cage1	1.41143	-0.971431	down				Others	Pecr	22.5718	24.4269	up
Others	Gata1	2.54597	0.163499	down				Others	Lrrc8d	20.5914	22.4456	up
Others	Mcmdc2	2.35332	-0.0291463	down				Others	Noc4l	25.8414	27.6951	up
Others	Zmynd19	3.02503	5.40667	up				Others	Tti1	22.2444	24.0979	up
Others	Slc19a1	4.04963	6.43062	up				Others	Xylb	17.0631	18.9163	up
Others	Inpp5k	5.70127	3.32048	down				Others	Pes1	26.2119	28.0647	up
Others	Jagn1	3.02148	5.40224	up				Others	Anxa3	26.9145	25.0619	down
Others	Nup85	4.52356	6.90364	up				Others	Gramd2b	24.6037	22.7516	down
Others	Slc38a2	10.4123	8.0332	down				Others	Aldh1l2	20.4496	22.3006	up
Others	Tkt	5.78057	8.1576	up				Others	Cdc27	22.8099	24.6598	up
Others	Kyat3	1.15704	3.53356	up				Others	Nkrf	24.7486	26.5963	up
Others	Trim16	-0.666576	1.70929	up				Others	Prdx5	29.0323	27.1846	down
Others	Ccrl2	1.82375	4.19849	up				Others	Herpud1	20.2686	22.116	up
Others	Pdcd4	9.13909	6.7654	down				Others	Msn	32.2051	30.3577	down
Others	Fh1	4.54659	6.91851	up				Others	Ccn1	18.6628	20.51	up
Others	Lbh	8.24217	5.8716	down				Others	Dhx33	25.2841	27.1311	up
Others	Tmie	6.12866	3.75809	down				Others	Sc5d	16.7097	18.5561	up
Others	Ifngr1	6.87738	4.50716	down				Others	Ehd1	25.0981	26.9436	up
Others	Smc2	6.02104	8.39064	up				Others	March6	19.9771	21.8226	up
Others	Tmem191c	4.21257	1.84398	down				Others	Caprin2	17.7604	15.915	down
Others	Fkbp11	-0.0144996	2.35332	up				Others	Rnf146	21.4153	19.5703	down
Others	Cd96	6.37382	4.00899	down				Others	Dnal1	16.1118	17.956	up
Others	Mms22l	2.96717	5.33199	up				Others	Sh3pxd2a	23.1517	21.3076	down
Others	Plagl1	1.23879	3.60288	up				Others	Gimap9	28.2086	26.3648	down
Others	Irs2	6.58496	4.2211	down				Others	Pa2g4	29.6629	31.5055	up
Others	Afdn	1.80323	4.16672	up				Others	Stmn1	27.645	29.4864	up
Others	Orc6	3.71918	6.08215	up				Others	Tex30	24.1529	25.9934	up
Others	Dtymk	4.31179	6.67455	up				Others	Gcat	25.2561	27.095	up
Others	4930590J08Rik	1.69599	-0.666576	down				Others	Ehbp1	19.1915	17.3536	down
Others	Mex3b	5.09592	2.73552	down				Others	Kdm5c	24.2007	26.0382	up
Others	Nelfe	3.79701	6.15522	up				Others	Dop1b	25.1504	23.3135	down
Others	Mtmr10	2.62994	0.275007	down				Others	Akr1c13	25.7949	23.9582	down
Others	Pabpc4	7.22197	9.57607	up				Others	Slc25a38	19.3086	21.1448	up
Others	Tmem35a	0.604071	2.95791	up				Others	Mcfd2	20.1311	21.9663	up
Others	Nmnat1	1.32769	3.68145	up				Others	Dtl	21.3628	23.1978	up
Others	Spaca1	1.3505	-1	down				Others	Ssx2ip	18.3111	20.1458	up
Others	Pigr	-3.32193	-0.971431	up				Others	Irak4	25.3883	23.5541	down
Others	Cebpzos	2.16993	4.51979	up				Others	Casp3	26.35	28.1836	up
Others	Klf13	10.5944	8.2465	down				Others	Acvr1	17.7499	19.5831	up
Others	Uvssa	6.50557	4.15785	down				Others	Tiam1	22.8274	24.6585	up
Others	Trim30d	4.64559	6.99322	up				Others	Agpat4	22.1115	23.9416	up
Others	Gramd4	6.51001	4.16269	down				Others	Msra	27.0918	25.2621	down
Others	Gstt2	3.96625	6.31143	up				Others	Sh3kbp1	29.9112	28.0825	down
Others	Ypel5	6.59902	4.25776	down				Others	Azi2	23.237	21.4097	down
Others	1190007I07Rik	3.17792	5.51916	up				Others	Kat6b	21.866	20.0387	down
Others	Wdr25	0.432959	2.774	up				Others	Anxa5	30.5803	28.753	down
Others	Aifm2	-1.12029	1.22033	up				Others	Adcy6	18.9046	17.0783	down
Others	Epc1	7.57826	5.23917	down				Others	Nlrx1	25.2136	23.3884	down
Others	Pi4k2b	1.70487	4.04177	up				Others	Lmnb1	32.311	30.4858	down
Others	Ipo5	5.31578	7.65206	up				Others	Ppp1r9b	26.5526	24.728	down
Others	Cbr4	1.77821	4.11437	up				Others	St3gal4	20.1772	22.001	up
Others	Senp7	6.91588	4.58015	down				Others	Srr	21.4002	19.5784	down
Others	Chst2	2.26604	4.60051	up				Others	Adss1	19.7453	17.9241	down
Others	Hspe1	6.62542	8.95971	up				Others	Lmnb2	29.5954	27.7743	down
Others	Ube2e2	1.27501	3.60763	up				Others	Clspn	22.6193	24.44	up
Others	Fbxo48	-0.0291463	2.30159	up				Others	Prkab2	19.0344	17.2155	down
Others	Cchcr1	1.26303	3.59335	up				Others	E2f8	20.6865	22.5049	up
Others	Trmt5	1.71809	4.04701	up				Others	Nudt14	23.4604	21.6437	down
Others	Tuba1c	6.03034	8.35856	up				Others	Dcaf6	19.9893	18.1735	down
Others	Ptprk	-0.666576	1.65992	up				Others	Flna	32.4672	30.6523	down
Others	Acy1	1.62761	3.95233	up				Others	Amdhd2	25.5311	23.7186	down
Others	Galnt9	2.93734	0.613532	down				Others	Znf703	17.1021	18.9135	up
Others	Ppp1r21	5.23534	2.91265	down				Others	Phlpp1	18.0583	19.8695	up
Others	Hmgcr	5.77189	8.09318	up				Others	Dpp4	27.2766	25.4654	down
Others	Arl3	3.81352	6.13463	up				Others	Rac2	31.6242	29.8137	down
Others	Pim2	4.58796	6.90797	up				Others	Znf276	20.4442	18.6353	down
Others	Mpp2	-0.0291463	2.28983	up				Others	Nufip2	24.5894	26.3981	up
Others	Ndufa12	5.62088	7.93964	up				Others	Tagap	18.9437	20.7514	up
Others	Fyb	9.90357	7.58504	down				Others	Pkp1	19.4944	17.6878	down
Others	Optn	-0.761213	1.55582	up				Others	Ccr5	15.0816	16.8873	up
Others	Pola1	4.72792	7.04483	up				Others	Ctla2a	19.3202	21.125	up
Others	Psmg1	3.82477	6.1416	up				Others	Cdv3	24.2275	26.0318	up
Others	Xylt2	4.76765	2.45154	down				Others	Amfr	22.9743	24.7786	up
Others	Ybx1	9.09545	11.4097	up				Others	Nin	25.0661	23.2627	down
Others	Abr	5.22959	2.91648	down				Others	Naa25	26.3724	28.1758	up
Others	Tcf7	9.34032	7.02746	down				Others	Ethe1	26.5417	24.7391	down
Others	Hspe1-rs1	0.903038	3.21568	up				Others	Foxk2	21.3697	23.1709	up
Others	Fah	-0.37707	1.93357	up				Others	Tfdp1	23.9714	25.7724	up
Others	Nars	6.86604	9.1763	up				Others	Eef1g	29.488	31.2883	up
Others	Timm10	3.17473	5.48446	up				Others	Itgae	18.2493	16.4493	down
Others	Slc30a2	-1.152	1.15704	up				Others	Fbxl8	24.6563	22.857	down
Others	Nfkbib	5.82426	8.13319	up				Others	Pisd	22.8194	24.6186	up
Others	Gemin8	-0.666576	1.64155	up				Others	Fmnl1	30.2664	28.4675	down
Others	Rpp38	2.91265	5.21994	up				Others	Nudt5	26.83	28.6284	up
Others	Bmt2	6.1469	3.83996	down				Others	Hdlbp	27.4778	29.2758	up
Others	Nnt	2.41684	0.111031	down				Others	Kpna3	24.3229	26.1207	up
Others	Pot1b	4.0365	1.73118	down				Others	Utp20	27.4516	29.2492	up
Others	4930523C07Rik	8.88762	6.58376	down				Others	Rfc5	26.2744	28.0719	up
Others	Got1	4.74201	7.04494	up				Others	Txlna	25.3967	27.1933	up
Others	Acat2	3.94486	6.24736	up				Others	Hgh1	24.4261	26.2224	up
Others	Pgam1	-0.761213	1.54102	up				Others	Znf746	20.8117	19.0155	down
Others	Tctn3	0.226509	2.52857	up				Others	Afg3l1	24.6633	26.4594	up
Others	Rpp40	1.72683	4.02768	up				Others	Abcc3	17.9688	16.1731	down
Others	Gramd3	7.81538	5.51538	down				Others	Znhit2	22.2153	24.0108	up
Others	Gphn	3.53481	5.83365	up				Others	Qsox2	21.9131	23.7071	up
Others	Trim2	2.62059	0.321928	down				Others	Metap1	25.7607	27.5543	up
Others	Slc16a1	5.13299	7.43095	up				Others	Hint2	24.663	22.8697	down
Others	Zfp398	5.90905	3.61235	down				Others	Mrps6	19.3933	21.1866	up
Others	Snrpd1	6.11145	8.40646	up				Others	Ush1c	21.7248	19.9324	down
Others	Tars	6.03386	8.3285	up				Others	Acot13	26.6472	24.8564	down
Others	Abcb1b	3.6241	5.91839	up				Others	Hdgfl3	25.0869	23.2975	down
Others	Fdft1	2.93357	5.22612	up				Others	Sil1	23.2425	25.0312	up
Others	Extl2	0.650765	2.94298	up				Others	Pinx1	23.4263	25.2146	up
Others	Herc3	5.73145	3.43962	down				Others	Oxr1	22.8101	21.0235	down
Others	Spock2	2.36177	0.0703893	down				Others	Agap2	26.1862	24.3998	down
Others	Tnrc6b	8.85362	6.56301	down				Others	Nsa2	24.881	26.6674	up
Others	Wee1	1.73552	4.02591	up				Others	Cd200r1	19.6028	17.8175	down
Others	Fryl	7.4953	5.2075	down				Others	Mdp1	27.1671	25.382	down
Others	Rapgef6	9.70939	7.42425	down				Others	Retsat	19.4452	21.2295	up
Others	Fam136a	3.15218	5.43663	up				Others	Lxn	25.896	24.1123	down
Others	Gtf2h4	2.92029	5.20438	up				Others	Faap24	19.3782	21.1608	up
Others	Nin	6.93121	4.64731	down				Others	Znf428	21.0935	22.876	up
Others	Lss	2.99639	5.27984	up				Others	Soat1	23.0412	24.8236	up
Others	Selenoh	5.16591	7.44882	up				Others	Ap5z1	23.3951	21.6135	down
Others	Ogfrl1	1.51096	3.78869	up				Others	Znrf1	20.1391	18.3577	down
Others	Ezh1	6.00113	3.72356	down				Others	Tmem143	22.1611	20.3798	down
Others	Cox7a1	-1.12029	1.15704	up				Others	Mterf3	20.9914	22.7723	up
Others	Bsg	5.20006	7.47662	up				Others	Ubtd2	18.9935	20.7741	up
Others	Aars	4.86592	7.14241	up				Others	Tnrc6a	22.2811	24.0617	up
Others	Ms4a6b	10.5058	8.22959	down				Others	Rfc4	25.7881	27.5677	up
Others	Ccne2	2.86394	5.13914	up				Others	Mrnip	18.9897	20.7692	up
Others	Phf20l1	9.00234	6.72751	down				Others	Abi2	20.0702	21.8495	up
Others	Map3k8	3.73335	6.00585	up				Others	Cyld	26.151	24.3721	down
Others	Traf5	7.18745	4.91552	down				Others	Mtfr1	20.5806	22.3568	up
Others	Trim36	2.57046	0.298658	down				Others	Gtf2e2	23.9698	25.7455	up
Others	Vcpkmt	2.07382	4.34554	up				Others	Arhgef1	30.8815	29.1068	down
Others	Mcm7	6.98356	9.25479	up				Others	Alpk2	22.0455	20.2708	down
Others	Arid3b	6.33557	4.06437	down				Others	Kifc3	19.1783	17.4038	down
Others	Prodh	-1.8365	0.432959	up				Others	Ass1	29.087	27.314	down
Others	Fcho2	6.13955	3.87184	down				Others	Abcd3	24.3673	26.14	up
Others	Iars	5.07767	7.34509	up				Others	Mcm5	28.9279	30.7003	up
Others	Klf10	5.02636	2.75916	down				Others	Larp1	28.0675	29.8395	up
Others	Snrk	6.55995	4.29278	down				Others	Polr1b	25.9004	27.6712	up
Others	Sigmar1	3.95977	6.22632	up				Others	Nudc	27.8035	29.574	up
Others	Mrpl17	4.78816	7.0542	up				Others	Dusp7	20.2435	18.4736	down
Others	Tmem241	4.12019	1.85599	down				Others	Mettl5	21.3747	23.1433	up
Others	Atp6v0a1	1.10434	3.36737	up				Others	Tacc2	21.3977	23.1657	up
Others	Slfn9	1.59455	3.85599	up				Others	Polrmt	23.7228	25.4907	up
Others	B3gnt8	0.201634	-2.05889	down				Others	Tgm1	20.4391	18.6737	down
Others	Ube2h	7.89105	5.6314	down				Others	Idh1	25.9156	24.1506	down
Others	Maml3	4.39985	2.14078	down				Others	Cbx2	19.8425	21.6063	up
Others	Carmil1	-1.8365	0.422233	up				Others	Taf9b	22.9201	21.1565	down
Others	Umps	3.95699	6.21568	up				Others	Atg16l2	20.6169	22.3792	up
Others	Dennd1c	6.85087	4.59515	down				Others	Trmt2a	25.7448	27.507	up
Others	Kcnmb4	5.2555	3	down				Others	Tmcc1	22.72	20.9583	down
Others	Gtf2e2	4.23726	6.49265	up				Others	Cyp4f3	18.647	16.8864	down
Others	Prep	3.75168	6.0063	up				Others	Mars2	23.5483	25.3081	up
Others	Mpc1	0.604071	2.85798	up				Others	Aasdhppt	22.8616	24.6198	up
Others	Frmd8	7.77268	5.52199	down				Others	Trip10	22.7315	24.4883	up
Others	Slc26a11	3.94205	1.69153	down				Others	Fam204a	19.0593	20.8153	up
Others	Med13l	8.40425	6.15441	down				Others	Ppp1r14b	19.9064	21.6625	up
Others	Pacc1	1.25701	3.50589	up				Others	Znf740	24.8591	23.1049	down
Others	Dmtf1	7.17832	4.92979	down				Others	Abhd2	17.929	16.1749	down
Others	Tube1	1.4957	3.74308	up				Others	Esyt2	28.2165	26.4624	down
Others	Casp4	2.66903	4.91504	up				Others	Dnmt1	28.8558	30.6095	up
Others	Furin	4.80323	7.04811	up				Others	Ipo11	24.7802	26.5338	up
Others	Timm50	4.3067	6.5509	up				Others	Rpl19	25.8731	27.6266	up
Others	Oxnad1	2.69599	4.94017	up				Others	Pdcd11	27.9874	29.7394	up
Others	Ypel3	7.66704	5.42324	down				Others	Npm1	29.8512	31.598	up
Others	Patj	5.46238	3.21878	down				Others	Capns1	28.2168	26.4704	down
Others	Gbp8	5.61648	3.37295	down				Others	Cmtr2	22.5754	24.3215	up
Others	Galnt6	7.2212	4.97957	down				Others	Lsg1	25.1056	26.8497	up
Others	Rapsn	-0.37707	1.86394	up				Others	Map3k8	19.6462	21.3899	up
Others	Fbxw8	2.12433	4.36457	up				Others	Abca7	21.9605	20.2178	down
Others	Nup43	2.50335	4.74308	up				Others	Ppm1j	18.7998	17.0573	down
Others	Crls1	3.75382	5.99164	up				Others	Ccdc125	17.5454	15.8038	down
Others	Smurf2	6.4573	4.21956	down				Others	Cnnm4	20.905	22.6465	up
Others	Cd37	7.0955	4.85848	down				Others	Rrs1	25.7886	27.5298	up
Others	Sesn1	6.03122	3.79494	down				Others	Mvb12b	21.0273	19.2862	down
Others	Zbed5	-0.395929	1.83996	up				Others	Pomp	21.5015	23.2405	up
Others	Nek4	3.3505	5.58586	up				Others	Psmg3	23.6527	25.3916	up
Others	Npm1	9.25006	11.4848	up				Others	Mier2	19.0383	20.7764	up
Others	Chst10	5.24375	3.00899	down				Others	Ftsj3	25.7093	27.447	up
Others	Hook2	1.96347	4.19771	up				Others	Ctsa	26.0112	24.2736	down
Others	Pole3	4.46401	6.69822	up				Others	Phospho2	20.9033	19.1659	down
Others	Psmg3	4.52482	6.75849	up				Others	Rgl2	23.3186	21.5826	down
Others	Pno1	4.15218	6.38578	up				Others	-	19.6789	21.4146	up
Others	Lactb2	3.6792	5.91265	up				Others	Cobll1	21.7488	23.4836	up
Others	Sh3bp5	7.33539	5.10224	down				Others	Setdb2	24.3884	22.6541	down
Others	Slirp	3.94673	6.17951	up				Others	Paics	28.3555	30.0887	up
Others	Ddx58	6.6761	4.44361	down				Others	Mcm3	28.6059	30.3385	up
Others	Sgk3	4.8953	2.66448	down				Others	Sik3	24.6501	26.3824	up
Others	Baz2b	7.58901	5.35861	down				Others	Hccs	24.2014	25.9335	up
Others	Pigf	2.34199	4.57228	up				Others	Ncl	31.8813	33.6132	up
Others	Selenbp1	0.871844	-1.35845	down				Others	Dennd5a	20.3393	22.0711	up
Others	Star	3.42492	1.19535	down				Others	Tjp2	23.1121	24.842	up
Others	Ska3	1.51096	3.73985	up				Others	Nop53	24.338	26.0675	up
Others	Pkm	7.47962	9.70767	up				Others	Csrp2	20.3935	22.1228	up
Others	Cdk4	4.65421	6.88179	up				Others	Psmg4	24.1464	25.8753	up
Others	1700109H08Rik	3.57531	1.3505	down				Others	Taldo1	30.7627	29.0338	down
Others	Ccdc163	2.68032	4.90448	up				Others	Wee1	18.4756	20.2038	up
Others	Suco	7.59343	5.36947	down				Others	H2-T23	23.6046	25.3322	up
Others	Dmrta2	-0.666576	1.55582	up				Others	Angptl2	19.3664	21.0926	up
Others	Vars	5.29241	7.51396	up				Others	Mcm7	28.5705	30.2963	up
Others	Tsfm	3.08576	5.30706	up				Others	Xpc	25.3881	23.6624	down
Others	2700081O15Rik	-1.2863	0.933573	up				Others	Slc25a28	22.0546	20.3292	down
Others	Uchl5	4.88411	7.10371	up				Others	Sfxn3	28.2531	26.5285	down
Others	Esr1	2.06695	-0.152003	down				Others	Tmem245	19.7633	21.4879	up
Others	Ccpg1	5.63517	3.41819	down				Others	Slc25a29	21.2415	19.5173	down
Others	Eif5a	7.83561	10.0525	up				Others	Jade3	20.938	22.6604	up
Others	Ak6	5.71973	7.93481	up				Others	Krt2	27.9095	26.189	down
Others	Gpr19	0.83996	3.05311	up				Others	Abcf2	26.8454	28.565	up
Others	Spry1	2.50843	4.72137	up				Others	Cd37	23.8111	22.0927	down
Others	Mrpl35	4.7339	6.94568	up				Others	Mrpl42	16.9226	18.641	up
Others	Pdap1	6.86295	9.07345	up				Others	Ptbp2	21.0163	22.7343	up
Others	Znrf1	7.45344	5.24336	down				Others	Cmc4	23.6457	21.9282	down
Others	Cdk2ap1	3.96993	6.17991	up				Others	Acot2	28.1763	26.4589	down
Others	Cyth1	7.07382	4.86394	down				Others	Lias	23.2009	24.9181	up
Others	Gar1	5.78319	7.99254	up				Others	Hspa9	30.1833	31.9002	up
Others	Cenpv	2.29278	4.50016	up				Others	Acap1	28.4292	26.7124	down
Others	Nubpl	1.34483	3.55213	up				Others	Jund	17.6725	19.3882	up
Others	Dkc1	7.52105	9.72729	up				Others	Terf2ip	24.2483	22.5326	down
Others	Rgl2	5.67835	3.47249	down				Others	Fam207a	25.4798	27.1954	up
Others	Sqor	2.10098	-0.104697	down				Others	Coro1b	28.1546	26.4405	down
Others	Emb	8.94901	6.74551	down				Others	Rassf5	26.7507	25.0379	down
Others	Padi2	4.41616	2.21412	down				Others	Pin1	24.3503	26.0631	up
Others	Entpd1	-1.12029	-3.32193	down				Others	Gdi1	28.6846	26.9721	down
Others	Fam160b1	6.43879	4.23726	down				Others	Ccdc82	20.6848	18.9729	down
Others	Ghitm	6.4949	8.69589	up				Others	Trmo	19.1673	20.8782	up
Others	Dot1l	6.75275	8.95321	up				Others	Engase	27.0985	25.3877	down
Others	Plp2	-0.395929	1.80323	up				Others	Sap30l	20.9628	19.2529	down
Others	Fli1	7.4402	5.2426	down				Others	Vps37b	24.4615	22.7519	down
Others	Piwil2	-1.12029	1.07724	up				Others	-	22.9932	21.2836	down
Others	Arhgap25	6.80219	4.60466	down				Others	Lrch4	25.0362	23.3273	down
Others	Paics	6.51049	8.70788	up				Others	Hspe1	30.6542	32.3623	up
Others	mt-Co1	9.9204	12.1174	up				Others	Cytip	25.8099	24.1022	down
Others	Pgap1	5.71425	3.51728	down				Others	Minpp1	23.1946	24.9017	up
Others	Ddhd1	6.06975	3.87283	down				Others	Etf1	28.4502	30.157	up
Others	Dcxr	0.565597	2.76129	up				Others	Lap3	27.3071	29.0133	up
Others	Rb1cc1	7.86845	5.67412	down				Others	Cbx8	22.7037	20.9979	down
Others	B4galnt4	0.516015	2.70929	up				Others	Dad1	22.3622	24.0679	up
Others	Mettl27	3.29572	1.10434	down				Others	Syngr2	24.2363	25.9418	up
Others	Rasgrp1	7.89748	5.70681	down				Others	Tnfaip8l1	21.3608	19.6559	down
Others	Ifi214	4.7241	2.53356	down				Others	Mcm6	28.5557	30.2604	up
Others	Bag2	0.83996	3.03034	up				Others	Slc25a46	23.4599	21.7553	down
Others	Lasp1	7.29673	5.10852	down				Others	Ntmt1	22.3148	24.0187	up
Others	Mt2	-0.666576	1.52105	up				Others	Mtmr12	25.422	23.7183	down
Others	Tspan9	2.66221	0.475085	down				Others	Eif5a	26.0135	27.7169	up
Others	Tacc1	8.56742	6.3818	down				Others	Nr2c2	26.3395	24.6361	down
Others	Mrps22	3.61353	5.79909	up				Others	Tgfbr3	20.8094	19.1066	down
Others	Pitpnc1	8.65524	6.47021	down				Others	Itga2b	21.7299	20.0275	down
Others	Ddc	0.226509	2.41143	up				Others	Tigd2	23.6004	21.8989	down
Others	Ampd3	3.76022	1.57531	down				Others	Nab2	24.7953	26.4966	up
Others	Kbtbd2	6.10518	3.92029	down				Others	Prkd3	21.5563	19.8559	down
Others	Dscc1	1.38957	3.5741	up				Others	Kif22	24.4734	26.1736	up
Others	Fam193b	7.39849	5.2149	down				Others	Rfc2	26.0327	27.7329	up
Others	Srcap	4.52732	2.34767	down				Others	Cep290	22.5376	24.237	up
Others	Ablim1	9.84912	7.67143	down				Others	Nol11	26.4472	28.1456	up
Others	Fancb	0.333424	2.51096	up				Others	Rpf2	26.2983	27.9955	up
Others	Gale	3.33914	5.51665	up				Others	Pacsin1	26.6324	24.9354	down
Others	Rbm4b	6.08576	3.90881	down				Others	Mbd1	25.3489	23.6535	down
Others	Dop1a	7.03111	4.85549	down				Others	Cox10	22.1039	23.7987	up
Others	Atad5	3.6241	5.79857	up				Others	Dpy19l1	24.8664	23.1736	down
Others	Rcl1	5.2211	7.39541	up				Others	Ddx27	26.9604	28.6529	up
Others	Zfp354c	2.852	0.678072	down				Others	Mcm2	28.8626	30.5545	up
Others	Stard4	4.7866	6.96047	up				Others	Dnase2	18.3262	20.0177	up
Others	Cdc42bpb	-0.666576	1.50589	up				Others	Eif4g1	28.1075	29.7986	up
Others	Kif20b	4.59753	6.76924	up				Others	Stk17b	25.0103	23.3195	down
Others	Heca	7.5552	5.38405	down				Others	Mcm4	27.9959	29.6851	up
Others	Nemp1	3.27053	5.44162	up				Others	Tprg1l	24.3766	22.6881	down
[truncated: 8,438 more rows]
