# Supplementary material for: Characterization of proteogenomic signatures of differentiation of CD4+ T cell subsets
Source: DNA Res. 2022 Dec 29;30(1):dsac054. doi: 10.1093/dnares/dsac054 (PMC9886070; doi:10.1093/dnares/dsac054)
Supplement: dsac054_suppl_Supplementary_Table_S3 [file dsac054_suppl_supplementary_table_s3.xlsx]

## Sheet: Sheet1
PCA plot of gene (Left) or protein (Right) expression profiles by RNA-sequencing or proteome analysis including Naïve CD4, Th0, Th1, Th2, Th17 and iTreg cells related to supplementary Fig. 1a and 1b.
symbol	Day0 Naïve CD4 cell (n=1)	Day0 Naïve CD4 cell (n=2)	Day0 Naïve CD4 cell (n=3)	Day0 Naïve CD4 cell (n=4)	Day2 CD4 Th0 cell (n=1)	Day2 CD4 Th0 cell (n=2)	Day2 CD4 Th0 cell (n=3)	Day2 CD4 Th0 cell (n=4)	Day2 CD4 Th1 cell (n=1)	Day2 CD4 Th1 cell (n=2)	Day2 CD4 Th1 cell(n=3)	Day2 CD4 Th1 cell (n=4)	Day2 CD4 Th2 cell (n=1)	Day2 CD4 Th2 cell (n=2)	Day2 CD4 Th2 cell (n=3)	Day2 CD4 Th2 cell (n=4)	Day2 CD4 Th17 cell (n=1)	Day2 CD4 Th17 cell (n=2)	Day2 CD4 Th17 cell (n=3)	Day2 CD4 Th17 cell (n=4)	Day2 CD4 Treg cell (n=1)	Day2 CD4 Treg cell (n=2)	Day2 CD4 Treg cell (n=3)	Day2 CD4 Treg cell (n=4)			Uniprot Ac.	001_Naive_CD4_T-Cell_n1	007_Naive_CD4_T-Cell_n2	013_Naive_CD4_T-Cell_n3	019_Naive_CD4_T-Cell_n4	002_Th0_n1	008_Th0_n2	014_Th0_n3	020_Th0_n4	003_Th1_n1	009_Th1_n2	015_Th1_n3	021_Th1_n4	004_Th2_n1	010_Th2_n2	016_Th2_n3	022_Th2_n4	005_Th17_n1	011_Th17_n2	017_Th17_n3	023_Th17_n4	006_Treg_n1	012_Treg_n2
Gnai3	-0.294249	-1.75076	-0.920749	-0.0904691	-0.268451	-1.12603	-0.747629	1.45482	1.36352	0.413052	-0.599042	1.01512	0.972433	-0.323695	-0.688284	0.26412	-1.02346	0.69238	0.527711	-1.37066	-0.61393	2.19264	1.03983	-0.118224			Q8VCW2	-0.0582491	4.66071	0.112084	0.201981	-0.251537	-0.251537	-0.251537	-0.251537	-0.251537	-0.251537	-0.251537	-0.137319	-0.251537	-0.251537	-0.251537	-0.251537	-0.251537	-0.251537	-0.251537	-0.251537	-0.251537	-0.251537
Cdc45	-1.91958	0.32732	0.256256	0.103175	-2.01301	0.732779	0.971095	0.553478	-2.13652	1.04923	0.831289	0.362859	-2.07579	0.258047	0.739391	0.457031	0.476386	-0.00228536	0.0775383	0.990504	-0.162794	0.575384	-0.233992	-0.217783			O35701	2.81779	0.528293	0.754934	3.37515	-0.384851	-0.311843	-0.384851	-0.384851	-0.384851	-0.384851	-0.384851	-0.384851	-0.384851	-0.384851	-0.237013	-0.384851	-0.384851	-0.384851	-0.384851	-0.384851	-0.384851	-0.384851
Narf	1.31418	-0.313691	-0.605984	0.187505	1.38605	-1.04792	-0.207155	0.776322	2.01156	-0.497579	0.106919	1.04999	1.65954	-1.38404	-0.975135	-0.528134	-0.00842857	-1.07481	-1.10589	1.35628	-0.89352	-0.0940279	-0.835914	-0.276105			P18525	1.80458	3.46651	0.554463	2.0731	-0.397521	-0.39361	-0.397521	-0.397521	-0.397521	-0.349665	-0.397521	-0.397521	-0.397521	-0.397521	-0.397521	-0.397521	-0.397521	-0.397521	-0.397521	-0.397521	-0.397521	-0.397521
Klf6	-0.697303	-0.494025	-1.30373	0.34903	0.576358	-0.243057	-1.31827	0.0231207	2.06666	0.18126	-1.50978	0.551543	1.95187	0.472204	-1.78748	-0.0426165	-0.170583	0.639632	1.09632	-1.04342	-0.0114674	0.118468	1.09797	-0.502696			P50608	4.01153	1.00437	0.991199	1.42382	-0.391397	-0.391397	-0.391397	-0.391397	-0.391397	-0.391397	-0.0236286	-0.391397	-0.391397	-0.362137	-0.391397	-0.391397	-0.391397	-0.391397	-0.391397	-0.391397	-0.391397	-0.391397
Scmh1	-0.636184	0.552902	-1.18095	-0.243569	1.8478	0.472915	-0.581256	0.788661	-1.1826	0.257311	-0.675975	-0.738793	2.74201	-1.02351	0.481816	-0.218615	-1.05602	-0.867012	-1.15432	0.311808	0.548922	0.326222	0.131892	1.09654			Q7TPD6	2.99284	1.83359	1.8903	1.85274	-0.434715	-0.434715	-0.434715	-0.434715	-0.434715	-0.434715	-0.434715	-0.434715	-0.403287	-0.434715	-0.405628	-0.434715	-0.434715	-0.434715	-0.434715	-0.434715	-0.434715	-0.398909
Cox5a	-1.57373	-0.122504	0.356301	0.392123	-1.82467	-0.606252	0.573362	0.534779	-1.87942	0.189173	-0.323888	1.34639	-1.80097	0.33783	-0.0779536	1.80803	0.149765	-0.184168	0.522897	1.26169	-0.431822	-0.392833	0.947803	0.798056			O70460	3.75079	0.96502	1.45002	1.67938	-0.392979	-0.392979	-0.392979	-0.390473	-0.392979	-0.392979	-0.392979	-0.392979	-0.392979	-0.39194	-0.391318	-0.388525	-0.392979	-0.392979	-0.392979	-0.392979	-0.392979	-0.388278
Xpo6	1.55426	0.191311	-0.352498	-0.177689	2.68318	0.184654	-0.586359	-0.50024	1.60509	-0.679381	0.0547142	-1.11982	1.9146	-1.18463	-0.613215	-0.617759	-0.382993	0.066503	-0.591547	-0.512698	-0.45162	0.628708	-1.0362	-0.0763613			Q9JL95	3.20057	3.20656	-0.107469	0.232835	-0.391873	-0.0973753	-0.391873	-0.391873	-0.105816	-0.0439031	-0.143769	-0.391873	-0.391873	-0.309924	-0.391873	-0.391873	-0.391873	-0.391873	-0.391873	-0.391873	-0.391873	-0.345481
Tfe3	0.106519	0.855439	-0.690679	0.66146	0.237085	-0.877136	-0.259725	-0.235739	0.560631	1.31805	0.155937	-0.10542	-0.583274	-0.676911	-1.08441	0.188802	-1.58603	-1.71538	0.364214	-1.59855	0.961759	0.39702	1.27153	2.3348			O08543	1.16059	-0.735207	-0.253577	-0.735207	-0.735207	-0.735207	-0.735207	-0.735207	-0.735207	-0.735207	-0.735207	-0.735207	1.19959	1.4013	1.99653	1.56691	1.73065	0.836588	-0.0390626	0.693386	-0.735207	-0.735207
Axin2	2.56238	-0.209107	-0.679856	-0.397283	1.85961	-0.119934	-0.541188	0.439498	1.85534	-0.720536	-0.331935	-0.606928	2.01862	-0.718795	-0.381495	-0.353933	-0.72036	-0.8327	-0.617484	0.252124	-0.625045	-0.507896	-0.241938	-0.38115			P23953	3.73897	1.23811	0.674892	1.99671	-0.424094	-0.424094	-0.424094	-0.424094	-0.424094	-0.424094	-0.424094	-0.421463	-0.424094	-0.222403	-0.424094	-0.366746	-0.424094	-0.236612	-0.424094	-0.203736	-0.424094	-0.424094
Brat1	1.50009	-0.239233	-1.27942	-0.433028	0.522455	0.755099	0.016438	0.344928	-1.19518	-0.837693	0.933523	-0.354304	2.74366	-0.652121	-1.29986	-0.332708	0.10505	0.68771	0.443085	-1.21356	-1.39998	-0.142485	0.737193	0.59034			P24457	2.23874	3.63552	1.2323	0.543561	-0.396216	-0.396216	-0.396216	-0.396216	-0.396216	-0.396216	-0.396216	-0.396216	-0.368832	-0.396216	-0.396216	-0.396216	-0.313899	-0.396216	-0.396216	-0.231708	-0.396216	-0.396216
Gna12	1.44366	-0.563148	0.558363	1.25178	-0.123737	0.010473	-0.806547	-1.52885	0.458219	-1.3596	0.113405	1.73186	0.720701	0.481653	-1.17501	0.838099	-0.0933851	1.09518	0.00362754	1.20223	-0.564499	-1.55262	-1.33069	-0.811164			Q66K08	0.180509	0.978062	-0.156402	4.50416	-0.329482	-0.329482	-0.308911	-0.0282635	-0.329482	-0.329482	-0.329482	-0.329482	-0.329482	-0.329482	-0.134095	-0.113664	-0.329482	-0.282423	-0.320967	-0.0822374	-0.329482	-0.329482
Dlat	-1.23034	0.544375	0.752	0.63785	-1.85289	0.314814	0.529463	-0.318601	-2.21642	0.308056	-0.934379	0.630656	-2.15164	0.491989	0.62808	0.528457	0.814811	-0.511043	-0.0104129	1.36563	0.850227	0.03893	0.966583	-0.176209			Q62000	3.3099	0.92376	0.970157	2.64473	-0.409207	-0.410854	-0.423176	-0.315102	-0.443392	-0.443392	-0.443392	-0.443392	-0.443392	-0.409341	-0.443392	-0.151307	-0.443392	-0.443392	-0.443392	-0.443392	-0.443392	-0.384753
Sdhd	-1.38378	-0.00407768	0.89635	0.739374	-1.55061	-0.275068	-0.0253103	0.850842	-2.09273	0.0843677	1.32618	0.922611	-2.0163	-0.644988	1.02553	1.00873	-0.832221	-0.27148	-0.233621	0.608761	0.309317	-0.243371	0.984612	0.816873			Q9JJN5	2.32482	1.76184	1.15001	3.11164	-0.41291	-0.417742	-0.424879	-0.424879	-0.424879	-0.424879	-0.424879	-0.424879	-0.395279	-0.415333	-0.424879	-0.410307	-0.424879	-0.406984	-0.414624	-0.409251	-0.399575	-0.424879
Ccnd2	-0.420999	-0.471416	1.09525	0.876612	-0.878539	-0.252281	1.69796	0.703352	-1.82055	0.0184935	1.70322	-1.28124	-1.60663	0.207992	1.88637	-1.48842	-0.142773	0.172533	0.165008	-0.250958	-0.0144817	0.148295	-0.0217277	-0.0250802			O70250	1.25173	2.27365	1.45088	3.23759	-0.359345	-0.528262	-0.528262	-0.528262	-0.305828	-0.278803	-0.347075	-0.528262	-0.187422	-0.528262	-0.528262	-0.267423	-0.288465	-0.528262	-0.280904	-0.528262	-0.366027	-0.528262
Gpr107	2.09228	-0.231399	-1.17349	-0.339239	1.93225	-0.491589	-0.291609	0.643544	1.84085	-1.07773	-1.0187	0.214091	1.92551	-0.935026	-1.18491	-0.55726	-0.321664	0.0639968	0.0779289	-0.0860904	-0.126748	-0.0167715	-0.686398	-0.251836			Q04758	-0.801712	-0.801712	-0.801712	-0.801712	-0.801712	-0.0990625	-0.276285	-0.306504	-0.801712	-0.0142621	-0.19559	-0.801712	-0.512833	-0.801712	0.210398	-0.801712	0.199727	0.00134073	0.942675	0.245816	2.58568	1.99475
Tspan32	3.19136	-0.375841	-0.54817	-0.50164	2.02154	-0.414175	-0.548124	-0.302981	1.38273	-0.473507	-0.408893	-0.410886	1.73616	-0.562699	-0.419806	-0.348058	-0.489976	-0.423362	-0.497626	-0.132558	-0.471085	-0.4542	-0.506468	-0.0417332			P97425	3.85961	2.31679	0.636739	-0.00182516	-0.328242	-0.338256	-0.357272	-0.357272	-0.352336	-0.321527	-0.357272	-0.357272	-0.357272	-0.338151	-0.357272	-0.357272	-0.357272	-0.334403	-0.343163	-0.331033	-0.357272	-0.257412
Lhx2	-1.43246	-0.124602	-0.150228	1.30713	-1.43246	2.05559	0.197901	0.993153	-0.919952	0.449458	-1.43246	-0.248684	-1.43246	0.71757	-0.959306	-0.0936401	0.688027	0.520175	0.14734	0.0843354	1.83389	0.384097	-0.19346	-0.958945			Q8K558	4.21971	1.53799	0.65587	0.277928	-0.248159	-0.298847	-0.381995	-0.305088	-0.381995	-0.319331	-0.381489	-0.381995	-0.381995	-0.300071	-0.326609	-0.14343	-0.381995	-0.381995	-0.372098	-0.381995	-0.381995	-0.381995
Trim25	1.12808	1.12813	-1.11207	-0.433142	0.178132	0.947057	-0.650135	-0.774908	0.100495	0.846534	-0.587477	-1.17443	0.806577	1.23036	-0.63392	-1.16603	1.02438	-0.455714	-1.12104	-0.0472444	2.43896	0.356633	-0.854821	-1.17441			P17433	4.1966	0.386832	1.06026	0.859534	-0.294724	-0.506857	-0.390338	-0.506857	0.249947	-0.506857	-0.506857	-0.506857	-0.506857	-0.118613	-0.506857	0.413136	-0.380644	-0.359437	-0.186864	-0.224667	-0.265027	-0.506857
Dgke	0.992	-0.375813	-0.605111	0.121989	1.11801	1.23667	-0.133553	0.242812	2.89149	-0.649561	0.0415365	-1.14349	1.80653	-0.350431	-1.03265	-1.23446	-0.315071	0.600294	-0.218799	-0.503298	-0.479747	-0.315898	-0.995678	-0.697772			Q9CRY7	0.011545	-0.636421	-0.636421	-0.636421	-0.636421	-0.636421	-0.508168	-0.636421	0.291795	-0.394648	-0.397256	-0.210931	0.0605889	-0.636421	-0.390349	-0.636421	0.706851	0.121054	1.95064	3.78115	0.400301	-0.023674
Scpep1	-1.78347	0.245509	-0.921392	0.0181209	-1.7838	0.588668	-0.185203	0.0977584	-1.75355	0.544927	-0.409822	1.41055	-1.5127	0.14414	-0.479446	1.18589	0.229167	-0.318311	0.536626	1.87532	0.886192	-0.10078	0.792825	0.692781			Q8R183	-0.318991	-0.468381	-0.459777	-0.468381	-0.468381	-0.404508	-0.468381	-0.468381	-0.439385	-0.327832	-0.379712	-0.395203	2.15185	2.95285	1.90044	1.53353	-0.423607	-0.413404	-0.414165	-0.39998	-0.468381	-0.468381
Mnt	1.91526	-0.571436	0.0178955	-0.368968	1.12044	-1.14982	-0.0983942	0.119308	3.27356	-0.937075	0.33445	-0.0588999	-0.122884	-1.02977	-0.292064	-0.362375	-0.301054	-0.222374	-0.117384	0.476633	-0.786307	-1.37957	0.599706	-0.0588716			P29699	3.66633	0.8989	1.56381	1.72985	-0.474996	-0.420117	-0.474996	-0.232706	-0.205453	-0.472771	-0.474996	-0.474996	-0.418243	-0.379989	-0.199974	-0.43303	-0.474996	-0.366686	-0.474996	-0.474996	-0.247929	-0.474174
Itgb2	0.682422	-0.274899	-0.683858	-0.734082	1.23977	-0.405612	-0.587011	-0.727456	0.79761	-0.543848	-0.402205	1.96743	0.529248	-0.873894	-0.699717	2.0665	-0.706228	-0.352731	-1.1737	2.008	-0.806	-0.48784	-0.682099	0.850202			P08730	4.41521	0.102681	0.540507	0.987296	-0.108799	-0.426436	-0.426436	-0.133313	-0.132498	-0.426436	0.0598834	-0.426436	-0.274732	-0.426436	-0.258892	-0.369459	-0.426436	-0.426436	-0.361841	-0.278281	-0.366582	-0.426436
Hddc2	-1.60412	0.884885	0.564784	0.234566	-0.0882584	-0.0392338	1.14423	-0.339014	-2.0616	-0.096937	2.03887	-0.0782475	-2.08749	0.439114	-0.0804408	-0.0423599	1.03757	1.23838	0.146024	-0.226785	0.433399	-0.81997	0.454094	-1.05146			Q80VM4	2.92526	0.942613	2.65002	1.61365	-0.37518	-0.32421	-0.470838	-0.584933	-0.584933	-0.373979	-0.584933	-0.584933	-0.584933	-0.237696	-0.0385905	-0.584933	-0.340633	-0.335804	-0.584933	-0.413827	-0.584933	-0.274859
Pemt	-0.404048	0.57673	-0.611723	-0.572326	-1.18865	-0.516044	-0.0883005	-0.533822	-0.496855	1.35161	3.06432	0.409241	-1.18865	1.39105	0.72738	0.317327	0.719542	-0.529724	0.0298936	-1.18865	-0.600787	0.0373658	0.483784	-1.18865			Q921U8	-0.654473	-0.654473	-0.654473	-0.654473	-0.527362	-0.338484	-0.514806	-0.654473	-0.51506	-0.0702149	-0.654473	-0.654473	-0.298137	-0.654473	-0.565189	-0.171108	2.42606	2.54688	1.72175	1.63042	-0.267146	-0.146064
Comt	-1.75456	1.48443	0.999855	0.794544	-2.00143	-0.0556234	-0.0690222	0.183766	-2.18673	0.459587	0.174266	0.457107	-1.81622	-0.160159	0.36228	0.579272	0.674941	1.0192	-0.606437	0.946571	-0.0938122	0.0407805	0.49188	0.0755156			Q9JMJ2	0.386484	0.622473	-0.770382	-0.312871	-0.402395	1.75369	2.07287	1.70984	2.39783	-0.322053	-0.770382	-0.770382	-0.528009	-0.0720493	-0.634361	-0.415662	-0.770382	-0.770382	-0.770382	-0.770382	0.246807	-0.770382
Rtca	-2.04528	0.5249	0.085792	0.908442	-1.56291	0.787691	0.991608	0.776138	-2.11109	-0.244906	-0.196915	0.224802	-1.59527	0.560347	0.371431	0.244656	0.157104	-0.430417	0.240073	1.59595	0.704221	-0.645306	1.18185	-0.52291			P16301	2.59407	1.64605	1.00978	3.01988	-0.39176	-0.423961	-0.411074	-0.39065	-0.417959	-0.423961	-0.412025	-0.400593	-0.423961	-0.411481	-0.409281	-0.423961	-0.423961	-0.423961	-0.410014	-0.423961	-0.411001	-0.423961
Dbt	-0.574778	-0.457474	1.96633	0.0276515	-1.44025	-0.641486	0.862541	-0.701718	-0.852217	0.370407	-0.236244	0.582679	-1.23498	0.164439	1.28012	-0.039007	1.89676	1.41331	-0.309656	-1.01612	1.06311	0.133947	-1.12043	-1.13695			Q04211	0.855509	0.70186	2.92969	2.63739	0.394094	-0.155044	-0.429039	-0.804931	-0.804931	-0.804931	-0.531237	-0.352597	0.122919	-0.287369	-0.163137	0.199786	0.260226	-0.804931	-0.804931	0.224355	-0.804931	-0.804931
Dazap2	1.804	-0.686901	-0.519898	0.505907	1.08156	-1.25451	-0.273162	0.718587	2.10359	-0.849067	-0.851116	0.211927	1.31036	-0.696191	-0.509667	0.747334	-0.740324	-1.1163	0.664539	0.269881	-1.0336	-1.35445	0.994299	-0.526792			Q5SUE7	0.153603	0.525523	0.126727	4.55959	-0.360833	-0.285493	-0.360833	-0.360833	-0.329114	-0.311937	-0.194936	-0.319005	-0.285692	-0.157088	-0.305236	-0.360833	-0.360833	-0.360833	-0.2111	0.332877	-0.285735	-0.360833
Mcts1	-0.76709	-0.359117	0.832762	1.17415	-1.14082	-0.280937	0.378449	1.12951	-1.84858	0.272603	-1.79152	1.59351	-1.5907	0.453296	0.187159	1.15779	-0.749261	-0.28383	0.0571163	0.0914324	-0.532761	-0.412761	1.20525	1.22434			O35206	-0.572274	-0.572274	-0.572274	-0.572274	-0.551844	-0.525095	-0.432476	-0.572274	-0.572274	-0.519639	-0.537647	-0.572274	-0.375836	-0.479313	-0.284465	-0.177536	-0.329654	-0.286071	-0.190369	0.100277	1.94224	1.95532
Trappc10	1.42264	-0.937047	0.502614	1.02982	2.23487	-0.15354	-0.640992	1.50802	-0.966575	-0.524445	-0.464747	-1.11834	-0.11585	-1.46241	0.118306	0.142976	-0.332922	0.523347	0.374383	0.970901	-1.96733	-0.784622	0.146992	0.493962			Q8C767	-0.564542	0.429419	-0.705877	0.679483	-0.61138	-0.705877	-0.705877	-0.705877	-0.408312	-0.705877	-0.43896	-0.705877	-0.29349	-0.0349511	-0.528185	-0.266471	1.15154	0.91751	1.743	3.47821	0.0470253	-0.122765
Ccm2	2.0742	-0.496755	-0.854073	-0.175464	2.56261	-0.496606	-0.634384	0.0323861	1.90849	-0.509743	-0.977958	-0.584164	1.88262	-0.574033	-0.639721	-0.352001	-0.480616	-0.1543	-0.232137	0.0180891	-0.334304	-0.603827	-0.259582	-0.11873			Q9DBD0	4.22557	-0.254235	-0.235234	1.63398	-0.346321	-0.329542	-0.406957	0.583965	-0.406957	-0.33962	-0.176288	-0.406957	-0.406957	-0.406957	-0.310798	-0.202523	-0.285535	-0.406957	-0.259581	-0.261049	-0.266126	-0.172995
Tbrg4	-2.23522	1.08165	1.08849	0.152738	-1.23104	0.430637	1.05768	-1.06411	-1.15589	0.0478336	1.2387	-0.603152	-1.58886	1.20499	0.219456	-0.46616	1.17418	0.0359975	-0.285495	0.57215	0.524513	0.203677	0.800794	-1.20356			Q8K4D3	2.33927	1.86042	2.74104	1.59854	-0.478044	-0.571588	-0.348779	-0.571588	-0.46303	-0.297333	-0.373937	-0.571588	-0.571588	-0.441663	-0.184136	-0.355431	-0.571588	-0.424242	-0.29539	-0.285588	-0.571588	-0.571588
Fap	-0.774377	2.09806	0.6337	-0.774377	-0.774377	0.632704	-0.774377	-0.774377	-0.774377	0.997011	0.214189	-0.551527	-0.774377	1.6991	-0.774377	-0.774377	2.33043	0.604087	-0.774377	-0.774377	0.455424	0.508022	-0.774377	-0.328672			Q2VIS4	-0.409683	1.65628	-0.409683	-0.311071	-0.384272	-0.389634	-0.0864562	-0.409683	-0.278416	-0.409683	-0.364845	-0.32089	-0.409683	2.28951	-0.352685	-0.375064	-0.319116	3.50209	-0.322854	-0.387617	-0.409683	-0.326237
Ndufa9	-1.35085	0.754264	1.4694	-0.225654	-2.39075	0.241856	0.176311	0.528045	-1.65888	0.0734775	-0.61769	-0.199221	-1.49673	0.0777249	2.08221	0.595111	0.783467	-0.063998	0.0130806	0.599628	-0.0861046	0.589409	0.708547	-0.602662			Q149F5	1.87325	2.66598	1.8961	2.2412	-0.434123	-0.433024	-0.427098	-0.430921	-0.43166	-0.417969	-0.43867	-0.439147	-0.439147	-0.438553	-0.434155	-0.408691	-0.439147	-0.432632	-0.439147	-0.439147	-0.438641	-0.436363
Lck	2.51208	-0.396576	-0.770132	-0.0581148	2.09661	-0.657417	-0.32344	0.436016	1.61634	-0.884652	-0.772106	-0.482089	1.69575	-0.656201	-0.838223	-0.148651	-0.586959	-0.945394	-0.285555	0.345399	-0.71058	-0.673153	0.389475	0.0975769			Q3TDK6	0.0838533	0.391421	3.28577	1.81905	-0.0686472	-0.888679	-0.178584	-0.888679	-0.209777	0.188258	-0.888679	-0.326854	0.557543	1.49264	-0.335188	-0.888679	-0.390182	-0.888679	-0.147733	-0.888679	-0.295956	-0.888679
Galnt1	0.436234	-1.27093	-1.36656	0.853473	-0.388355	1.6309	-1.44762	0.285322	0.0111764	-0.981926	-0.345182	2.71638	0.381952	0.617198	-0.396652	0.0782556	-0.192238	-0.0792164	-0.505637	-0.281566	-0.673909	-0.690707	-0.157899	1.7675			P62881	-0.700664	-0.700664	-0.700664	-0.700664	-0.293187	-0.700664	-0.435149	-0.700664	0.566731	0.838948	-0.414524	-0.261204	-0.0335996	-0.37599	-0.700664	-0.054814	1.74575	2.28886	-0.0589371	2.98049	-0.523486	-0.429432
Mkrn2	0.277756	-0.478854	0.202237	1.65967	-0.346429	1.01368	1.10635	-0.168195	-0.135593	1.14157	-0.55108	-2.02109	-1.02457	0.746705	-0.791807	0.917449	-1.54705	1.39013	-1.47738	-0.470828	0.876747	-0.979936	0.462501	0.198016			Q03145	-0.864449	-0.864449	-0.864449	-0.864449	-0.275593	-0.258721	-0.864449	-0.550988	1.71259	2.7894	0.219757	0.838664	-0.228693	-0.482327	-0.864449	-0.864449	-0.163773	-0.626916	-0.640545	-0.462331	0.962684	1.11283
Raf1	1.33014	0.415748	-0.306543	0.664874	0.0643842	0.292998	-0.912942	1.07523	0.390123	-0.869792	1.13721	-0.344551	1.80365	-0.92089	2.33305	-0.864767	-1.37459	-0.829443	-1.04199	-0.293407	-1.07554	-0.743519	-0.393686	0.464256			P49182	3.94787	0.486416	0.968193	1.87489	-0.324257	-0.405965	-0.40982	-0.385271	-0.40982	-0.40982	-0.180662	-0.32779	-0.40982	-0.388598	-0.297081	-0.40982	-0.372541	-0.270267	-0.40079	-0.361676	-0.409176	-0.40982
44805	2.32478	-0.271345	-0.786369	-0.144026	1.5844	-0.398931	-0.536452	-0.416836	2.51914	-0.747	-0.654621	-0.608632	1.96681	-0.71567	-0.550478	-0.520872	-0.0847574	-0.724538	-0.24427	0.20641	-0.055139	-0.358532	-0.49436	-0.288715			P80205	-0.455997	-0.755638	-0.755638	-0.755638	1.81871	1.94904	2.40265	1.61948	0.668769	-0.073928	-0.116226	0.685439	-0.208118	-0.469177	0.48186	-0.583749	-0.692708	-0.677784	-0.755638	-0.755638	-0.631973	-0.755638
Pdgfb	-1.06122	-0.14177	-0.546114	0.764711	-1.01363	-0.0375879	-0.475107	0.838917	-1.03314	-0.333126	-0.155067	0.579437	-1.04562	-0.452688	-0.0244292	0.344493	-0.635292	-0.152002	-0.276155	2.87176	-0.387239	-0.0163406	-0.273889	2.6611			Q3U213	1.96863	2.7085	1.37104	2.29168	-0.613658	-0.196871	-0.490651	-0.496684	-0.479574	-0.365006	-0.460507	-0.613658	-0.613658	-0.495289	-0.585235	-0.188302	-0.0365906	-0.435213	-0.40191	-0.613658	-0.613658	-0.613658
Acvrl1	0.322111	-0.98749	-0.916266	1.03465	0.415517	-1.06162	-0.957659	1.41308	0.768466	-0.941619	-0.972327	0.58895	1.16576	-0.817892	-0.981164	1.25285	-0.901367	-1.06162	1.16416	0.915733	-0.950538	-0.675511	1.63508	0.548711			P97426	4.00759	2.18152	0.342681	-0.174881	-0.334267	-0.310768	-0.304128	-0.298555	-0.320575	-0.331394	-0.228361	-0.334267	-0.30802	-0.334267	-0.311006	-0.334267	-0.330097	-0.296854	-0.334267	-0.334267	-0.332277	-0.319789
Grasp	-0.912165	-0.134281	-1.14094	-0.769458	-0.692767	0.246931	-0.766489	0.387097	-0.292027	-0.118614	-0.664652	1.79109	0.492067	-0.37169	0.160426	0.15324	0.06368	-0.34789	-0.863743	1.62529	0.114153	-0.773218	-0.425566	3.23953			Q9Z2C8	-0.0102172	1.12931	-0.363633	1.66907	-0.501091	-0.453058	-0.62178	-0.393785	-0.469417	-0.635851	-0.635851	-0.635851	2.51546	2.76789	0.275857	0.407659	-0.504693	-0.416227	-0.32393	-0.458697	-0.635851	-0.635851
Acvr1b	2.50055	-1.15549	-0.658142	-0.0622878	1.34757	-1.30236	-0.616986	-0.163289	0.717971	-0.481012	-0.0532098	0.735475	1.63621	-0.746953	-0.382225	1.48417	-0.942519	-0.73064	-0.0787247	0.688088	-1.15584	-0.605606	-0.524111	0.549355			O35716	-0.73125	-0.312949	-0.73125	-0.73125	-0.572957	-0.5185	-0.73125	-0.635383	-0.73125	0.234154	-0.244463	0.10376	-0.271009	2.32666	-0.228688	-0.250909	0.889323	-0.73125	1.58079	3.07063	0.0565531	-0.324279
Tom1l2	2.63789	-0.342418	-0.534309	-0.434634	1.66126	-0.514957	-0.502546	-0.932915	1.20531	-0.545791	-0.194133	-0.608048	2.72093	-0.0742279	-0.41169	-0.325256	-0.479671	-0.390898	-0.19168	-0.0864761	-0.705258	-0.689771	-0.24323	-0.0174826			Q8R0C0	1.72432	1.20992	3.51997	1.554	-0.404844	-0.369405	-0.559596	-0.224108	0.050177	-0.16466	-0.449327	-0.464161	-0.421965	-0.284183	-0.270374	-0.440281	-0.193656	-0.559596	-0.559596	-0.559596	-0.461777	-0.559596
Wdr77	-1.76186	0.347485	0.894464	-0.454059	-1.82163	-0.31829	0.558959	-1.31526	-1.41688	0.611257	0.126083	-0.134294	-2.22161	0.438933	0.270223	1.27867	0.121918	0.839554	0.508382	1.26581	0.884786	0.139478	0.61386	0.544018			P01881	3.3039	2.44816	0.242896	1.72747	-0.370805	-0.428462	-0.395922	-0.394658	-0.265235	-0.368994	-0.346556	-0.427775	-0.444778	-0.333413	-0.243243	-0.38004	-0.444778	-0.444778	-0.444778	-0.444778	-0.444778	-0.358314
Atp5f1	-1.58534	-0.0335752	1.30288	0.0606844	-2.01856	-0.393133	0.730435	0.650267	-2.0625	0.618761	0.349556	0.772862	-2.20456	0.496943	-0.0282497	1.21054	0.853039	-0.00439432	0.428277	0.298266	-0.202575	-0.112791	0.778826	0.0943442			Q91W69	-1.01701	-1.01701	-1.01701	-1.01701	-0.54888	-1.01701	-1.01701	-0.792393	0.745779	-0.0319659	-0.628293	-0.534797	-0.168667	0.445632	0.264467	0.375119	1.7565	1.93159	1.38577	2.30718	0.104201	-0.21113
Hnrnpd	-1.0953	-0.694499	0.366817	1.23451	-1.30252	-0.640737	0.095852	1.01397	-2.00006	-0.487539	1.44568	0.783439	-1.59688	-0.89092	1.19341	0.0273252	-0.372332	-0.360903	1.41039	1.34116	-0.0448922	-0.39913	0.248992	0.724164			P01844	2.31317	0.264468	2.11739	1.42685	-0.784716	-0.954202	-0.810016	-0.701807	1.06333	-0.954202	-0.697669	-0.954202	-0.238797	-0.554206	-0.123131	-0.788594	0.719044	-0.954202	0.854517	-0.954202	0.0529259	0.736429
C1d	-1.78133	0.242906	0.299081	-0.658657	-1.51083	0.831803	0.725462	0.940407	-2.48033	0.832713	0.664884	1.24211	-1.41326	0.408575	-0.238989	0.626212	-0.253864	-0.592634	0.352424	-0.394407	1.35443	0.26928	0.846041	-0.312028			Q9D7F2	2.3872	2.45483	1.16598	2.40991	-0.418419	-0.150825	-0.479957	-0.0831386	-0.425152	-0.3619	-0.203381	-0.625224	-0.286081	-0.517258	-0.625224	-0.625224	-0.455783	-0.487197	-0.439253	-0.51477	-0.625224	-0.195655
Gm2a	1.7671	-0.300592	-0.307062	1.64457	0.607719	-0.426822	-0.709509	1.09699	0.3743	-0.92165	-0.733608	0.718587	2.02452	-1.45979	-0.276364	0.141369	-0.229283	-1.16954	0.296538	0.19491	-0.967684	-1.9021	0.0293297	0.508081			A2APX8	1.01754	-0.72748	1.85591	-0.336474	-0.635014	0.981382	0.884888	0.785444	-0.811052	-0.742374	-0.811052	2.30368	-0.782	1.40252	-0.53355	-0.706673	-0.811052	-0.811052	0.677649	0.765147	-0.704158	-0.789923
Krit1	2.50528	-0.767708	-0.7102	-0.908641	1.53833	0.914607	-0.825105	-0.118629	1.58029	-0.513195	0.294895	-0.751695	1.89846	-0.54283	-0.160435	-0.836026	-0.191764	0.0701367	-0.530696	-1.28605	-0.167041	0.459792	-0.79261	-0.159173			Q9CR37	2.08394	0.671176	2.0003	3.05739	-0.521932	0.195053	-0.230306	-0.732938	-0.474072	-0.732938	-0.234607	-0.541904	-0.290717	-0.591816	-0.732938	-0.732938	-0.186039	-0.215802	-0.522585	-0.215299	0.334599	-0.519481
Clcn4	2.68248	-0.72499	-0.446354	-0.671738	2.69983	-0.505769	-0.344165	-0.143141	1.57558	-0.718674	-0.125575	-0.0451935	1.15535	-0.757134	-0.629032	0.269604	-0.468281	-0.475863	-0.394156	-0.426791	-0.394227	-0.465099	-0.629243	-0.0174141			Q8VIK3	0.118747	-1.39434	-1.39434	-1.39434	0.568471	-0.220542	-1.09713	0.405417	-0.129297	1.53749	1.40485	1.62481	1.19195	0.258688	0.915087	0.313282	-1.39434	-0.474492	-0.532476	-0.384014	1.11801	0.440415
Sema4f	0.59152	-0.525829	-0.423828	2.40707	0.892416	-0.311065	-0.401325	1.46876	-0.152561	0.26841	-0.546845	-0.915456	-0.046732	-0.0903284	-1.10378	-0.7488	-0.541546	-0.715483	1.40946	-0.835667	-0.641886	-0.622131	2.31275	-0.72713			Q7TSF4	-0.852169	-0.358286	-0.852169	-0.852169	-0.305296	0.061568	-0.567697	-0.315813	0.519981	0.366933	-0.286523	-0.236191	-0.852169	-0.656927	-0.852169	-0.733542	-0.227715	-0.193138	-0.355741	-0.174327	1.3421	3.15274
Hk2	-1.98431	-0.493772	0.744508	0.927735	-1.9469	-0.305952	0.801769	0.734105	-1.93412	0.655914	0.163785	0.165466	-1.95832	0.816363	-0.0416563	0.66358	0.263845	0.146762	1.01517	0.139374	-0.0284623	0.123021	1.416	-0.0839167			P01910	2.87077	2.22776	0.627202	2.13362	-0.340349	-0.574922	-0.607822	-0.607822	-0.337677	-0.568771	-0.607822	-0.485304	0.624382	-0.607822	-0.607822	-0.254537	0.0748111	-0.529695	-0.551042	-0.400193	-0.193358	-0.544876
Myo18a	0.760342	0.24603	-1.25667	-0.681766	1.43017	0.109941	-0.612167	-0.0517411	3.04683	-0.534615	-0.258303	-0.798622	1.50211	-0.0144997	-0.281839	-1.03311	-0.610298	-0.938891	-0.859469	0.665576	-0.234292	0.91365	-0.867023	0.358653			P53351	-0.72307	-0.909973	-0.788343	-0.909973	0.557651	1.28686	0.546234	0.0736527	2.22058	2.09962	1.38019	1.17329	0.0719144	0.375636	0.0139603	-0.164232	-0.790053	-0.840918	-0.684427	-0.458509	-0.800177	-0.909973
Sez6	-0.990811	-0.270486	0.237999	0.346507	-0.99213	-0.733473	-0.0882336	-0.148622	-1.35097	2.43871	-0.700222	0.11599	-1.35097	0.425271	2.16709	-0.244907	0.108892	-0.141096	2.00512	-0.0978729	-0.541424	-0.788189	0.184425	0.409402			Q8BU00	-0.689558	0.460971	0.443712	2.47378	-0.992606	1.82625	-0.992606	-0.557849	-0.992606	-0.672058	-0.451732	-0.992606	1.69894	-0.399865	0.0124401	-0.760507	-0.259623	0.553919	-0.726019	-0.884373	1.5399	0.139799
Haao	-0.278013	-0.389038	-0.395564	-0.722127	-0.500884	-0.341407	0.0564206	-0.35147	-0.722127	0.536017	-0.722127	2.35305	-0.722127	-0.357076	-0.722127	2.85811	-0.00205736	-0.722127	0.312483	1.98199	0.276132	-0.722127	-0.343464	-0.360338			Q8K2J9	-0.985477	-0.172167	-0.985477	-0.323178	-0.889094	0.785666	-0.519479	-0.107285	-0.684867	1.41434	-0.608175	0.560901	-0.985477	1.79996	-0.315928	-0.361566	1.75759	-0.985477	-0.154728	2.57221	0.25814	-0.697143
Cd52	3.30308	-0.471618	-0.0692931	-0.569354	1.93489	-0.716009	0.116082	-0.736368	1.26811	-0.511261	-0.42892	-0.103619	1.4448	-0.534307	-0.278322	0.103698	-0.400866	-0.659753	-0.579508	-0.0186591	-0.368254	-0.834738	-0.586829	-0.302988			O35566	1.3045	-0.609413	1.89603	1.99025	-0.519038	-1.03035	-0.589082	0.269222	0.255975	-1.03035	-1.03035	0.357678	-0.920191	-0.674595	-1.03035	-0.818868	1.47763	-0.183935	0.512385	-0.334971	-0.62277	0.647144
Kat2b	1.61792	-0.634853	-0.728357	-0.279772	2.85199	-0.41326	-0.64592	-0.0384864	2.04595	-0.510007	-0.486572	-0.427308	1.96608	-0.614389	-0.507134	-0.341325	-0.445965	-0.458263	-0.469941	-0.438366	-0.357574	-0.405642	-0.216952	-0.0618539			Q6PGD0	0.209573	-0.411774	-0.906638	2.54487	-0.478219	-0.906638	0.298245	2.20684	-0.179967	-0.795861	-0.650788	-0.551044	-0.0192454	-0.522321	-0.282391	0.0939825	0.442764	-0.722074	-0.906638	-0.906638	-0.27385	0.550291
Rab5b	2.3027	0.472807	-0.889786	0.453046	0.596864	0.530512	-0.944575	0.014744	-1.12679	-0.698482	-0.297106	-0.107903	1.25231	-0.677167	-0.0367162	-0.152305	-1.13051	-0.721863	-0.684919	1.65568	-0.934272	-0.39745	-0.625184	2.14637			Q9CQA8	-0.798967	-1.30961	0.177701	-1.30961	0.619883	-0.269537	-0.374682	-0.0819082	0.0662216	-0.790364	-0.136027	0.830122	-1.30961	0.838712	1.52418	1.26004	-1.30961	0.817485	0.637166	-0.125928	-0.0716429	-0.5817
Icosl	3.93727	0.0605984	-0.404609	-0.404609	0.831384	-0.404609	-0.404609	-0.404609	1.78299	-0.404609	-0.404609	-0.404609	0.810885	-0.404609	-0.404609	-0.404609	-0.404609	-0.404609	-0.404609	-0.404609	-0.404609	-0.404609	-0.14018	-0.404609			Q8K207	2.18636	-0.1343	-0.926044	2.90768	-0.491481	-0.30565	-0.315648	-0.649486	-0.227515	-0.102459	-0.926044	-0.50201	-0.81479	-0.847917	-0.926044	-0.926044	0.766714	0.333964	1.31091	0.82623	0.0532769	-0.635957
Spg7	2.86334	0.543213	-0.799995	-0.510929	0.313055	0.0730468	0.4011	0.160364	1.13353	-0.316505	-1.16921	-0.937246	0.432626	0.0534778	-1.33935	-1.5931	-0.174146	1.16178	-0.710568	1.45001	-0.867244	-0.036516	-0.519973	0.389224			Q8C796	-0.867075	-0.867075	-0.867075	-0.867075	-0.59759	-0.138594	-0.554027	-0.663822	0.110077	-0.591534	-0.464883	-0.19242	0.030933	1.29173	1.1807	0.328986	2.84353	0.647881	1.24936	1.75735	-0.71175	-0.646429
Rpl13	-0.11138	-0.0212071	0.799604	-1.07765	-0.773635	-0.945777	0.759205	-1.09236	-1.54516	1.19648	-0.678451	0.623783	-1.49761	1.47683	-0.989631	1.52544	1.42662	-0.0441151	0.776324	0.502875	0.674635	-1.08114	0.75658	-0.660262			Q8BH75	3.07254	3.05121	-0.0445617	-0.262967	0.18472	-0.118376	-0.660699	-0.302187	-0.542884	-0.448549	0.288149	-0.00950385	-0.660699	-0.660699	-0.445742	-0.16372	-0.644012	0.17269	-0.454663	0.508814	-0.650482	-0.660699
Chmp1a	2.77246	-0.8908	-0.0893669	-0.537836	1.01484	-1.52709	0.188093	-0.642895	1.24112	-0.332061	0.131243	-0.120731	-0.217333	0.199033	-1.28351	-0.352271	0.185962	-0.960182	1.27815	-0.884136	0.264216	-1.10852	1.4697	0.201923			Q8BZ60	-0.596736	-0.596736	-0.596736	-0.596736	-0.279375	-0.533806	-0.480019	-0.264655	-0.425171	0.505956	-0.223037	-0.533714	-0.199687	-0.541482	-0.475597	-0.201948	0.400957	1.73388	2.25891	3.25462	-0.454616	-0.517251
Rpa1	0.0587734	0.201687	-0.125977	0.929377	-1.58948	-0.192921	-0.0342305	0.465066	-1.11426	-1.14521	-0.835211	1.3964	-1.41408	-0.10599	-0.341996	1.61689	-0.381387	-0.89789	0.843347	2.54093	-0.523442	-0.522136	0.579307	0.592428			P23818	-1.33739	-1.33739	-1.33739	-1.33739	-0.21249	1.33241	0.280871	-1.11983	0.7478	0.71723	-0.0261556	0.0582206	0.415783	0.598202	-0.443142	-0.391762	2.4984	1.07259	-0.125902	-0.721144	0.347204	1.39303
Serpinf1	-0.772617	-0.375535	-0.0588982	1.44544	-0.772617	-0.470041	0.279252	1.58401	-0.772617	-0.201244	0.662291	-0.700735	-0.772617	-0.119842	0.807593	-0.637123	-0.486481	-0.772617	2.44786	-0.772617	-0.508163	-0.496853	2.23679	-0.772617			P01635	-0.0455623	0.153523	-0.209874	-1.00854	2.17658	0.549641	0.0689137	0.252867	-0.176893	-0.834981	0.403819	-0.195647	-0.618908	-0.790758	-1.00854	-1.00854	-0.183208	-0.100573	-0.403847	2.50319	-1.00854	-0.0604168
Tubgcp3	0.994647	0.0761089	-1.14736	-0.383907	2.22109	-0.345331	-1.01576	0.344005	1.01085	-1.3052	-0.543488	-0.223549	2.38717	-0.843234	0.895758	0.256079	-1.08934	-0.625227	-0.315045	0.154123	-1.40208	0.113179	0.422065	0.364437			Q5M9N4	-1.3484	-1.3484	-1.3484	-1.3484	0.185261	-0.0545165	1.04314	1.78746	-0.936807	-0.0742253	0.66328	-0.438246	-0.328284	-0.211015	2.09841	1.20992	0.601895	0.307672	0.498594	0.833814	-0.399545	-1.12814
Oprm1	-0.268535	-0.639719	-0.639719	-0.639719	-0.639719	2.54229	1.96308	-0.639719	-0.639719	-0.639719	0.0309512	-0.639719	-0.639719	0.275594	-0.639719	-0.0697552	0.563929	2.47757	-0.639719	0.651744	0.472722	-0.639719	-0.323238	-0.639719			Q91ZR4	-1.99348	-1.99348	-1.99348	-1.99348	0.497071	0.391851	-0.0920041	0.627882	0.214887	0.403601	0.465514	1.00595	0.660427	0.210357	0.316954	0.272283	1.24902	0.784762	0.267492	1.32943	0.0761161	-0.118865
Polr3d	-1.25031	0.690819	-0.194348	-0.213529	-1.42585	0.18143	0.196688	-0.340683	-0.957669	0.806402	-0.0591486	-0.932485	-0.646459	0.945848	1.34203	-1.38328	1.52423	-0.319313	-0.610634	0.0939029	0.217185	2.83313	-0.551674	0.0537114			P70259	1.46741	0.146388	0.617074	-1.09966	2.16928	0.616774	-0.375453	-1.02727	1.24238	1.06128	-0.153538	-1.09966	-0.527034	0.875862	-1.05475	-1.04959	-0.0389206	-0.0548063	-0.0573499	-1.09966	1.48858	0.117711
Tcf7	2.87229	-0.193807	-0.520984	-0.442976	1.68768	-0.416684	-0.528222	-0.46058	1.96289	-0.554626	-0.51655	-0.324503	2.04159	-0.539377	-0.361459	-0.378632	-0.358442	-0.370471	-0.574968	-0.210508	-0.470801	-0.494369	-0.446216	-0.400269			P23242	-0.640264	-0.52586	-0.65821	-0.65821	-0.65821	-0.514001	-0.541651	-0.185687	0.053003	-0.200633	-0.556071	-0.560316	-0.437876	-0.293157	-0.241432	-0.446439	2.20534	2.3718	1.87759	2.14536	-0.445551	-0.407127
Ddx3x	0.45252	-1.51597	0.525927	-1.01883	1.58189	0.0179859	1.09921	-0.533127	1.93411	0.0690007	0.304506	-0.6057	2.14015	0.310568	-0.177305	-0.525487	0.0244602	-0.45273	-0.626402	-2.22542	0.0314716	-0.0792485	-0.0720892	-0.659507			Q61090	3.02323	-0.262624	-0.641896	1.97234	-0.809412	-0.677942	-0.707304	-0.809412	-0.437909	-0.671887	-0.784311	-0.648861	0.0763814	-0.480391	-0.110621	-0.460315	0.553626	1.19681	0.657725	-0.809412	1.00744	0.843838
Il12rb1	-1.4846	1.03921	0.147689	0.415866	-1.86269	0.58257	0.903697	-0.249427	-1.67848	0.989273	1.05853	-0.817053	-1.86358	0.945641	0.412552	-0.673057	1.03761	1.07579	0.703575	-0.742549	0.429504	0.108061	0.338922	-0.817041			Q9WVH3	2.12443	1.85097	2.22796	2.36619	-0.667717	-0.667717	-0.624118	-0.667717	-0.541373	-0.47996	-0.619962	-0.608151	-0.48152	-0.491172	-0.548563	-0.3436	-0.299114	-0.314267	-0.526747	-0.251911	-0.0385822	-0.0434985
Usp32	2.47032	-1.31594	-0.544159	-0.335082	1.84137	0.684415	-0.345225	-0.40428	0.438471	-0.653582	-1.2619	-0.145506	2.38855	-0.639197	-0.71999	-0.160423	0.204465	-0.249024	-0.280957	-0.354651	-0.722443	-0.0666052	0.747253	-0.575872			Q8BH35	3.48524	1.83819	0.844608	1.87586	-0.423619	-0.422323	-0.418129	-0.399901	-0.416149	-0.3985	-0.401596	-0.376792	-0.409912	-0.399045	-0.371317	-0.360251	-0.407942	-0.405963	-0.395074	-0.418838	-0.377627	-0.423619
Txnrd3	-1.03685	-0.507874	-0.0944551	0.279575	-0.137265	1.01462	0.554606	1.1847	-1.56174	0.107108	2.00126	-0.494276	-0.910126	0.389746	1.84193	-1.05047	1.58079	-0.825532	-0.334392	0.534381	0.0566962	-0.441674	-0.548469	-1.6023			Q3UR97	2.0477	0.284282	0.649813	-0.280705	-0.86075	-0.388682	-0.661416	-0.928845	-0.928845	-0.206229	-0.654138	-0.757101	0.740131	-0.401445	-0.928845	-0.166338	-0.385006	2.59017	0.542374	2.00736	-0.817418	0.288469
Fasl	0.37481	1.77457	-0.195172	-1.10198	-1.13495	1.17505	-0.721604	-1.41916	0.120094	0.661584	0.166833	0.151038	1.17531	-0.00855137	0.67546	-0.290623	0.665422	1.11498	-1.27695	0.0944923	1.60964	-1.10563	-1.77861	-0.726063			Q8CIZ9	3.83345	1.55072	1.2027	1.16784	-0.374075	-0.360763	-0.438178	-0.380591	-0.386417	-0.37054	-0.4485	-0.356129	-0.38408	-0.421581	-0.4485	-0.358384	-0.424579	-0.445809	-0.435431	-0.161381	-0.419839	-0.4485
Zfp512b	1.22217	0.572582	-0.508105	-0.999313	1.09174	-0.349525	-0.428838	0.0331769	2.32534	-0.432898	0.652862	-0.626049	2.88274	-0.720494	-0.130784	-0.693367	-0.793659	-0.299735	-1.03376	-0.61878	-0.372278	-0.112502	-0.596733	-0.0637779			P02463	-0.239197	1.3975	-0.204297	4.40493	-0.0543335	-0.314146	-0.257511	-0.170848	-0.231402	-0.291548	-0.271665	-0.359909	-0.245094	-0.223639	-0.288273	-0.26944	-0.320501	-0.359909	-0.288729	-0.187604	-0.212957	-0.356719
Dnajc5	2.60346	-0.899842	0.480964	-0.835023	2.21865	-0.806271	0.363827	0.282259	1.02804	-0.429805	-1.25237	0.281241	1.05235	-0.892717	-0.764244	-0.23589	-0.62026	0.0647677	0.593639	-0.172886	-0.576995	-1.0779	0.474978	-0.879965			O35161	-0.901185	-0.894324	-0.444668	-1.21485	-0.107175	-0.439062	-1.21485	-0.0178663	0.446693	0.202577	-0.896168	1.35595	0.983564	0.980086	2.97373	-0.258037	-0.79372	-0.0454245	0.741761	1.17599	-1.21485	-0.398377
Tpd52l2	-1.42883	0.855382	-0.12874	0.522523	-1.59338	-0.00299932	0.480241	0.593262	-1.83258	-0.0590928	-0.21704	-0.00910444	-1.73037	0.0485851	-0.0764043	0.633098	0.919737	-0.73198	1.9476	-0.0324202	0.491443	-0.183903	2.06636	-0.53139			P18762	2.22011	2.85812	2.59694	-0.137844	-0.224584	-0.377045	-0.206651	-0.465756	-0.47744	-0.282321	-0.360726	-0.193912	-0.391874	-0.419515	-0.249667	-0.185675	-0.377146	-0.353136	-0.476307	-0.424461	-0.574663	-0.347121
Fmr1	0.522031	-1.75629	0.0973253	-0.338876	0.507871	-0.413321	-0.00515783	2.22567	1.89434	-1.20253	0.553054	0.17011	1.28113	-0.199482	-0.759826	0.561517	-0.44057	-1.2246	0.195411	-1.5028	-0.447122	-0.800068	-0.0822653	1.16444			O35103	4.02307	0.68752	0.533244	1.52529	-0.141155	-0.781016	-0.411757	-0.151985	-0.781016	-0.189447	-0.035735	-0.102501	-0.594453	-0.169738	-0.534056	-0.352448	-0.502854	-0.781016	-0.507724	0.14708	-0.464786	-0.243103
Bcl11a	3.39306	-0.428308	-0.263019	-0.428308	1.13943	-0.0429076	-0.428308	-0.428308	-0.428308	-0.428308	-0.428308	-0.0620754	2.65517	-0.428308	-0.428308	-0.428308	-0.428308	-0.428308	0.26991	-0.428308	-0.428308	-0.428308	-0.236649	-0.428308			Q6GQV0	-1.65268	-1.65268	-0.402471	-1.65268	1.3143	0.174941	-1.30174	0.947579	0.46537	0.0213345	0.742048	-0.508875	-0.594501	1.42427	-0.243793	-0.114556	0.962335	1.61976	-0.184982	1.41904	-0.280966	-0.882737
Il4	-0.434999	-0.0265481	0.966568	-0.00720528	-0.434999	0.0318595	0.137817	-0.434999	-0.434999	-0.434999	2.51699	-0.434999	-0.434999	-0.434999	3.55475	-0.434999	-0.214252	-0.434999	-0.434999	-0.434999	-0.434999	-0.434999	-0.434999	-0.434999			B1AT66	-1.34972	-1.34972	-1.32046	-1.34972	-0.715724	-0.567236	-0.678971	-0.392199	-0.0743381	-0.402935	-0.251625	0.0163024	-0.251149	-0.389251	-0.184963	-0.0809919	0.942443	2.20638	2.07268	1.27149	0.871416	0.494291
Pxmp4	-0.270955	-0.908439	-0.190555	0.209923	-0.594373	-0.537483	-0.651351	1.0996	-0.90111	-0.353568	-0.136915	2.17857	-1.15083	-0.51725	-0.604439	2.2956	-0.757252	-0.946892	0.893371	1.30394	-0.704699	-0.583934	0.503609	1.32544			Q9D9A7	-1.34228	-1.34228	-1.34228	-1.33623	0.00425664	-0.124216	-0.178868	-0.606168	-0.349122	-0.564268	-0.721679	-0.433854	0.780415	0.563054	-0.580218	-0.333645	0.544153	0.581625	-0.0498915	0.296023	2.45341	1.96048
Dlg3	-0.545123	-0.169921	0.443652	-0.524192	-1.00138	2.24255	-0.751941	-0.892626	-0.264361	0.51206	1.15003	-0.567846	-1.1757	-0.179027	0.0413849	-1.49392	-0.334584	1.13486	0.616863	-0.818615	0.05246	0.87137	2.34408	-0.690074			Q06219	-1.0355	-1.0355	-1.0355	-0.756836	1.21154	1.17612	1.82805	1.7401	0.613222	0.4732	1.82963	1.04275	-0.374134	-0.635416	-0.554584	-0.549897	0.164219	0.0475388	-0.142906	-0.149322	-1.01077	-1.01394
Gnb1l	-1.74141	-1.7414	0.7758	-0.359552	1.68412	-0.911805	0.629153	-1.30971	-0.490541	1.44255	-0.0553432	-0.634811	-0.279604	1.502	1.11425	0.42008	1.27425	0.502906	0.285162	-1.26426	0.0301817	-0.0344611	-0.553093	-0.284448			Q61554	-0.0365274	-0.57008	-0.711126	-0.664707	1.33918	1.32079	-0.861784	-0.837432	1.09072	0.195364	-0.784775	-0.854032	0.868848	1.60837	-0.861784	-0.861784	2.01768	-0.189356	-0.236727	-0.838301	1.75001	-0.232234
Smarcb1	-2.04028	1.52822	-0.0020108	1.02182	-1.63344	-0.0826187	0.656225	0.514904	-1.94779	0.338116	0.799395	0.545385	-1.44808	0.0593216	0.879404	0.0604005	-0.740464	-0.743501	-0.6149	1.18884	0.87847	0.399327	-0.291966	0.675209			Q99PS0	0.238264	4.47448	-0.250195	0.581159	-0.453366	-0.453366	-0.124345	-0.292289	-0.390857	-0.384036	-0.409829	-0.345065	-0.321738	0.598271	-0.378493	-0.341872	-0.163127	0.236658	-0.365998	-0.0764995	-0.350479	-0.335088
Hip1r	-0.115934	2.36099	-0.54387	0.974216	0.080641	0.769116	-0.132315	0.852522	0.319056	-1.17274	-0.728093	-1.07952	-0.772656	0.376256	2.11166	-1.40427	0.502788	-0.686016	-0.509148	-1.15651	0.809494	0.63248	-0.744942	-0.743212			O88855	-0.394997	-0.209148	-0.436361	-0.154326	-0.624426	-0.163272	-0.399492	-0.573851	-0.451568	-0.350075	-0.454558	-0.54918	-0.261427	-0.445273	-0.580274	-0.46247	1.39387	3.53072	1.47776	1.58719	-0.440769	0.144684
Nsun5	-0.846215	2.40651	0.262374	-0.448394	-0.646128	0.614574	0.863208	-0.326779	-1.84883	0.279423	1.14979	-1.63805	-0.77631	0.405825	0.462739	-1.12664	1.79042	0.726803	-0.871601	-0.239479	0.235381	-0.458877	0.0700594	-0.0397897			Q0VBK2	-0.0797872	4.39925	0.0443842	0.878723	-0.445006	-0.427923	-0.187518	0.174316	-0.262364	-0.432716	-0.481816	-0.440832	-0.378566	0.588493	-0.433644	-0.384921	-0.442204	0.167793	-0.38445	-0.37034	-0.0491828	-0.336878
Top1mt	-1.00833	1.52232	-0.134124	1.02154	-1.54912	0.576556	0.827551	-0.0358885	-2.19287	0.683458	-0.0525965	-0.43841	-1.77082	-0.15703	-0.615042	-0.952714	0.513384	1.78635	-0.185954	0.429824	0.631051	0.667694	-0.356563	0.789746			Q9D275	-0.270646	-1.25	-0.671988	-1.13794	-1.13861	-0.684137	-1.25	-0.852212	0.894732	0.92694	-0.22152	0.539209	0.358991	1.93856	0.250865	2.73591	-0.61965	-0.0732647	-0.870155	0.310056	0.530512	0.761655
Mmp14	0.527925	-0.222295	0.130774	0.598999	-0.474212	-0.972532	1.13175	0.697176	-0.972532	1.0516	-0.972532	2.69439	0.00757775	-0.561419	-0.972532	-0.588533	-0.161604	-0.972532	2.13455	-0.972532	0.151687	-0.190998	-0.119647	-0.972532			Q80SX8	-0.219206	4.65864	-0.311433	0.142979	-0.261388	0.200102	-0.240169	-0.293497	-0.265715	-0.291046	-0.268088	-0.232014	-0.182311	-0.213854	-0.208061	-0.179055	-0.131627	-0.228863	-0.206261	-0.213653	-0.311433	-0.292831
Oxa1l	1.63219	1.07216	-1.19843	-1.66287	-1.18683	0.832982	-0.448911	0.491022	1.36314	-0.617937	-0.643188	-0.201683	1.47388	0.0827402	-1.19406	0.814515	0.0719617	1.31695	0.314825	-1.82456	-0.404006	0.208961	-0.31939	0.0265285			P27699	1.58161	-1.32112	2.14807	0.541517	-0.988847	-0.544636	-0.229922	-0.208022	-0.187363	-0.657281	-0.201918	-0.328649	-0.757229	-0.860436	1.18152	-1.08053	0.540171	1.707	0.945129	-0.289053	-0.0197853	-0.822585
Heatr6	1.17306	0.556232	-1.27174	0.378394	1.37756	-0.104023	-0.676271	-0.64393	0.741854	1.13166	-0.487424	-1.90097	1.33206	-0.153295	-0.397496	-0.71132	0.892695	-0.740421	-0.352402	-0.957778	1.763	-1.34246	-0.595696	0.988723			P55772	0.994149	1.07732	-0.985296	-0.985296	-0.871578	-0.591969	-0.835426	-0.614659	-0.913328	-0.934111	-0.921437	-0.382751	-0.878444	-0.578435	-0.643248	-0.963168	1.30506	0.886324	1.7038	1.50675	1.3803	0.32336
Ccl3	-0.752891	0.868726	-0.614807	-0.655727	-0.79825	1.26264	-0.655121	-0.722537	-0.79825	1.88189	-0.593358	-0.55807	-0.79825	1.40152	-0.613635	-0.693775	0.893261	2.0207	-0.727804	-0.600977	0.85005	1.50529	-0.450179	-0.650446			Q8BZ00	1.74496	3.05269	2.18127	1.50692	-0.425531	-0.442864	-0.393231	-0.418332	-0.441362	-0.440267	-0.426118	-0.401954	-0.449105	-0.432946	-0.398863	-0.449105	-0.417921	-0.414752	-0.384873	-0.431719	-0.4407	-0.407717
Icam4	0.591681	0.5917	0.559345	-1.05963	-1.05963	-0.115897	2.80011	0.777949	-1.05963	-1.05963	1.92403	-0.162833	-1.05963	-0.154738	-0.163507	-0.214418	0.725286	-0.13509	-1.05963	0.85551	-0.647214	-1.05963	0.34832	-0.162822			A6X935	2.66441	1.89671	1.04723	2.77375	-0.416487	-0.420435	-0.419622	-0.418463	-0.419437	-0.419158	-0.419721	-0.419451	-0.419431	-0.419772	-0.419383	-0.419433	-0.419754	-0.419367	-0.418171	-0.416728	-0.420178	-0.420435
Ilf2	-1.87347	1.48786	0.402493	0.254837	-0.70339	2.22382	0.561389	-0.432334	-1.33603	-0.336818	0.345088	-0.971852	-1.4609	-0.100825	0.699637	-0.129026	-0.0315572	0.984208	-0.347744	1.86489	0.383995	-0.635558	-0.510235	-0.338476			P06837	0.118519	-0.816291	-0.170521	0.438892	-0.415711	-0.654284	-0.649095	-0.199434	-0.894321	-0.823187	-0.643905	-0.894321	-0.727068	-0.711947	-0.753719	-0.661072	2.5501	1.75315	1.06887	-0.0555005	1.93156	1.19198
Chtop	0.703688	1.50919	-0.0795176	0.577971	-1.6406	-0.249278	1.14128	-1.13117	-1.59866	-0.472375	1.34714	-1.02678	-1.105	1.40081	0.278564	0.124526	0.655454	-1.54506	-0.353131	-0.533934	1.23386	-0.393396	0.742909	0.413516			Q8R0Y6	1.01886	2.6471	1.84579	2.22554	-0.300496	-0.441959	-0.470479	-0.0060315	-0.657117	0.0938836	-0.422383	0.619531	-0.196551	-0.652987	-0.981785	-0.53869	-0.492192	-0.981785	-0.621398	-0.0583441	-0.826532	-0.697485
Snapin	2.88495	0.105368	-0.345011	-0.891688	0.877027	-0.860852	-0.550899	-0.0472245	-0.239248	-0.397049	-0.734962	0.731808	-0.321082	-0.784639	-1.83262	0.425185	0.712789	-0.203679	0.303679	-0.644102	0.573572	-1.06801	0.378574	1.92812			Q8BRH0	-1.29394	-1.10956	-1.29394	-1.16136	-0.757911	-0.0863088	-0.828998	-0.32373	-0.452782	-0.611859	-0.886239	0.202939	0.0918512	1.59757	1.57145	-0.023522	0.791526	-0.292215	2.33678	0.679225	0.378384	1.03317
S100a4	3.10669	-0.412622	-0.539828	-0.539828	1.65697	-0.394432	-0.480363	-0.256722	0.95561	-0.333908	-0.539828	-0.539828	2.45144	-0.539828	-0.401767	-0.409611	-0.402332	-0.397389	-0.408123	-0.244773	-0.539828	-0.407316	-0.395218	0.0128367			Q812A2	2.69555	-0.624796	-1.02481	2.05895	0.65894	0.940042	-0.87961	-1.16721	-0.477502	0.486236	0.19997	-0.508495	-1.16721	-0.428269	-1.00727	-0.159946	0.608053	1.41502	-0.242929	-0.210802	-0.0540734	0.0546523
S100a6	2.65865	-0.630939	-0.790176	1.32658	1.14288	-0.924642	-0.657692	1.01698	1.25407	-0.820258	-0.299172	-0.874657	0.838045	-0.873145	-0.707423	-0.252883	-0.875467	-0.927032	0.341535	-0.684471	-0.888097	0.778378	0.88615	-0.0372152			Q80U57	-0.935507	-1.42731	0.949557	-0.833957	0.296591	-1.21866	-1.02537	0.892597	0.141468	-0.187043	-0.486291	1.05374	0.0512749	-0.483442	-0.483088	-0.69181	0.455364	-0.560353	0.284118	2.3838	0.440542	1.05053
Icam2	3.14249	0.413053	-0.355804	-0.773341	2.1686	-0.591881	-0.130805	-0.290199	1.32697	-0.383421	-0.691761	-0.440041	1.24445	-0.432126	-0.252941	-0.54951	-0.226128	-0.0254894	-0.928825	0.0206472	-0.308782	-0.89641	-0.661355	-0.377396			P19091	1.62214	2.78911	-0.59675	0.343487	0.410279	-0.66847	0.925541	-0.529826	-1.12881	-0.562965	1.40102	-1.12881	-0.00507499	-0.183306	-0.501627	0.887884	0.660925	-1.12786	-0.801675	-1.12843	0.356272	0.139637
Mapk7	1.19077	0.0904455	-0.596629	0.778693	-0.00601963	-0.888725	-1.31138	1.02792	-0.523954	0.762957	-0.457817	-0.176778	-0.556778	0.546354	-1.28147	1.98821	-1.4266	-0.935948	0.733028	0.323319	-0.547078	-0.829947	2.27417	-0.176742			Q3UP87	3.99286	1.87986	1.03024	0.071743	-0.3089	-0.302524	-0.395038	-0.354202	-0.395431	-0.328688	-0.380353	-0.293644	-0.297221	-0.357253	-0.355009	-0.372158	-0.34257	-0.301763	-0.376913	-0.395431	-0.307874	-0.371038
Epn2	-1.21151	-0.525437	-0.0382482	1.05611	-1.40753	-0.735376	0.448057	1.70081	-1.40753	1.21034	0.00916551	0.828004	-1.40753	1.25099	-1.40753	-0.0530666	0.181554	0.0740578	0.951804	-0.55502	0.208008	-0.488639	1.76795	-0.449432			Q9QWK4	-0.524073	-0.659204	-0.641648	-0.998707	0.644847	-0.477941	-0.0771064	-0.998707	-0.275536	-0.969961	-0.858927	-0.210423	-0.831287	-0.458969	0.093936	0.811368	0.89299	1.34537	2.64569	2.15063	-0.55479	-0.569134
B9d1	-1.04572	-0.418428	0.716257	1.59712	-1.35936	-0.821619	0.620003	1.25828	-1.35936	0.163819	0.340735	0.173632	-1.35936	0.445274	-0.338133	0.807859	-0.596573	-0.832555	2.05038	0.277518	-0.184382	-0.869268	1.58224	-0.848357			Q80T21	2.03923	1.32671	3.12239	-0.542421	0.154265	-0.121886	0.538184	-0.730282	-0.204461	0.413615	-0.046331	-0.904783	-1.06207	-0.550357	-0.536652	-1.14738	0.10063	-0.200009	-0.31599	-0.44768	0.596647	-0.286518
Sec24b	0.858436	0.0806104	0.34915	-0.461521	2.69459	-1.23016	0.215208	0.556737	-0.554622	0.536514	-0.428557	1.08349	1.03139	-0.134318	0.909552	-0.340532	0.294035	-0.275308	0.203663	-0.262806	-1.9457	-1.62409	-0.10455	-1.45121			Q8JZL0	1.9588	0.197227	1.26941	0.486439	-0.634136	-0.831475	-0.223663	-0.320068	-0.625983	-0.533954	-0.761991	-0.785009	1.02445	-0.330306	0.656171	1.83702	1.3943	-0.191626	-1.28897	-1.24331	0.910755	0.464241
N4bp3	-1.30826	0.764989	1.36951	0.339402	-1.31156	-0.0460103	1.20354	-0.40412	-1.25592	-0.312699	0.396233	0.727539	-1.85637	0.605865	-0.448661	0.696999	-0.455865	-0.392819	2.41012	0.612958	-0.588758	-0.801137	-0.672545	0.727573			Q9CZD0	-1.20777	-1.84092	-1.84092	-1.64562	0.213044	0.599853	1.78855	-0.477813	-0.686002	-0.241567	0.136269	0.201059	0.134263	1.27126	0.367789	1.3717	-0.197374	-1.23392	0.329575	0.609778	0.297539	0.173628
Rmnd5b	0.689151	2.92371	-1.06948	-0.869115	1.56625	1.0089	-0.656469	-0.439145	0.492112	-0.5157	1.38494	-0.863907	0.177292	-0.183637	-0.0651759	-0.710875	-0.801666	-0.123017	-1.44848	0.289867	-0.765479	0.65585	-0.612988	-0.0629542			Q91VN0	-1.62819	-1.4617	-1.55104	-1.62819	-0.105847	-0.121536	-0.499936	1.62518	-0.0971103	0.999188	-0.3079	2.20205	-0.250585	1.21026	1.00853	0.625082	0.191834	-0.098356	-0.197923	0.579156	-0.475105	0.298706
Nhp2	-1.95063	0.800628	0.478856	-0.132877	-2.14193	0.224972	1.05827	0.0455977	-2.26057	0.517046	0.546743	0.240666	-1.9166	0.292003	1.08803	-0.0179689	0.239897	0.964921	0.109379	0.540976	0.394435	0.348156	0.546917	-0.0169147			Q3UFF7	-0.256783	-0.695951	-0.837812	3.91837	0.626038	-0.173004	-0.837812	-0.541326	-0.299381	-0.580778	0.155192	0.2411	-0.128936	1.59644	0.72202	-0.301432	-0.513396	-0.0351449	-0.502747	-0.455882	-0.402003	0.031967
Vps9d1	2.14274	0.905117	-1.3966	-0.74095	1.74727	0.701467	-0.767971	0.623808	-0.89357	-1.00371	0.171604	-1.30599	1.49463	0.267518	0.553243	-0.190016	0.23311	-1.2772	-0.758071	-0.249191	0.616618	0.143589	-1.26258	0.245147			P51944	-1.73873	-1.1011	-1.9395	-1.9395	-0.299127	0.137804	0.959837	0.0681964	-0.531505	-0.288163	-0.288399	-0.210773	1.59712	1.68587	1.1508	1.26832	-0.455401	-0.0646944	0.689684	0.0702368	-0.0104263	0.165122
Zfp276	0.62497	-0.297754	-0.840538	0.867795	0.900567	-0.388895	-0.56611	-0.414627	2.14224	-0.213431	-0.592968	-0.668601	3.08853	0.854594	0.255329	0.054426	-0.441791	-0.647136	-0.590807	-1.1155	-0.511555	-1.14064	-0.152079	-0.206015			Q8R3V6	-1.13463	-1.584	-1.19486	-1.584	0.962394	0.315231	-0.635691	-0.809754	1.39539	0.540165	1.19839	-0.0274005	0.942601	1.06911	0.0214537	1.08936	0.408299	-0.0416729	-0.321774	1.7578	0.422204	-0.627644
Mfsd10	-1.92583	0.934775	-0.688257	1.51976	-1.95766	0.630274	-0.405859	1.71285	-1.20553	0.38875	0.300119	-0.0372773	-1.72738	-0.11566	0.724821	-0.00934367	0.0495468	-0.752888	0.276304	1.09569	-0.270626	0.694647	-0.0570395	0.825829			Q69ZZ9	-1.46359	-1.37875	-1.46359	-1.37835	-0.528756	-0.279356	-0.293799	0.288214	-0.426244	-0.496418	-0.4711	-0.311332	-0.137469	-0.227774	-0.101183	0.360491	0.261246	0.704575	0.422306	-0.120728	1.38321	1.87088
Luzp1	-1.95349	0.477354	0.425395	0.371485	-1.80751	-0.153784	0.0465699	1.02235	-1.91468	1.46246	0.886681	0.105753	-1.88577	0.429072	-0.615489	0.200808	0.0350044	1.04236	0.799944	-0.893025	0.474677	0.703081	0.274933	0.465819			Q9CQX0	-0.956322	-1.10773	-0.966193	-1.10773	0.801807	1.32411	0.27693	-0.828077	2.42306	1.13573	-0.230311	-0.0384328	1.45128	1.50663	0.606209	0.280833	-0.620928	-0.0749217	-0.77191	-0.250745	-1.03335	-0.233807
Kctd10	1.14289	-0.250957	-1.15285	1.11502	-1.37736	0.0283748	-0.653338	2.39227	-1.48305	0.305877	0.940209	0.639205	-0.244377	-0.155233	-1.40697	-0.151959	-0.0633399	-0.842772	0.257745	1.38706	-1.43881	0.213904	0.0834989	0.714965			P46412	-0.535505	1.93627	-0.379212	-0.575873	-0.409986	0.615985	0.356744	-0.357751	-0.580593	0.338188	0.302298	-0.686196	-0.617542	-0.672465	-0.55988	-0.610319	0.421799	0.25381	-0.634339	-0.686196	0.439603	-0.617456
Poldip2	-0.995609	1.1236	0.037911	-1.0449	-2.22884	-0.0479411	1.57577	1.01568	-2.13421	0.618474	0.10984	0.363207	-1.63845	0.112414	1.02845	0.433434	0.402458	0.581391	-0.483105	0.351786	-0.468327	-0.0939404	0.460794	0.920128			Q8BH64	-1.40747	-1.40747	-1.16832	-1.17195	0.373225	-0.0634424	0.309597	-0.221833	-0.294507	-0.35684	-0.139455	-0.00886711	1.19854	1.24038	1.48918	1.44945	0.329844	0.806624	1.50368	1.34462	-0.980424	-0.803408
Ift20	1.1815	-1.38812	-0.258036	0.185702	2.48256	-1.17457	-0.0710148	-0.774823	0.670746	0.760382	-1.37682	0.118191	0.17597	0.806006	-1.60579	1.16454	0.197262	0.361528	0.616292	-1.19979	-0.428476	-0.745527	0.893082	-0.590785			P53808	-2.10583	-1.40712	-2.10583	-1.79542	0.281349	0.238021	0.258447	0.0575686	0.0806773	0.2608	0.16712	-1.15383	0.117557	0.457036	-0.365615	0.454942	0.499654	0.879932	1.01961	1.51403	0.873124	0.477435
Pcbp3	0.807837	2.00168	-0.0749345	1.63542	-0.560255	-0.994967	-0.623067	-0.441083	1.42764	-0.751531	0.269098	-0.746195	-1.57976	-1.2994	-1.02447	1.03897	0.908842	0.138947	0.804021	-0.986393	-1.06865	0.019171	0.455966	0.643112			P43488	-0.937196	-0.841215	-0.918244	-0.937196	1.27367	1.14134	1.94026	1.07221	0.340701	0.700856	1.59631	1.47628	0.300235	0.380627	0.244233	0.180041	-0.930117	-0.883951	-0.694317	-0.887318	-0.925058	-0.923139
Lgals9	0.0737771	0.0292013	-0.547529	-0.630894	-0.249988	-0.601378	-0.563927	-0.884888	0.0358171	2.22653	-0.474672	-0.415887	-0.248602	2.41274	-0.77984	-0.204438	1.39599	0.190098	-0.76154	-0.541352	2.2232	-0.298033	-0.563707	-0.820678			Q8R527	-0.437646	3.71159	-0.397093	-0.518808	0.434638	0.822893	-0.520341	-0.528942	-0.112961	2.02157	-0.4731	0.064567	-0.432736	0.653933	-0.528942	-0.508581	-0.514408	-0.348321	-0.504221	-0.501574	-0.498694	-0.524743
Araf	1.71144	0.368876	-1.19327	0.444288	0.938518	1.10613	-0.682061	0.591798	1.74778	-1.57013	-0.80837	0.375556	1.10666	-0.637306	-0.415216	-0.210022	-1.478	-0.727615	-0.95011	1.00568	-0.36062	-1.09442	-0.345206	1.07561			O88322	3.85694	0.705439	0.386975	2.06774	-0.620166	-0.534218	-0.11078	-0.438312	-0.443422	-0.339702	-0.494709	-0.598689	-0.494056	-0.335247	-0.0902409	-0.520896	-0.174883	-0.0200445	-0.545421	-0.242657	-0.521127	-0.0134797
Cfp	3.01261	-0.298541	0.0131153	0.426422	2.11831	-0.203842	-0.341626	1.25001	0.596287	-0.603437	-0.960781	0.118158	0.76952	-0.960781	0.476724	-0.621822	-0.244969	-0.219237	-0.61795	-0.960781	-0.960781	-0.960781	-0.584357	-0.24148			P07750	0.121524	0.150261	0.202794	0.49706	-0.803307	-0.62386	-0.719594	-0.294295	-0.114477	-0.312988	-0.720705	-0.548063	1.36105	1.2709	2.9377	2.26801	-0.663875	-0.724277	-0.604431	-0.296275	-0.655761	-0.669263
Timp1	-0.547536	-0.547536	-0.543659	1.84595	-0.542283	-0.547536	-0.547536	1.80189	-0.53824	0.233304	-0.538011	-0.508886	-0.547536	0.319091	-0.547536	-0.426115	-0.547536	-0.255339	2.33844	-0.464999	-0.535686	-0.325127	2.46841	-0.496003			P11672	3.66966	2.43233	0.952206	0.231769	-0.386892	-0.357397	-0.368224	-0.359386	-0.370765	-0.354249	-0.367414	-0.375541	-0.378345	-0.35455	-0.348822	-0.345325	-0.381149	-0.370297	-0.373682	-0.353068	-0.373719	-0.356437
Uxt	-1.29601	-0.0264296	-0.387353	-0.349414	-1.16012	0.820364	-0.191621	-0.917345	-0.0780432	-0.738743	-0.52656	0.422143	-1.73628	0.796957	-1.18766	2.09142	1.6656	-0.19623	1.59692	0.870006	-0.346064	1.1816	-0.0398398	-0.2673			P97326	0.066672	-0.871386	-0.521886	0.189274	-0.914391	-0.633432	-0.124255	-0.941165	0.629373	2.31931	0.971511	0.382285	2.49482	1.71706	-0.771059	-0.46529	0.50706	-0.425168	-0.666748	-0.27204	-0.346028	-0.894254
Cnnm3	0.677698	1.97322	-0.0397944	-1.1581	0.662273	0.354356	0.176732	-0.108777	1.22673	-1.1733	-1.38692	-1.24604	0.0638217	0.19438	-1.24776	-0.300071	1.10586	-0.812652	-0.179314	0.974755	-0.539785	-1.0022	-0.310965	2.09584			Q7TPN3	1.84379	2.61603	2.90111	0.863559	-0.567861	-0.329795	-0.360865	-0.476581	-0.426559	-0.370244	-0.180169	-0.321053	-0.330127	-0.391325	-0.43332	-0.558143	-0.596447	-0.28009	-0.470265	-0.507024	-0.510172	-0.339751
Lman2l	-0.116646	0.0347172	-1.04247	-1.14019	3.5961	-0.202894	-0.305527	0.0882083	1.26981	-0.299449	-0.109745	0.0398349	1.4284	-0.854616	-0.618677	-0.151093	-0.705845	-0.577007	0.104302	-0.0020118	-0.269648	-0.040863	-0.986464	0.861772			Q7TPZ8	4.31849	0.745761	0.483577	1.08948	-0.486756	-0.468786	-0.164159	-0.330134	-0.291941	-0.150974	-0.252553	-0.313879	-0.266902	-0.444498	-0.329756	-0.385426	-0.312006	-0.262623	-0.354066	-0.376216	-0.301313	-0.322574
Mcm3ap	0.257259	-0.550309	1.05979	-0.0133665	2.29095	-1.16507	0.861288	0.0569654	0.55345	-0.123883	-1.5568	-0.890565	-0.659069	-0.107425	0.493531	0.54171	-1.49695	1.451	0.615691	1.40263	-0.959155	-1.16703	-0.808281	-0.0863803			Q5SUV1	-1.20516	-0.205002	-1.43758	0.267835	-1.01544	0.773202	-0.820815	0.259536	-0.545849	1.21509	0.0159357	1.56505	-0.872865	1.79782	-0.324862	-0.745643	0.572863	1.2756	-0.392492	0.243072	1.8739	-0.484303
Pcnt	2.23815	-0.32599	-0.113325	-0.10721	2.43378	-0.116172	-0.4026	-0.303939	1.54882	-1.07189	0.762136	-0.415549	1.75055	-0.602777	-0.199678	-0.498291	-0.651321	-0.567084	-0.532594	0.240144	-0.677484	-1.15921	-0.554329	-0.674127			P11087	3.80556	0.74359	0.775021	2.02445	-0.462905	-0.425596	-0.419397	-0.436115	-0.405479	-0.475112	-0.462275	-0.358009	-0.246006	-0.443091	-0.454577	-0.291277	-0.426499	-0.311477	-0.449541	0.289312	-0.434635	-0.215044
Mxd1	0.382652	-0.968057	-0.897043	-0.348444	1.74958	-0.77088	-1.2749	-0.314617	2.75125	0.156589	-0.8789	0.0512222	2.22807	0.255627	-1.00277	0.482465	-0.329813	-0.499293	-0.274165	-0.107938	-0.408909	-0.265681	-0.212097	0.496059			Q62087	2.94479	1.09594	1.34477	2.27766	-0.767474	-0.799189	-0.717796	-0.579498	-0.675654	-0.612664	-0.478197	-0.679967	-0.551965	-0.561587	-0.234595	-0.706352	-0.459805	-0.407253	0.700969	-0.315573	-0.338473	-0.0322639
Gmcl1	1.44946	-1.924	-1.42417	0.555783	0.929544	-0.349169	-0.552723	0.123813	1.53326	0.144613	-0.935793	-0.191573	2.50363	-0.686299	-0.723717	-0.365412	-0.374716	-0.350616	-0.0459681	-0.896218	-0.428816	0.99687	0.267325	0.744886			Q9D7J6	2.14551	-0.0696738	0.186222	2.49865	-1.15572	-0.377276	-1.18084	-0.570696	-0.679235	-0.613407	-0.179453	-0.275572	-0.925307	-0.591814	-0.659477	-1.27772	0.457414	0.666534	1.42118	0.46688	0.786966	0.856179
Snrnp27	-1.51122	-0.0419316	-0.155677	1.00323	-2.08295	0.383985	0.247801	0.40044	-2.31213	0.830782	0.130964	0.201137	-2.38092	0.820195	-0.00466627	0.548955	0.423372	0.0424223	0.575217	0.595785	0.549836	0.377327	0.731712	0.626332			Q8CFL8	-0.776842	-0.305467	0.256774	0.043932	-0.792303	-0.550381	0.402912	-0.386317	-0.837089	-0.763345	1.01048	0.38341	-0.30841	-0.497978	1.28954	0.0831306	-0.767959	-0.532525	1.19777	3.62284	-0.447245	-0.494147
Oas1c	2.67913	-0.661392	-0.528453	-0.32476	1.68582	-0.913999	-0.286376	-0.266902	1.52123	-0.455654	0.169284	-0.77068	1.82965	0.364292	-0.930995	-0.194835	0.342098	-0.920851	-1.2509	-0.22537	0.368617	-0.0226952	-0.915819	-0.290444			Q8BUB6	-0.21504	-0.459277	-0.0466177	-0.316117	-0.650254	-0.556275	-0.517361	-0.519115	-0.708387	-0.46579	-0.577512	-0.498354	-0.63437	-0.593393	-0.515355	-0.352375	2.02553	2.02709	2.44973	2.1115	-0.272733	-0.30618
Ocrl	-0.32682	-1.43081	-1.28792	1.2179	-0.334505	0.414817	-0.411655	2.55112	-0.0882278	-0.905321	-0.230194	-1.16534	-0.260997	-0.790989	0.810781	1.38983	-0.902933	-0.013792	1.86204	-0.503843	-0.273769	-0.0092776	0.775992	-0.0861009			Q9D0J8	0.388513	1.22143	0.326041	3.35859	-1.08911	-0.670975	-0.738475	-0.524248	-0.445937	0.707919	-0.0844353	0.11646	-1.15325	-0.968268	0.043576	-0.581298	-0.375844	-0.599136	-0.220162	1.50706	-0.970111	0.10826
Calm1	-0.86743	-0.562809	0.372862	0.666498	-1.16791	-0.806389	0.326552	0.473272	-1.58973	0.279951	-0.816861	1.24558	-1.60686	0.197196	-0.777239	1.66298	0.23522	-0.726938	1.15945	1.03108	0.303809	-1.10497	1.96783	0.104844			P25911	0.896912	0.975599	0.223091	4.35168	-0.370458	-0.313421	-0.390471	-0.355359	-0.362761	-0.184473	-0.376679	-0.377027	-0.350733	-0.372286	-0.401174	-0.334572	-0.359799	0.00750513	-0.240752	-0.226876	-0.381476	-0.322631
Agpat3	-0.526007	-1.0302	0.0687724	0.715505	-0.914055	-0.792145	0.00462726	0.311896	-1.28994	0.418232	-0.686405	1.55315	-1.47738	-0.0374224	-0.359268	1.7599	-0.658665	0.294046	1.52748	2.05599	-0.8439	-1.0805	0.439415	0.546866			Q7SIG6	-0.96768	-0.761456	-1.51614	0.844072	-0.871692	1.10975	-0.838681	2.2205	0.28819	-0.461902	-0.999274	0.216241	-0.647194	-0.154321	-0.730315	-0.900238	0.810171	1.15669	2.02944	0.945053	0.235059	0.121967
Sema6b	-0.717616	-0.153083	0.112592	0.464919	-0.717616	-0.717616	-0.717616	3.67982	-0.717616	-0.412994	-0.717616	-0.104448	-0.717616	-0.408264	-0.104908	-0.139718	-0.107414	-0.0854789	1.91263	-0.717616	-0.153653	0.458551	0.886816	-0.10444			Q8BHH1	2.39106	1.44023	2.02054	2.54268	-0.576398	-0.707083	-0.610189	-0.637003	-0.667962	-0.563943	-0.261301	0.0627367	-0.799321	-0.568922	-0.150908	-0.308667	-0.514015	-0.508737	0.0373201	-0.414123	-0.0982913	-0.257547
Uhrf1	-2.07588	0.456198	0.232815	0.976188	-2.09416	-0.397868	0.662223	0.48416	-2.08862	-0.0469544	0.379674	0.405675	-2.00767	-0.161388	0.798411	0.697929	0.29124	0.350044	0.689011	1.00289	0.076797	0.341838	0.694892	0.33256			Q6S7F2	-0.698293	-0.165516	-0.142687	-0.265505	-0.614681	-0.469916	-0.240995	-0.864371	-0.0783391	-0.96872	-0.758355	0.83229	0.0247235	-0.388184	-0.606624	0.454364	-0.281053	2.29481	-0.790549	0.766395	-0.705812	3.19966
Dpp9	-0.529025	0.236222	0.628542	0.968859	1.52631	-1.16886	0.47409	0.0241876	-0.499661	-0.638869	-0.997294	1.9675	-1.57023	0.227507	0.80598	0.260988	0.519014	-0.315619	-0.365368	1.92053	-0.423639	-1.79281	-0.999672	-0.258684			Q7TQD2	0.610021	0.470909	0.247819	-0.644761	-0.645527	-0.671033	-0.725156	-0.342984	-0.667622	-0.222491	-0.513576	-0.247457	-0.392175	-0.332963	-0.744037	-0.41262	-0.559209	-0.865365	-0.622384	-0.414272	3.07964	1.89373
Lsr	-1.16175	0.148503	1.51485	1.3559	-1.1635	-0.82132	1.20159	-0.445268	-1.6382	0.482829	0.0835335	-0.861948	-1.6382	1.29902	0.300972	0.739502	0.29304	0.362465	0.766664	-1.22377	1.03915	0.223039	0.392962	-1.25007			Q8K1I3	2.09029	2.31831	2.55232	1.72327	-0.435612	-0.432775	-0.41889	-0.441672	-0.42837	-0.441527	-0.428397	-0.440511	-0.43693	-0.432211	-0.433846	-0.416552	-0.448584	-0.435416	-0.444636	-0.421716	-0.432519	-0.440453
Gramd1a	1.21618	-0.391595	-0.884895	-0.167714	2.40949	-0.228328	-0.766821	0.0517645	2.37896	-0.322938	-0.719167	-0.562404	2.28627	-0.325833	-0.563219	-0.719769	-0.613929	-0.337086	-0.184652	-0.389576	-0.706496	-0.205414	-0.341446	0.088613			Q9QX66	2.06748	3.27249	0.512123	-0.0968542	-0.681416	-0.789856	-0.915727	-0.667257	-0.441495	0.0264551	-0.835699	-0.362968	-0.443321	-0.2572	-0.218572	-0.288536	1.04064	0.721499	0.72304	0.261871	-0.506745	-0.694745
Ckb	-1.44686	0.217841	0.208716	1.45394	-1.52064	0.089788	0.960747	0.153288	-1.49657	-0.766115	0.1615	0.432357	-0.919169	-0.864377	1.89279	0.455324	-0.919444	-0.878958	0.297897	1.62116	-0.394613	-0.361426	0.0782481	1.54458			P35803	-0.471375	-0.524263	-0.237289	-0.380002	-0.41743	-0.627978	-0.536937	-0.534983	-0.170303	-0.469012	-0.492033	-0.647636	1.23351	1.41806	2.41325	3.07546	-0.355493	-0.506354	-0.161517	0.13827	-0.58628	-0.624214
Sp1	2.18283	-1.12036	-0.736543	0.817387	2.11295	0.731026	0.0242749	0.390187	1.42365	-1.09887	-0.685444	0.0437614	1.15265	-0.960506	0.00578675	-0.282305	-1.1757	-0.0939468	-0.398178	-1.44556	-0.876637	0.0707494	-0.327476	0.246279			Q6A085	1.89551	2.43796	0.584144	1.08739	-0.298795	-0.40981	-0.970675	-0.58435	-0.0178065	-0.655201	-0.918772	-1.0644	-0.742448	-0.349779	-0.190604	-0.412088	1.76844	0.934008	-0.167698	0.964053	-0.751598	-0.794039
Itgb7	1.9135	-0.339402	-0.667775	-0.271374	1.53293	-0.44637	-0.602549	-0.336772	2.8336	-0.635388	-0.404289	-0.403432	2.211	-0.54987	-0.367635	-0.361268	-0.567565	-0.510613	-0.226352	-0.131464	-0.568592	-0.578	-0.353956	-0.168365			Q9ERR8	2.05165	0.837366	-0.976836	2.80391	-0.694783	-0.78571	-1.04042	-0.598001	-0.921682	-0.470499	0.126246	0.756677	-0.161313	-0.568273	-1.3108	-0.0295254	0.0643469	0.404363	-0.993911	0.470646	0.873992	0.050039
Myg1	-1.34328	0.777516	-0.296267	-0.821305	-0.93903	-0.23784	0.694257	-1.17253	-2.03456	1.29747	0.871082	0.519174	-1.80613	1.65453	0.380316	-0.4482	0.294618	-0.31614	0.368356	0.97605	1.14648	0.330704	0.805002	-0.700274			Q91WE3	2.49033	0.845679	1.10797	2.76855	-0.800841	-0.965971	-1.33639	-0.158628	-0.662797	-0.193412	-0.764322	0.150848	-0.349726	-0.254693	0.715744	-0.147878	-0.218531	-0.981623	0.366097	0.0123571	-0.618262	-0.254173
Rarg	3.2232	-0.417748	-0.0255301	0.0884384	1.79182	-0.883751	-0.368181	-0.273751	0.973832	-0.929003	-0.669222	0.000399452	1.45602	-0.839384	-0.616725	0.338555	-0.391134	-0.900239	-0.372594	0.444294	-0.631608	-0.660038	-0.646233	0.30858			P27790	-1.0187	-0.30867	0.438381	-0.658108	-0.0702765	-1.0126	-0.700362	0.869774	0.297508	0.275303	-0.919741	0.591674	-0.707255	1.72343	-0.632796	1.10889	-0.805608	-0.631161	0.153038	2.78401	-0.822975	-0.66275
Pfdn5	2.73447	0.161286	-0.464109	-0.577913	1.57909	-1.15285	-0.199435	-0.869089	1.7804	0.197779	-0.923697	0.212676	1.41415	-0.656565	-0.863487	0.466452	-0.17833	-1.08704	-0.193685	0.439348	0.094665	-0.954047	-0.434925	-0.525146			O70145	4.2405	0.165768	1.00833	1.04922	-0.413071	-0.335254	-0.306183	-0.584678	-0.51446	-0.476067	-0.229871	-0.221428	-0.441677	-0.196256	-0.563185	0.0367376	-0.431693	0.0309099	-0.469791	0.087257	-0.427885	-0.438639
Rrp15	-1.69364	0.795944	1.06478	-0.0938107	-1.87836	0.497053	0.597984	-0.293605	-1.71747	1.0137	0.936709	-0.422387	-1.56268	0.0212761	1.38009	-0.499537	0.428639	0.791555	-1.13596	0.436447	0.860784	1.07885	-0.554982	-0.0513751			P61219	0.551955	-0.898062	-0.270291	-0.303218	-0.78488	-0.189102	-0.588033	0.29164	-0.948699	-1.03093	0.231077	0.012181	3.37398	-0.400359	-0.262691	0.180433	0.29543	0.697615	-0.489443	-0.385516	-1.21268	-0.545748
Srr	3.0547	-0.450701	-1.15179	-0.4175	0.245235	-0.350447	-0.168574	-0.371627	-0.327585	-0.0168686	-0.729543	-0.00955701	0.222064	0.000752755	1.13096	-0.254682	-0.204535	0.0257786	2.65911	0.0678478	-0.626504	-0.421454	-0.753284	-1.15179			Q7TQI8	0.644397	2.72578	-0.244906	1.16602	-0.22978	-1.00006	0.412711	-0.939688	-0.878422	-0.188766	-0.618041	-0.487552	0.384571	0.491123	-0.764274	-1.43229	-0.0430594	2.18271	0.475037	-0.818328	-0.0263075	-0.0713401
Acp5	1.63168	-0.470662	-0.439223	-0.205521	1.675	-0.628313	-0.457743	-0.282948	2.86876	-0.427343	-0.300441	-0.481781	2.28561	-0.564964	-0.467788	-0.273639	-0.625535	-0.63259	-0.239977	-0.503319	-0.562919	-0.455313	-0.00206992	-0.438961			Q63739	-0.198702	1.34102	0.431772	-0.433663	-0.950616	0.579118	-0.123749	-2.1836	1.42715	0.23052	-0.353632	0.324083	0.482622	0.581487	-1.27574	-0.778333	0.235354	0.865354	-1.66097	1.57046	0.538152	1.22694
Fbxo9	2.4343	-0.375646	-1.13175	-1.09359	1.52064	0.214092	-0.215295	-0.770773	2.41627	0.224569	-0.689529	0.00224981	1.15166	0.128231	0.048612	-0.495561	-0.788086	-0.555565	-0.884036	0.366192	-1.09509	-0.543677	-0.21144	0.343215			P70213	-0.96622	-0.974551	1.06511	-1.44268	-0.34336	0.602468	0.43447	-1.05512	-1.24476	-0.563332	1.05329	0.528641	0.533322	0.946555	-0.646732	0.670838	0.326234	-0.279558	-0.595184	-0.210442	-0.0483718	0.534346
Vps50	0.446729	-1.33309	0.981515	-0.679715	0.816011	1.01021	0.107953	0.918027	-0.683787	-1.13957	-1.32875	0.318939	1.50877	-0.700805	0.213353	0.353309	-0.828277	0.725743	-0.404127	-1.37146	-0.381713	-1.28535	0.449385	2.2867			Q8BH31	0.0723279	-1.4999	-1.78871	-1.09688	-0.65744	-0.1222	-0.014655	1.06484	-0.639053	-0.273362	-0.382347	0.413558	-0.715467	1.58207	1.7482	1.95506	0.419174	0.93621	0.675081	0.0619319	-1.39956	-0.150073
Hars	-1.931	0.0343371	0.616913	0.579628	-1.60242	0.00210878	0.965079	0.726119	-2.21146	0.947046	0.460229	-0.613558	-2.07995	0.814077	0.773306	-0.165234	0.682158	0.444833	0.0372701	0.475948	-0.151759	1.08196	0.529324	-0.414953			Q9EPR5	1.49114	1.74896	2.17902	3.02896	-0.367098	-0.397094	-0.378966	-0.629733	-0.449931	-0.264021	-0.465347	-0.383672	-0.375496	-0.497511	-0.452378	-0.461621	-0.461684	-0.509773	-0.372105	-0.093067	-0.544133	-0.435982
Zmat2	-1.28832	-0.019189	0.506952	1.46656	-2.09007	-0.511616	0.320122	0.709015	-2.3233	0.0887063	0.164689	0.602367	-1.35157	-0.558437	-0.127768	0.602656	0.0957989	-0.158148	1.50695	1.30502	0.22894	-0.45525	1.02271	0.263198			Q3UK37	-1.8901	-1.51029	-1.4528	-1.31823	-0.272567	-0.291596	-0.989286	0.177203	0.294506	0.230762	0.828595	-0.0928005	1.77867	2.24427	0.133297	-0.428095	-0.34418	-0.105942	0.808619	0.450188	-0.12123	1.25912
Ube2c	-2.06617	0.548762	0.426698	1.26848	-2.09254	0.188949	0.20834	0.336988	-2.10777	0.312928	0.0213867	0.780806	-2.0934	0.0929021	0.122357	0.729085	0.147035	0.185453	0.326939	0.988163	0.483285	0.104869	0.493249	0.593197			P59913	0.126834	1.97483	2.36499	2.91276	-0.596447	-0.164267	-0.430716	-0.397879	-0.0744634	-0.176443	-0.275835	-0.0101837	-0.856113	0.0335927	-0.738447	-0.451389	-0.611333	-0.0570436	-0.713197	-0.911195	-0.779401	0.427499
Smg5	0.865613	2.05328	0.132188	1.02116	1.396	0.0177914	-1.25002	-0.683237	1.08268	-1.28368	1.52384	-0.228004	0.510403	-0.499483	0.141407	-1.46415	-0.169429	-0.0522887	-1.29983	-0.567385	-0.963925	-0.00204418	-1.16919	0.88833			P51682	-0.513236	-0.59609	-0.620501	-0.58826	-0.517248	-0.45477	-0.446747	-0.478023	2.61042	2.48075	1.53523	1.54976	-0.59725	-0.574275	-0.578237	-0.596908	0.221373	0.086411	0.261689	0.234856	-0.58386	-0.607279
Cct3	-2.17129	0.410675	-0.357427	0.97621	-1.88982	0.345076	0.652112	1.37747	-1.92577	0.475369	0.110392	-0.25366	-2.00824	0.733678	0.752009	-0.353001	0.297168	0.280437	0.234682	0.247715	0.496079	1.00399	0.445355	0.120787			P19324	2.89495	1.31662	1.93133	2.28779	-0.314864	-0.495043	-0.0822397	-0.396194	-0.483478	-0.4611	-0.388061	-0.626211	-0.29093	-0.323908	-0.222802	-0.365501	-0.501746	-0.585951	-0.507332	-0.366343	-0.562309	-0.545077
Glmp	1.97042	-0.663141	-0.99679	1.01455	2.15593	-0.633972	-0.545003	-0.119348	1.91957	-0.518741	-0.778246	0.924187	0.424826	-0.710214	-0.617488	-0.36075	-0.73462	-0.78507	0.450098	0.567936	-1.06974	-1.32571	0.277232	0.154083			P55144	-0.639865	-0.857553	-0.955393	-1.25757	1.2606	-0.685554	0.981511	-0.699574	-0.963114	-0.540064	0.927539	1.97491	-0.508112	-0.689595	0.340121	1.81813	-0.57671	-0.770434	0.723473	1.36185	-0.674173	-0.423445
Mef2d	1.44446	-0.753321	-0.542883	-0.494262	2.63081	-0.478833	-0.573687	-0.525392	2.3409	-0.381048	-0.381168	-0.428205	2.0853	-0.506173	-0.160318	-0.383147	-0.475744	-0.275993	-0.484206	-0.235597	-0.417718	-0.705437	-0.224992	-0.0733421			Q8K1N4	-0.66195	-1.00949	-0.994462	-1.09452	-0.571492	-0.609576	-0.483276	-0.790584	-0.556025	-0.0721389	-0.354348	-0.481341	0.50155	-0.409799	-0.252275	-0.468982	2.77547	1.27098	2.18128	1.2905	0.212198	0.572485
Snd1	-1.68871	0.713012	0.301242	-0.762923	-1.3113	0.0752467	0.897749	-0.45171	-1.94954	1.40994	-0.0967412	0.969947	-1.76583	0.849455	-0.558059	1.96679	0.871999	-0.23295	0.235176	-0.169526	0.403177	-0.325586	0.549123	0.0700145			P84102	-0.59115	0.0334743	0.821478	1.27685	-0.0436385	-0.908991	0.913094	2.63064	-0.54811	-0.632255	0.402044	-0.265505	-0.695386	-0.329621	-0.402335	-0.692127	-0.30388	-0.867038	-0.505043	-0.992223	-0.710244	-0.885243
Slc19a1	-1.76019	1.80728	0.03392	0.694546	-2.03213	0.290293	0.239048	-0.279418	-1.87033	0.506985	0.488832	0.636372	-1.8014	-0.29064	1.07401	0.145301	0.0296916	-0.265583	-0.622085	0.472101	0.972725	0.677399	-0.0473323	0.900602			Q8BHL4	-0.275767	-0.472197	-0.584961	-0.370812	-0.423978	-0.384183	-0.456595	-0.421939	-0.399514	-0.431371	-0.500604	-0.537456	-0.501248	-0.502913	-0.474824	-0.560506	3.1251	2.39671	1.68193	0.952116	-0.157184	0.0616319
Kpnb1	-1.55718	-0.429451	1.73916	0.364613	-1.93021	-0.660262	0.625458	0.577542	-1.87984	1.133	0.570947	0.25336	-2.12225	0.376755	0.360393	0.543643	0.295444	0.416962	0.674031	0.104498	0.256379	-0.345034	1.00772	-0.375678			Q8BNL5	1.94857	-1.37559	-0.679011	-0.277465	0.214609	-0.574388	0.0823844	-1.04403	-0.551169	-0.257292	-0.940034	-0.867591	0.905593	-1.07525	0.271822	-0.153414	1.61836	-0.318414	2.28758	0.726731	1.21694	-0.608218
Npepps	-1.3536	0.0476871	1.21391	0.728585	-0.660947	-0.276491	1.07509	0.915612	-1.49195	-0.109636	-0.46916	0.302227	-2.03154	-0.566553	-1.04876	0.630529	-0.770848	-0.198918	2.06134	0.0863854	0.661229	-0.671342	1.47514	0.452002			A2ARP1	1.30561	0.50186	-1.02111	-2.23928	0.240897	-0.333226	0.939296	0.101784	0.595401	-0.769357	-0.834723	0.10216	-0.692959	0.897724	0.331656	-0.523948	-0.283112	-0.942286	1.3598	-1.47155	0.0663829	0.146219
Tbx21	-0.672088	0.0303553	-0.583739	-0.757502	-0.882483	0.123923	-0.173283	-0.822515	-0.868815	2.26943	-0.281778	-0.485017	-0.884618	2.26727	0.224392	-0.465692	0.324064	1.07725	-0.848181	-0.421268	0.803627	2.04194	-0.845976	-0.169301			Q61502	-1.64839	-0.860427	-1.53106	-0.868789	0.0940076	0.54966	-1.18662	2.41236	0.422901	1.06497	0.52802	0.0393168	-0.106507	-0.380014	-0.226528	1.08646	-0.444646	1.28551	0.969755	0.119778	-0.650317	-0.0171732
Mrpl10	-1.93813	1.29772	0.446484	0.772017	-1.42926	-0.343926	0.46266	-0.292347	-1.93686	0.352762	0.825338	0.312299	-2.00669	-0.404731	0.729647	0.982344	-1.25065	-0.139477	0.662518	0.598886	0.608774	0.749513	0.79048	0.150626			P02802	-0.546206	-0.544306	-0.557688	-0.530202	-0.367515	-0.420342	-0.391148	-0.542308	-0.2697	-0.382377	-0.284517	-0.344607	0.182128	-0.246486	-0.253265	-0.341973	3.55648	2.49391	0.86474	0.41526	-0.266403	-0.370479
Cyp51	-1.98648	0.724509	0.678065	0.0443673	-1.85994	0.251304	1.12105	-0.223886	-2.00529	-0.0192213	0.809607	0.694992	-2.04135	0.254629	0.734438	0.951345	0.4072	0.166642	-0.394659	1.12401	0.227151	0.192018	-0.512186	0.661691			Q922C1	-1.08033	-1.10994	-0.806212	-1.46546	0.350907	-0.746031	0.0127837	0.860452	0.0237979	1.01195	0.54755	-0.985197	1.75572	-0.136863	0.882173	2.39223	0.121808	-0.511978	-0.70575	1.36642	-0.955729	0.0258089
Tcf25	1.72845	0.0674642	-0.878478	0.527689	0.243904	-0.223155	-0.239704	1.86491	0.503011	-0.72995	-1.54074	-0.184878	0.628028	0.294292	-0.864654	0.26036	-0.539387	-0.678284	1.70574	0.689586	-1.29547	-1.9568	1.01201	-0.393941			Q9ET01	4.08293	1.37094	0.132262	0.643487	-0.205758	-0.595306	-0.373465	-0.359608	-0.440218	-0.528676	-0.376116	-0.427691	-0.484208	-0.321593	-0.609951	-0.446733	0.921766	-0.0287036	-0.224157	-0.106825	-0.255208	-0.286999
Tubb6	-0.890358	-0.569678	-0.399113	1.96451	-0.890358	-0.707089	-0.253246	2.36589	-0.890358	-0.479391	-0.407515	0.742332	-0.890358	-0.714632	-0.411795	1.05876	-0.413753	-0.576161	1.68281	-0.146536	-0.349756	-0.723329	1.5704	0.328732			Q00731	-1.38355	-0.871924	-1.10725	-1.80973	0.991613	0.573497	-0.183619	-0.384829	1.04039	0.422509	0.0196459	0.715228	0.737347	0.83794	-1.62565	0.0434281	1.45843	1.82281	-0.124335	0.561649	0.634383	-0.694433
Def8	-1.08917	-0.0359794	0.831394	-0.217269	-1.09689	-0.306438	0.644654	-0.3828	-2.08118	0.0437623	0.229708	1.09414	0.932094	-1.46415	-0.109274	-0.769757	-0.975672	-1.07277	0.730016	0.835195	-0.0391686	1.41235	0.935077	1.95213			P23804	-1.10975	-1.8819	-1.12813	-0.510492	1.23421	1.30554	1.18949	-0.0710173	1.62921	-0.77316	0.0914178	1.21232	1.49138	-0.160998	-0.155222	1.15694	-0.958141	-1.28535	-0.728071	0.122616	0.15491	-0.559765
Itga3	-0.706941	-0.0407404	-0.332133	1.49851	-0.809432	-0.106542	-0.234487	2.15592	-0.749187	-0.422299	0.0547643	-0.781602	-0.675537	-0.388207	-0.475717	-0.783203	0.132227	-0.465135	2.42714	-0.809432	0.598414	-0.489129	2.04519	-0.642447			P60761	0.697951	0.269635	0.80136	2.79457	-0.372579	-0.663164	-0.573066	0.0131857	-0.604809	-0.709038	-0.546701	-0.611008	1.56845	1.49439	1.06767	1.20006	-0.772793	-0.768663	-0.768408	-0.780439	-0.661842	-0.741849
Foxm1	-2.03271	0.42968	0.141386	0.40251	-1.89401	1.42569	0.461927	0.402444	-1.91531	0.17712	-0.484212	0.721515	-1.98813	-0.246112	0.341224	1.27382	-0.00765186	0.339941	0.482335	0.749659	0.253098	-0.482024	0.57488	0.872937			Q9CYC3	0.324322	-0.28064	-1.71197	1.61669	1.27475	0.46615	0.448687	-0.323188	-0.545924	-0.517747	-0.99547	-0.441367	0.0801399	0.643445	2.39381	-1.9929	-0.293916	1.09076	0.198826	-0.969601	0.11881	-0.497602
Itfg2	1.94736	-0.506092	0.686062	-1.19334	0.856324	0.251298	0.204776	-0.306852	0.669426	0.348722	0.387205	-1.07342	2.34295	-0.497921	-0.195574	-1.21775	-0.840543	1.84835	-1.2057	-0.565336	-0.728467	-0.585749	-0.431746	-0.193988			Q9JIC3	-1.64353	-1.90324	-1.86077	-1.81135	-0.186141	-0.362518	0.762381	-1.05364	0.0842485	0.375802	0.262091	-0.532437	0.182043	0.997359	0.686921	1.04506	-0.0480707	0.753478	0.00588319	1.02062	0.237261	0.965002
Tulp3	-1.76716	-0.603156	0.295559	0.684878	-0.608503	-0.395093	0.458478	1.98962	-1.71606	-0.330897	0.570772	0.549428	-1.86808	0.174308	0.46851	0.176017	-0.485452	0.711557	0.804126	-0.539455	-0.604624	-0.694028	0.836482	1.89278			Q62421	-0.0239465	0.400667	0.715986	2.99124	-0.126245	-0.822755	-0.256813	0.178698	-0.432698	-1.01204	-0.449063	1.60881	-0.0014999	0.273688	0.268396	2.03301	-1.05157	-0.893312	-0.623016	-0.214277	-1.04469	-0.768641
Gtf2h4	-1.45227	1.25839	0.882345	0.323278	-1.63207	0.677923	0.603666	1.77546	-2.03837	0.407714	-0.111664	-0.629911	-2.22307	0.597455	0.328054	-0.734837	0.0300504	0.911153	0.108454	0.313794	0.371628	0.0320891	0.158576	0.0421574			Q8VCD6	-1.74872	-1.04945	-1.27493	-0.0648469	-0.49175	0.046951	-0.919511	0.522506	-1.52938	-0.719146	-0.484086	0.577208	0.0223869	1.43396	1.36762	1.93964	-0.361716	-0.574267	1.12634	0.329977	-0.5521	0.166403
Tubb5	-1.87435	0.530554	-0.457804	1.67188	-1.80427	0.582797	0.150033	1.32975	-1.62928	-0.198703	0.0624351	0.385598	-1.81452	-0.251162	0.873809	0.0239119	-0.708385	-0.332337	0.116479	1.02835	0.144082	0.445693	0.384625	1.34082			Q9JJC8	-0.616598	-0.101635	-0.185405	-0.473727	2.61823	-0.0157103	0.15417	-0.730107	0.944952	-0.940413	2.62011	-0.649327	0.78604	-0.7465	-0.826334	1.18391	-0.346155	-0.927451	-0.18011	-1.01881	-0.735637	-0.0264632
Ell2	-1.07327	-0.492731	2.7609	-0.828682	-0.986614	-0.306031	2.23573	-0.763137	-0.999922	-0.0920392	1.62491	0.079989	-1.10229	-0.195649	1.07147	0.413122	-0.0904505	0.165318	-0.335931	-0.243861	-0.319361	-0.0590916	-0.211339	-0.251041			P48774	0.935936	0.611237	-0.28698	0.446644	0.290904	-1.05447	-0.911425	-0.81023	-0.71691	-1.06244	-0.595544	-0.708257	2.83323	1.14728	-0.04494	0.983636	0.867195	0.827284	0.412375	0.717023	-0.789649	-0.918273
Jup	-0.121696	-0.366176	-0.380548	1.97319	1.33628	-1.09965	0.957617	-0.28345	2.34946	-1.09965	-0.216147	-0.302987	-0.141439	-0.295796	-1.09965	1.52829	-1.09965	0.542968	0.0394731	-0.249	-1.09965	-1.09965	-0.265822	0.493696			Q9QZU9	-0.507511	-0.763553	-0.709009	-0.368003	1.0352	0.346001	0.239792	0.0945614	1.68505	2.56793	1.99973	1.06191	-0.406155	-0.0552966	0.411756	-0.109041	-0.816548	-0.760673	-0.894501	-0.920804	-0.755133	-0.715202
Nom1	0.397198	-0.664316	1.71227	0.0927789	-1.49461	-1.04085	1.33554	-0.628038	-0.0841975	-0.0598452	1.99927	0.117502	-1.60517	-0.637909	-0.231672	0.126907	0.291493	0.721225	-0.996984	1.54367	0.922484	-0.880244	0.181341	-1.11784			Q8C4V1	-0.637222	-0.674061	-0.519098	-0.615959	-0.27321	-0.501157	-0.494409	-0.440841	-0.605956	-0.584712	-0.443838	-0.637083	-0.403601	-0.531935	-0.566514	-0.519775	0.226245	0.0134679	0.172059	0.111385	2.09817	1.75624
Ergic1	-1.85777	1.08408	-0.630608	-0.111544	-1.57289	0.710728	-0.129205	0.0558756	-1.84005	0.124998	-0.686512	1.17089	-1.56583	-0.452039	-0.188939	1.45799	0.843462	0.328014	-0.270298	1.25467	1.08068	-0.00342994	0.0736323	1.12409			Q497I4	-0.362524	0.0211058	4.244	-0.128515	0.155107	-0.626393	-0.6403	-0.0671913	-0.484335	0.0212221	-0.626454	-0.59801	-0.259355	-0.261524	-0.619466	-0.652241	-0.0149002	0.783815	-0.58246	-0.033924	0.492791	0.723819
Acap1	2.4853	-0.647461	-0.347445	-0.538478	1.59876	-0.553642	-0.616385	0.205457	1.15039	-0.384	-0.226468	-0.167539	2.75692	-0.243171	-0.613508	-0.118168	-0.559055	-0.822519	-0.297649	0.287584	-0.730444	-0.829557	0.0611273	-0.850048			P97817	-1.73103	-1.40576	-1.77851	-1.92876	0.0205522	-0.708151	0.0115098	-0.665873	0.978346	0.935687	-0.204137	0.22444	-0.441483	0.890065	-0.117016	-0.594763	1.30816	0.0221346	0.41784	0.780641	0.713829	0.829867
Ifrd1	-2.27732	0.502701	-0.296211	-1.41548	0.67639	0.479634	0.665203	-1.27996	1.58682	0.87588	-0.560004	-0.917041	1.08463	1.57793	-0.501273	-0.451296	-0.10773	1.07429	-1.09871	-0.374869	0.27884	1.0933	-0.594629	-0.0211015			Q91VU1	-0.207418	-0.794386	-1.79995	-2.01485	1.14774	-0.0468635	-0.124433	0.0836889	-0.461642	-0.285521	0.928939	-1.07987	-0.45024	0.304623	1.58587	-0.285552	1.58522	0.583716	0.557351	-0.635127	-0.575354	-0.247096
Stk38l	-1.18408	-0.4744	-0.942952	0.531939	-1.11183	-0.799445	-0.776726	1.02206	-1.16987	0.0963676	-0.898203	1.66111	-0.949246	0.0395889	-0.910874	1.80278	-0.57574	0.0509211	0.281461	1.4235	-0.493699	0.712574	1.26277	1.40199			Q9D0E5	-1.53745	-1.68495	-1.3469	-1.54315	-0.234393	-0.0389088	0.368704	-0.370925	0.690325	0.704531	0.10628	0.427035	-0.559537	0.763075	0.904574	1.42013	-1.08019	-0.207849	-0.548761	-0.650218	0.301873	2.05099
Brpf1	2.59877	-1.30213	-0.664481	0.066095	1.62955	-0.776258	-0.36468	-0.869698	1.48658	-0.793158	0.723087	-0.134934	0.711979	-0.509498	-0.228797	-0.161246	-0.832803	-1.03536	-0.373483	1.02061	-1.0964	-0.479955	0.249964	1.13624			O54819	-0.649149	-0.667109	-0.797138	-0.856516	-0.1748	-0.415852	-0.15131	-0.198124	-0.430462	-0.384201	-0.144391	-0.0136183	1.40169	1.82384	2.54705	2.55695	-0.637704	-0.622796	-0.504384	-0.288601	-0.692551	-0.215388
Akr1b3	2.07427	0.599252	-0.677467	-0.800669	2.37684	-0.2134	-0.706208	-0.242047	2.04706	-0.700293	-1.10688	-0.267305	1.38681	-0.171405	-1.12572	-0.00298249	-0.528528	0.118492	-0.642722	-0.380799	-0.507837	-0.638709	-0.309089	0.419343			Q8R0F3	-1.19061	-2.14653	-1.53778	-0.429925	0.884801	0.21085	-0.8634	0.395516	0.400568	-0.559279	-0.442539	1.19753	0.545122	0.985383	0.966161	-0.633851	0.550195	1.71396	0.917166	1.4038	-0.365667	-0.888911
Gstt3	-1.18608	0.405647	1.67491	-0.25991	-1.06861	1.03756	1.62491	-0.989273	-1.18608	0.531709	1.58336	-0.897936	-1.18608	0.0738083	1.88513	-0.823988	0.247662	-0.195891	-0.0873979	-0.980966	0.49238	0.287812	-0.180797	-0.801885			Q9DBG9	2.46382	1.3625	1.2496	2.21258	-0.542956	-0.555223	-0.731327	-0.908737	-0.609598	-0.637425	-0.743703	-1.09265	-0.475307	-0.823626	-0.836895	-0.989887	0.676523	0.117146	0.536143	-0.484251	0.683123	0.215798
Ddt	-1.39285	0.644253	1.75798	0.21734	-1.59163	0.100802	1.90036	0.397993	-1.59825	0.68125	1.16084	-0.58118	-1.49662	0.43218	0.944891	-0.70156	-0.0674994	-0.0359702	0.661485	-0.735915	0.306676	-0.3541	0.469274	-1.11976			Q9Z176	-1.40608	-1.48916	-1.55724	-1.5996	0.996475	0.557114	1.03628	-0.270938	1.31267	1.5536	0.888762	0.762297	0.491753	1.03727	0.182083	-0.626699	0.521457	-0.165614	0.778715	-0.129986	0.174391	-1.08055
Ddx18	-1.70634	0.900258	0.11195	0.568491	-1.91254	0.953512	1.07098	0.357493	-1.37339	-0.294011	1.46165	-0.256884	-0.947858	0.321653	0.815423	-1.01182	-0.652158	0.830894	-0.760644	0.625588	-0.78027	1.35216	-0.747815	1.07368			B1AXP6	-0.434357	-1.24595	-0.912829	-1.40465	0.318346	1.47922	0.733457	-1.17946	1.33433	0.136378	0.180981	-1.02436	-0.933248	2.75834	-0.353787	0.678494	-0.625962	-0.63541	0.756592	-0.0104992	0.546953	-0.346088
Ubl3	0.534136	-0.944957	0.483006	-0.359627	1.27421	-1.35389	0.798537	-0.273172	0.317095	-1.03066	-0.135296	0.570624	1.69893	-0.760751	0.106931	1.17842	-1.46999	-1.38462	0.980224	-0.346282	-0.978334	-1.12714	1.83996	0.38266			P32240	-1.46615	-1.78029	-1.94714	-2.09148	0.326564	-0.271021	-0.0344419	0.0122214	0.797213	1.75824	-0.043652	0.528259	-0.249887	0.878532	1.336	-0.0073345	0.10131	-0.495172	0.201559	-0.463868	0.663783	0.53739
Gramd3	1.02596	-0.45874	-0.642632	-0.469373	2.24111	-0.371732	-0.529203	-0.353483	2.89419	-0.211603	-0.612787	-0.620691	2.09955	-0.0577309	-0.635873	-0.584093	-0.0311834	-0.396868	-0.273176	-0.653546	-0.162025	-0.284073	-0.366433	-0.545564			Q9CWT3	-1.39389	-1.50319	-1.07479	-1.55519	0.430707	0.19286	0.111105	-0.0828587	1.27109	1.67995	1.59769	1.25225	-0.178492	-0.458482	-0.374505	-0.764636	-0.152298	0.873555	1.2046	1.13957	-0.786926	-0.472701
Eef1e1	-2.04002	0.784379	0.223246	0.210539	-1.99295	0.61331	0.340549	-0.63934	-1.90916	1.17231	0.292619	0.0497324	-1.95186	1.02818	0.580737	0.0961358	0.293477	0.756047	-0.515665	0.19326	0.835679	1.06789	0.204396	0.306504			P31649	-1.1821	-1.74527	-1.18787	-1.31448	-0.175425	0.806691	0.192487	-0.172786	2.17415	-0.37677	0.529685	-0.389162	-0.491847	-0.964071	-0.207257	-0.830796	1.77795	1.05219	1.14716	0.272459	1.27682	0.264984
Akt1	-1.08682	0.270823	-0.813759	1.68818	-1.18802	0.487745	-0.359331	1.68805	-0.973105	-0.943529	-0.667744	-0.00470361	-1.06256	-1.05512	0.519938	-0.149858	-1.50347	0.0996554	1.10797	1.25216	-0.513061	0.94785	1.19599	1.0627			Q9QZD5	-1.26547	-0.94769	-1.22691	-1.19141	0.0673777	0.517296	-0.203732	-0.695549	-0.0209876	0.427225	-0.83835	-0.675489	-0.790862	0.119376	-0.855659	0.292171	1.63077	-0.0982749	1.79932	2.5592	1.13768	0.44991
Il16	3.86096	-0.540781	-0.347566	-0.581297	1.53673	-0.486504	-0.352035	-0.192058	0.608191	-0.518278	-0.671298	0.312039	0.817937	-0.229622	-0.796764	0.141259	0.00335565	-0.966531	-0.15554	0.307691	-0.192411	-0.76909	-0.277219	-0.511171			Q91WE4	-0.661606	-0.182607	-1.77861	-1.35259	-0.501279	3.2789	-0.320982	-0.472991	0.0415285	0.427488	-0.699979	1.13845	-0.610694	-0.109095	0.173319	-0.0941139	0.99417	-0.568298	-0.486753	0.880703	0.956245	0.168275
Tcirg1	-0.845502	-0.574759	-0.919715	-0.382467	1.11845	3.09998	-1.34511	0.786907	0.138294	-0.107103	0.255801	-0.371952	0.315738	0.259878	0.0655454	-1.44851	0.192616	-0.0885064	-1.27197	1.32971	0.0972094	0.722603	-1.09628	0.069134			Q8CBB9	-0.72668	-0.53981	-0.534566	-0.748215	1.53256	1.90208	-0.392295	-0.652112	1.69654	3.07009	-0.17306	-0.200274	-0.447181	0.403071	-0.178104	-0.173983	-0.644374	-0.191884	-0.403737	-0.553813	-0.403848	-0.469074
Naglu	0.765513	-1.23127	-0.767927	-1.16823	0.0901603	0.100273	1.94922	-1.8218	-0.997496	1.02913	1.44629	0.510053	-1.25816	-0.921162	0.327144	1.35536	0.135461	0.0461183	-1.0119	0.911252	0.595958	-0.48236	-0.292454	0.690828			P20334	-1.80056	-1.74101	-1.74148	-1.72023	1.74826	0.0362259	-0.290891	1.28305	0.789882	0.704358	-0.734743	0.0295467	-0.46716	0.52806	0.72749	-0.207401	0.0824131	-0.111397	-0.166276	-0.110428	1.32212	0.799107
Coasy	-1.16576	0.102544	1.01577	-0.716926	-1.82879	0.0811555	1.23062	0.0899695	-1.98401	0.988554	0.144053	-0.392211	-1.59619	1.29741	-0.641784	0.28785	0.706609	-0.48848	1.50483	0.299746	1.16391	-0.173182	0.714461	-0.640145			E9Q0B3	-1.43558	-1.47209	-1.48142	-1.43566	0.821041	-0.0590898	0.512883	0.577207	-0.67716	-0.761566	-0.343224	-0.831609	0.823972	1.13263	1.16289	0.623409	-0.522538	-0.456705	-0.561376	-0.640744	1.39969	0.898293
Smo	-1.50244	0.693974	1.00984	1.9482	-1.01614	-0.665608	-0.475681	1.34906	-1.50244	0.472866	1.58419	0.684395	0.410491	-0.298855	-0.310517	-1.12771	0.278131	-0.682627	-0.5549	0.195763	-0.222492	-1.50244	-0.0458974	1.28084			Q5BKR2	-1.36419	-1.47357	-1.5803	-1.34306	0.859352	0.380918	0.835897	0.362991	0.340819	0.0849243	0.32347	0.324696	-0.873339	-0.714274	-0.818816	-0.727881	-0.266836	-0.25336	0.128356	-0.145498	0.752688	1.18398
Crnkl1	0.372381	-1.39576	1.25746	-0.783361	-1.10146	-0.108096	0.494188	-1.17479	-1.35387	1.1627	-0.350909	0.150789	-0.506402	-0.0332705	0.1926	2.0084	2.08253	0.734912	0.0399648	-1.3056	0.91375	-0.63073	-0.0388998	-0.626518			Q8R3L0	-2.02459	-1.5365	-1.88188	-1.74988	0.00307537	-0.00837977	-0.196423	1.89214	0.571347	0.332025	0.220656	0.55788	-0.0403856	0.295782	0.933868	0.891028	-0.152595	0.704617	1.29751	0.421734	0.733942	-0.0126955
Chordc1	-0.431264	-1.63249	1.21074	-1.16116	1.55906	0.319542	0.995124	-1.27486	-1.39224	0.920898	0.428303	0.311044	-0.915061	1.07217	-0.0797667	-0.0564152	0.979372	-0.35052	-1.16683	-1.60487	0.563555	1.27095	0.413563	0.0211606			P13516	-1.23821	-1.29282	-1.27448	-1.30976	-0.257952	-0.4675	-0.283299	-0.274017	-0.535029	-0.208822	-0.112415	-0.0733524	0.168618	-0.135215	-0.112767	-0.123838	-0.0199803	-0.297191	0.0732467	-0.0512245	2.16946	1.80355
Rtcb	-1.34192	0.24756	0.287316	0.620338	-1.8551	-0.78601	0.0451303	0.564062	-2.20999	1.40809	-0.002705	0.179889	-2.21416	1.23804	0.846482	0.906379	0.0641131	0.0585407	0.0101769	0.662225	0.653917	0.270663	-0.280088	0.627069			A2AQ14	-2.09833	-2.09996	-2.10766	-2.12459	0.407739	0.336649	0.893745	-0.292402	0.325086	0.648678	0.67671	0.252364	0.405612	0.594875	0.501832	0.218685	0.286106	0.719852	0.347349	0.0505375	0.303346	1.01552
Pwp1	-1.41528	0.869035	1.10304	0.701367	-1.74937	-0.405408	0.372347	-0.370156	-1.4842	0.262014	0.577712	-0.545538	-2.51449	1.82902	0.843669	0.0574777	0.160915	1.19344	0.197041	0.264853	0.224635	0.218013	-0.112377	-0.277761			O55237	-0.587765	-0.704922	-0.66543	-0.655793	1.71718	1.64127	1.10347	1.66653	1.04639	0.771338	1.57103	1.32092	-0.428024	-0.536895	-0.716437	-0.678455	-0.736795	-0.72979	-0.720415	-0.732598	-0.747573	-0.721993
Fbxo7	1.84076	-1.16499	0.125295	-0.341519	2.63468	-0.43361	0.578596	-0.213948	0.911324	0.312349	0.552085	-1.19237	-0.154846	0.554532	0.790574	-0.824289	0.250732	-0.746167	0.0136071	-1.39429	0.720654	-0.987217	-0.374883	-1.45707			Q8R2N1	-0.61932	-0.632784	-0.670689	-0.63674	-0.673137	-0.668245	-0.670253	-0.66537	-0.6608	-0.670257	-0.670747	-0.669604	-0.668207	-0.671502	-0.669234	-0.6716	1.90119	2.16907	1.6418	1.36394	0.886284	0.964686
Capns1	-1.12473	0.0780834	-1.09001	1.84106	-0.97044	-0.00317379	-0.148993	1.05087	-1.31901	-0.139387	-0.650369	1.4675	-0.974037	-0.350195	-0.61637	0.929136	-0.550037	-1.0902	0.999782	1.09628	-0.286631	-0.913017	1.43147	1.33242			P12025	0.687642	2.18467	2.45213	2.86107	-0.52491	-0.338231	-0.208874	-0.388493	-0.348307	-0.210089	-0.519863	-0.474942	-0.406982	-0.508593	-0.522152	-0.41657	-0.412122	-0.466498	-0.457875	-0.226664	-0.317553	-0.514865
Clpb	-1.94188	0.581339	0.208646	-0.222287	-0.404492	0.852203	0.96729	0.644739	-1.95977	0.894715	0.354567	-0.946349	-1.24039	0.301113	0.825639	-0.601777	0.668989	0.284626	-0.481032	-0.183174	1.2648	2.0009	-0.73524	-1.13318			P12960	3.73559	1.05211	1.09164	1.9128	-0.448798	-0.367245	-0.344688	-0.377159	-0.449626	-0.441655	-0.363683	-0.392302	-0.406651	-0.413571	-0.431559	-0.261514	-0.449247	-0.373527	-0.351155	-0.351556	-0.431329	-0.316955
44811	-0.514522	-1.71746	2.0151	-0.616332	-1.33351	0.221191	0.986558	-0.213425	-1.12103	0.980023	0.149507	0.842016	-1.09423	0.438193	-0.329081	0.792327	1.15937	0.812822	0.398231	-2.27395	0.198929	0.18167	0.112631	-0.0750184			P25785	2.44861	1.64807	1.67315	-0.669763	-0.865748	-0.40421	0.480281	-0.821931	0.1534	-0.803007	-0.460342	-0.839639	0.365389	-0.518649	-0.912037	-0.529853	-0.820376	-0.761722	-0.554974	-0.853151	-0.0427103	0.374565
Zdhhc4	1.2975	-0.833511	-1.55025	-0.139882	2.14696	-0.856468	-0.695645	-1.13794	0.984892	-0.711815	0.925006	0.0254671	2.4633	0.157081	0.377826	0.0947995	-1.14867	-0.749122	-0.360707	-0.231173	-0.346025	-0.334687	0.241431	0.381629			P04919	3.22889	3.1464	0.462626	-0.252652	-0.443181	-0.457484	-0.309563	-0.21404	-0.441644	-0.2216	-0.366087	-0.0855417	-0.420323	-0.457155	-0.322699	-0.287003	-0.252312	-0.38206	-0.267256	-0.270285	-0.428922	-0.46202
Rac1	-0.583498	-0.433805	0.0598934	0.758733	-1.04555	-0.823078	0.472822	0.882919	-1.40514	-0.643265	-1.03501	1.67973	-1.09343	-0.0801586	-0.414551	1.37966	-0.497045	-0.803471	1.46599	1.09484	-0.739889	-0.385398	2.14993	0.0387666			Q64695	-0.272422	-0.26248	-0.183414	-0.12051	-0.579793	-0.556767	-0.581989	-0.513441	-0.499458	-0.516718	-0.563888	-0.530859	-0.533458	-0.515626	-0.52498	-0.509865	1.91739	2.89886	1.90642	1.79693	-0.216494	-0.268185
Nup214	-0.0367854	1.85163	-1.53842	0.954087	1.06743	2.30595	0.973637	-0.0770009	-1.16494	-0.523244	0.883433	-0.483069	-0.246509	-0.92311	0.495968	-1.48199	-0.880835	-0.288914	-0.307281	0.205042	0.314928	0.440444	-0.319084	-1.22137			Q9QYH6	-0.755216	-0.56232	-0.896197	-0.711993	-0.882313	-0.472101	-0.417199	-0.552484	-0.775205	-0.610414	-0.711184	-0.426816	-0.714645	-0.277383	-0.646015	-0.82636	1.1413	0.711448	1.36039	1.76002	0.72657	0.608118
Ugp2	-1.68388	-0.554858	0.829528	1.07482	-1.78994	-0.156626	-0.349001	1.68564	-1.48157	0.0312276	-0.529197	1.60622	-0.684859	0.0835671	-0.97073	0.589758	-0.573641	-0.052802	1.68669	-0.633706	-0.144118	0.502203	0.767391	0.74788			P70389	2.18452	0.694666	3.23002	1.981	-0.511694	-0.29967	-0.382006	-0.393786	-0.36104	-0.240668	-0.508832	-0.377627	-0.471168	-0.266341	-0.497273	-0.469357	-0.494474	-0.409052	-0.380826	-0.39585	-0.403853	-0.384791
Trmt1	0.732309	-0.132103	-0.129811	-1.52383	2.05703	-0.501961	-0.807831	-1.14013	1.63352	-0.120428	0.0472898	-1.61567	0.0877338	0.83059	-0.884421	-0.809297	1.41179	0.277025	-1.62952	0.358258	0.143933	0.333316	0.303393	1.07882			P05627	-0.717031	-0.55405	1.00311	1.08648	-0.794484	0.322177	-0.951721	-0.264649	2.67371	2.46545	-0.347749	1.16762	-0.750583	-0.345784	-0.80277	-0.235145	-0.108329	-0.665614	-0.505511	-0.82422	-0.12227	0.192846
Nacc1	-0.628534	-0.528796	0.658924	0.865971	-1.33449	0.411761	0.535049	0.807117	-2.11337	-0.453304	0.443327	0.134998	-2.15227	1.64316	-0.760505	0.919895	1.16807	-1.00794	0.89319	-0.571293	-0.1583	0.0633731	0.135485	1.02848			Q60843	3.04566	1.56427	1.79988	2.09825	-0.463705	-0.413447	-0.433848	-0.426885	-0.434246	-0.436196	-0.443431	-0.447261	-0.432974	-0.4381	-0.428531	-0.431195	-0.436853	-0.455862	-0.440714	-0.446774	-0.390388	-0.373516
Nfix	-0.398382	0.0559824	0.857807	-1.84507	0.433249	0.0285223	2.36912	-0.264628	-1.37684	-0.238042	1.47431	0.36048	-0.193798	0.389591	1.25622	-0.024366	0.0817902	-1.12049	-1.85674	-0.267793	-0.141485	1.19202	-0.761862	-0.00959546			O88875	-0.653427	0.0419374	-0.867418	0.124181	-0.637549	0.0658036	-0.630877	4.20295	-0.0780501	-0.0379402	0.119679	0.114754	-0.369454	0.124056	-0.237992	1.10282	-0.825025	-0.589374	-0.551881	-0.295322	-0.333962	0.158419
Slc1a5	-1.49469	1.50478	0.449189	-1.04387	-1.80523	1.41486	0.264226	-0.295638	-1.78124	-0.0242554	0.613011	0.273702	-1.55253	0.127551	0.999864	-0.0234744	0.351144	0.68968	-0.875604	0.546797	0.0563404	1.47756	-0.600181	0.728015			Q920A9	3.61561	1.78601	0.489654	1.73942	-0.557835	-0.216471	-0.556005	-0.588646	-0.581449	-0.233966	-0.424943	-0.186774	-0.542205	-0.300427	-0.461672	-0.572688	-0.0873615	-0.30815	-0.378072	-0.573774	-0.258784	-0.0850641
Uba1	-1.35447	-0.572384	-0.243271	0.806241	-1.31853	-0.803382	0.296553	0.721519	-1.58794	-0.0315261	-0.541343	1.42308	-1.54085	0.331567	-0.712674	1.41058	-0.344782	-0.423832	1.45204	1.22128	0.0651833	-0.656144	1.4171	0.985991			Q04857	1.3075	0.785258	0.292772	4.22045	-0.460121	-0.27516	-0.454515	-0.434695	-0.384968	-0.430449	-0.431941	-0.429635	0.208926	-0.254165	-0.177793	-0.251102	-0.327347	-0.516991	-0.544238	-0.283154	-0.308142	-0.027881
Siae	2.50415	-1.53856	-0.946035	-0.64816	0.985148	-0.275577	0.727605	0.818487	-0.705277	-0.824186	0.320863	0.189122	1.06734	-0.57823	-0.147298	0.475131	-0.155512	-1.00435	-0.771829	0.944003	-0.5124	-1.51283	-0.0520453	1.64045			Q99K41	0.596657	0.0438768	1.67201	-0.269142	-1.31767	-1.11971	0.0220414	-0.629157	-0.713859	-1.22905	-1.11718	-0.375693	-0.232819	0.0686961	0.316634	2.01956	0.638359	0.967667	1.88418	0.988203	-1.29684	0.359711
Spa17	-1.17255	-0.157036	0.0307265	2.18394	-0.306374	-0.965238	0.775279	0.47453	-0.951045	-0.0536304	-0.938451	0.191804	-0.894122	-0.270242	-0.517976	0.0966345	0.183798	-0.975355	0.339753	0.556296	0.276425	-1.46269	0.763753	2.79177			A3KGW5	-1.02872	-0.951215	-1.29103	-1.1462	-0.874933	-0.765954	-0.314002	-0.587551	-0.346928	-0.504133	-1.03413	-1.27763	-0.182449	1.45917	1.00155	1.83179	0.131881	0.553788	0.357214	1.75281	0.219458	0.996042
Fam50a	0.932621	-0.278854	-0.56385	-0.0206668	-0.419601	-1.78415	0.810679	0.942747	-0.176032	0.545186	1.49304	1.17779	-1.45735	-0.0544668	-0.405331	1.61755	-1.99859	-1.05044	0.384371	1.01366	0.532614	-0.808671	0.363793	-0.796048			Q8K2P6	2.38965	2.40172	2.08715	1.76812	-0.667796	-0.492411	-0.525994	-0.330022	-0.477462	-0.473362	-0.276368	-0.364832	-0.409962	-0.427514	-0.445033	-0.554529	-0.437592	-0.505573	-0.255184	-0.39893	-0.675243	-0.44156
Emd	-1.72992	0.244931	-0.450334	0.673137	-2.0034	0.388542	-0.120923	0.40699	-2.15195	0.467343	-0.596124	0.541035	-1.52733	0.987385	-0.875543	0.749288	-0.0210262	-0.176008	0.963476	0.415781	0.898526	0.917741	1.13088	0.867495			Q80ZD3	2.19636	3.1203	1.25926	1.56787	-0.709965	-0.553193	-0.268629	-0.191409	-0.445063	-0.551853	-0.442031	-0.626137	-0.0626425	-0.426245	0.23755	-0.268341	-0.159367	-0.484259	-0.733599	-0.516575	-0.395461	-0.328788
Taco1	-1.83622	0.77697	0.523379	-0.716691	-1.83814	0.777357	0.572958	-0.177914	-0.515606	-0.455255	0.47408	1.47287	-2.35886	1.07787	-0.231716	0.0486922	0.18327	0.713573	-0.329647	0.368738	1.55697	0.0911265	-0.799223	0.621413			Q61205	0.946265	-1.00634	-0.829312	-0.500907	-0.877252	0.265954	-1.03347	-0.811692	-0.100744	-0.627869	-0.9854	-0.584806	0.555072	0.100245	-0.483515	-0.776261	2.63475	1.6824	1.34346	1.07968	-0.541779	1.16053
Sipa1l2	1.06292	0.844286	-0.641285	-0.780106	2.57988	-0.748737	-0.816976	-0.758646	1.96103	-0.415701	-0.72855	-0.411141	1.01878	-0.584438	-0.767649	0.0515008	-0.769105	-0.0218378	0.744095	0.778289	-0.959796	-0.440288	0.927108	-1.12362			Q922J6	-0.707376	-0.588909	-0.412641	-0.452514	-0.786375	-0.795892	-0.867706	-0.505474	-0.737971	-0.91947	-0.614859	-0.630198	-0.909261	-0.671447	-0.684121	-0.311577	1.43581	0.784774	2.15318	1.45406	0.918752	1.11581
Ap4e1	1.73163	-1.61519	1.52853	-1.87773	-0.437905	-0.27299	-0.357862	-1.07211	-0.188495	1.13464	0.666773	1.33869	-0.695856	0.49254	0.280659	-1.24529	1.66665	-0.333224	-0.3842	-0.605204	0.648125	0.139383	-0.473098	-0.0684559			Q8R0J4	1.15937	2.79737	2.8453	1.28469	-0.51035	-0.610024	-0.58097	-0.607572	-0.400826	-0.269382	-0.450068	-0.499499	-0.537433	-0.412848	-0.584622	-0.542378	0.094649	-0.506153	-0.477234	-0.221706	-0.521056	-0.149771
Blvra	-0.73553	0.256467	0.386484	0.0688334	-1.59833	0.218247	1.48204	1.3305	-2.22686	1.08244	0.161166	0.228884	-2.11187	0.334504	0.0427487	-0.421861	1.45479	-0.534105	-0.00428964	0.190811	1.33397	-0.442284	0.0456721	-0.542424			Q8BFQ6	3.11348	1.03705	0.458981	-0.148863	-0.811664	-0.23242	-0.871889	-0.366762	-1.02278	-0.752216	-0.813729	-0.392462	-0.239031	-0.159231	-0.562551	0.159504	-0.476611	-0.394602	2.5629	0.144961	-0.451583	-0.396258
Idh3g	-1.67354	0.926462	0.0474176	0.597679	-2.06916	-0.550441	0.951951	0.363051	-2.12417	0.484507	-0.733311	0.613386	-1.13502	1.04316	-0.394081	0.916749	1.02382	-0.121518	0.145813	1.52368	0.0836509	-0.334782	0.805329	-0.390634			Q8CE08	1.9156	1.70575	1.91788	1.20526	-0.740485	-0.72925	-0.653403	-0.748242	-0.78927	-0.734855	-0.687768	-0.750544	-0.763002	-0.727097	-0.556573	-0.60081	0.240431	0.972693	1.53201	0.941464	-0.587105	-0.575867
Ssr4	-1.59595	0.317858	-0.471527	0.703618	-2.03058	-0.0458549	-0.127196	0.310532	-1.79252	0.320655	-0.341605	1.14813	-1.99458	0.355621	-0.148242	1.30104	0.0307128	-0.0917257	0.58021	1.69181	0.242493	0.109586	0.327566	1.19994			Q921R8	2.6019	2.0534	1.09445	2.64994	-0.533962	-0.544956	-0.260291	-0.408507	-0.536529	-0.405507	-0.409689	-0.520242	-0.329497	-0.605235	-0.324177	-0.424968	-0.103808	-0.419572	-0.546907	-0.437335	-0.49038	-0.394028
Bcap31	-1.17574	0.0523635	-0.214235	1.88529	-1.21795	-0.447467	0.0996098	1.62313	-1.24227	-1.13723	-0.560633	0.810813	-1.00417	-0.612224	0.732812	0.391769	0.195394	-0.885395	1.76568	0.455227	-0.860942	-0.754798	1.3148	0.786172			P35329	3.23313	2.39812	0.997724	1.41055	-0.539813	-0.54806	-0.515693	-0.338449	-0.297565	-0.196406	-0.0604988	-0.405652	-0.632556	-0.611749	-0.486569	-0.602606	-0.210765	-0.152494	-0.312443	-0.579473	-0.484979	-0.241222
Fam98a	-1.15054	1.64736	-0.154022	-0.235411	-0.749913	-0.205503	0.59453	-0.26544	-1.93492	-0.579125	-0.0833937	1.00779	-2.07441	-0.633345	0.508272	-0.0516737	0.743513	0.773703	0.371011	2.48263	0.347311	-0.40644	-0.131011	0.179026			Q9DBX3	3.13861	1.55004	1.39037	1.94217	-0.560927	-0.425197	-0.626372	-0.604927	-0.642822	-0.54144	-0.215848	-0.547051	0.418444	0.427901	-0.369075	-0.654359	-0.286303	-0.558112	-0.5011	-0.323304	-0.595302	-0.33539
Kmt2a	2.32374	-0.45934	-0.447817	-0.607633	2.80968	-0.369916	-0.427755	-0.44294	1.58121	-0.416617	-0.347824	-0.469501	1.83659	-0.439867	-0.292127	-0.476775	-0.378286	-0.352779	-0.470411	-0.538933	-0.292514	-0.404338	-0.640986	-0.274865			P06684	3.88836	0.532942	-0.586943	2.04968	-0.551798	-0.473923	0.0553354	-0.409037	-0.419092	-0.069311	0.095772	-0.724733	-0.342392	-0.579656	-0.283337	-0.0808377	-0.196982	-0.629005	-0.345858	-0.631501	0.157228	0.0249407
Ift46	0.585782	0.960617	-0.759033	0.924085	-1.16784	-0.699004	-0.134881	0.506924	-0.209497	-0.895773	-0.380998	0.233497	0.280429	-0.66684	0.0281171	0.369045	-0.285707	-0.524012	1.37096	3.23821	-1.00851	-1.24128	0.46346	-0.987757			P08226	3.47898	1.91811	0.0939634	1.24797	-0.539197	-0.48825	-0.570101	1.25145	-0.432866	-0.45419	-0.514612	-0.426761	-0.568985	-0.0735358	-0.578915	0.00975726	0.0769079	-0.582391	-0.615722	-0.446683	-0.465486	-0.381592
Cd3g	2.94982	-0.144408	-0.332821	-0.63342	2.34926	-0.757711	-0.562506	-0.392531	1.74148	-0.406178	-0.516632	-0.487476	1.28247	-0.623311	-0.776785	-0.194247	-0.238582	-0.247754	-0.390166	-0.318879	-0.247983	-0.425496	-0.227511	-0.398629			P33896	2.9897	2.0164	1.78529	1.45102	-0.58071	-0.290702	-0.588763	-0.708807	-0.419684	-0.565044	-0.603345	0.194958	-0.67071	-0.329636	-0.173345	-0.683211	-0.251848	-0.397081	-0.437403	0.161994	-0.669307	-0.568295
Trappc6a	-0.928947	0.167632	0.637206	-0.339334	-1.34182	-0.389475	1.02061	-0.619833	-1.49382	1.13488	-0.174896	0.785424	-1.86346	0.858472	-0.42114	1.48769	1.63702	-0.178717	1.05985	-0.444868	0.585123	-0.830021	0.902812	-1.25039			P02798	1.11421	-0.1888	-0.217701	0.719173	-0.592319	-0.610449	-0.552989	-0.642532	-0.398782	-0.577658	-0.505459	-0.424346	-0.504715	-0.606946	-0.557303	-0.522591	2.75709	2.31601	1.6514	0.703812	-0.580527	-0.571526
Supt6	-1.14004	0.865044	1.80874	1.14858	0.192918	0.0296614	1.09582	-0.0691643	-1.44134	0.900992	-0.649476	-1.34735	-1.58493	0.945937	-1.35413	-0.286704	0.790403	-0.979507	-0.827024	0.916483	1.05136	0.426975	-0.521405	0.0281628			Q9CRA0	2.20558	2.40119	2.83591	0.810165	-0.591813	-0.47749	-0.443093	-0.52741	-0.590103	-0.354078	-0.392839	-0.342921	-0.562462	-0.375921	-0.540118	-0.398564	-0.387744	-0.327579	-0.224596	-0.254333	-0.552652	-0.372672
Spag5	-1.95621	0.23947	-0.396434	0.451952	-1.95645	1.31018	0.186283	0.942306	-1.90502	-0.395301	1.18684	0.270562	-1.82618	-0.122041	0.377986	0.524666	0.150762	-0.165215	0.501711	0.192743	-0.0390899	1.59099	0.291827	0.543665			Q6ZPI3	-0.221755	-0.273776	0.358711	4.65335	-0.266057	-0.25752	-0.297666	-0.263269	-0.248316	-0.242497	-0.285452	-0.142543	-0.273424	-0.279461	-0.180268	-0.0698422	-0.192143	-0.225864	-0.20014	-0.201804	-0.276716	-0.231381
Unc119	-0.162763	-0.376636	0.722317	0.427165	0.110427	0.998995	-0.157569	1.60324	-0.642722	-0.848947	0.707488	0.55994	-1.20129	-1.16475	1.02147	-0.0918322	-1.77016	-1.72029	1.71497	1.30801	-0.806826	-0.483461	0.854946	-0.601709			Q9DBW0	2.83295	1.11676	2.47255	0.823316	-0.829446	0.536575	0.638321	-0.594454	-0.681046	-0.876438	-0.426887	-0.92993	-0.169092	0.025197	0.034943	-0.598335	-0.203075	0.103055	-0.116996	-0.167898	-1.00298	-0.427132
Rab34	-1.53138	-0.371315	0.012148	-0.837094	-1.53138	-0.584272	0.482867	-0.978137	-1.53138	0.614807	1.06371	1.34864	-1.53138	0.466504	1.16661	1.52227	-0.0983395	0.509885	-0.416078	0.390611	0.124185	1.40346	-0.683589	0.988666			Q8CIW6	0.0186742	-1.50675	-0.440862	-0.211214	-1.19909	-1.38202	-0.927284	1.25887	-0.473927	0.165973	-0.824775	-0.540624	-1.08272	0.595849	-0.826221	0.457915	1.87089	0.334289	1.38508	2.26474	0.174216	0.0513381
Sdf2	1.25468	0.149127	-0.101987	0.828691	-0.132315	-0.683746	-0.0192554	1.64461	0.0855158	0.854576	-1.32733	0.762157	-0.646087	-0.635616	-1.10348	1.18596	-0.188478	-1.64936	1.66061	-0.103332	-0.997723	-0.865781	1.37824	-1.34967			Q3V3F6	-0.247561	0.170594	2.9127	-0.582491	-0.749985	-1.08165	-0.681844	1.12478	-0.768583	-0.637124	-0.870665	1.0272	-0.910102	0.86876	1.3131	0.348078	-0.861611	0.427187	-0.211744	0.354296	-1.09175	1.23009
Ccne1	-1.89561	0.713505	-0.184405	0.504075	-2.00403	1.1454	1.08048	0.0129047	-1.81808	-0.364735	1.23907	0.0165095	-1.91989	1.014	0.808088	-0.218563	-0.256771	0.134903	-0.248115	0.288193	0.337592	1.03167	0.0204765	0.563328			Q64523	0.446444	4.25328	0.623094	1.24013	-0.702604	-0.423629	-0.509077	-0.25771	-0.536614	-0.334875	-0.357226	-0.253541	-0.481753	-0.464839	-0.163127	-0.111095	-0.440392	-0.229586	-0.0364565	-0.195803	-0.531619	-0.166899
Hsf2bp	-0.943515	1.16002	0.861014	-0.392727	-0.594215	1.46082	0.285661	-0.943515	0.911183	-0.0922158	-0.310064	-0.657921	-0.943515	-0.943515	3.05181	-0.136015	0.477548	-0.354656	-0.399032	-0.943515	1.1579	-0.395693	-0.943515	-0.372319			P14873	-0.974509	-0.113576	-0.65573	-0.517939	-0.459065	-0.917184	-0.909492	0.252682	0.133306	-0.322516	-0.251751	0.018789	-0.947472	-0.344316	-1.06505	0.156173	1.50943	2.18063	2.15428	2.1055	0.277239	-0.0268077
Bbc3	-0.413831	0.667646	-0.127509	-1.20373	1.37493	0.547839	-0.0614269	-1.26668	2.67844	0.192331	-0.0205513	-0.509203	1.82355	0.165748	-0.314952	-0.245287	0.261249	0.152802	-1.65213	-0.664098	0.0944219	0.66779	-1.31188	-0.83547			A2AJL3	0.823246	0.452012	2.21965	0.0975155	-0.552642	-0.149581	-0.901623	-0.725782	-1.05417	0.559143	-1.30057	0.856127	-1.52971	-0.104508	-1.29513	-0.367229	0.337875	-0.575364	0.00204999	-0.202697	1.26974	2.16327
Psmc3	-1.80681	0.860094	1.12151	0.25402	-1.67309	-0.165275	1.16371	-0.30829	-1.98092	0.789483	1.1614	-0.650067	-2.0272	0.796672	-0.304533	-0.0445291	0.893435	0.134294	0.877847	0.59468	0.294388	-0.214785	0.380782	-0.146821			Q5SX19	-0.678499	1.73923	0.313006	2.37899	-0.124415	-0.834747	1.37083	0.708188	0.098252	-1.13714	-0.402578	0.580912	-0.656625	-0.860966	-0.605827	-1.22671	-1.20389	-0.512944	-0.629793	0.223677	0.370907	1.80546
Acp2	0.350621	0.944952	-0.00587406	-1.48353	-2.03001	1.50584	-0.143673	0.196961	-0.462224	-0.28367	0.0292018	0.314627	-1.57989	-0.0464501	-1.81637	0.125265	1.64767	-0.182447	0.899083	0.744485	1.65342	-0.377225	0.265521	-0.266284			Q9Z0L1	3.07749	0.997746	2.09036	1.90247	-0.781631	-0.425665	0.0824818	-0.366266	-0.410303	-0.55751	-0.801382	-0.52886	-0.436564	-0.535858	-0.158866	0.0978875	-0.159995	-0.23808	-0.533088	-0.0319683	-0.566307	-0.615215
Rapsn	-1.33241	0.731396	-0.0678058	-0.251641	-0.647005	1.61625	0.114743	0.390022	-0.725856	-0.218783	0.532052	-0.211609	-1.33241	0.0812379	-0.212451	-0.804246	-1.05357	-0.754675	0.00308795	2.25786	0.213881	0.817492	2.18686	-1.33241			Q9R257	2.88106	1.4199	1.75063	2.38717	-0.55763	-0.495943	-0.564388	-0.564714	-0.426366	-0.537837	-0.643009	-0.547271	-0.450226	-0.371602	-0.403697	-0.429241	-0.327991	-0.324609	-0.180386	-0.145188	-0.385854	-0.240408
Slc39a13	1.15066	1.50094	0.553288	0.982912	-0.725825	0.150412	-2.06982	-0.713722	1.06527	-0.406328	1.58851	0.181339	1.06581	-1.90064	-0.77141	-0.721722	0.922839	0.0852782	0.0301546	-0.208827	-0.0781421	-0.863072	0.332185	-1.15009			P39876	2.21873	2.86096	0.734265	2.42251	-0.478619	-0.528555	-0.391884	-0.457858	-0.496054	-0.391317	-0.365029	-0.484803	-0.44927	-0.474291	-0.413927	-0.323041	-0.363981	-0.435584	-0.325448	-0.343076	-0.497803	-0.290583
Celf2	1.33978	-0.806732	-0.281434	-1.60637	1.92591	0.59158	-0.551831	-1.08887	1.15151	-0.348562	-0.610662	0.832767	1.7034	-0.31244	-0.315295	0.769511	0.52502	-0.600656	-1.13423	-1.42803	0.608024	-0.301049	-0.957039	0.895702			Q7M760	-0.244616	-0.564622	-0.67569	-0.507517	-0.333802	1.75939	-0.60893	-0.396741	-0.790926	1.61343	-0.441276	-0.379765	-0.78267	2.36487	-0.899938	-0.656661	0.599119	0.565946	-1.13913	0.205785	1.51767	1.21546
Ddb2	1.00004	0.539675	-0.682387	-0.0936821	2.19549	0.61391	-0.754138	-0.687026	1.2791	-0.660742	-0.423618	-0.46872	3.03871	-0.413377	0.0459063	-0.254854	-0.892911	-0.00619027	-0.644431	-1.0591	-0.49708	-0.370272	-0.476234	-0.328067			P82343	2.17666	0.867701	2.17989	1.45577	-1.35613	-1.27614	-1.15112	-0.975285	-1.24307	-0.909003	-0.537573	-1.04988	0.183845	0.622582	0.0443683	0.197241	0.204009	0.397301	0.139394	0.171396	0.372484	-0.201217
Sf3a1	-1.98408	0.190304	1.01243	0.446798	-1.48987	-0.104257	2.00092	-0.45664	-1.34825	0.840495	-0.0644778	0.122568	-2.40566	0.373304	0.173004	0.720422	-0.445476	0.114706	1.00936	-0.050425	0.530136	-0.224729	0.863402	0.176019			Q8VHK1	-0.416049	0.956753	-0.411072	0.174565	-1.14837	-0.602967	-0.786583	-0.744131	-0.487456	-0.534815	-0.931367	-0.993851	-0.588697	-0.31863	-0.545412	-0.558482	2.09462	1.10709	2.73173	1.47109	0.336687	0.2031
Stat6	-0.257353	1.90643	-0.692319	1.17858	0.523408	0.376093	-1.11925	1.54894	0.028292	-1.28837	1.99735	-0.437597	-0.375192	-1.04831	-0.114168	-1.8447	-0.954474	-0.431638	-0.233189	0.558493	0.201803	1.06079	-0.474026	-0.109603			Q3U4N7	2.3406	2.04956	2.42238	1.8978	-0.466044	-0.447219	-0.398348	-0.497023	-0.455435	-0.399394	-0.494917	-0.513081	-0.485023	-0.424372	-0.433165	-0.493217	-0.457936	-0.452907	-0.460975	-0.398207	-0.331818	-0.299445
Napsa	3.67543	-0.591247	0.193088	-0.591247	0.471513	-0.591247	-0.217266	0.298994	-0.591247	0.272123	-0.591247	-0.156781	1.49902	-0.152859	-0.591247	-0.181772	1.57057	-0.591247	-0.177095	-0.591247	-0.591247	-0.591247	-0.591247	-0.591247			Q6DID7	2.64162	1.93204	2.33864	1.73653	-0.536934	-0.54442	-0.376714	-0.444582	-0.448406	-0.366797	-0.364153	-0.372146	-0.475542	-0.413837	-0.403708	-0.479135	-0.517156	-0.458682	-0.385548	-0.440539	-0.35231	-0.463384
Vrk3	2.36514	-0.73262	-0.536365	-0.0249067	2.82601	-0.466973	-0.678873	-0.651991	1.07375	-0.405979	-0.758615	-0.282799	1.9146	-0.154766	-0.671615	-0.020484	-0.442977	-0.647012	-0.263239	0.0448528	-0.626218	-0.181507	-0.472272	-0.205138			Q6P6J4	-1.44693	-1.4654	-1.09219	-1.82043	-1.05404	0.361668	0.248949	-0.880861	0.780446	1.41412	-0.135425	0.215886	-0.818535	0.64065	-0.00174343	0.766412	-0.863705	1.39351	0.125835	1.91192	0.770381	-0.0620958
Smg9	2.76061	-0.153496	-0.912173	0.292971	1.88135	-0.199479	0.304505	-1.33912	0.24453	0.113373	0.505136	-1.18915	1.81	0.418858	-0.487219	-0.514164	0.0298599	0.11793	-0.157144	-1.2935	-0.0749168	-0.73355	-0.763627	-0.661591			P22387	-0.606495	0.297035	-0.497535	-0.438999	-0.486485	-0.456538	-0.405363	-0.538293	-0.68519	-0.353852	-0.336114	-0.43149	2.1424	2.37769	2.39319	1.62236	-0.538888	-0.40156	-0.597753	-0.584171	-0.457022	-0.387313
Paxip1	-1.28663	0.660329	-0.448985	-0.233036	-0.600303	0.374384	0.626937	1.04511	-2.79143	-0.459611	-0.251057	0.460217	-2.13077	0.258113	1.49793	0.270636	0.299173	-0.194755	0.269851	0.938335	0.525385	-0.34204	0.105086	1.40714			Q9Z0R4	-1.48945	1.01114	1.43562	1.59428	-1.11894	-0.106146	-0.72075	1.50607	-1.23338	-0.624317	-0.0492645	-0.0801912	-0.906234	0.0832577	-1.73631	-0.45905	-0.296906	-0.0312628	-0.869678	1.06287	1.05565	0.0830864
Rmnd5a	1.35908	-0.894741	-0.732847	-0.94977	0.815908	-0.60584	-0.579241	0.584904	1.02858	-0.347456	0.719834	2.3919	0.512947	-1.11473	0.00471071	1.28218	-0.294856	-0.66708	-1.29852	-0.459851	-0.985214	-0.781179	-0.522284	1.53355			Q99JA4	-0.484277	-0.448658	-0.408511	-0.537563	-0.577606	-0.373757	-0.434885	-0.363999	-0.546303	-0.497119	-0.477131	-0.443467	-0.50175	-0.460599	-0.524167	-0.515355	2.78268	1.88848	1.95564	1.95075	0.0870736	-0.276219
Mov10	-0.593841	-0.448749	-1.04895	0.0826609	-0.0209874	-0.718012	-1.36639	1.18418	1.1959	0.851877	-1.17083	2.2887	0.419267	-0.37512	-1.72967	2.03944	-0.0844364	0.0672512	0.133414	0.310949	0.346749	-0.986687	-0.0654812	-0.311247			P11798	1.69135	1.63444	1.22982	3.20708	-0.453607	-0.532598	-0.667049	-0.729443	-0.823772	-0.144237	-0.826321	-0.24985	0.00947719	-0.696583	-0.701465	-0.434349	0.0300443	-0.240811	-0.829039	0.494512	-0.177968	0.17702
Ppm1j	1.02299	-0.745098	-1.32392	1.22002	-0.211498	-1.17337	-1.00573	1.89928	-0.352479	0.554138	-1.43697	0.817458	-0.834396	0.205924	-0.686058	1.51407	0.0587101	-0.920487	1.42839	0.702765	-0.515406	-0.95648	0.922629	-0.184495			Q05A80	-0.593999	-0.537824	1.0408	4.21253	-0.339826	-0.373174	-0.196944	-0.238428	-0.611407	0.0272894	-0.492187	-0.478832	0.0168257	-0.0135345	0.139351	-0.0933244	-0.618262	0.0670292	-0.22845	-0.0739172	-0.587495	-0.499382
Rhoc	-0.652636	-1.11977	-0.776279	0.103379	-0.809487	-0.318863	-0.573835	1.99917	-0.570598	0.0145322	-0.275736	0.529221	-0.814633	0.800085	-1.11977	0.553917	-0.867304	-0.335152	2.7495	0.234643	-0.186437	-0.876455	1.40272	0.90978			Q7TNU6	1.27976	0.276912	1.18271	4.16044	-0.319188	-0.378066	-0.487187	-0.105328	-0.484753	-0.352568	-0.472881	-0.336649	-0.358526	-0.224436	-0.168198	-0.296732	-0.386477	-0.261762	-0.4704	-0.428646	-0.306938	-0.344535
Ppard	-0.194182	-1.19851	-0.0405147	0.436442	-1.10288	-0.681775	0.413303	-0.0567078	-1.16398	-0.127551	0.318295	1.44162	-0.829232	-0.0922093	-0.441627	3.3024	-0.0425507	-0.716796	0.949868	1.09068	-0.973978	-0.677421	0.336517	0.0507746			Q9QXM0	4.07891	0.563696	-0.181819	-0.167387	-0.430265	-0.355242	-0.465994	0.039778	-0.662594	0.697898	0.548851	0.070017	-0.18645	-0.754399	0.0526509	-0.287955	-0.749688	-0.772509	0.925449	-0.158571	0.172452	-0.816442
Def6	2.38858	-0.467985	0.0106151	-0.788167	1.65361	-1.07976	-0.066866	-0.327891	-0.393926	-0.438964	-1.1465	1.48108	0.00813078	-0.281464	-1.83407	1.90437	-0.0306044	-0.200553	0.694	-0.226589	0.179842	-0.902541	-0.274887	0.140546			Q3USB7	3.38466	1.31277	1.88165	1.12867	-0.660365	-0.297443	-0.65775	-0.764645	-0.769317	-0.374923	-0.166816	-0.516484	0.279927	-0.0196964	0.0198278	-0.403528	-0.847685	-0.501458	-0.58726	-0.847405	-0.123916	0.0335289
Metrn	-0.86421	-0.374384	1.02017	0.352555	-2.04224	0.129767	0.159568	-0.599758	-1.51623	-0.188183	-0.601474	0.865568	-2.14955	1.22006	-0.173755	0.583797	1.08643	0.236237	1.53443	-0.510037	1.38476	0.489052	0.44843	-0.491012			Q91ZR3	1.96648	1.67852	2.40644	2.09287	-0.789151	-0.527227	-0.680161	-0.636111	-0.493227	-0.187446	-0.812911	-0.416827	-0.609172	-0.534202	0.079371	-0.10746	-0.688153	-0.755487	0.140916	-0.532037	-0.813407	-0.431469
Lmf1	0.0878919	0.0879182	0.0427626	1.70565	-1.64266	2.3931	-0.466019	-0.934425	-1.53937	-0.662236	0.212317	0.912254	-1.46401	0.466917	-1.27872	1.02717	-0.0370293	0.3639	0.915092	0.456094	0.373378	-0.116035	-0.251746	-0.652204			Q6P068	1.81614	1.91702	2.04496	2.51071	-0.557812	-0.631166	-0.389743	-0.500574	-0.593757	-0.505907	-0.563138	-0.69593	-0.606102	-0.575074	-0.592169	-0.654858	-0.48961	-0.764672	-0.494102	-0.270114	0.299561	-0.0233867
Ciao3	2.58918	1.48163	-0.0747929	-1.34967	-1.1137	1.00755	-0.25944	0.462846	-0.584161	-1.26737	-1.38815	-0.0463484	-1.16251	-0.414791	0.351356	-0.654972	-0.0657522	-0.74914	0.530692	0.225407	0.185102	0.943434	1.39991	-0.0463018			Q8BTG6	-0.848229	0.533008	0.114187	-0.996164	-0.930165	1.05323	-0.782684	-0.736446	-0.280173	1.91756	-0.580288	-0.853914	0.796188	1.64004	-0.986374	-0.964101	1.55348	-0.00151273	-0.731938	0.435032	1.60187	0.779784
Angptl4	-1.77434	0.303381	-0.478061	-0.587369	-1.64888	0.168703	0.962887	-0.303029	-1.55229	0.977542	0.500852	-0.440825	-1.52758	0.0887319	0.890689	-0.13082	1.69644	-0.0823172	1.15912	-0.0218687	1.1504	1.57064	-0.378615	-0.543389			Q811B1	3.22448	1.80293	1.52678	1.14432	-0.262983	-0.0184885	-0.266358	-0.68706	-0.506944	-0.0847483	-0.646682	-0.0663367	-0.235034	0.0625962	-0.435454	-0.539966	-0.775711	-0.750744	-0.89596	-0.820045	-0.844111	0.499886
Dbf4	-2.49688	-0.0457535	1.30062	-1.12577	-1.23615	0.244408	0.856314	-0.272122	-0.879329	1.03565	1.96796	0.93668	-1.00543	0.0693108	0.128313	0.0480938	0.716494	0.564497	-0.375513	-1.06192	0.297891	0.340279	-0.862211	0.854568			P15975	-0.494317	1.68709	1.00466	-0.717217	-1.32356	-0.406494	0.236784	-0.0605913	-1.48897	0.777341	0.918064	-1.51854	-1.09496	0.649722	0.810108	0.266733	0.846783	1.71963	-1.06588	0.484772	-0.0648718	0.733208
Daxx	0.738691	1.11164	-1.18929	-0.11713	1.39025	-0.0992677	-0.951721	-1.28695	0.188075	0.952165	-1.22551	-0.653869	0.415394	1.3829	-0.91117	-1.43057	0.830924	-0.0571731	-0.849968	-0.707045	1.81345	1.40134	-0.31517	-0.430005			Q9QXE4	1.38069	1.1403	0.372654	3.85155	-0.241778	-0.586216	-0.170125	-0.379897	-0.667025	-0.554313	-0.31172	-0.520127	-0.527453	-0.614652	-0.179627	-0.609624	-0.537991	-0.332795	-0.599649	-0.663646	0.225361	0.164002
Cd320	-1.19249	0.678184	0.22464	-0.775614	-1.46791	1.20653	1.66074	-1.0086	-1.60066	0.736436	1.21014	-0.287123	-1.38604	0.552702	0.751555	-0.591369	1.03652	-0.236532	0.486727	-0.811279	1.63274	0.216325	-0.599845	-0.435776			Q3T9X0	1.64162	2.11598	2.05862	2.73857	-0.512374	-0.507104	-0.282722	-0.455603	-0.541412	-0.421951	-0.491858	-0.257722	-0.652712	-0.37166	-0.564654	-0.401027	-0.542465	-0.410964	-0.273205	-0.0273033	-0.581456	-0.562337
Ipo4	-1.36315	1.74163	0.369661	0.183	-1.52181	-0.160494	1.08631	-0.230261	-1.08064	0.190617	1.0016	-1.04426	-2.3978	-0.184768	0.708902	-0.672452	1.44339	0.47539	-0.0105466	0.324581	0.814244	-0.634952	0.919114	0.0426985			Q6PAM0	4.077	0.883708	-0.182904	-0.030201	-1.02187	-0.80796	-0.935694	0.307023	-0.599722	-0.484315	-0.386772	-0.423618	-0.251643	-0.856826	-0.586337	-0.402677	0.197216	0.308502	0.263984	0.513992	0.21889	0.326621
Tm9sf1	2.28358	-1.5308	-0.808867	-0.986139	1.93731	1.38375	0.064911	-0.921032	0.311285	-1.22292	-0.230424	0.133256	0.571581	-0.392507	-0.408358	0.51823	0.391688	0.200126	-1.25563	0.856755	-1.28278	0.0448257	-0.33151	0.673684			P41136	-0.769488	-0.94736	-0.971022	-1.02302	-0.985216	-0.642238	-0.419849	-0.891891	-0.425909	-0.59491	-0.646717	-0.695174	0.667505	1.36896	2.20529	0.97195	1.17635	1.41491	1.50551	1.14988	-0.577823	-0.173106
Irf9	2.72671	0.340853	-0.917823	-0.751946	1.94036	-0.285434	-0.698698	-0.855675	0.982992	-0.0388523	-0.691137	-0.566474	1.56729	0.497161	-0.812903	-0.713454	0.40703	0.0677528	-0.893596	-0.758162	0.861744	0.0391585	-0.726788	-0.720107			P21812	2.89864	0.518412	2.80965	0.56204	-0.937147	-0.262349	-0.672254	-0.0729438	-0.849241	-0.907765	0.131958	-0.205831	-0.290562	0.776225	-0.461547	-0.4924	-0.407045	0.290095	-0.422385	-0.643507	0.255503	-0.361176
Gmpr2	-1.12942	0.390915	-0.503354	0.135742	-2.0879	-0.483748	0.118049	0.0333027	-1.79453	1.07083	-0.0414848	0.246962	-1.67522	0.346476	-1.59401	0.868233	1.2883	0.343291	0.910901	0.609108	0.192354	0.391071	0.984795	1.37933			Q8K4Q7	-0.118253	0.0647255	-0.0374096	1.06706	-0.884066	-0.633424	-1.19477	-0.0496272	-0.848675	-0.541391	-1.60012	1.10256	-0.264813	-0.516355	-0.576331	0.74567	-0.46876	-0.742421	-0.143514	0.713602	0.101168	0.0561829
Mdp1	2.57006	-0.530388	-0.838666	-0.629495	2.25422	-0.129247	-0.781911	0.196744	1.52437	0.647801	-1.20149	0.232465	-0.24951	-0.584835	-0.931974	0.442855	-0.423148	-0.773091	0.294937	-0.424698	-0.0907366	-0.874771	1.0703	-0.769774			Q80TZ3	2.46955	2.8313	0.872996	1.30902	-0.791123	-0.639011	-0.682079	-0.702212	-0.854781	-0.493764	-0.606406	-0.269918	-0.56219	-0.528243	-0.746854	0.0517604	-0.221408	-0.240213	0.770107	0.549984	-0.761053	-0.0807684
Dhrs1	-0.246793	-0.396274	-0.202783	1.37023	-0.848066	-0.588344	-0.0907001	1.50226	-1.1486	-0.471219	0.149056	-0.280359	-1.22908	-0.420772	-0.585686	0.123386	-0.348027	-0.486251	2.7567	0.273801	-0.677659	-0.632148	2.20964	0.267689			Q5U465	1.21579	2.01257	2.59009	2.30541	0.05504	0.0454615	-0.256831	-0.227039	0.192714	-0.72562	-0.663721	-0.597691	-0.291173	-0.840594	-0.302696	-0.621884	-0.882252	-0.73997	-0.709764	-0.636013	-0.614943	-0.169026
Tmem161a	-1.38697	1.97157	-0.692751	-1.28402	-1.48905	0.260496	0.718952	-0.321556	-1.52265	-0.523077	0.684287	-0.497044	-1.00642	1.18109	1.05153	-0.24315	-0.0752117	1.53453	0.581551	0.489135	0.0607209	1.3932	-0.462106	-0.423053			Q8C208	0.0587845	0.0641704	-0.361765	-0.0209483	-0.823418	-0.801074	-0.758675	-0.709573	-0.684972	-0.734739	-0.705579	-0.666669	-0.702836	-0.763794	-0.774073	-0.720304	0.382306	0.342457	0.345042	0.200958	1.91004	1.39576
Armc6	-1.32233	1.26324	-0.395593	1.42555	-1.68486	0.722434	0.534306	-0.959728	-1.31587	-0.412058	-1.0777	-0.106878	-0.985834	-0.187158	0.38103	0.144102	0.370619	1.06771	-0.763369	2.4384	0.358754	-0.47291	0.399232	0.578904			Q9DCM4	0.468863	-0.962436	0.636	-0.497094	-1.08884	-0.983804	1.73864	0.0267357	0.699397	-0.0134567	1.14033	0.24412	-1.07872	-1.64814	-1.83692	-0.282653	-0.981408	0.0673441	0.866512	1.85751	0.3582	1.22785
Borcs8	0.93135	-1.23289	-0.659969	0.0998197	1.32327	-1.05881	1.05917	-1.09559	2.08181	-0.917506	0.726952	1.62676	0.730544	-0.782521	0.412507	0.0421569	-0.147492	-1.08711	-0.139448	1.07944	-0.423336	-1.18211	-0.259007	-1.128			Q8VD57	-1.19762	1.03116	-0.387822	2.01499	0.0347826	-0.998974	0.809058	1.72461	-0.0253249	-0.816528	1.28535	-0.312175	-0.538375	-0.423974	0.77911	-0.338149	-0.955842	-1.09427	-1.41724	-1.38128	-0.080129	0.68529
Snx9	-1.09504	2.31446	0.0498382	-0.973353	-1.30813	0.883958	-0.162558	-0.596747	-1.18287	0.819094	1.25868	-0.613775	-1.30813	0.735352	0.195176	-0.544646	0.592107	1.3166	-0.977185	-0.0724484	1.24641	0.689717	-0.884194	-0.382312			P61969	-0.31847	-0.141169	-1.34726	-1.55909	-0.673748	-0.765875	-0.478915	-0.287707	-0.401916	-0.480647	0.0319554	0.0683453	0.738173	-0.142149	-1.00663	0.59675	0.632586	-1.07167	0.398723	1.00303	1.2529	3.06765
Ranbp3	2.42106	-0.747448	-1.20141	0.249249	1.09643	-1.02544	0.245725	-0.468867	0.251868	-1.28202	-1.07151	-0.0627434	1.38303	-0.68038	-0.860535	-0.133025	-0.221372	0.655096	-0.764307	0.596679	-1.11761	-0.0362749	1.51278	1.26102			Q07968	2.24773	1.73024	2.23363	2.48505	-0.417891	-0.451921	-0.384381	-0.440006	-0.441413	-0.445437	-0.438425	-0.414308	-0.444208	-0.43185	-0.424923	-0.457275	-0.429723	-0.447941	-0.461391	-0.453026	-0.395564	-0.452407
Ndufa11	-1.02549	0.834329	-0.0529644	0.308723	-1.92286	-0.561805	0.059052	0.570817	-1.75635	-0.078364	-0.784854	1.52592	-1.95543	-0.411204	0.719635	0.6532	0.00494177	-0.73622	1.29754	1.53323	0.543732	-0.111278	0.829725	0.515968			P23336	-1.03775	-1.6276	-0.817905	-1.28623	-0.338845	-0.610896	0.920213	-0.965288	1.44354	-0.298144	0.0126582	-0.0466121	-0.42184	-0.249322	-0.205769	-0.68947	0.121165	0.169585	1.15538	0.199923	0.179597	3.06893
Nr2f6	-1.24093	0.954944	2.28359	-0.389834	-0.618142	1.35866	0.551302	0.226143	-1.31514	0.416828	0.965639	0.94263	-1.86831	-1.35262	0.174474	-0.182424	0.166118	-1.34142	-0.65035	0.314546	-0.693142	0.582549	0.538841	0.176034			Q9QXT9	-0.772994	-0.990065	1.15149	-0.969009	-1.84349	0.0884248	-0.835846	0.464823	0.380476	0.297155	0.506679	0.891502	-0.336565	-1.17644	0.75961	2.39997	-0.444373	-0.0396071	-0.334093	1.13129	-1.48978	-0.240821
Use1	1.9843	-0.0195219	-0.92176	-0.467598	1.80833	-0.428537	-0.611298	-0.272209	2.51412	-0.546835	-0.359714	-0.514545	2.19057	-0.201242	-0.756621	-0.712326	-0.380763	-0.328174	-0.215419	-0.730726	-0.192979	-0.0984344	-0.311749	-0.42688			Q9JLY0	0.0689563	-1.47311	-1.34263	-0.562108	-1.21115	0.370726	-0.327992	-0.577311	-0.32264	-1.54368	-1.73656	-0.565902	0.386972	0.394716	1.12883	1.4432	1.01682	0.0563577	1.10165	0.962249	-0.42522	0.856787
Ocel1	2.74083	-0.174881	-0.211608	0.241083	0.648245	-0.620996	0.725449	-1.35403	1.62334	-0.363575	-0.544085	-0.522374	1.62382	0.347359	-0.0149268	0.828893	-0.360924	-1.69949	0.0531396	-0.962368	-0.644906	-0.747559	0.0815796	-0.692017			D3YYU8	-0.286881	-0.299711	-0.255307	-0.406025	-0.580752	-0.48104	-0.481849	-0.563145	-0.506937	-0.484634	-0.521327	-0.466582	-0.346883	-0.20107	-0.506286	-0.415222	2.89588	2.46695	1.49305	1.59036	-0.410638	-0.378887
Braf	1.62169	-1.94872	-0.728112	0.232797	1.83673	0.259225	-0.767773	-1.20407	1.08481	0.104948	-0.392293	0.651721	1.69329	-0.322468	-0.971226	0.331458	-0.174315	-0.404122	-0.535482	-1.41882	0.242604	0.487868	-0.808311	1.12858			Q8K4B2	2.85395	1.35805	2.50298	1.74935	-0.417919	-0.426332	-0.469253	-0.350958	-0.505238	-0.451891	-0.401693	-0.291714	-0.466041	-0.478253	-0.442635	-0.410743	-0.463562	-0.495463	-0.51009	-0.255736	-0.491592	-0.424907
Ndufb2	-1.27146	-0.00397174	0.863114	0.66673	-1.23822	-0.511781	0.353961	-0.927125	-1.44117	-0.105709	-0.213046	1.01408	-2.19406	0.246595	0.0789513	2.4915	1.05942	-0.568808	-0.0773358	0.809609	0.299021	-0.50469	0.693169	0.481223			Q01149	3.75759	0.140381	-0.0933329	2.46274	-0.21509	-0.440191	-0.354532	-0.404129	0.113353	-0.368163	-0.562366	-0.421615	-0.296067	-0.12911	-0.525205	-0.0543697	-0.339065	-0.500445	0.0364341	0.0369339	-0.467037	-0.554314
Hltf	2.06765	-1.56051	-0.170257	-1.20089	1.78326	0.297127	-0.677255	-0.504927	2.03475	-0.42821	-0.707285	0.241726	1.61401	0.26618	-0.608035	0.369599	-0.779047	-0.266937	0.297661	-1.06495	-0.277733	-0.787756	-0.262034	0.323858			P82198	2.56469	1.98403	1.41745	2.5409	-0.621532	-0.471905	-0.61247	-0.315467	-0.421576	-0.421782	-0.568697	-0.46686	-0.620532	-0.559764	-0.335759	-0.47439	-0.374395	-0.448505	-0.472966	-0.20617	-0.177283	-0.117548
Prpf6	0.898282	-0.215523	2.02791	-0.736281	-0.239439	-1.49627	1.29323	-0.851566	-0.416724	1.4387	-1.42668	-0.0847134	-1.32348	0.74622	-0.805524	1.28885	0.0732719	0.563759	0.78855	0.00818176	-0.0903169	-1.40977	0.674837	-0.70549			P59281	-1.41803	0.56106	0.39336	-1.34171	-0.620316	-0.375052	-0.0958794	-0.63315	-0.370141	-0.2977	-1.53514	-0.807109	0.521352	-0.985898	-0.0769751	0.502577	1.20085	-0.711122	1.08135	2.55785	0.304552	0.212473
Rgs19	1.9473	-0.972726	0.449322	-0.281744	1.04422	-2.03394	-0.346663	-0.216496	-0.0423437	0.82727	0.0378818	1.15498	-0.404084	-0.627748	-1.61647	1.63648	0.0546734	-0.818031	0.946616	0.942549	-0.642744	-1.33764	0.228317	0.0710304			P27512	-0.347919	-0.302713	-0.344058	-0.35918	-0.452382	-0.524441	-0.523248	-0.503225	-0.263479	-0.4642	-0.417268	-0.390066	-0.383712	-0.525413	-0.524446	-0.395558	-0.402092	-0.411396	-0.541561	-0.471529	2.87074	2.23386
Snrpd1	-2.22273	-0.162935	0.744861	0.61216	-2.02405	0.0862026	0.908793	0.591795	-2.04093	0.28637	0.404537	0.609898	-2.11633	0.4603	0.157616	0.611448	0.0330356	0.00260209	0.609595	0.582599	0.0980507	0.298078	0.909114	0.559915			Q9JLC3	1.69808	2.34736	1.97473	2.29036	-0.693224	-0.536526	-0.808788	-0.915346	-0.908245	-0.514479	-0.495417	-0.710364	-0.400802	-0.564695	-0.716203	-0.195717	-0.0021638	-0.175055	0.0437153	-0.527641	-0.0318671	0.0266776
Tchp	0.986936	-0.465116	-0.19617	0.156449	2.79459	1.35629	0.357939	-0.012612	1.09794	-0.534626	0.418611	-1.30808	1.11954	-0.409716	-0.95904	-0.572985	-1.40291	-0.717293	0.205156	0.295757	-1.35406	-0.700304	-0.775954	0.619644			Q01339	3.84429	1.25322	0.968082	1.65279	-0.395646	-0.365015	-0.400415	-0.389203	-0.380911	-0.409362	-0.376782	-0.396879	-0.394541	-0.394407	-0.393093	-0.368586	-0.384994	-0.371015	-0.395326	-0.378921	-0.35791	-0.391402
Tiam1	-1.3428	1.47872	1.65235	1.26545	-1.60488	0.288318	1.57635	-0.147324	-1.83239	0.441339	0.287755	-0.591836	-1.32581	0.736287	0.56378	-0.541529	0.550872	-0.0596707	0.184343	-0.943384	0.280445	-0.0342176	0.236025	-1.11818			Q9JHZ2	1.39726	0.182794	2.03084	0.84228	-0.642475	1.11506	1.0436	0.117206	0.135594	0.0484538	0.368727	0.0683145	-2.27024	0.09844	-0.636873	-1.78853	0.105747	-0.316546	-1.33937	0.250278	0.522886	0.603316
Tsc2	-1.2675	0.408305	2.16718	0.823271	-1.09628	0.219641	0.713716	-0.73563	-1.25803	-0.646178	1.32238	-0.63422	0.608767	0.542596	1.51822	0.0709158	-0.500257	0.164283	-0.447604	0.566418	-0.784127	0.254088	0.204932	-2.21489			Q62159	2.17589	1.354	1.78393	1.00835	-1.0318	-1.01087	-1.02929	-1.12848	-0.969749	-0.0166597	-0.895555	-0.666635	-0.858425	-0.762167	-0.980303	-0.537049	0.833467	1.20643	0.28497	0.73866	0.226392	0.425375
Puf60	0.0244486	1.28719	-1.15719	0.228189	1.04934	1.06215	-0.0208251	-0.327547	2.0843	-0.790818	0.751037	-0.828267	2.48013	0.0166285	-0.234511	-1.042	-0.754976	-0.875736	-1.0224	0.458954	-0.661259	-0.560534	-0.780795	-0.385508			Q6DIB4	0.288683	-1.33958	-0.125488	-0.860735	-0.248279	-0.600934	-0.484236	-0.242683	-0.0994174	-0.682085	-1.13023	0.0662632	0.100162	-0.0619252	0.322016	0.075352	-0.464556	-0.350459	-0.715821	-1.02321	0.951364	2.3743
Golga2	1.54219	-0.583055	-0.44198	0.571398	2.32201	-0.601652	1.28514	-1.22257	-0.898725	0.434331	-1.23977	-0.770489	0.129976	-0.2686	-0.333428	-0.848723	-0.213896	-0.123326	0.0638252	1.37954	-0.792775	-1.44762	1.06042	0.997769			P52592	-0.401351	1.41618	0.71314	-0.196728	0.026737	-1.02973	-1.08274	0.467403	-0.558269	-0.576515	-0.34628	-0.751795	1.07071	0.452967	0.517316	2.0634	2.3611	0.778829	-0.575252	-0.444084	-1.2482	-0.869331
Uck1	2.77081	-0.385348	0.543031	0.0252011	0.556586	-0.973032	-0.0758329	-1.75348	1.06356	-1.05895	-0.039157	0.304685	-0.468506	0.348071	-0.704258	0.133544	-0.274807	0.107651	-0.452866	-0.205113	2.38655	-0.856892	-0.290088	-0.701359			P11531	2.03602	2.79777	1.07383	-1.15663	-0.785188	0.291603	-0.821402	0.809671	-0.338224	-0.585074	-0.154717	-0.650512	-0.437401	-0.459911	0.0572608	0.317953	-0.823059	-0.698712	-1.07674	-0.317134	-0.35709	-0.686288
Scin	-0.301525	-0.0592668	0.282753	-0.786026	-0.786026	3.3674	-0.446287	-0.786026	-0.786026	0.782609	0.089389	0.39803	-0.786026	1.20521	-0.786026	1.44587	0.3923	-0.786026	-0.786026	-0.786026	-0.0600004	-0.0289488	-0.786026	0.792733			B2RRL2	0.307221	2.78578	2.5357	0.472457	-0.775543	-0.620041	-0.633103	-0.731382	-0.903394	-1.00264	0.489658	-0.233073	-0.508762	-0.859282	-0.8529	0.0818293	-0.444214	1.08049	0.209807	0.511655	-0.730886	0.194192
Ikzf4	-0.0923712	-0.838125	-0.618777	0.419819	-0.467169	-0.747394	-0.727826	0.760176	-0.402835	-0.687483	-0.570488	1.40791	-0.219096	-0.608244	-0.529902	1.54856	-0.760537	-0.59997	0.30978	1.74567	-0.740117	-0.721587	0.205074	2.93493			O89113	1.86648	3.21363	1.36906	0.615301	-0.645552	-0.964929	0.332308	0.20584	-0.849882	-0.870941	0.518463	0.0298606	-0.47009	-0.371716	-0.17209	0.361917	-0.823245	-0.467579	0.0715496	-0.777094	-0.750363	-0.810463
Mien1	-0.365266	0.00401914	-1.521	-0.0504689	-0.79834	0.444473	0.525672	1.61692	1.81463	-0.901389	-0.0435264	0.0068424	0.22407	0.137624	-0.599504	-0.837776	-2.48809	-0.396193	1.08037	0.411047	-0.18748	-0.216154	0.194321	1.9452			Q80W31	3.47046	0.630803	1.46475	2.1835	-0.261041	-0.490267	-0.594923	-0.4396	-0.269092	-0.463246	-0.579562	-0.428683	-0.546666	-0.584781	-0.207842	0.156369	-0.476817	-0.289627	-0.36574	-0.325788	-0.61049	-0.188602
Axl	-1.90329	0.79471	-0.115976	0.0379532	-1.94941	0.390075	0.813396	-0.0179914	-1.98775	0.176914	-0.0513227	1.06335	-2.1082	0.231108	0.189908	0.443909	0.549653	0.224541	-0.463969	1.37729	1.01354	0.382162	0.124215	0.785174			Q8BP01	2.62881	0.929808	2.30823	2.50906	-0.45416	-0.402103	-0.493149	-0.392408	-0.454926	-0.367634	-0.522559	-0.49088	-0.451061	-0.406495	-0.44181	-0.497224	-0.46059	-0.32926	-0.232082	-0.344998	-0.466538	-0.391392
Tgfb1	-1.06057	0.0518124	-1.09425	0.721992	-0.429951	-1.87011	0.757099	-0.0250571	-0.653935	1.52204	1.25794	1.61979	-0.498732	-0.860749	-0.254182	1.31844	-0.96999	-0.599252	-0.453197	1.04097	0.531059	-1.43714	1.05225	0.333725			P11627	2.04399	2.67971	1.63443	1.3993	-0.734259	-0.648019	-0.667733	-0.547877	-0.657131	-0.626502	-0.716119	-0.594773	-0.704838	-0.612897	-0.624853	-0.67151	0.383251	0.708734	0.496092	0.341038	-0.399752	-0.495825
Ccdc97	2.24199	0.932076	-0.556052	-0.66707	1.78654	0.230743	-0.0338259	-0.865433	2.06471	-0.365359	0.22499	-1.14663	0.41824	-0.0950765	-0.392957	-1.23005	-0.404952	-1.49178	-0.909421	-0.856558	-0.0946053	0.00092678	0.444214	0.765344			B2RX12	0.110035	1.31163	4.191	-0.832048	-0.268877	-0.639714	-0.44369	-0.148145	0.131516	-0.357631	-0.0786209	0.484988	0.192544	-0.360767	-0.275224	-0.317175	-0.0432144	-0.406917	-0.437818	-0.304794	0.17834	-0.508134
Zfp40	2.57526	-0.610694	-0.110907	-0.00425531	1.5016	-1.06576	-0.183333	0.690865	-1.67269	-1.09964	0.246148	-0.807575	-0.978996	-0.217814	-0.520068	0.501589	0.0491725	0.705659	-0.573134	-1.05686	1.24486	-0.566391	0.741914	1.21107			Q6IME9	0.709509	4.27993	0.884676	-0.229236	-0.446926	-0.36307	-0.198604	-0.00419318	0.695065	-0.508554	-0.433991	-0.499979	-0.536247	0.0951226	-0.338351	-0.460326	-0.363332	0.0849606	-0.501539	-0.437662	-0.142571	-0.323004
Akap8l	2.18882	-0.487869	-0.27267	-0.587643	1.93443	-0.265289	-0.480362	-0.367843	2.41818	-0.454746	-0.133921	-0.543276	2.10709	-0.618512	-0.385211	-0.561228	-0.282811	-0.227197	-0.39163	-0.592119	-0.25752	-0.564902	-0.656933	-0.51684			Q8VED9	-1.12629	-1.05767	-1.42609	-0.406893	-0.821758	-0.652277	-0.745917	-0.765895	-0.0380719	-0.151186	-0.374645	1.09889	-0.323957	0.21004	-1.11505	0.624431	1.28734	0.545811	-0.159711	-0.722173	2.4136	1.31322
Pdcd2l	-1.40999	1.72496	-0.338736	1.09162	-0.865559	1.17228	-0.7972	1.05529	-1.30293	-0.268859	0.577655	-0.625181	-2.35064	0.0806444	0.798874	1.06415	-0.712648	-0.466421	-0.318502	0.916378	-0.145308	-0.372539	0.991136	0.501522			Q8CIM7	1.92003	2.33597	2.62031	1.77399	-0.500809	-0.454001	-0.406936	-0.442015	-0.564096	-0.483401	-0.386948	-0.31544	-0.543972	-0.440588	-0.441427	-0.278335	-0.4655	-0.439087	-0.391345	-0.37233	-0.504605	-0.411619
Gtf2f1	-2.29592	0.851087	0.627071	0.187423	-2.5923	0.106299	0.453582	-0.288385	-0.788363	0.79508	-0.176574	-0.0824122	-1.03944	0.160468	0.0828993	-0.138082	1.94451	0.363084	0.45684	1.54052	0.411479	-0.419422	0.293959	-0.453411			Q9JIG4	0.310834	0.621553	0.340548	-0.612944	-1.23573	-1.27901	0.409395	-1.14289	-0.832849	-1.25524	0.132154	-0.98997	0.0751865	-1.30612	-0.225543	0.183048	-0.148988	-0.407671	-0.126571	1.79898	0.899172	1.64493
Clpp	-1.504	2.33599	0.381073	-1.19861	-1.98373	0.894668	0.387965	-0.0041593	-1.4492	1.16862	0.371211	-0.409663	-1.13601	0.396423	0.252216	-0.562526	0.293735	0.129166	0.0202326	-0.0522249	1.66856	0.437411	-0.0828722	-0.354267			Q80TC5	-0.624682	-1.42377	-1.45818	-1.34044	-0.142499	1.27696	1.70571	1.01653	0.700689	-0.719692	0.770993	1.87216	1.34497	-0.247765	0.0252162	-0.0607882	-0.224117	-0.450218	-0.322415	0.975697	-1.1064	0.0495384
Alkbh7	0.506861	0.650107	1.21458	-0.312056	-1.07471	-0.331592	0.125245	-0.874571	-1.27169	0.8064	-0.458131	-0.103727	-0.541846	0.509054	0.477117	-0.0381694	-0.11671	1.06169	1.4389	-1.04299	2.6853	-1.44425	-0.711166	-1.15365			Q9Z0K8	4.44683	0.29526	0.20204	1.12131	-0.289777	-0.3116	-0.309743	-0.297245	-0.306916	-0.294974	-0.304217	-0.302632	-0.305221	-0.304477	-0.299769	-0.307266	-0.299068	-0.293063	-0.29782	-0.298998	-0.310511	-0.311537
Dennd1c	2.31593	-0.426705	-0.533147	-0.522398	2.28534	-0.228697	-0.576937	-0.529812	1.61888	-0.495437	-0.055917	-0.369939	2.3432	-0.612993	-0.447062	-0.458742	0.0400515	-0.432466	-0.570717	-0.481083	-0.46956	-0.524471	-0.666303	-0.201021			Q2LA85	1.65272	1.10002	1.92332	1.43161	-1.06188	-0.856761	-1.30456	-1.17145	-0.537187	-0.755739	-0.818562	-0.626314	-0.699339	-0.538471	-0.57745	-0.820807	-0.398496	-0.184984	0.131762	0.306413	1.50225	0.29954
Med6	-0.386583	0.357166	-0.566361	0.0139755	-1.22079	-0.811215	-0.232424	0.500708	-0.738459	-1.2211	0.819173	0.542895	-0.770503	-0.644482	2.28885	-1.20433	0.390024	-0.0303037	0.232011	2.38878	-0.884861	-0.262447	1.57051	-0.130223			Q8BLB0	-0.431697	-0.981949	1.39535	0.218785	-1.52311	-0.0517159	-0.477297	0.816522	0.46603	0.330435	0.702635	1.08888	-0.535609	-1.84564	0.770643	0.367605	-0.412567	0.000691711	-1.43965	1.92669	-1.42574	-0.279939
Lcp2	-0.762116	0.0197276	1.99128	-0.674835	-0.625662	0.0666804	2.1358	-0.81836	-0.726789	0.050374	1.96945	-0.565912	-0.936615	-0.207775	2.04221	-0.63309	0.0750385	-0.0516515	-1.17223	-0.372027	0.37496	-0.264004	-0.450862	-0.463601			O54749	1.27326	3.85505	1.48633	0.127409	-0.264642	-0.0931551	-0.213243	-0.669479	-0.141915	-0.931958	-0.314486	-0.516562	-0.162821	-0.350968	-0.598667	-0.693447	-0.065252	-0.423628	-0.852447	-0.0265605	0.504299	-0.421392
Cse1l	-1.51431	-0.39715	1.52714	0.404258	-1.14626	-0.457434	1.17216	1.03138	-2.69421	0.224865	0.0609343	0.763158	-1.34359	0.183094	-0.316081	1.27676	-0.177057	0.374175	0.063488	-0.628158	0.0238637	-0.355685	1.16145	0.76321			Q9JJR5	3.47058	1.94852	1.34559	1.33193	-0.335005	-0.55143	-0.285118	-0.423989	-0.347195	-0.486844	-0.332474	-0.412722	-0.416981	-0.597041	-0.34628	-0.376482	-0.436655	-0.690114	-0.581664	-0.375221	-0.306932	-0.365409
Naa20	-0.642396	-0.585917	-0.324638	-0.83642	-0.312771	2.05193	-0.649985	-0.149122	-0.862963	0.532812	0.952482	-1.00942	-0.870087	0.986536	0.766147	-0.851645	1.42285	0.878841	-1.23869	-1.08534	1.86517	0.917374	-0.926463	-0.0282903			Q7TMM8	2.52393	2.54856	1.26647	1.03036	-0.77959	-0.873765	-0.663483	-0.865059	-0.468253	-0.908452	-0.920906	-0.727501	-0.289964	-0.278475	-0.596692	0.981934	0.591301	0.180959	-0.272919	-0.0854386	-0.2495	-0.259787
Prkra	-0.104774	-1.14645	-0.086348	2.81084	-0.733601	-0.342681	-0.0184042	0.662821	-0.669306	0.252085	-1.39504	0.943985	-1.36321	0.797247	-0.414762	0.627834	0.424162	-0.0218074	1.14059	-1.77147	-0.678792	0.832896	-0.350402	0.604581			Q9JKK0	1.90104	1.84296	0.233661	0.0600618	-0.729268	-0.967786	-1.13003	-1.10605	-0.901134	-0.789567	-1.03602	-1.06587	-0.681859	-0.442422	-0.764669	-0.627431	0.425108	0.577677	0.0285689	0.427357	1.63833	1.09686
Fkbp7	-1.28961	1.05234	-0.141576	0.550035	-0.900717	2.05645	-0.468513	0.0134382	-0.601304	-0.025893	0.826133	-1.28961	1.00504	0.635396	-0.654157	0.808112	-0.340331	-1.28961	0.528977	-0.610585	1.34243	-1.28961	1.37277	-1.28961			Q5SWY7	1.11507	-0.713437	-1.04162	-0.173788	-0.359153	-1.1318	-1.02501	-0.595101	0.186862	-0.251564	-0.682631	-0.921559	-0.0864973	-0.138434	0.563585	0.318019	1.00865	0.524468	3.66002	0.497335	-0.311817	-0.199093
Plekha3	0.391351	-0.758535	1.14636	-1.63299	-0.35673	-0.186427	0.536602	-0.738808	-0.574103	0.438954	3.15856	0.615217	-0.231184	-0.253625	0.23759	0.369509	-1.26989	0.515586	-0.656045	0.984705	-1.6575	-0.206401	0.187002	-0.0592011			Q9EQ32	-0.607807	-0.758091	-1.70045	-1.11047	-0.648411	-0.459238	-0.963701	-0.518069	2.31251	1.25006	0.49033	1.12528	0.0253009	1.04325	0.526057	-0.226316	0.941764	1.28508	0.0691388	-0.674448	-0.162793	0.796909
Ykt6	-1.12202	0.210939	-0.205779	0.80071	-0.158647	-1.17157	0.396052	-0.225781	-2.29199	-0.434545	0.316172	1.8253	-1.96167	-0.244281	-0.578415	0.12504	0.539853	-0.547758	1.05818	1.32919	-0.0048312	0.219972	1.55775	0.568125			Q9D8K8	-1.3358	-1.26051	-1.34517	-1.24619	-0.353222	-0.280203	1.1126	0.440636	-1.10876	-1.03623	1.56858	-0.0387221	-0.72972	0.086868	0.247835	1.8875	-0.0342592	0.268223	0.648913	0.531801	-0.362817	-0.589363
Baz1b	-1.44446	0.790226	1.98607	0.145823	-0.360587	0.818263	0.82015	-0.589287	-2.43686	0.545711	0.300111	-0.742909	-1.15936	0.165591	0.478725	-1.15974	1.51984	1.20706	-0.340292	-0.141935	-0.0391989	0.549464	-0.286554	-0.625851			Q8CGA4	1.74075	2.12326	2.46319	2.35532	-0.454851	-0.410031	-0.449936	-0.471459	-0.517822	-0.431048	-0.404073	-0.456501	-0.496238	-0.431087	-0.518038	-0.42148	-0.423386	-0.51268	-0.365095	-0.460815	-0.308608	-0.383719
Pex6	-1.78554	0.408928	0.210749	-1.11443	2.11125	-1.40455	0.243503	-0.683568	1.15213	-0.0171131	-0.141463	0.390471	0.16986	-1.11758	0.77008	-0.0925939	-0.773547	-0.400641	-0.293413	2.44844	0.522098	-0.63916	-0.482112	0.518209			Q99JP6	0.656772	-0.0501706	-0.284837	0.61428	-1.24014	-1.473	-1.35471	-0.823104	-1.17883	-0.815314	-0.801957	0.0185732	-0.805761	-0.388887	-0.607796	-0.291024	1.25739	1.8522	1.25363	0.989135	1.72035	0.266188
Mrpl2	-1.96825	1.10646	0.369941	-0.00408039	-2.26815	0.476671	0.691027	0.631715	-2.14714	0.569048	-0.300246	0.132486	-1.8152	0.576211	1.07319	-0.141099	0.285726	0.3553	-0.0157368	0.424837	0.59034	0.490201	0.0524187	0.834327			Q8BML1	1.14246	-1.3501	2.0707	0.146232	-0.872456	-0.110052	-1.1188	0.228051	-0.948611	0.331425	0.482395	1.11517	-1.23031	-0.850375	-0.752805	-0.780718	0.776014	-1.13332	-0.521912	0.872368	1.61542	0.541201
Mea1	-1.69968	1.10121	-0.279029	-0.224571	-0.963733	-0.312109	0.598641	-0.200224	-1.7452	0.996715	0.782935	0.521495	-0.769165	-0.256798	0.518143	0.455988	-0.105582	0.868609	2.72948	-0.47547	-0.209626	0.727989	-0.75626	-1.30377			B1AZ99	3.03569	1.42942	0.823913	-0.345141	-1.42267	0.41713	0.26674	-0.941478	-0.649707	-0.570286	0.177699	0.76659	-0.774196	-0.383613	-0.617128	0.42258	-0.278364	-1.16957	1.07593	0.890525	-0.764832	0.0660725
Kdelr1	-0.450883	-0.137365	-1.06923	1.38381	-0.729115	-0.870685	-0.37181	1.45469	-1.0291	-0.669563	-0.949548	1.08217	-0.71681	0.198833	-0.806169	0.423083	-0.624819	-1.22314	1.86222	0.689165	-0.0692602	-0.37982	0.899671	2.10368			Q505G8	-0.278667	-0.24842	4.27985	0.549593	-0.403581	-0.286776	0.0317719	0.0761193	-0.544234	-0.0574424	-0.512783	0.377096	-0.45851	0.0297897	-0.154806	0.172559	-0.868206	-0.864508	-0.626447	-0.396339	-0.30276	-0.135731
Tmem143	0.294245	0.551244	-0.657929	1.54115	-0.486973	-0.219248	-1.6815	2.27269	-1.03751	-0.391382	-0.517463	0.255339	1.73222	0.921088	-0.793152	-0.54119	0.238121	0.581218	0.48803	-1.06806	-1.18536	0.712035	0.202258	-1.20988			Q32MD9	-0.431762	-1.1693	-0.904404	0.868157	-0.311661	0.939412	-0.157216	1.81253	-0.909673	-0.775682	1.53267	0.791551	-0.954959	-0.0422156	0.51375	1.33704	-0.383606	-0.822305	-0.27738	0.878565	-1.18023	-1.57571
Ggct	1.98351	-0.104554	0.873454	-1.66562	0.839724	0.791008	0.739615	0.384593	-1.89221	0.238923	-0.378346	-0.254317	2.16857	-1.0087	-0.518963	-0.371847	0.246284	-0.124786	-0.0758971	-0.529432	0.0114165	0.82934	-0.880698	-1.30107			Q8CEG5	4.68732	-0.0766461	-0.209687	-0.156897	-0.223321	-0.279015	-0.217385	-0.222943	-0.255977	-0.218367	-0.114047	-0.219189	-0.155579	-0.273108	-0.125756	-0.185853	-0.242844	-0.244655	-0.104443	-0.252341	-0.179691	-0.19689
Jag2	-0.450781	-1.35515	2.0922	0.375528	-0.0956596	-1.27755	-0.122133	-0.0862842	0.653898	-0.140962	1.37033	0.165044	-0.479994	-0.708381	-0.130972	0.879599	-1.01799	-1.29016	1.47315	0.619492	-1.35569	-0.201978	1.80345	-0.719007			Q9CY02	4.12484	-0.00465333	0.804045	0.0576475	-0.636083	-0.194822	-0.55595	-0.721439	-0.535813	0.833614	-0.301563	-0.084904	0.040864	0.205017	-0.137603	-0.707017	-0.869499	-0.807831	-0.39425	-0.323637	0.172028	-0.474268
Btbd6	1.79703	0.282079	-0.564513	-0.784988	1.56633	0.653466	-0.114528	1.29752	2.26477	-0.12535	-0.750875	-0.816466	1.07785	-1.51453	-0.200986	-1.15191	-0.385086	-0.679226	-0.550409	0.132228	-0.0448575	-0.96232	-0.931086	0.505859			P70124	-0.411197	1.89564	-0.466	1.4736	-0.440604	-0.370216	-0.47427	-0.675637	3.39359	-0.298858	-0.231732	-0.485673	-0.536028	-0.291331	-0.489634	-0.803701	0.591231	0.31443	0.635869	0.202532	-0.968475	-0.558795
Nudt14	2.51952	0.798722	-0.393118	-1.17602	0.181162	0.0138456	-0.609388	-1.14333	2.0205	0.36753	-0.495698	0.199965	1.99923	-0.330433	-0.976304	0.175955	-0.259239	-0.953378	0.3698	-0.733591	-0.867455	-0.658398	0.383226	-0.433103			Q32M21	1.46682	3.25956	0.557477	1.45913	-0.615913	-0.600827	-0.120478	-0.32332	0.0834104	-0.66224	-0.62205	-0.575104	-0.574941	1.03234	-0.616473	-0.676027	-0.476365	1.20814	-0.682407	-0.569733	-0.298553	-0.366453
Flii	0.420308	0.420373	0.5133	1.12835	-0.155621	0.281795	-1.15549	1.14185	-0.295999	-1.23153	-1.43121	-0.449076	1.26019	-1.05405	-1.28403	0.412987	-1.56384	-0.455278	1.95607	1.41331	-0.489694	-0.647096	0.805803	0.458563			Q60846	-0.714281	0.445764	-0.876677	-0.857892	-0.803864	-0.797329	-0.844368	-0.887868	-0.322528	-0.262012	-0.314944	-0.17386	0.610592	0.898704	0.949118	0.47136	1.82063	1.63444	1.90391	1.63977	-0.882271	-0.906458
Top3a	-1.56846	-0.74133	0.583191	1.92284	-0.837961	0.401201	0.457841	0.0277612	-0.823373	-0.037063	-1.12356	-1.07176	-1.3995	-0.45797	0.274017	-0.849812	1.30727	0.967378	0.163805	1.07767	0.634429	1.61386	0.701009	-1.22148			Q7TNU7	0.896553	2.4375	2.49865	2.44058	-0.287738	-0.568047	-0.498392	-0.561922	-0.445791	-0.0761887	-0.373469	-0.309797	-0.284756	-0.206547	-0.519121	-0.449993	-0.62912	-0.238872	-0.711221	-0.22525	-0.716195	-0.261522
Atg4d	0.795904	-0.800882	-0.295926	-0.288786	-1.01516	1.50965	-0.933624	-0.661288	-1.12075	-0.145779	-0.304131	0.698457	1.65692	0.257615	2.1565	-0.0886503	0.509104	0.0363514	-0.18763	-1.5202	-0.356451	-0.626016	1.81489	-1.09012			Q91Z98	3.92956	2.11319	0.736937	0.220625	-0.34789	-0.402799	-0.380503	-0.307275	-0.410605	-0.319782	-0.435184	-0.298459	-0.25311	-0.32819	-0.338327	-0.34703	-0.322859	-0.367532	-0.34533	-0.425039	-0.248628	-0.367831
Qtrt1	-1.13033	0.32436	-0.137044	-0.626397	-0.311666	2.50711	-0.449281	0.0876636	-0.429839	0.897593	1.34097	-1.52722	-0.26652	-0.226268	1.00847	-1.33471	0.23101	1.85675	-1.146	-1.01657	0.787366	0.0063337	-0.272878	-0.172908			Q8BFU1	0.276845	-0.354505	-0.960828	1.80743	1.43358	-1.10566	1.0112	0.897774	0.329212	-0.990619	0.50432	1.16243	-1.475	-0.678536	0.756615	-1.14068	-0.370491	-0.864756	0.122665	1.85382	-1.09809	-0.678303
Hdgfl2	-0.493268	-0.859333	-0.107876	-0.267817	-1.52397	0.39663	1.13684	-0.363811	-1.95294	-0.577232	2.02386	0.215074	-1.90468	0.832864	0.90635	0.0254836	0.221595	-0.264884	-0.198522	0.408688	1.75744	-0.548922	0.227363	0.911052			P07309	2.61431	2.14694	1.54285	2.32866	-0.484975	-0.444536	-0.37194	-0.42236	-0.41542	-0.383372	-0.480684	-0.457244	-0.451421	-0.41534	-0.41076	-0.40925	-0.400957	-0.402723	-0.365096	-0.488159	-0.469571	-0.469284
Chaf1a	-2.031	0.880726	0.364491	0.632825	-2.09332	-0.144867	0.829871	0.286831	-2.09807	0.0963242	0.711168	0.347046	-2.05339	0.897512	0.429528	0.0610976	0.620644	-0.428994	0.327571	0.605349	0.334227	0.0350325	0.586505	0.802895			O70589	-0.723512	-1.68402	-1.35369	-0.960896	-0.441441	-0.115401	-0.520718	-1.01284	-0.77746	-0.428707	-0.681762	-0.377535	0.78912	0.663172	0.126032	-0.287636	1.42612	0.885495	-0.0795523	0.266514	2.23977	1.69513
Adprh	-1.22062	0.569837	-1.00704	0.76836	-1.32162	-0.0111517	-1.16915	0.283535	-1.35588	0.595218	-0.971956	1.35577	-1.25578	0.388993	-0.848287	1.1361	-0.0494588	-0.163783	0.105311	2.22929	0.00796531	0.254229	0.0698394	1.61027			Q8BG07	3.12147	2.82045	1.18042	0.844405	-0.413697	-0.376604	-0.407669	-0.442399	-0.416582	-0.384202	-0.366611	-0.372129	-0.342802	-0.400296	-0.45835	-0.385604	-0.452792	-0.405633	-0.437317	-0.432269	-0.35707	-0.379493
Tmem39a	-1.41872	-0.531695	0.995414	1.04715	-1.65829	0.761213	0.751171	0.0832248	-2.27457	0.388668	0.935914	-0.652607	-1.32433	1.11375	0.404998	-0.213093	-0.0862012	0.297935	-0.0953223	-0.425687	-0.00199299	2.13697	-0.0630222	-0.170863			Q3TUL7	-0.257866	0.316385	-1.36179	-0.459778	0.0561121	0.895698	0.225603	-0.140652	-0.358724	1.38338	1.17079	2.49189	-0.356363	1.05183	-0.452755	-0.943409	-1.29717	-1.23897	-1.13815	-0.939391	0.761201	0.901092
Timmdc1	-2.15971	1.2657	-0.564492	1.22959	-1.02659	1.23132	0.391379	-0.115847	-2.2325	0.709707	-0.877949	0.403886	-1.3054	0.974364	-0.0636712	0.12344	-0.540061	0.452545	-0.216491	1.44085	-0.205535	0.312683	0.302403	0.470369			Q02780	1.85951	2.19652	2.33835	2.30379	-0.473695	-0.501279	-0.481788	-0.589	-0.451919	-0.472057	-0.472659	-0.333354	-0.522975	-0.522233	-0.425969	-0.319766	-0.370763	-0.435944	-0.512321	-0.253542	-0.50358	-0.255743
Pla1a	-0.899881	0.987806	-0.899881	-0.720146	-0.899881	0.473152	-0.739437	-0.708918	-0.899881	0.489112	-0.899881	0.498061	-0.899881	1.26298	-0.527376	1.91085	1.23326	-0.131247	-0.722203	2.48351	0.557314	-0.36358	-0.802337	0.218485			P63300	1.05883	1.65181	1.6585	3.60292	-0.369988	-0.464414	-0.44078	-0.00748439	-0.340679	-0.506475	-0.34696	-0.389855	-0.470555	-0.43931	-0.304269	-0.389743	-0.387395	-0.458357	-0.521656	-0.553438	-0.395431	-0.442161
Mcm2	-1.90179	0.482077	-0.149405	1.47883	-1.71456	0.207247	0.395354	0.790238	-1.8641	-0.644065	0.994049	0.486116	-1.89028	-0.102606	1.14742	-0.255141	-0.0981789	-0.652519	0.0990122	1.08094	0.0357663	0.620398	0.868994	0.586203			Q8R316	2.42597	2.35997	1.88095	1.99958	-0.539838	-0.235869	-0.388128	-0.398406	-0.603548	-0.536767	-0.390588	-0.57872	-0.50379	-0.462821	-0.489379	-0.420562	-0.506216	-0.414011	-0.550771	-0.363413	-0.29262	-0.464497
Tpra1	1.6252	-0.0671037	-1.128	0.242825	1.79948	1.23901	-1.03009	-0.0136453	0.00718798	-1.36835	-0.60778	-1.04013	1.52368	0.173548	0.0601685	-0.507847	-1.44355	-1.45431	0.125992	1.47531	-0.360298	-0.079032	-0.0228844	0.850607			Q8BMA3	0.150544	0.704474	0.232594	4.54407	-0.293209	-0.256238	-0.31812	-0.198867	-0.241753	-0.361021	-0.24275	-0.283581	-0.0373678	-0.396035	-0.250009	-0.260171	-0.30701	-0.395467	-0.384352	-0.436363	-0.230082	-0.37688
Nab1	2.06884	-1.49819	-0.734851	0.18709	1.22276	-0.028034	-0.979594	-0.303698	2.02805	-0.162031	-1.37482	-0.278147	1.88024	0.236387	-1.06641	-0.593932	-0.0722897	-0.454678	0.434377	-0.99011	0.513511	-0.212045	0.56798	-0.390407			P28481	3.94781	0.927347	0.491662	1.83913	-0.447711	-0.457212	-0.244047	-0.507107	-0.281725	-0.177486	-0.375161	-0.194474	-0.533855	-0.568288	-0.207189	-0.313778	-0.290497	-0.234294	-0.482785	-0.419825	-0.451319	-0.454995
Adgre5	2.39714	-0.392961	-0.444567	-0.70274	2.00565	-0.45856	-0.447831	-0.610668	2.07655	-0.492732	-0.281857	-0.240274	2.157	-0.592695	-0.301261	-0.33733	-0.537198	-0.390296	-0.561211	0.0491691	-0.588297	-0.471861	-0.53239	-0.300776			P04186	3.28005	2.0122	1.5259	1.53638	-0.386327	-0.411358	-0.350565	-0.454898	-0.411546	-0.423917	-0.442101	-0.439994	-0.449849	-0.427677	-0.437869	-0.41558	-0.43506	-0.437776	-0.388664	-0.422658	-0.371069	-0.407061
Il17ra	3.12093	-0.746521	-0.507968	-0.329507	2.3401	-0.788404	-0.61947	-0.478548	1.01409	0.00779778	-0.753753	-0.115861	0.998421	-0.0905687	-1.00683	-0.0662745	-0.254519	-0.554809	0.734978	-0.353144	-0.637173	-0.717929	-0.0127255	-0.182313			Q8K426	3.41727	2.86402	0.547807	0.0669023	-0.232816	-0.459942	-0.231868	-0.515546	-0.442299	-0.425492	-0.411751	-0.0193619	-0.189175	-0.208045	-0.284833	-0.39828	-0.486221	-0.139607	-0.190272	-0.518133	-0.493194	-0.260028
Arrdc2	0.369901	-1.21406	0.612254	1.86218	0.0414991	1.77351	1.10584	-1.52847	-1.43891	1.24424	0.319543	-0.276093	0.609949	-0.25047	0.4954	0.290291	-1.57393	0.609883	-0.162817	0.191837	-0.503896	-1.62978	-0.41377	-0.534132			Q61036	-0.397383	2.71077	3.30032	-0.30239	-0.641598	-0.676996	-0.319131	0.511826	-0.755592	-0.23783	-0.591917	-0.119845	-0.651297	-0.688762	-0.341066	0.242566	-0.284502	0.201392	-0.221969	0.0905409	-0.522241	-0.788176
Map2k7	0.534944	0.486625	-0.864615	1.72208	1.19605	0.259054	-0.936244	0.00775244	2.65863	-0.831003	0.966394	-1.13129	1.5032	-0.755393	-0.306109	-1.1726	-0.905781	-0.459917	0.0516	-0.448284	-0.78524	-0.344451	-0.377822	-0.0675681			P04925	-0.667552	-0.33126	-0.648311	0.186303	-0.661487	-0.75792	-1.01714	-0.478762	-0.341715	-0.64301	-0.450798	-0.569308	-0.59959	-0.341524	-0.15662	-0.0969299	0.354006	0.293606	-0.386784	-0.595429	2.23414	1.93978
Timm44	-1.95932	0.971676	0.644224	0.400678	-1.91758	1.10843	0.474493	0.400578	-1.75277	0.724974	0.626574	-0.456823	-1.84944	0.382218	0.499148	-0.461828	0.31155	1.29411	-0.264057	0.191214	0.0324419	1.30002	-0.742353	0.0418348			P25085	-0.587504	-0.579105	-0.600413	-0.560038	-0.527312	-0.59586	-0.5976	-0.581216	-0.545709	-0.480659	-0.581969	-0.576539	-0.574516	-0.603647	-0.588952	-0.602139	2.6625	2.27738	1.65921	1.52237	0.353644	0.459995
Ap2a2	-0.284846	0.424565	-1.81818	1.26971	2.1186	-0.443384	-0.859214	-0.0737067	0.330755	-0.693305	-0.162718	-0.785161	1.79108	-0.324728	0.0360547	0.140601	-1.0141	-0.719595	1.03306	0.514467	-1.06211	-1.3011	0.522054	1.36121			Q60677	1.94422	2.64149	1.89291	0.504583	-0.417299	-0.901129	-1.15404	-0.152442	0.994851	-0.145808	-0.961041	0.53225	-0.336923	-0.642233	-0.110034	0.199412	-0.0918821	0.11467	-0.995145	-0.107768	-0.734229	-0.675909
Pnkp	-0.225651	2.63095	1.15829	0.0131297	0.425539	-0.465047	0.54615	0.529945	-1.71084	0.173644	-0.206496	-0.247579	-0.656694	0.166033	-1.25439	1.09782	0.000573887	-0.562699	0.300645	-0.199776	1.53187	-1.41563	-0.0134389	-1.61635			Q9DCC3	1.69631	0.164128	-0.10715	2.35153	-0.271735	-0.456226	0.0166876	0.548306	-0.336654	-0.467834	-0.429852	-0.300171	-1.28748	-1.30666	-0.214105	1.70573	-1.18261	-0.782491	-0.77285	-0.282184	-0.506623	-0.429206
Med25	-0.659292	-0.0964745	-0.935878	1.46424	-0.430179	1.79929	0.62653	2.19035	-1.8713	-0.00516384	0.0624955	-0.243239	-1.5087	1.04369	-0.0495157	-0.196001	0.000669242	-1.55376	0.0314825	-0.0779453	-0.822973	0.305706	0.0557883	0.870193			P50637	1.0572	2.78092	2.80971	1.57371	-0.519956	-0.397794	-0.448773	-0.41123	-0.541202	-0.269728	-0.4276	-0.402212	-0.41812	-0.48599	-0.35131	-0.714744	-0.14026	-0.162123	-0.602858	-0.402641	-0.165517	-0.526692
Bcam	-0.445716	1.63987	0.27287	0.830705	-0.447899	-0.0199554	1.04758	-0.0469585	-1.04159	-1.04159	3.26499	0.414645	-1.04159	-0.551796	-0.0714953	0.33088	-0.0754635	-1.04159	-0.116157	-1.04159	-0.148672	-0.110482	0.48258	-1.04159			Q9Z0G7	1.98527	2.21982	1.69467	2.56614	-0.650504	-0.565252	-0.483699	-0.418646	-0.767016	-0.634319	-0.629909	-0.632275	-0.22653	-0.550669	-0.317527	-0.588533	-0.392938	-0.101528	0.0140382	0.109257	-0.639991	-0.44471
Clptm1	-1.34143	0.783801	-1.15494	-0.0179325	-0.0472306	-0.987569	0.329911	-0.716156	-0.454001	0.207026	1.20269	0.305843	-2.17974	-0.786398	0.427398	0.0392709	1.71934	-0.687091	-0.379128	1.89973	1.12501	-0.650473	0.174818	1.18726			O35678	-0.593962	-0.567585	-0.573158	-0.617659	-0.739208	-0.631812	-0.62111	-0.596637	-0.57448	-0.570365	-0.664618	-0.613773	0.809945	0.974178	0.346873	0.436596	1.87474	1.81932	2.05391	1.87126	-0.727571	-0.710701
Relb	-2.10509	1.77836	-0.850553	0.808665	-1.12816	1.35588	-0.0711157	0.226891	-1.27846	-0.325328	-0.02348	-0.570082	-1.3684	-0.160875	0.123898	-0.107442	0.267319	0.474131	-0.676908	0.632115	0.194477	2.01725	-0.412496	1.19939			P04230	3.90465	1.78223	0.908561	0.928213	-0.196615	-0.400201	-0.330762	-0.330004	-0.379514	-0.388158	-0.429253	-0.361513	-0.395864	-0.388327	-0.414904	-0.426256	-0.386739	-0.354682	-0.437386	-0.34591	-0.386193	-0.445657
Tomm40	-1.70832	-0.0258112	1.43517	0.319608	-1.8497	-0.0254771	1.20643	-0.160044	-1.98509	0.585329	0.279385	-0.252432	-2.34422	0.595645	0.512241	0.501109	0.0307248	0.868376	0.67461	0.101661	0.60175	-0.363922	0.570072	0.432896			P61961	-0.0990956	0.668747	3.81158	-0.051691	-0.670674	-0.623006	0.387691	-0.719533	-0.71153	0.480157	0.0192588	-1.09789	-0.540843	1.10548	-0.680647	-0.859092	0.466287	0.495947	-0.230301	-0.697019	-0.0414175	0.581521
Apoe	2.27291	-0.564824	-0.672131	0.0912656	2.1264	0.419881	-0.875465	-0.519101	0.45954	-0.532718	-0.237743	-0.309738	2.73705	-0.748073	-0.53023	0.171012	-0.422482	-0.289306	-0.65542	-0.26498	-0.767727	-0.970221	-0.0484944	0.130596			P35710	-0.34702	-0.709076	-0.491377	-0.153667	-0.406529	-0.562057	-0.403294	-0.412565	-0.0416999	0.138801	-0.130593	-0.181926	-0.587339	-0.550776	-0.633537	-0.641601	2.17486	2.56722	2.10249	1.6088	-0.665919	-0.714816
Hbp1	2.47961	-0.218944	-0.671983	-0.597718	1.49156	-0.566883	-0.2823	-0.0982763	3.10743	-0.355498	-0.54704	-0.371216	1.03013	-0.621309	-0.740989	-0.220318	-0.257786	-0.454043	-0.416138	-0.270667	-0.505953	-0.450271	-0.304174	-0.157212			Q9CZP0	1.54002	1.54742	2.48975	2.45821	-0.160391	-0.104785	-1.08957	-0.545534	-0.800619	-0.262405	-0.254105	-0.576873	-0.34376	0.651131	-0.771274	-0.917394	-0.29385	-0.322991	-0.311071	-0.654458	-0.60897	-0.428093
Prkar2b	0.261952	-0.079165	-0.370115	0.0177676	-0.0866874	1.38331	-0.212331	-0.987168	-1.52445	-1.29766	1.57229	1.20878	-0.789017	-0.723985	0.650889	1.27887	0.916086	-1.55303	0.523043	1.43476	-1.61483	0.539287	-0.0899754	-0.458607			P55288	3.98299	0.768395	-0.261631	0.808982	-0.266075	-0.963362	-1.14401	0.307081	-0.119945	-0.28956	-0.355956	-0.591944	0.160976	-0.0233987	0.47517	0.371648	-0.24096	-0.103109	-0.850782	-0.207739	-1.00003	-0.0139942
Cdkn1b	1.9447	-0.560546	-0.638024	-0.2824	1.81447	-0.73092	-0.634208	-0.128194	2.4193	-0.497211	-0.510385	-0.128525	2.31067	-0.503309	-0.881897	-0.0350331	-0.576766	-0.322133	-0.0453756	-0.361484	-0.531353	-0.628868	-0.080544	-0.411966			P13504	-0.519458	-0.643222	-0.712522	-0.661244	-0.484532	-0.430609	-0.4851	-0.340612	-0.343763	-0.4986	-0.467024	-0.250429	-0.114666	-0.527249	-0.0843528	-0.436027	2.69817	2.0547	2.46379	1.17211	-0.229135	-0.337215
Klf4	-0.135671	0.149845	-0.666766	-0.620174	1.38882	0.364183	-0.523234	-0.932057	2.67862	-0.424701	-0.962154	-0.331531	1.65811	0.293671	-1.34904	0.0209329	1.51514	-0.21014	-0.0188423	-1.10071	0.870281	-0.568334	0.020217	-1.11647			O35426	-0.790341	-0.31086	-0.734978	-0.689404	-0.558401	-0.365422	-0.579958	2.02252	-0.111009	-0.803537	-0.33512	0.0668145	-0.304398	-0.124015	0.126882	1.63206	-0.447867	-0.552766	-0.333593	2.94602	-0.607194	-0.504715
Ap1m1	-0.109363	0.0949882	0.222454	-0.402459	0.521599	0.218286	0.350483	-0.0736394	-1.63121	0.485105	-2.5654	1.32353	-1.02219	-0.225396	-1.40889	0.607797	-0.300153	0.922121	0.044924	1.58395	0.395296	-1.19692	1.44058	0.724506			Q8CDJ3	-0.934256	-0.934853	-0.571817	-0.170674	-1.4033	-0.510018	0.215723	-0.821546	-0.508571	-0.392804	0.372009	0.448796	-0.704724	0.244813	-1.72211	1.07426	0.59755	-0.25197	0.631367	0.14533	1.11537	2.71826
Rab8a	1.26365	-0.482959	-0.872795	0.0467959	0.453828	-1.65861	-0.701523	1.59547	0.723025	1.11469	-2.29304	-0.15645	0.175569	0.728904	-0.214842	-0.986736	0.0022326	-0.863248	1.54595	0.463176	-0.13223	-0.603331	1.34468	-0.492209			Q08890	1.53828	2.261	2.50656	2.24566	-0.8139	-0.371759	-0.385951	-0.664533	-0.353906	-0.51463	-0.382503	-0.455667	-0.519827	-0.710748	-0.287309	-0.467441	-0.320885	-0.298593	-0.407303	-0.0350286	-0.342309	-0.412326
Hmgn2	-1.91931	0.578761	1.04364	1.36436	-1.66739	0.142105	0.629994	0.753567	-1.76089	-0.664481	0.928098	1.09146	-1.38117	-0.510577	1.25477	0.572895	-0.413653	-0.424998	-0.263165	0.801366	-1.0286	0.0690752	0.127935	0.676203			Q8K190	1.19968	2.71984	2.30667	2.09878	-0.55093	-0.308359	0.00287397	-0.311752	-0.667705	-0.365329	-0.122598	-0.669143	-0.156848	-0.304614	-0.12035	-0.385797	-0.828264	-0.676128	-0.659972	-0.344576	-0.298641	-0.429263
Fam32a	1.75934	-0.0902047	-0.742319	0.704482	1.47727	-0.310227	0.00608709	0.25518	2.25968	-0.947957	-0.755076	-1.0009	1.90446	-0.921661	-0.557569	-0.489723	-0.464366	-0.712094	-0.00997602	0.769064	-1.25835	-0.41427	-0.832982	0.372126			Q8R079	3.46277	1.45976	1.05152	1.12416	-1.15693	-0.689411	0.483601	-0.591463	-0.308527	0.041067	-0.585886	0.695684	-0.147058	-0.850988	-0.644131	-0.788155	-0.506576	-0.26047	-0.0863531	-0.532013	-0.659768	-0.215202
Stard3nl	-1.41657	1.24743	-0.413594	-0.19957	-0.760835	-0.807303	0.375064	0.676596	-2.13843	1.08814	-0.659736	0.141459	-1.19858	1.05064	-0.295009	0.645101	1.63534	-0.415588	0.175835	2.01348	-0.453983	-0.217599	0.654266	-0.726553			P22893	-0.693879	-1.12814	-0.881322	2.45351	0.0917621	-0.253738	-0.696941	2.38947	0.740992	-0.252457	0.860723	-0.351497	0.151399	-0.405765	-0.199695	0.614216	0.648628	-0.322504	-0.710806	-1.8003	0.187514	-0.951664
Stk11	1.58189	-0.1946	-1.64334	-1.4997	1.38784	0.70624	0.0120678	1.1643	1.08169	-0.664792	0.854294	-1.54197	0.291576	-0.160984	0.557076	0.163459	0.000550049	-1.63009	-0.188381	1.10697	-1.1095	-0.52233	0.868654	-0.620919			Q6NZE7	1.4292	0.390019	0.752648	2.46348	-0.90854	-0.970521	-0.553233	-0.530421	-0.66575	-0.718626	-0.703593	-0.922981	-0.782627	-1.32697	-1.02059	-0.605342	0.468949	0.387131	0.979384	1.8131	-0.475665	0.204058
Efna2	-1.37498	-0.0594448	0.8821	0.691773	-0.0642795	0.128674	0.777431	0.0889307	-0.601705	-0.310188	1.00196	-0.660546	-1.37498	0.0667873	0.052817	-0.364971	-1.01949	0.0980933	-1.03447	0.913571	1.25344	-1.37498	-0.627217	2.91169			Q8R2V5	3.10951	1.00137	1.54641	0.512212	-0.713946	-0.73609	-1.1772	-1.27123	0.568638	0.128991	-0.592753	-0.107211	-1.19013	-0.819908	-0.551723	-0.96362	0.920354	0.0969435	0.329814	0.55262	-0.377677	0.00167682
Atp5d	-1.80363	0.542145	-0.242813	1.13151	-1.89186	0.00994522	-0.164908	1.67568	-1.84642	0.536929	-0.402726	0.560374	-1.92561	-0.227173	0.148454	0.4837	-0.136505	-0.182336	1.21316	0.687119	0.0572343	0.268723	1.14196	0.367051			Q3UY90	-1.01396	-0.521666	-0.129212	0.4262	-0.780608	-0.407713	-0.567928	0.540285	-0.812022	-0.351894	-0.044005	-0.697056	1.49736	2.35719	2.31361	1.705	-0.473297	-0.611767	-0.922542	0.49904	-0.672138	-0.484737
Ppp5c	-1.70048	0.616041	0.632048	0.116045	-1.93761	0.633117	0.181833	-0.0377051	-2.48122	0.593686	0.448592	-0.391545	-2.15623	0.882138	0.791947	0.147702	0.411261	0.945161	0.150064	0.312215	0.786312	0.36442	0.427343	0.264861			P42082	2.62568	1.13951	1.95927	2.28159	-0.257903	-0.26937	-0.314451	-0.467964	-0.381843	-0.267338	-0.757816	-0.239478	-0.863732	-0.875509	-0.747703	-0.913431	-0.44475	0.682564	-0.210343	-0.0850608	-0.613273	-0.1603
Cdk12	1.75092	-0.478985	-0.511148	-0.45251	2.62064	0.0928665	-0.479962	-0.372739	2.16613	-0.683583	0.303959	-0.625914	1.80317	-0.436086	-0.202637	-0.817394	-0.200434	-0.136719	-0.604684	-0.913684	-0.339716	-0.426821	-0.734356	-0.320312			Q60772	2.11893	0.791222	1.58987	3.36808	-0.595932	-0.14653	-0.632768	-0.21748	-0.353427	-0.702051	-0.613687	-0.368876	-0.420157	-0.496609	-0.635198	-0.424918	-0.575557	-0.470998	-0.504238	-0.255541	-0.23305	-0.106172
Lipe	-0.47393	-0.157642	-0.529722	0.457519	-0.555896	-1.00477	-0.207082	0.702025	-0.507093	-0.5757	-0.557931	1.65143	-0.801379	-0.466287	-0.700058	2.32903	-0.638591	-0.679648	0.498301	2.37022	-0.751262	-0.973029	0.274297	1.2972			P43252	-0.619114	-0.821866	-0.512773	-0.696443	-0.454498	-0.483451	-0.516999	-0.196114	-0.402553	-0.370785	-0.214107	-0.407067	0.716993	1.78954	2.83691	2.63228	-0.482536	-0.354389	0.258255	-0.490644	-0.61415	-0.164831
Pafah1b2	-1.58959	-0.153481	0.359936	1.54939	-1.81983	-0.310794	1.30337	0.381435	-1.42925	0.119367	-0.692007	0.658102	-2.18652	-0.0836209	0.624365	0.172062	-1.00794	0.472904	0.28092	0.196847	0.394061	1.46008	0.672024	0.628164			Q99N16	2.27474	2.04573	2.08746	1.31816	-0.517967	-0.853636	-0.464637	-0.48487	-0.95151	-1.20786	-0.19589	-1.09205	0.139685	-0.347983	-0.116971	0.539323	-0.00757715	-0.19177	-0.92357	-0.0102273	0.33455	-0.968521
Cnot11	-1.16925	-0.264985	-0.0399073	2.47295	-1.35966	-1.26842	0.974819	-0.145209	-1.88177	-0.37244	-0.688651	1.15355	-0.791227	-0.298193	-0.4347	0.433487	0.270286	0.182326	1.15344	0.930637	0.427429	-0.670638	1.21468	0.171434			Q9JMF7	1.22096	0.856743	0.85819	0.0823576	-1.8341	0.385452	1.20409	-0.942351	-1.13881	-0.349781	0.976685	-0.103054	-1.15242	0.241591	0.935366	-0.967993	1.21311	1.40172	-0.413341	-1.11818	-0.205558	-0.206385
Slc2a3	-0.916185	-0.507853	2.16349	0.156185	-1.3182	-0.545445	1.80092	1.45323	-1.44202	-0.75697	0.765152	0.21489	-0.96502	-0.333055	-0.0081921	0.198442	0.672549	-0.570571	1.48934	-0.666613	-0.317181	-0.855083	0.895057	-0.606875			Q01341	2.5027	2.15221	0.862571	1.48609	-0.696862	-0.276027	-0.841431	-0.71205	-1.14669	-0.410261	-1.11365	-0.142592	-1.10425	-0.118785	0.221224	0.680117	-0.703572	-0.235713	-0.415037	0.77592	-0.872679	0.709211
Foxj2	1.52934	0.137559	-0.542509	-0.559818	2.51797	-0.252038	-0.570352	-0.213633	2.65313	-0.331805	-0.874667	-0.417283	1.69358	-0.349719	-0.176135	-0.601498	-0.721674	-0.332496	-0.393568	-0.432676	-0.364279	-0.446968	-0.351787	-0.598682			P14234	2.35631	0.484632	1.31903	2.7018	0.0307441	-0.35946	-0.531185	-0.716926	1.23633	-0.40138	0.261132	0.814675	-0.419024	-0.696217	-0.461881	-0.111678	-0.863419	-0.715833	-0.692803	-0.82206	-0.775763	-0.688406
Sri	1.49199	-0.874507	-1.04671	0.881252	1.14926	-0.0387473	-0.374586	-0.520862	-1.001	-0.305797	-0.812991	2.3344	-0.416072	0.116197	-1.61036	1.55263	0.128273	-1.18483	0.103841	0.195669	0.020863	-0.998445	1.24062	-0.0300772			P07091	2.34345	1.34595	1.31724	3.23878	-0.438448	-0.391292	-0.391627	-0.35333	-0.395727	-0.429543	-0.256622	-0.445428	-0.508221	-0.478274	-0.333082	-0.353835	-0.428285	-0.444771	-0.489029	-0.503921	-0.407272	-0.386869
Dgcr2	-0.389407	0.549512	-0.862078	0.403592	0.495947	0.920286	-0.421034	0.794348	0.129069	-0.622349	1.7197	-1.64175	1.0127	-0.634059	-0.909727	-1.13412	-0.739062	0.571067	-0.811537	2.55812	-0.580442	0.732814	-1.09071	-0.0508737			Q149T7	0.766814	0.887033	0.833635	0.676021	-1.17431	-1.15947	-0.908367	-1.33104	-0.228726	0.205124	-0.534647	-0.339684	-1.1466	-1.47857	-1.36827	-0.777026	1.46127	0.46435	1.93852	0.916703	0.283944	0.230442
Irf3	3.46717	-0.833914	-0.542084	-0.131277	1.71124	-1.54715	-0.515457	-0.689935	-0.493821	-0.794792	-0.0274421	0.18763	0.866104	0.055838	-0.323871	-0.328984	0.335293	0.0309405	0.253528	0.422171	0.20228	-0.695	0.390631	-0.999101			Q06890	2.38826	1.75062	1.8232	2.58762	-0.602242	-0.524918	-0.556945	-0.429025	-0.624401	-0.594584	-0.440561	-0.140778	-0.595753	-0.507812	-0.540782	0.0080985	-0.345741	-0.343213	-0.416053	-0.449322	-0.560356	-0.239149
Bcl2l12	-0.902481	0.516356	1.15627	0.403068	0.820062	0.111278	-0.552599	2.67839	0.458674	-0.407299	-2.32128	-0.138126	-0.776662	-0.248001	-0.268091	1.55181	0.10691	-0.202983	-1.34195	-0.6758	-0.077087	0.388398	0.501369	-0.780214			Q80VL3	1.50855	2.84439	1.96625	1.62071	-0.88006	-0.402423	-0.406639	-0.813035	-0.479244	-0.168493	-0.90874	-0.460151	-0.598002	-0.325346	-0.988392	-0.991006	-0.0272292	0.184848	-0.0604204	0.0772143	-0.494405	-0.259149
Zfp959	1.65586	-0.479901	-1.1129	-0.926096	1.8063	1.13993	-0.806504	-0.0388974	2.38719	-0.894708	-0.771146	-0.48635	0.295099	-1.41836	-0.353722	-0.31876	0.838398	1.07692	-0.68276	-0.243682	-0.235204	0.35194	-0.697828	-0.0848241			P22599	1.47158	1.43893	0.495535	0.287061	-0.562289	0.147412	0.315742	-0.323993	0.405733	-0.863405	-0.727476	-1.02841	-0.772605	-0.276844	-1.11812	-0.76045	1.96111	-0.146773	2.46291	0.00194087	0.0163314	-0.0820844
Mpnd	-1.12331	0.636641	0.00874854	0.639786	-1.3611	-0.68608	0.383243	0.0164613	-1.93549	0.945114	-1.38164	0.925188	-0.88373	0.156645	-0.534024	0.72885	1.32595	-1.12607	1.17766	-0.0460806	1.02181	-0.823839	1.80913	0.126137			Q06806	3.79054	0.266998	0.62891	1.84273	-0.125414	-0.43771	0.158776	-0.427293	-0.00852196	0.613985	-0.305765	-0.141966	-0.657523	-0.832387	-0.821389	-0.509616	0.178103	-0.453578	-0.192039	-0.415586	-0.462275	-0.879421
Sh3gl1	1.43228	-0.603809	-0.717571	0.571936	1.23878	0.240027	-1.13369	0.251989	2.70232	-0.718227	-0.325382	-0.469324	1.55916	-1.06768	1.03949	-1.03583	-1.1011	0.0391198	-0.829684	0.157214	-0.707088	-0.149825	-0.640987	0.267886			O35607	-1.02124	-0.299617	-0.831165	-0.00121177	-0.667611	-0.35965	-0.684384	-0.532024	-0.670084	-0.636715	-0.604232	0.87803	-0.771578	-0.0776361	0.0181855	0.855183	-0.753869	-0.224745	-0.862868	-0.354634	2.11032	1.57102
Ebi3	-1.43515	0.665533	0.910778	-0.516373	-1.43575	0.482918	0.656284	-0.393934	-1.59927	0.499531	-0.0573218	-0.0484504	-1.53495	0.720974	-0.744287	-0.137656	1.96632	-0.276129	-0.426816	0.285044	2.33554	0.657436	-0.31193	-0.262341			Q3U288	1.68757	2.23379	2.32678	1.88289	-0.764273	-0.71914	-0.461541	-0.500244	-0.382676	-0.56071	-0.263691	0.300325	-0.202102	-0.315113	0.0292148	0.273032	-0.793008	-0.624661	-0.575095	0.304611	-1.06448	-0.392321
Yju2	1.16961	-0.510992	-0.751574	0.26653	2.85208	-0.207023	-0.560903	-0.4612	2.34791	-0.413874	0.19035	-0.56763	1.65808	-0.153888	-0.3051	-0.751992	-0.411142	-0.450623	-0.484431	-1.16483	-0.330594	-0.632411	-0.286586	-0.0397706			Q6NZK5	1.77211	3.16156	1.12499	1.01658	-0.407226	-0.310963	-0.510756	0.232582	-0.467145	-0.637159	-1.61709	-0.335795	-0.81185	-0.163079	-0.185709	0.173567	0.306086	-0.566899	-0.344313	0.439622	-1.10878	-0.362013
Ranbp2	0.942536	-1.59188	-0.103221	-0.642739	1.70107	0.125542	-0.533736	0.309402	1.64568	-0.389659	-0.0345755	-0.264782	2.85067	-0.0824161	-0.871789	-0.568273	-0.177184	0.0466038	0.573383	-1.71042	-0.262417	-0.463039	-0.147452	-0.351297			Q3UE31	1.05493	1.12437	2.4808	2.89015	-1.03711	-0.0829305	0.263687	-0.525364	-0.603005	-0.901846	-0.676187	0.119425	-0.90296	-0.642634	0.202015	-0.313552	0.35019	-0.534341	-0.463014	0.0563117	-0.406385	-0.828114
Grk5	-0.144732	1.88227	-0.45131	1.12327	-0.918325	-1.303	-0.0847095	2.88599	-0.281737	-0.209237	-0.954199	-0.831224	-0.924705	0.918491	-0.0458769	-1.15479	0.105478	0.642481	-0.253659	-0.295508	1.01122	-0.699699	0.342948	-0.359438			Q80UW5	-0.151735	-0.62302	2.49496	2.16449	0.142132	-1.20502	-0.184506	0.0492411	-0.712096	0.131793	0.084676	0.301046	-0.710742	0.0899055	-0.274437	-0.0280146	-0.396373	0.153773	1.01585	1.41602	-1.60851	-1.73632
Dvl3	2.32325	0.708891	0.00963015	1.06457	1.57653	0.331776	-0.0804503	-0.218034	1.1728	-0.982541	0.453723	0.0995881	1.80593	-0.605879	-0.977137	-0.35536	-0.386157	-0.94683	-1.1351	-0.656287	-1.38306	-1.01555	-0.306131	-0.498177			P62073	1.41741	-1.90023	-0.23957	-1.51037	0.258867	-0.257092	1.50108	0.209227	0.360438	-0.660179	1.78073	0.992654	-0.540845	0.382215	0.754844	0.159119	-0.488647	1.39375	0.500692	-1.30508	-1.0312	0.0408511
Abcf3	2.26659	-0.700235	-1.19172	-0.20791	0.919895	-0.36256	-0.684036	1.18317	1.63635	-0.317183	-0.436021	0.193736	1.44712	-1.17041	-0.695871	-0.0864916	-0.214697	-0.620852	-0.240576	-0.744319	-1.24701	-0.980173	1.1716	1.08161			Q9WV89	-1.29689	-0.992365	-0.91873	-0.979607	0.219497	-0.0296177	0.303072	-0.670534	0.27412	-0.709927	-0.50622	-0.83037	0.156341	0.139779	-0.213319	0.00311515	0.228091	0.388451	2.43025	2.95472	-0.1401	-0.66383
Eif2b5	-1.94052	1.65505	0.387592	1.18753	-1.51505	-0.114962	0.46625	0.215927	-2.08119	0.324768	0.262385	0.267605	-2.15094	0.429179	0.783557	0.000224748	0.124373	-0.145043	1.42861	-0.151123	0.0829557	-0.113864	0.474441	0.122239			P20067	-0.693906	-0.68997	-0.761066	-0.716308	-0.779817	-0.739143	-0.807437	-0.671915	-0.511447	-0.538573	-0.708581	-0.618414	-0.17887	-0.22536	-0.0367586	0.11924	-0.100545	-0.113988	0.626336	0.0346111	1.62022	1.99293
Cyth2	0.815816	-0.0697326	-1.09625	-0.138066	2.66107	0.712468	-0.0603073	0.3733	0.890841	-0.985825	-1.20991	-0.616986	2.01463	-1.17204	-1.80804	0.219751	-0.387412	-0.114695	-0.604431	-0.283389	0.471195	-0.167153	0.323342	0.231832			Q9D2Y9	1.67893	0.769982	1.38882	2.27288	-0.207873	-0.314725	-1.46954	0.608368	0.519437	-0.462305	-0.014392	0.933513	-0.926398	-0.457759	-0.335161	-0.772919	1.0772	-0.909896	-0.0604908	0.67623	-1.1232	-1.25097
Car11	-0.622582	1.22061	-0.761971	0.505493	0.949559	-0.246304	-0.779928	-0.270168	-0.220544	0.98205	-0.197684	0.137787	2.9787	-0.283465	-1.1492	-0.340562	-1.1492	0.619868	0.895491	0.683069	-1.1492	0.496583	-1.1492	-1.1492			Q80TE7	3.38058	1.09847	-0.0138139	0.713468	0.162778	-0.723037	0.511068	0.0402848	0.143742	-1.20635	-0.490691	-0.724811	-0.824998	-0.575476	-0.710952	-0.71753	-0.547632	0.336857	-0.720631	1.00707	-0.997156	-0.208641
Mrpl4	-1.88201	1.77082	-0.16693	-0.0889366	-1.92196	-0.111662	0.781885	0.244836	-2.14845	0.454792	-0.469526	-0.122227	-1.38957	0.739637	0.0943721	0.270342	1.06165	-0.352912	0.628641	1.16987	0.958185	-0.213231	0.156355	0.536024			Q9WUL5	-0.442602	-0.408739	-0.343631	-0.297035	-0.374803	-0.477736	-0.456924	-0.409843	-0.428391	-0.436202	-0.450727	-0.435003	2.51983	2.97628	1.45821	1.44689	-0.442729	-0.493761	-0.40567	-0.428577	-0.408776	-0.480438
Keap1	0.0632884	1.54196	-1.3225	0.299633	1.40959	-0.521594	0.68035	1.25476	-1.29992	0.763753	0.00052068	-1.35162	-0.766215	1.49747	0.312377	0.0247682	0.739839	-2.12825	-0.432067	-0.319929	0.81699	-1.16443	0.125985	-0.224766			Q32M00	2.56452	1.31239	2.33627	2.35393	-0.447628	-0.392153	-0.386243	-0.416901	-0.448035	-0.489483	-0.457048	-0.467965	-0.418182	-0.476177	-0.431191	-0.406844	-0.445392	-0.508071	-0.414897	-0.429223	-0.364646	-0.356626
Glg1	0.165147	-0.703513	-0.521212	2.02056	0.991793	-0.537026	-0.732181	0.784087	1.09673	-1.50943	-1.10421	0.404269	0.619609	-0.831031	-1.05648	0.364697	-0.757662	-0.605211	1.91863	-0.493407	-0.386083	-1.07424	1.44806	0.498117			Q9EQZ6	1.17234	2.93968	2.09204	2.03487	-0.548543	-0.432309	-0.28956	0.0201375	0.109093	-0.534934	-0.604676	-0.177323	-0.505707	-0.233783	-0.537818	-0.766247	-0.706317	-0.449304	-0.554293	-0.292066	-0.746643	-0.259693
Btbd2	0.650794	-0.499547	-0.676496	-0.3864	0.461495	-0.764757	-0.779088	1.83783	0.856298	-1.31306	1.26826	1.00384	-0.114292	-1.2886	1.4331	-0.850619	-0.880162	0.678361	1.0967	0.190033	-1.29757	-1.22952	1.18543	-0.582026			Q9R0H5	-0.206347	4.62475	-0.271878	-0.435819	-0.203954	-0.420648	-0.305095	-0.274217	-0.388365	-0.00726586	-0.0435358	-0.329257	-0.424811	-0.159815	-0.0094447	-0.416937	-0.41366	0.0561782	-0.0483895	-0.230146	-0.0562597	0.157341
Csnk1g2	1.61432	-0.54383	-0.901431	-0.0840409	1.50614	-0.925368	-0.609617	0.125086	1.49659	-1.32033	-0.451781	0.515541	1.81031	-0.55539	0.318577	0.330827	-0.692398	-0.781252	-0.687262	1.66043	-1.52334	-0.501237	-0.450781	0.650246			Q9ER99	-0.38921	0.418783	1.00736	-0.826776	-0.422718	-0.440507	-0.991044	-1.4359	-0.811479	0.398884	-0.227381	-0.731835	0.0741013	-0.352378	-1.32565	-0.942069	0.609794	1.08784	0.192944	1.5267	1.30874	2.47432
Abhd17a	-1.37076	0.134408	-0.318206	1.72295	-1.29544	-0.0922608	-0.453289	0.515535	-0.732078	-0.371885	-0.42496	1.23943	-1.46281	-0.666037	1.16656	0.587329	-0.125781	-0.311564	-0.546972	2.54468	-0.981471	-0.294704	0.574154	0.963178			Q80UP8	-0.588016	-0.239644	-1.29449	-1.14482	0.266584	0.055959	-0.0431984	0.192171	-0.28721	1.15204	-1.03398	-0.330656	1.48637	-0.691975	0.32398	0.496057	2.65305	-0.299233	0.716543	-1.50991	0.174617	-0.772511
Mob3a	1.67136	-0.321234	-1.06237	0.20406	1.21159	-1.33024	-0.521584	-0.309869	1.78127	-0.92449	-0.345934	1.32137	1.17453	-0.621332	-1.63131	0.740677	-0.46372	-0.966667	0.0377592	0.590921	-0.837082	-0.507276	-0.277434	1.38701			Q8K0U3	-0.917871	-1.0847	-1.09404	-1.11427	-0.416268	0.569358	0.316108	0.0478386	0.0265319	0.358421	-1.06964	0.569549	-0.147618	-0.0862043	-0.432031	-1.10631	-0.0800702	-0.646304	0.00662897	-0.832312	2.5838	1.89356
Fkbp11	-0.418913	0.938231	0.588228	-0.270014	-1.04604	-0.538124	1.38122	0.139969	-1.25406	-0.409092	1.7639	-1.08398	-1.25406	-0.0527355	2.82486	-0.452565	0.607798	0.499384	-0.281278	-0.164409	-0.159023	-0.275313	0.170078	-1.25406			P06802	2.66304	1.37251	2.10059	0.906985	-0.649061	-0.640284	-0.981772	-0.717935	-0.431929	-0.691374	-0.796299	-0.669012	0.592498	-0.510428	-0.745693	-0.546917	0.366295	0.437519	0.668633	0.877982	-0.588626	-0.644702
Ddx23	0.621186	1.26886	0.483608	0.947085	0.798547	-0.374478	-0.267023	-0.500896	0.640437	1.53588	-0.836994	-1.09932	2.26167	-1.30838	0.681839	0.0441222	0.738723	-0.471752	-0.360659	-0.304354	-1.05173	-1.5767	-1.4197	-0.449977			Q9R0G6	3.7915	1.0122	1.01604	1.87874	-0.402544	-0.453299	-0.410744	-0.393183	-0.407333	-0.228562	-0.320667	-0.442068	-0.420209	-0.442645	-0.41957	-0.375102	-0.290049	-0.39788	-0.454563	-0.364324	-0.332571	-0.286419
Pld3	2.12944	-0.151576	-0.878726	0.103612	1.23351	-0.855691	-0.531189	-0.156546	1.43421	-0.141395	-0.512799	-0.687035	2.90546	-0.390357	-0.129203	-0.628331	-1.21175	0.186356	-0.418938	0.274664	-1.18285	0.0907476	-0.194215	-0.287403			P07310	-0.778833	-1.33434	-0.726394	0.0846599	0.176327	0.592252	1.03133	-1.20588	1.10467	-0.390144	0.949333	-1.31968	0.532701	-0.914525	1.12347	1.95147	0.746949	-1.33385	-1.1422	0.887982	0.750347	-0.826461
Grik5	0.213334	-0.663997	-0.367221	0.776683	-0.668834	-0.475807	-1.05722	0.216667	-1.20646	0.150362	0.397805	-0.550619	-1.1204	-0.537718	3.01915	0.377551	-0.557536	-0.5064	-0.958097	1.07252	0.978057	1.44731	-0.85796	0.878826			Q80X44	0.0234402	1.34476	-0.50197	-1.5349	-0.0207555	0.53081	-0.579149	2.32489	0.540271	1.03094	-0.931118	0.305659	-2.51589	-0.0539683	0.170644	-0.536415	0.308719	-1.02792	0.969255	-0.584882	0.757496	-0.549412
Rabac1	1.51756	-0.406598	-1.09986	-0.12143	1.74453	-0.316201	-0.927998	0.544209	2.14244	-0.333829	-0.962127	-0.0418257	2.33151	-0.580733	-0.912058	-0.254882	-0.538476	-0.778465	0.639869	-0.632365	-0.374356	-0.57753	0.482508	-0.543892			Q9QXY1	0.112359	0.386292	0.582857	-0.984852	-0.937366	-1.4502	0.21425	0.258897	0.582829	-0.0162008	-0.780735	-1.37577	-0.70846	-0.37896	-0.56121	-0.191652	0.874139	0.312444	1.2537	2.93004	0.188871	0.205192
Etv3	1.6545	-0.414675	-0.634005	-0.201184	2.52305	-0.458528	-0.370836	-0.297757	1.79238	-0.330854	-0.733855	-0.394299	2.56756	-0.558629	-0.611433	-0.404489	-0.446304	-0.363154	-0.574455	-0.524144	-0.30766	-0.460752	-0.373278	-0.0771972			P20937	3.18915	2.31401	1.48813	1.10899	-0.334574	-0.314268	-0.484794	-0.546688	-0.125589	-0.0850089	-0.688112	-0.429412	-0.357222	-0.191083	-0.379306	-0.553259	-0.578203	0.0265001	-0.542124	-0.459633	-0.675436	-0.592324
Prkcsh	-1.81686	0.869897	0.734133	0.090892	-2.05592	0.602813	1.57929	-1.35799	-1.88152	0.752308	0.529273	-0.116974	-1.26085	1.03909	0.329422	0.179524	0.170928	0.0725878	0.113113	0.870639	0.146947	1.06801	-0.139587	-0.519172			Q9CWM2	-0.301795	4.67182	-0.341731	-0.23441	-0.279567	-0.120166	-0.158354	-0.25348	-0.179344	-0.290858	-0.141565	-0.15805	0.0212459	-0.0787973	-0.255735	-0.059007	-0.092539	-0.303519	-0.257712	-0.271861	-0.257251	-0.280002
St8sia6	2.44183	-0.577805	-0.3845	-0.571496	1.81086	-0.406484	-0.410021	-0.636902	2.52569	-0.435463	-0.47032	-0.433688	1.81255	-0.419018	-0.277258	-0.358725	-0.291032	-0.362953	-0.676542	-0.530772	-0.422672	-0.0865236	-0.61006	-0.228694			Q8BGK9	-1.15262	-1.1576	-1.19445	-1.09222	-0.814751	-0.703473	-0.96255	-0.632734	-0.597303	-0.900681	-0.549911	-0.101136	0.920826	1.46154	1.53476	2.08105	0.144276	0.240469	0.0829879	-0.430676	0.710334	1.24879
Fcgrt	4.02081	-0.368829	-0.368829	-0.368829	0.724559	-0.368829	-0.368829	-0.368829	1.56638	-0.368829	-0.368829	-0.368829	1.06484	-0.368829	-0.368829	-0.368829	-0.368829	-0.368829	-0.368829	-0.368829	-0.368829	-0.368829	-0.368829	-0.368829			Q9WTL8	-0.707531	1.77383	-0.167631	-0.00630233	-1.04639	-1.00128	-0.660306	-0.961952	-0.881271	-0.580988	-0.970942	-0.478891	-0.841736	-0.564803	-0.747658	-0.480766	1.61136	0.408352	0.56817	0.82684	0.266232	1.91645
Nosip	0.193462	0.0245555	0.00225605	-0.0368503	-0.917127	-0.807734	0.988232	-0.617592	-0.857532	-0.249616	0.142636	1.90971	-0.807422	0.229652	-2.49594	1.35887	0.0306654	-1.02032	1.42333	0.85981	-0.232973	-0.587736	1.62243	-0.154761			E9Q6W4	-1.74061	-1.7305	-1.74046	-1.66822	-0.322594	-0.0690616	0.254315	0.202641	-0.00747326	-0.159315	1.01226	0.549426	-0.363944	0.973362	2.09305	1.19788	0.227353	-0.668681	0.443807	1.06573	-0.35253	-0.307161
Pih1d1	-2.58649	0.934639	0.152987	-0.0401445	-1.91581	1.17878	0.876352	0.450437	-0.0510581	0.749876	0.888176	1.98886	-0.406558	-0.656845	-0.790011	0.722958	0.022061	-1.04257	0.257509	-0.115876	-1.02855	0.288878	-0.0159681	0.138374			P97378	-0.651604	-0.598702	-0.544258	-0.25997	-0.66221	-0.587328	-0.607444	-0.645599	0.780775	0.452579	0.716289	0.443642	-0.209886	-0.672784	-0.736741	-0.745404	2.60353	1.77187	0.999154	2.03931	-0.72304	-0.781972
Rps11	2.46816	0.836818	0.0421684	-0.870082	-0.790539	-1.20804	-0.153544	0.372177	0.499485	0.0282535	-0.707257	0.975067	1.27406	0.0078385	-0.497473	1.47521	0.575224	-0.741732	-0.658926	0.800943	-2.16138	-0.463928	-0.590959	-0.511534			Q8BH98	3.0856	-0.0887975	1.24974	-0.477917	-0.816718	-0.673204	-0.403758	-0.854651	-1.25678	-0.372848	-0.352695	-0.223199	-1.74758	0.572055	1.78536	0.905741	0.360543	-0.225533	0.266721	-0.247561	-0.16021	-0.193338
Supt5	2.20492	-0.288443	0.413715	-0.0956936	2.50968	-0.0207548	-0.681803	-0.563852	1.52555	-0.589355	-0.383445	-0.266368	1.82092	-0.982933	-0.89625	-0.417304	-0.583428	-0.355333	-0.0021207	-0.59505	-0.127711	-0.978102	-0.888323	0.241483			P25118	2.16098	1.23412	1.32712	2.5006	-0.862612	-1.01001	-0.565516	-0.564992	-0.29201	-0.27341	-0.25391	-0.613832	-0.441139	-0.410044	0.172496	-0.923936	0.419836	-0.069183	1.1475	0.491843	-0.891398	-0.886393
Paf1	0.839867	-1.54262	-0.613046	0.998825	1.31062	-1.18188	-0.674866	0.613387	0.259661	-0.0383004	-0.393549	-0.0694406	2.6633	0.542616	-0.985097	-0.675891	-0.259198	-1.59362	0.28788	0.93277	-0.442601	-0.123414	1.01317	-0.868577			Q8BL06	-0.538642	-1.39554	-1.62955	-0.294133	0.441287	-0.495336	-1.34354	1.33943	-0.381512	0.291109	-1.03207	-0.122191	0.947843	0.540813	1.31203	1.26177	-0.93483	-0.973291	0.285217	-0.569464	0.0497059	0.082379
Timm50	-1.94901	0.59625	0.374174	0.487914	-2.21356	0.571043	1.03758	0.206241	-1.99167	0.641831	0.874894	-0.0182566	-1.86982	0.811055	1.45825	-0.13386	0.433915	0.304501	-0.457542	0.0780179	0.288552	0.28421	0.125639	0.0596491			Q99JB8	-0.957117	-1.00767	-0.296757	-0.887419	-0.25546	-0.214836	-0.603238	-0.353579	-0.198506	-0.0443846	-0.997172	-0.400139	0.172275	-0.348077	-0.590433	-0.992646	3.1483	1.35213	1.66496	1.01595	0.0141164	0.999806
Med29	-0.269491	1.40909	2.46836	1.56085	-0.883227	-0.225681	0.558599	-0.267172	-1.79544	1.16884	-0.141153	-1.0496	-1.19739	-1.29373	0.191983	0.313386	-0.805795	-0.257607	0.337476	-0.202667	0.262536	0.11211	0.806689	-0.800972			Q9CXF0	-0.303243	-0.502741	-0.524339	-0.495805	-0.5176	-0.47154	-0.574402	-0.556119	-0.529539	-0.513423	-0.52578	-0.468076	-0.376108	-0.499883	-0.49847	-0.434968	-0.120188	-0.155993	-0.327453	-0.23954	1.98819	2.35739
Ncstn	-0.491564	1.35631	-1.51716	1.41611	-1.16183	1.01161	-1.05667	0.587906	-1.54616	-0.672399	-0.310625	-0.811469	-0.821758	-0.869154	0.960975	-0.430963	1.17503	-0.185143	0.0404641	2.06026	0.712871	0.355559	-0.30306	0.500868			Q8R1A4	0.604748	-1.01427	-0.27765	-1.58038	-0.802797	0.717017	1.72694	-0.430465	-1.12152	1.6695	-1.12318	-0.777596	0.101598	1.38168	-0.198279	-1.07659	0.0182483	0.0508327	0.366716	-0.15524	2.22786	0.443317
Pex19	0.229127	1.01878	-0.0901013	0.312762	0.804691	-0.67286	-0.881266	-1.57712	-0.411909	-0.762992	0.382833	1.34653	-2.17155	0.0941894	0.458955	0.448934	-1.47847	-0.734809	-0.42318	1.94735	-0.095267	0.599508	0.0680642	1.5878			P06345	3.01849	1.9316	-0.226664	2.4295	-0.357028	-0.471117	-0.653197	-0.366833	-0.369499	-0.627875	-0.604254	-0.493485	0.568302	-0.372801	-0.573721	-0.272906	0.142776	-0.43218	-0.633257	-0.183117	-0.118428	-0.518509
Impdh1	0.651602	-0.541841	0.306794	0.680143	1.56529	-1.47557	0.145005	0.277512	0.974635	-1.32062	-0.778887	0.556364	0.812581	-0.682394	-0.165104	0.136834	-1.10612	-1.78771	0.788132	0.637193	-0.312024	-1.85848	1.47526	1.02141			Q8VC90	-1.65371	-1.72508	-1.50097	-1.11392	-0.598458	-0.335018	1.15109	0.131681	1.22434	-0.656155	-0.408876	1.38382	0.470616	-0.188111	0.939901	-0.542446	-0.213683	-0.666912	0.161411	1.29506	0.504408	-0.370863
Dusp3	-1.43792	0.584648	0.792886	1.21002	-1.43792	-0.282024	1.16218	-1.43792	-1.43792	0.199145	-0.219781	1.0335	-0.777349	-0.606679	-0.340337	0.632531	0.748265	0.260661	1.965	-0.851499	0.077475	-0.384448	1.4362	-0.88871			Q8BM88	1.91461	1.84429	2.99489	0.428008	-0.0248534	0.0904846	0.0410039	-0.930614	-0.444649	0.153969	-0.0696256	-0.74382	-0.926598	0.289903	-1.09325	-0.561717	0.00453335	-0.355262	-0.740547	0.270156	-0.327055	-1.05049
Prodh	-0.734895	-0.470962	0.289792	0.395811	-1.26274	-1.26274	0.217795	-0.381659	-1.26274	3.0097	0.644731	-0.832746	-1.26274	0.906648	0.455953	0.358309	0.448923	-0.376145	-0.442958	1.49207	-0.0762702	-0.437931	0.987541	-0.402739			Q69ZN7	-0.166675	-0.611687	0.150829	-0.138481	-0.503791	-0.550563	-0.570851	-0.421271	-0.644719	-0.516375	-0.564039	-0.505819	-0.493887	-0.526313	-0.281395	-0.52054	-0.301598	-0.127539	-0.45435	-0.364655	2.80846	2.78825
Ess2	-0.484178	0.0409237	0.899628	-0.454885	0.132816	-1.62407	0.404557	0.782355	1.01985	-0.194605	-1.14764	0.85275	1.10274	-0.489726	0.678574	-0.683283	2.70495	0.455918	-1.14124	0.229178	-1.69355	-0.470876	-0.91751	-0.00266583			Q3UGP9	-0.329118	0.0232987	0.552723	-0.152573	-0.834973	-0.865203	-0.500913	-0.340052	-0.835922	-0.841103	-0.741149	-0.548367	-0.269392	-0.103238	0.519589	0.240188	0.656098	1.77892	2.90803	2.08476	-0.873296	-0.805744
Slc25a1	-1.9032	0.809072	-0.67153	0.373977	-2.00691	0.580466	0.032234	0.985208	-1.65708	0.703919	-0.342518	0.455286	-1.83013	-0.0943251	0.704121	0.203695	-0.374121	0.349872	-0.0392579	1.58742	0.929121	0.134975	-0.205794	1.2755			P52624	0.247375	-0.344758	-0.368217	-0.0229272	-0.626655	-0.605892	-0.63072	-0.453567	-0.363869	-0.49985	-0.527497	-0.597175	-0.612327	-0.671639	-0.559358	-0.585722	2.78074	2.80881	1.35728	0.983616	0.00334839	0.139657
Dgcr6	-1.00184	-0.671889	0.87594	0.953442	-1.49915	2.08595	1.19802	0.0462887	-0.411163	-0.0202033	-2.1566	-0.00643978	-2.1566	0.419761	0.797649	-0.13012	0.116891	0.891329	-0.235073	0.139268	0.0682177	-0.0944027	0.797137	-0.0064148			P59764	1.83472	1.95694	2.1983	2.26	-0.279075	-0.445216	-0.369484	-0.808206	-0.757757	-0.657222	0.126073	-0.718272	-0.379207	-0.763429	-0.91916	-0.52322	-0.654104	-0.687604	-0.286499	-0.325027	0.364951	0.286291
Ddr1	-0.912832	-0.282911	-0.284472	1.91619	-0.78097	-0.17363	-0.447518	2.88201	-1.13217	0.345464	-0.399878	-0.66977	-0.580607	-0.200775	-0.0157171	-0.442427	-0.542771	-0.0178415	1.62881	-0.435896	-0.685675	0.013685	1.67111	-0.451403			E9Q2M9	2.90582	2.52122	-0.605587	-0.0721008	-0.953505	0.747423	-1.08254	-0.6634	-0.80031	0.395372	-0.62713	-0.416258	-0.707652	0.1639	-0.687079	0.111327	-0.0555486	-0.998824	0.172715	0.584783	-0.585656	0.714703
Ier3	-1.39412	-0.869231	0.580857	1.45455	-1.3569	-0.724532	0.224636	2.82389	-1.16716	0.389149	-0.212268	-0.0267022	-1.35814	0.386602	0.0943167	-0.0499455	-0.367831	-0.487022	1.53797	-0.257609	-0.139442	-0.084177	1.02979	-0.0266859			Q8BGH7	1.58653	3.07963	2.15504	1.33046	-0.532753	-0.58889	-0.163274	-0.554852	-0.69989	-0.134064	-0.356135	-0.699044	-0.672618	-0.296777	-0.714203	-0.777002	-0.264838	0.140698	-0.354461	-0.28665	-0.0405717	-0.160267
Fosb	0.084246	-0.219626	-0.486812	-0.400189	2.82236	0.0066518	-0.382298	-0.598063	2.67655	-0.366659	-0.535865	-0.234538	2.10657	-0.38853	-0.495229	-0.454988	-0.573662	-0.22164	-0.27887	-0.595809	-0.220062	-0.451525	-0.296907	-0.49511			Q9Z126	3.79347	1.8081	1.62624	-0.138757	-0.275306	-0.327693	-0.397136	-0.478755	-0.424433	-0.429615	-0.494121	-0.206582	-0.29404	-0.37135	-0.352992	-0.502069	-0.410548	-0.198477	-0.191995	-0.279255	-0.355035	-0.370395
Klc4	1.82221	-0.372331	-0.91451	-0.0341536	0.409975	-1.08706	-0.21178	-0.809923	2.33566	-0.694356	-0.420212	0.0271457	2.4394	-1.40046	-0.831611	0.332802	-0.123485	0.080238	-0.734756	0.448869	0.0209653	-0.866072	0.556281	0.0271656			O89084	0.35747	1.69848	1.72681	2.63195	0.326113	0.485939	-0.659389	0.313567	-0.305443	-0.832771	-1.119	0.4872	0.0470322	-0.708781	-0.656847	-1.3062	-0.0169561	-0.37013	1.15478	-0.17275	-1.26179	-0.617229
Ercc1	-1.20405	0.11086	-0.378138	-0.162414	-1.03998	0.638423	0.531857	0.978648	-1.06541	1.4211	-0.10893	-1.04103	-1.56392	0.367271	-0.489745	0.630033	-0.429448	0.00340393	-0.848615	-0.495274	-0.845231	2.47579	1.34442	1.17038			P56528	2.17987	1.76475	0.487428	0.753972	-0.83801	-0.9266	-0.898498	-0.954876	-0.77674	-0.881534	-0.884895	-1.00438	-0.800198	-0.937688	-0.866113	-0.922655	0.731586	0.902025	0.15296	0.196318	0.970561	1.2311
As3mt	-0.50274	-0.815561	-1.29401	-0.771116	-1.13069	0.391352	-1.09598	1.90118	1.55587	-0.488024	-0.0583572	0.28465	0.0850287	0.560191	1.81101	-0.553162	-1.50046	-0.177727	0.432254	0.967024	-0.11334	1.66773	-0.420425	-0.734695			Q8C4P0	1.13119	-0.736874	-0.878961	-1.36979	1.27051	0.321651	0.415935	-0.983573	-0.17396	0.533077	0.41119	1.37864	-1.6342	0.482559	1.64644	-0.273089	-0.155168	0.667305	-0.575886	1.70123	-0.493469	-0.0137303
Homer3	-1.54037	-0.0364935	1.1894	0.0550728	0.17045	-0.49668	1.04288	0.898794	-1.21234	-0.231139	0.359006	-0.919978	-1.97004	0.502219	0.128506	1.9886	-0.576732	0.91675	0.365547	0.272401	-0.360378	-1.97004	0.594406	0.830158			Q9R1A8	-1.38274	-1.77274	-1.29488	-2.03342	-0.283183	0.025815	0.843215	-0.392686	0.430594	-1.02795	0.785012	-0.706432	-0.0364907	1.34299	1.75814	0.618168	-0.187088	-0.0913078	1.59609	0.612999	0.687083	0.109499
Crtc1	0.705634	-0.679234	-0.263322	-0.648168	1.27913	0.164381	0.709174	-0.848575	2.00663	-0.62728	0.508526	-0.385213	3.23543	-0.376638	-0.1486	-0.663704	-0.0352758	-0.355824	-0.769233	-1.08163	-0.46145	-0.651868	-0.465186	-0.147694			Q07230	2.77159	0.707374	0.949021	2.86659	-0.555785	-0.212055	-0.634169	0.805334	-0.169362	-0.638243	-0.577086	0.515375	-0.510231	-0.604468	-0.225836	-0.501304	-0.735911	-0.671366	-0.599648	-0.236583	-0.509304	-0.735042
Rnf215	1.82128	1.66917	0.796525	0.211973	0.287959	-1.06955	-1.18857	0.660106	0.860844	-0.801996	-1.52107	0.698947	0.980605	-0.269194	-1.90484	0.725824	0.0647802	-0.0843733	0.294559	-1.04277	-0.159554	-1.46913	0.607168	-0.168703			Q8K214	1.4563	2.54714	0.108113	1.55062	0.489034	-1.1481	-0.788077	-0.342098	-1.02479	-0.928411	0.640979	0.22978	0.239508	-0.276387	-1.10762	0.114912	-0.704136	-0.0796979	-1.15001	0.269352	-0.616852	0.0126233
Aven	1.36832	-0.860456	-0.768839	-0.593482	2.05307	-1.23915	0.116253	-1.0799	-0.157901	0.545534	1.09099	-1.21104	1.39556	0.26949	-0.925264	0.249592	-0.364851	1.91046	-0.304533	-0.334829	0.673631	-0.280948	-1.43587	-0.115839			Q8BIX9	2.95535	-0.498746	-0.19521	-1.29944	0.0866472	-1.06375	-0.218206	-0.563925	0.422692	0.583041	0.157015	-0.670604	0.119093	-0.75361	0.809344	0.145367	1.0662	0.724857	1.07821	-0.179345	-0.0914265	-1.93192
Crot	2.07108	0.185053	0.571626	-1.19735	-0.00820413	0.00288823	0.0685069	0.331911	-1.20125	1.4157	0.380024	-1.23274	0.420438	1.68302	-0.14446	-1.14283	0.732	1.37416	-0.650103	-1.85944	-0.45627	-0.0657809	-0.739137	-0.538845			Q8K0E8	0.772849	1.22916	0.282016	4.31044	-0.388811	-0.394206	-0.323225	-0.310705	-0.320051	-0.289585	-0.378993	-0.329476	-0.384077	-0.371528	-0.331729	-0.34172	-0.253301	-0.262637	-0.365963	-0.164707	-0.343922	-0.320006
Rps6ka1	1.39919	1.97296	0.0325804	-0.346363	1.0499	-0.0109791	0.412433	0.409949	0.342107	0.684223	-0.864331	-1.35018	1.47503	0.0955362	-0.185285	-0.635576	0.593169	0.236	-1.92461	-0.297373	-0.121656	0.334069	-1.78374	-1.51705			P41242	2.11757	1.91646	2.67332	1.9283	-0.59651	-0.355254	-0.546499	-0.379161	-0.586956	-0.44113	-0.38044	-0.427335	-0.460933	-0.35434	-0.216731	-0.38921	-0.144895	-0.401264	-0.477518	-0.43257	-0.506215	-0.525328
Snrnp200	-1.45747	-0.121349	0.0890802	1.24471	-0.655565	1.67824	1.30931	-0.769464	-1.30494	-1.61964	-0.0584759	-0.292549	-1.62123	-0.349045	1.50933	-1.1545	-0.359106	0.0327386	0.352768	0.375984	0.773293	0.608236	0.825119	0.964537			Q8BGN2	0.522699	1.73187	0.329792	4.10659	-0.483418	-0.128541	-0.393878	-0.146358	-0.255842	-0.37795	-0.568785	-0.290355	-0.200672	-0.441295	-0.501643	-0.560483	-0.100054	-0.0641698	-0.535142	-0.218609	-0.168054	-0.468914
Ciao1	-0.470862	0.0640182	2.47939	1.51455	-0.891022	-0.870202	-0.0373935	0.165188	-1.81749	-0.404661	0.15098	0.351119	-1.8173	0.316154	-0.187437	0.648307	-0.333452	-0.918978	0.948634	1.02584	0.923768	-0.439837	0.590134	-0.989454			Q8C6D4	0.0881625	-0.670031	-0.60562	-0.653789	-0.141795	-1.03645	-1.17533	0.610319	-0.344707	0.168063	-1.15408	-0.0414349	-0.34885	-0.0344257	-0.560899	0.223269	2.8717	1.64078	0.00250664	1.3828	-0.254248	1.64619
Taf6l	-1.43392	0.482103	-0.596108	2.19639	-0.798997	0.153886	0.690792	0.315001	-1.36662	0.56081	0.9524	-1.08874	-1.3165	-0.0322295	-0.153501	-0.248016	-0.678059	-0.529839	-1.22198	0.849417	0.0969657	0.777614	0.252143	2.13699			Q91YT2	1.18763	1.21206	0.714052	2.75982	-1.04683	-0.0878895	-1.29568	1.03779	-0.21586	-0.664174	-0.13795	-0.608385	-0.0638066	-0.7949	-0.511142	0.178923	0.00651829	-0.822545	0.358189	-0.55519	-0.89767	-1.58018
Insig2	-0.0585341	0.223453	1.24473	-0.0475098	-0.386973	-1.65817	-0.0389008	0.0789975	-1.64635	-0.768417	-0.325826	1.27439	-1.44107	-0.0197653	-1.02331	1.20558	0.213263	0.0924639	1.93116	0.870543	-0.382463	-0.813711	1.84266	-0.366239			Q9D3X5	-0.0140227	-0.83216	-0.813298	-0.0438396	0.984285	-1.07752	0.126681	3.81424	-0.574834	-0.0173278	-0.36018	-0.210223	-0.277941	-0.319619	0.841245	0.240264	0.402681	1.04962	-0.127323	-1.11619	-0.0223032	-0.468531
Kpna6	-0.0667734	-0.91058	-0.0211947	-1.47353	-1.61895	-0.367785	0.431438	0.501124	-1.78015	0.622505	0.791487	-0.385134	0.0114009	-0.130147	-0.272632	0.00318025	-0.0558447	1.70428	0.802192	1.13908	0.141026	-0.602814	2.49577	-0.957946			A2CE44	0.267152	0.44295	-0.722391	2.37291	-0.632218	-0.528689	-1.01458	1.19061	-0.0766456	-1.55546	-0.34846	0.590086	-1.25892	-0.738145	-0.369921	0.297612	1.02181	-0.465824	0.208521	-0.875076	-0.515532	-0.418108
Man1a	1.1396	-0.864162	-0.625106	1.26993	1.37308	-0.64809	-0.552522	1.59299	1.17016	-0.385199	-0.286375	-0.975971	1.53474	-0.376872	-0.539431	-1.26447	-0.455092	-0.151286	0.779255	-1.01619	-0.580246	-0.672388	1.69199	-1.15834			Q80YP6	0.800666	0.288632	-0.00802262	2.67229	-0.34504	-0.615032	-0.948381	3.0062	-0.10207	-0.742094	0.336189	0.0184768	0.154112	0.00216685	0.245033	-1.00814	-1.25733	-0.374327	-0.504362	-0.358768	-0.706107	-0.283181
Itpkc	-1.54875	0.785325	0.468517	0.348724	-0.118995	-1.90784	0.861907	-1.30846	-1.27462	0.707974	-1.25903	0.724826	0.203171	-0.727205	-1.32324	1.40047	0.420985	1.10784	-0.792473	0.590891	0.513562	1.45878	0.235313	0.432335			P24472	1.9419	2.36083	2.69528	1.60772	-0.486322	-0.485196	-0.497939	-0.493262	-0.491882	-0.46516	-0.490647	-0.472126	-0.466562	-0.463159	-0.447328	-0.471157	-0.425069	-0.430195	-0.409873	-0.414986	-0.304547	-0.290545
Coq8b	-0.842161	-1.75693	-0.309348	2.05773	0.971337	-0.580411	-0.581132	1.48273	0.145402	0.446711	0.563341	0.918643	0.181717	1.10804	0.766466	-1.01561	0.00780331	0.284089	0.148261	0.734117	-0.661941	-1.68824	-1.06365	-1.31697			P48025	2.95271	2.80265	0.473653	1.67429	-0.484303	-0.379242	-0.376098	-0.332617	-0.409215	-0.496971	-0.554246	-0.284803	-0.256646	-0.387974	-0.445573	-0.401369	-0.332763	-0.531062	-0.428762	-0.403094	-0.556191	-0.447988
Brd8	2.16583	-1.48975	-0.00231185	-1.41464	1.75797	-0.0529098	-0.796044	-0.00890293	0.844071	-0.516777	0.933954	-0.23585	1.85976	-0.688219	-0.518856	0.478721	0.0777568	0.601748	-0.841605	-0.965225	-1.123	-0.723157	0.241777	0.415649			O35231	2.39537	-0.237735	-0.689577	0.779426	-0.891841	-1.1251	-0.873716	-0.802321	-0.992437	-1.30432	-0.818795	-0.929832	-0.601083	-0.0889634	-0.438785	-0.575866	-0.0263641	1.12683	0.94834	0.849921	1.02749	1.17458
Kif20a	-1.89718	-0.0781562	0.703646	0.478073	-1.97142	0.574459	0.0589786	0.197344	-1.70957	0.37226	0.778624	0.508322	-1.82593	-0.140598	1.35256	1.07821	-0.376416	0.0238608	0.594168	1.70965	-0.219137	-0.405226	0.592352	-0.398883			Q61967	1.86658	1.00019	2.48208	1.47374	-0.58937	-0.646399	-0.992626	-0.136264	-0.129282	-0.579715	-0.413407	-0.255806	-0.897546	-0.373823	-0.375295	-0.462177	0.553171	0.785087	1.50663	-0.22515	-0.733502	-1.06932
Farsa	-1.73929	0.548396	-0.339705	0.852663	-1.33495	0.601735	1.03454	-0.0588965	-1.81632	0.681775	-0.0338165	-0.873165	-1.88502	1.32323	1.10853	-1.42174	-0.0386769	0.319413	0.833186	-0.251634	0.70219	0.483713	0.435231	0.868604			Q5U419	2.4925	1.86847	1.16582	2.61227	-0.615304	-0.559215	-0.392433	-0.924117	-0.582852	-0.773021	0.280696	-0.324556	-0.362157	-0.443248	-0.101379	-0.143237	-0.265389	-0.0782912	0.0330838	-0.713299	-0.489625	-0.253957
Gcdh	-1.18855	1.56002	1.47539	-1.11416	-0.411892	0.382456	-0.556505	-1.01139	0.472084	-1.27602	1.49756	-1.69294	0.318617	-1.25299	0.650125	0.255461	-0.00044317	0.758235	0.0866284	0.428515	-0.209484	1.7402	0.142292	-1.05321			P08121	4.14249	0.890446	0.639329	1.26855	-0.518977	-0.2751	-0.554598	-0.162858	-0.302945	-0.689443	-0.592838	-0.335152	-0.427151	-0.114501	-0.422601	-0.247719	-0.514598	-0.430174	-0.193509	-0.0949346	-0.397212	-0.270824
Mast2	-1.74874	1.92244	0.332721	0.437489	-1.44203	-0.0522631	-0.36947	-0.912412	-1.07013	0.0361743	-2.1517	0.564759	-0.243329	0.596921	0.816409	-0.599712	1.30738	-0.112183	0.27685	1.34976	1.09814	-0.557433	0.464597	0.0557603			Q9Z1T2	2.97481	1.4924	1.48627	2.46405	-0.435623	-0.321661	-0.452577	-0.48507	-0.385295	-0.49689	-0.491467	-0.368359	-0.367679	-0.356069	-0.340627	-0.428397	-0.544889	-0.519498	-0.338709	-0.315536	-0.513843	-0.439722
Dnase2a	2.70837	-1.03332	-0.309496	-0.992427	-0.31957	-0.909843	1.33241	-0.455495	0.387206	-0.382516	0.963479	0.91681	0.0772894	-0.832172	1.85186	-0.791896	-0.263468	-0.204753	-0.891027	0.857121	-0.387234	-1.22217	-0.547068	0.447902			Q8K4T5	-0.657061	0.527082	-0.370422	-0.953192	-1.10516	-0.648437	1.70059	-0.141253	1.03421	2.18538	-0.423576	-0.224588	-0.557567	0.671377	-0.714033	-1.30439	-0.623985	0.843447	-0.454153	1.74183	-0.103282	-0.899816
Rad23a	-1.37116	1.00732	-0.634163	2.67661	-1.26782	0.711833	-0.28141	-0.227101	-0.574707	-0.57608	1.30624	-0.453504	-0.866501	0.181851	-0.508927	-0.396375	-0.501229	1.66787	-0.29887	1.64294	-0.080706	-0.470877	0.000384368	-0.685623			Q8VIB3	2.15496	2.56061	1.79801	2.05628	-0.366347	-0.632151	-0.0710661	-0.350956	-0.227439	-0.433891	-0.396575	-0.438393	-0.521738	-0.232187	-0.014895	-0.454821	-0.43229	-0.601835	-0.427654	-0.40983	-0.59672	-0.717433
Calr	-1.92374	0.999102	1.55519	-0.0339865	-1.64758	0.190715	1.74396	-0.377244	-1.36501	0.0268833	1.20872	-0.280589	-1.82081	-0.0607688	1.2668	-0.26265	-0.151755	0.300721	-0.202973	1.14243	-0.0390769	-0.289445	-0.0384874	0.0595999			O88935	-0.555243	-0.602959	-0.534533	-0.55306	-0.64489	-0.585502	-0.33714	-0.632406	-0.614696	-0.549336	-0.649337	-0.434675	-0.54344	-0.499264	-0.587318	-0.268406	2.09215	2.24367	2.41133	1.71708	-0.0609064	0.0601358
Syce2	-1.72794	-0.417426	0.681126	1.11525	-1.66576	0.0374591	0.766325	0.876206	-1.61789	0.0399406	-0.318498	0.000493797	-1.60565	0.965053	-0.0516026	0.643708	0.0680159	-0.470125	1.325	-0.153783	-0.138208	-0.411512	2.26264	-0.202833			P12399	-1.02495	-0.887296	-1.07444	-1.09423	-1.135	-0.5785	-1.05194	0.29375	-0.296844	-0.392956	-0.202863	-0.132674	-1.10065	-0.499008	-0.35456	-0.146236	1.72822	1.40645	0.869821	0.551857	1.71299	0.774994
Nfat5	-0.538536	-1.0555	-0.886824	-1.14661	-0.0559842	2.04707	-0.541278	0.461566	-0.128704	0.698563	0.452216	-0.540864	-0.358575	-0.286611	-0.657506	-0.593803	0.45677	2.37801	-0.638971	-0.90367	0.139778	2.2582	-0.745347	0.186611			Q64163	2.57734	2.12038	1.62152	2.24898	-0.601472	-0.607385	-0.426655	-0.512114	-0.616263	-0.352785	-0.528076	-0.482054	-0.240502	-0.596595	-0.456791	-0.139516	-0.637263	-0.244013	-0.486622	-0.456714	-0.385793	-0.370972
Nob1	-2.21824	1.21357	-0.716746	0.737265	-1.6398	1.05342	-0.376848	0.0947973	-0.388807	0.643331	0.977761	-0.0208909	-1.48104	0.242065	1.19771	0.860459	0.0432217	-0.145144	-1.57389	0.205517	-0.158406	1.71323	0.107749	-0.370287			Q810S1	0.407825	-0.380543	-0.292433	-0.143037	0.165908	-0.493224	-0.615813	0.850106	-0.818717	-0.258898	-0.563911	0.84817	-0.362312	0.499657	1.66372	2.99758	-0.416799	0.300712	0.599538	0.6307	-1.59616	-0.460473
Gys1	-1.49041	-0.36853	0.296504	0.660199	-1.44947	-0.127892	0.520445	0.469478	-1.5948	0.428314	-1.03783	0.409139	-1.54401	0.466814	-0.997638	0.863909	0.292295	0.267833	2.30447	0.350687	0.470325	0.038788	1.6276	-0.856234			Q7TMJ8	2.39713	2.43004	1.66927	2.18661	-0.449176	-0.442585	-0.455261	-0.452864	-0.397069	-0.454206	-0.443011	-0.386929	-0.452303	-0.422982	-0.445808	-0.440175	-0.46283	-0.447231	-0.448513	-0.454841	-0.389588	-0.397461
Ruvbl2	-1.78236	0.0848846	0.302485	1.55104	-1.99886	-0.25343	0.660895	0.651872	-2.03178	0.766673	0.958929	-0.149713	-2.14433	0.312293	0.813255	0.361542	0.189274	0.489316	-0.221668	0.0262261	0.647478	0.35208	0.59284	-0.17894			Q8CJF9	2.46503	2.05543	2.53207	1.23929	-0.464396	-0.178737	-0.535389	-0.915495	-0.487116	-0.0652597	-0.478805	-0.56016	-0.706899	0.0191395	-0.588791	-0.599888	-0.0622008	-0.692287	-0.156844	-0.256559	-0.372515	-0.467306
Bax	-1.28802	-0.241569	0.104712	1.08434	-1.29137	0.263267	0.547991	0.416399	-1.05033	1.29017	-0.549256	-0.3922	-1.69099	0.484285	1.20357	0.00573269	0.76547	-1.10512	-0.0706019	0.754538	2.40257	-1.18168	0.249935	-0.711848			Q00897	3.41056	2.10732	1.4939	1.1362	-0.305443	-0.451603	-0.443826	-0.374903	-0.38907	-0.449498	-0.394594	-0.452416	-0.358706	-0.461241	-0.437228	-0.349778	-0.196041	-0.420975	-0.454843	-0.464585	-0.462202	-0.42403
Il7r	2.9302	-0.53497	-0.453579	-0.390472	2.08786	-0.502667	-0.454748	-0.190578	1.64675	-0.433511	-0.437432	-0.487081	1.85765	-0.431648	-0.456963	-0.475726	-0.507432	-0.470502	-0.112224	-0.532009	-0.486858	-0.456982	-0.205912	-0.50117			Q8CFC7	0.739701	-0.697419	1.65334	1.91819	-0.101962	0.986075	-2.09859	-0.709428	0.442331	-1.15462	-0.831601	-0.978258	0.534934	1.70376	-1.15253	0.0163579	-0.156746	-0.718267	0.576171	0.317965	-0.322914	0.731395
Tfam	0.589219	-0.506855	1.23551	-1.20397	-1.52015	-0.676319	0.0277594	-0.539979	-2.05191	1.04378	0.36454	0.166636	-1.43007	0.284127	1.79587	1.01669	1.54383	0.737408	-0.914058	0.0267603	0.712426	-0.419208	-0.258736	-0.0232977			Q9Z1M0	2.25628	2.2163	2.05734	1.97649	-0.74232	-0.686617	-0.591395	-0.576233	-0.475565	-0.352422	-0.520764	-0.29623	-0.664628	-0.600632	-0.478467	-0.349622	-0.591554	-0.592432	-0.559253	-0.462949	-0.0297262	-0.135382
Zfp81	1.78299	-0.934844	0.887802	-0.547216	2.30665	-0.623922	-0.822195	1.4275	0.0860162	-0.0293548	-1.47225	-0.304718	0.0864324	0.316333	-1.63425	0.646861	1.0037	-0.370129	-1.13935	0.358143	-0.801282	0.571499	-0.637352	-0.157081			Q8VE85	-0.538714	-0.840043	-1.39606	-1.07218	-0.749331	-0.76331	1.30135	1.15334	-0.383277	-0.116547	1.56708	-0.623293	-0.325788	-0.265548	0.355017	2.31423	-0.485509	-0.658229	0.32258	0.478937	-0.505129	-0.76584
Mmd	-2.51515	1.24976	-1.02308	0.540515	-1.34223	0.882571	0.15015	0.708967	0.138166	-0.767109	0.281523	-0.950644	-0.249372	-0.256414	0.76628	0.906838	-0.331013	0.527111	-0.0436503	0.74906	2.23251	-0.937931	-0.842389	0.125532			Q9JMB0	-0.299337	-0.458806	-0.371186	1.65629	-0.673887	-0.967601	-0.914065	-0.741704	-0.540156	-0.255519	-0.75575	-0.00903887	-0.476467	0.283798	-0.789588	-0.039458	1.54977	1.66092	1.79636	2.27457	-0.783932	-0.648314
Fam162a	-1.60266	0.0988403	0.946837	0.636311	-1.84088	-0.365611	0.729633	0.263258	-1.93606	0.129028	0.28338	0.858734	-1.76701	-0.168712	-0.0646576	1.42594	0.80611	-0.493152	1.53338	-0.0240965	-0.0990123	-0.577728	1.27837	-0.0502394			Q9D074	0.163417	-1.43067	-1.1731	-0.010599	1.92456	0.547555	-0.839167	-1.00905	-0.726161	-0.0370171	0.34206	-1.40578	0.701296	0.577073	1.35766	0.842724	0.494354	-0.201766	1.51121	-1.33951	-1.4526	-0.219303
Rpl8	-0.492335	0.0467902	0.907499	-0.710444	-0.867635	-1.2338	1.17399	-0.965435	-1.33634	1.37786	-0.840963	0.717127	-1.56178	0.765305	-0.827808	1.43885	1.20941	-0.423471	0.553481	1.03471	0.813471	-1.13813	0.926439	-0.566796			E9Q3C1	2.11526	1.48098	-0.275919	2.16951	0.917222	-0.663335	-1.57353	-0.650351	-0.195019	-0.102636	-0.661913	-0.4503	0.083977	-0.407542	-0.846076	-0.434949	0.960906	0.805537	-0.803249	1.07576	-0.128349	-1.14787
Ssbp2	2.89056	-0.0535873	-0.788663	-0.804624	2.2224	-0.436662	-0.579678	-0.539117	1.67207	-0.28745	-0.139831	-0.0305407	1.34769	-0.697944	-0.99032	-0.151913	-0.179372	-0.239691	-0.54229	0.262694	-0.381909	-0.467903	-0.59148	-0.492439			P13595	3.91439	0.878746	0.863015	1.78148	-0.35045	-0.416008	-0.474525	-0.449718	-0.596548	-0.10165	-0.402401	-0.369072	-0.378592	-0.39911	-0.488819	-0.279516	-0.322404	-0.332945	-0.386065	-0.424834	-0.353796	-0.3129
Fancl	-0.0718632	-0.167561	0.556081	-1.09791	-1.60771	0.858545	0.201287	0.763108	-0.895334	0.424553	0.707051	0.0551113	-1.62669	0.237821	-1.34961	-0.253363	0.972779	1.42826	1.55924	-1.91957	0.905688	0.688177	0.512555	-0.880647			Q9CZS3	2.26549	1.34747	1.91843	2.11824	-1.50377	-0.635182	0.153741	-0.211102	-0.174675	-0.663223	-0.646657	-0.746368	-0.605154	-0.679193	-0.20402	0.773081	-0.80276	-0.823871	-0.450658	-0.478359	-0.0331636	-0.536228
Stat3	-1.22719	-0.608577	-1.03052	1.68454	-1.01667	0.189306	-0.515726	1.74586	-0.780221	-0.473888	-0.984492	0.0243201	-0.810516	0.66002	-1.284	-0.0645123	-0.124076	0.210626	2.28846	-0.188857	-0.344149	0.869022	1.39038	0.390843			Q9JJW0	2.04888	1.79943	1.63888	1.3557	-1.03587	-0.781719	-1.05156	-1.13835	-0.884738	-1.01992	-0.883409	-1.05395	-0.0113152	-0.538939	-0.375959	-0.516728	0.256046	0.0500976	-0.217828	0.0986289	0.65775	1.35619
Stat5a	-2.5127	0.262553	1.26904	0.535481	-1.48875	0.10968	0.904648	0.430039	-1.23585	0.450015	0.671722	-0.820459	-1.64208	0.893598	1.36699	-0.0855218	-0.298162	0.356196	-0.317372	0.829071	-0.780536	1.02988	-0.505469	0.577988			Q6T264	2.81807	0.129798	0.874099	1.47289	0.618913	-1.10366	-0.158255	-0.457639	-0.326384	-1.30058	-1.10378	-1.15633	0.301156	-1.07002	1.06978	-1.44525	0.348751	0.107829	-0.277834	-0.757666	0.176725	0.456069
Cavin1	-0.840674	-0.840674	-0.53886	0.449023	-0.840674	-0.13694	-0.265039	1.89986	-0.840674	-0.176221	-0.840674	-0.506307	-0.840674	-0.840674	-0.172443	-0.52554	0.490322	1.91701	0.43426	2.72958	0.389465	-0.840674	0.909153	-0.171933			Q9D6Z0	-0.187264	-1.25888	-0.582773	-1.42002	-0.483993	0.343137	0.256295	1.28605	-1.14213	-1.36928	1.5076	0.599378	0.646057	0.927789	0.707059	1.39004	1.04836	0.157804	-1.05588	0.396955	-0.679128	-0.711703
Map3k11	0.174571	1.08326	-2.04595	-0.251052	1.64206	1.19006	-0.497358	0.787022	0.162115	0.118967	1.15085	-0.260653	0.583473	-1.31665	0.409217	-1.34206	0.794503	-1.96024	-0.289674	-0.176353	0.459601	-1.04367	1.02318	-0.395197			Q9ES57	0.829365	0.882508	0.723557	0.780788	-1.03439	-0.969138	-0.844789	-1.00657	-0.28743	-1.32356	-0.826052	-0.627223	-0.611408	-0.219884	-0.437826	-0.185645	1.03682	2.07316	1.75867	1.91785	-0.840365	-0.401803
Akt2	-1.21528	0.0607379	-1.12139	0.390737	-0.788972	0.521749	0.295715	0.245564	-0.486683	0.864344	0.559842	-1.29541	-1.06533	1.51274	-0.0671234	-0.936178	-1.11584	2.13061	0.684419	-0.761859	-0.823474	2.04845	0.0988442	0.263795			Q8VC88	0.222602	-0.294575	-0.415685	-0.667612	1.04441	1.04967	1.22862	-0.192749	2.7539	0.917496	-0.380589	1.03184	1.27162	0.231304	-0.156882	-0.407171	-1.00089	-0.808675	-1.26952	-1.06329	-0.95478	-0.964511
Dnaja3	-1.80726	1.66661	0.466468	-0.576728	-1.02478	-0.311775	0.0985366	1.36609	-1.46211	0.721593	-0.459072	-0.18269	-2.0995	0.569937	0.960238	0.843118	0.870788	-0.376173	-0.336773	1.26458	-0.842501	-0.180088	0.870853	-0.0393671			P97343	1.52587	1.84319	-0.286427	-0.398437	-0.0974399	-0.238298	-1.19395	0.153961	-0.5529	-0.340337	0.637838	-0.894395	-1.59549	-0.839845	-0.101708	-0.246967	-0.996618	-0.733585	0.766298	2.13252	-0.49146	-0.573036
Hmox2	-0.613234	-0.163079	-0.217761	1.99629	-1.21977	-0.381396	-0.0710955	0.953121	-2.00136	-0.743585	-0.405533	0.810712	-1.60136	0.00604704	0.0262202	0.709363	-1.20232	0.0199143	1.14735	0.282766	-0.278314	0.234687	0.679304	2.03304			Q9D9S3	-0.573671	-0.983136	3.3529	-1.0338	-0.542768	-0.219778	-1.12752	-0.805759	-0.558582	-0.338606	-1.11248	-0.422147	-0.269022	-0.305283	-0.20184	0.48755	1.36471	0.144405	0.700426	1.17195	0.164076	0.688947
Cdip1	2.36942	-0.707468	-0.405278	-0.544474	2.19971	-1.24133	-0.464997	0.594029	0.497503	-1.10365	-0.0728898	0.438017	2.12239	-1.08256	-0.060949	-0.0411773	-0.854134	-0.924466	-0.447946	-0.0732559	-0.251974	0.0809629	-0.380673	0.35519			Q62469	3.56488	2.09557	1.33027	0.627528	-0.386215	-0.370524	-0.138194	-0.456712	-0.26757	-0.16592	-0.570732	-0.618676	-0.377582	-0.329135	-0.647343	-0.45162	-0.21917	-0.384857	-0.425502	-0.547841	-0.040259	-0.00871144
Map3k20	-1.14537	0.0401599	0.0169311	2.22489	-1.14537	-0.0806817	0.00261682	1.77581	-1.14537	-0.14011	0.282656	-0.501539	-1.14537	-0.217308	0.0494205	-0.711944	-0.275826	-0.102335	2.23015	-0.457908	-0.214823	-0.439664	1.6945	-0.593508			Q9CPV3	-1.17483	-0.897874	-1.40472	-1.32122	-0.724009	-0.0302254	-0.544602	2.77561	-0.0211273	-0.396224	0.251654	0.254688	0.0608387	0.996848	0.469995	2.20162	0.101995	-0.0641354	-0.271373	-0.533465	0.097737	-0.826993
Cwc15	-1.73598	0.024354	0.676167	0.74788	-1.84912	-0.374539	0.500324	0.949629	-1.87533	0.618791	-0.689211	0.940699	-1.67498	-0.0683981	0.021522	1.07309	0.986529	-0.109741	1.30858	0.302928	-0.279415	-0.0891526	1.29344	-0.698074			Q5RL79	-1.29805	-1.30041	-1.01694	-1.11144	-0.232649	0.803066	1.95842	0.267639	1.81072	-0.654187	0.573057	-0.0308623	-0.15579	1.22274	-0.930475	0.722922	-0.0973444	1.26078	0.499109	-0.792168	-0.518594	-1.12284
Col5a3	-0.67789	1.594	-0.213652	-0.917034	-0.917034	1.13304	-0.0785794	-0.517855	-0.917034	0.825049	0.379249	-0.917034	-0.917034	0.065817	0.64029	-0.917034	1.02166	1.09135	-0.917034	-0.917034	1.05393	2.44612	-0.509234	-0.917034			Q9CPY0	-0.316565	-0.544265	1.24045	1.32763	-0.476674	-0.445349	0.454747	0.120117	0.199672	-0.546881	0.889955	0.177733	-0.400101	-1.10656	1.20525	2.29362	-0.612734	-0.718061	-1.68136	0.7791	-1.92279	-0.912357
Dnmt1	-1.98135	0.654313	0.385505	1.02764	-1.90691	0.539604	0.246947	0.619291	-2.0552	-0.197208	0.454173	0.352599	-2.04442	-0.175408	0.774851	0.25875	-0.376107	0.510148	0.384817	1.13093	-0.410965	0.361995	0.262443	1.18355			Q9ER81	-1.43705	-1.36813	-1.30962	-1.68049	0.0397035	0.631859	1.03741	0.162061	-0.148389	-0.103135	0.245946	-0.254238	-0.44204	1.07263	0.0436635	-0.162512	1.76852	2.08846	0.655487	-0.234438	0.00813507	1.29643
Ppan	-1.5664	0.879375	0.216571	0.353866	-1.45135	0.884032	1.13313	-0.0312149	-1.77892	0.439941	0.850346	-0.960916	-1.81764	0.485237	0.746695	-0.926509	0.829834	1.64724	-0.186021	-0.444737	0.134095	1.14319	0.122928	-0.702777			P97350	1.24815	3.89267	-0.017383	1.68148	-0.207054	-0.654922	-0.0860057	0.107536	-0.586864	-0.357359	-0.0154306	-0.301097	-0.738384	-0.332643	-0.540082	0.00680293	-0.0559125	-0.578955	-0.526428	-0.148084	-0.35436	-0.481184
Angptl2	-0.664561	-0.769285	-0.345758	-0.193441	-0.508435	-0.589734	-0.255248	0.10474	-0.769285	-0.642138	-0.296237	2.42986	-0.666675	-0.769285	-0.0873141	1.56241	-0.472143	-0.681335	0.165915	2.41892	-0.651588	-0.687465	0.74865	1.61944			Q8C561	-0.850225	-0.553805	-1.10594	-1.21072	1.51246	-0.098148	1.04809	-0.337985	0.180436	0.871109	1.43969	-0.976088	-0.0576912	-0.39913	2.75571	-1.20016	0.210475	-0.868196	1.07146	-0.156574	-0.313319	-0.523794
Trmt10a	-1.35044	0.21419	1.9111	-0.419105	-1.13508	0.601791	0.0996558	-0.657171	-1.48599	1.32069	0.370453	-0.19855	-1.80541	0.836551	0.947761	-0.127696	1.25524	1.79725	-0.853576	-0.426199	0.178432	-0.223685	-0.57987	-0.270331			Q61098	1.59392	1.50174	1.632	1.50338	-0.920878	-0.819882	-0.776875	-0.852416	0.0802571	0.110691	-0.287296	-0.241829	-0.903408	-0.893599	-0.91098	-0.870084	-0.811393	-0.815507	-0.809394	-0.657198	0.684339	1.07598
Kifc2	-0.0424088	-0.507287	-0.507287	-0.507287	3.66129	-0.507287	0.144671	0.268687	1.95205	-0.507287	-0.507287	-0.507287	1.31468	-0.507287	-0.507287	0.206547	-0.507287	-0.507287	0.214701	-0.507287	-0.507287	-0.507287	-0.11092	-0.507287			Q8K0U4	2.0279	2.72993	2.07802	1.72382	-0.132335	-0.210406	-0.528239	-0.361768	-0.426584	-0.177174	-0.32148	-0.468227	-0.310151	-0.47757	-0.601309	-0.578867	-0.593232	-0.571267	-0.290745	-0.403899	-0.718273	-0.316416
Psap	1.15315	-0.153893	-0.910227	0.805023	1.2921	-0.479359	-0.332976	0.488574	1.98332	-0.898109	-0.988087	0.0020391	2.63314	-0.577273	-0.667724	0.0357866	-0.797412	-1.28124	0.652018	-0.34762	-1.13533	-0.541375	0.236745	-0.17127			Q810A1	-0.562583	-1.5747	-0.90931	-1.3766	-0.696165	1.0016	2.43084	-0.210352	-0.865188	0.119315	-0.172137	-1.27416	-0.708763	0.98635	1.21292	-0.370492	0.889169	0.843981	-0.275144	1.53236	-0.0261697	0.545008
Ikbkg	2.04064	-1.05556	0.566176	1.10394	0.241702	-1.76991	0.0575477	-0.615019	-1.30914	0.270871	-0.832274	-0.385843	-0.8655	1.20572	-0.484894	1.1895	0.0832468	-0.198802	-0.147483	1.35856	0.63755	-0.407893	0.963825	-1.64695			C0HKE1	0.0346346	4.00179	0.578033	1.88139	-0.527076	-0.566229	-0.455541	-0.275913	-0.454676	0.10921	-0.334081	-0.507561	-0.522854	-0.593009	-0.293273	-0.280551	-0.407291	0.110518	0.229918	-0.32726	-0.458296	-0.379846
Wars2	-0.113925	-1.17656	-0.502822	-0.755241	1.05468	-0.619729	0.24459	0.519977	2.75785	0.245557	-0.105849	-0.700274	1.4628	-0.298175	0.45191	-0.244889	1.78096	0.140609	-1.87247	-1.00679	-0.292977	-0.0252398	-0.628481	-0.315516			P14483	2.75094	2.28963	0.27351	2.18568	-0.246066	-0.572809	-0.699937	-0.472949	-0.378534	-0.705396	-0.622788	-0.53993	0.720792	-0.536664	-0.64171	0.145583	0.206966	-0.25692	-0.610041	-0.461336	-0.216023	-0.683196
Atn1	1.54798	-0.415167	-0.286828	1.20443	1.64346	0.566751	-0.827514	0.497557	1.60308	-0.550433	-0.868783	-0.896152	1.79591	-1.06502	0.257121	-0.460173	-1.25541	0.330318	-0.865462	-0.533279	-1.23399	-0.687767	-0.470304	0.969666			P58242	-0.567546	-0.685696	-0.725127	-0.741387	0.0877939	-0.661494	-0.17709	-0.644036	0.073722	-0.626923	-0.286904	-0.356541	1.50268	1.85171	2.10467	2.75262	-0.653013	-0.705628	-0.171172	-0.825845	-0.543534	-0.0362745
Phb2	-2.00044	1.01355	0.169576	0.537145	-2.16075	0.987293	0.651907	0.348464	-2.06684	0.0200528	0.749231	-0.155182	-1.86046	0.289406	0.885008	-0.112762	-0.041228	0.36921	-0.0590995	0.988623	-0.0311543	1.00153	0.119362	0.357559			Q99N50	2.35628	2.25369	1.98793	2.14202	-0.450915	-0.427582	-0.410749	-0.449558	-0.447907	-0.451878	-0.415731	-0.421625	-0.442848	-0.443439	-0.404449	-0.381684	-0.455587	-0.467451	-0.426436	-0.462575	-0.445396	-0.463516
Ptpn6	-1.07937	1.52992	-0.63999	-0.603135	-0.991215	1.87776	-0.000825545	-0.0190708	-1.09245	-0.55617	-0.357236	0.532284	-1.61213	-0.355595	0.967907	-0.0964306	0.188614	0.387055	-0.988841	1.67842	0.445189	0.482806	-1.29261	1.59512			P70274	2.95326	1.97372	1.28725	2.22419	-0.398543	-0.545707	-0.193568	-0.381656	-0.478936	-0.358929	-0.361957	-0.551382	-0.455322	-0.520807	-0.282807	-0.446249	-0.475377	-0.52036	-0.489992	-0.396486	-0.290791	-0.565859
Eno2	-0.755887	-0.270426	-0.715897	0.381091	-0.950779	3.18378	0.217373	0.800507	-0.801824	-0.201221	-0.0916891	1.07032	-1.14425	-0.0269671	-0.195858	-0.696993	0.744773	-0.818093	-1.14425	-0.130828	0.0196719	1.58658	-0.813121	0.753979			Q80UJ9	1.80791	1.55857	2.64679	1.7624	-0.178328	-0.519504	-0.550445	-1.26689	-0.0377261	0.0828441	-0.864802	-1.00247	0.0400333	0.374468	-0.438837	-0.401332	-0.7015	0.319233	0.0785986	0.173956	-0.759984	-0.804172
Emg1	-1.95768	1.71705	0.738749	0.538377	-0.874564	0.350199	0.678549	0.534403	-1.88679	-0.198569	0.873106	-0.727627	-1.30259	-0.392844	0.716695	-0.191188	-0.73802	-0.268577	-0.513985	1.25249	-0.609369	1.7416	0.743996	-0.223399			F6VAN0	-1.28885	-1.22978	-1.20282	-1.33628	0.0390158	-0.687322	0.0689662	0.316506	-0.171365	0.238718	0.677782	0.653872	2.84667	-0.17972	0.18733	1.69597	0.100268	-0.826086	1.35731	0.664529	-0.274683	-0.698294
Lpcat3	-1.19907	-0.0367753	0.681162	1.89892	-1.55165	-0.165471	1.92307	0.170062	-1.6564	-0.924804	0.807046	0.00533547	-1.75735	-0.491229	0.843458	0.217134	-0.152577	-0.166717	0.429952	1.60993	-0.137313	-0.216863	0.145309	-0.275157			Q8CIZ8	3.32896	2.63369	1.28554	0.283355	-0.387168	-0.371629	-0.308094	-0.412132	-0.632276	-0.628145	-0.312773	-0.301548	-0.544118	-0.242321	-0.360115	-0.199057	-0.360371	-0.212919	-0.169942	-0.179554	-0.560669	-0.314613
Atp6v1f	-1.36891	0.966023	-0.407359	-0.39823	-1.62532	1.56184	1.01482	0.507617	-1.25333	-0.646779	-0.443221	-1.16201	-1.2087	1.4792	0.793815	-1.05228	-0.027098	0.466826	1.43296	-0.255083	0.285791	1.40266	-0.339233	0.27602			P35396	-1.604	-1.83268	2.20227	0.681508	-0.769634	1.82802	-0.081543	-0.189721	-0.917882	-0.572361	-0.860597	-1.39636	0.709165	0.46739	0.291599	1.07987	0.469207	-0.544627	-0.595546	0.636369	-0.258181	0.637188
Clcn5	-1.87819	-0.0181033	0.42152	0.386863	-1.3587	-0.059812	0.397325	0.104833	-1.61362	2.52191	-0.540974	-0.372653	-1.17872	1.41304	0.157336	-0.420408	-0.275067	1.43394	0.460056	-0.825057	-0.36248	0.577578	0.764008	0.265374			Q8VDU0	-1.04888	0.0330496	-0.854842	0.314406	-0.4949	-0.93878	-0.448011	-0.210167	-0.574066	-0.690471	-0.382196	-0.967504	-0.696659	-0.61382	-0.580163	-0.1708	1.08978	1.68179	2.2675	2.52504	-0.3919	0.0139173
Clcn3	0.179294	-1.58445	0.69817	0.576216	0.0745206	-0.356251	0.323798	2.13583	-1.2831	-1.01302	1.21903	0.488637	-0.278874	-1.35484	1.29002	0.783759	-0.808001	-0.958241	0.733463	-1.12399	-1.01449	-0.396246	0.447937	1.22083			Q9WV95	-1.29846	-1.05132	-0.990771	-1.42162	0.0573575	0.456644	0.93955	1.11146	-0.650469	0.0572412	0.096252	1.20817	1.13997	1.6711	1.33346	1.6576	-1.01102	-0.969639	0.294317	0.117768	-1.15498	-0.44624
Hif3a	-0.809884	-0.113549	0.214152	-0.809884	-0.347367	-0.0139751	1.46873	-0.035012	-0.809884	0.317341	0.0288831	0.702765	-0.809884	-0.428308	-0.809884	3.82344	0.695446	-0.809884	-0.0889216	-0.00230612	-0.809884	-0.0845006	-0.41408	-0.0535506			P62069	-1.67514	-1.46731	-1.37553	-0.795453	-0.797604	-0.432282	-0.613569	-0.00894016	-0.602399	-0.76198	-0.107021	-0.140826	-0.324472	-0.132908	0.639229	0.658025	1.74231	1.49692	0.558592	2.20605	0.157973	0.868646
Utp20	-1.26529	1.10222	1.21707	-0.178126	-1.11095	0.540443	1.28493	-0.344681	-1.45622	0.155702	1.75226	-1.0512	-1.51249	-0.0901453	1.42164	-0.798763	0.28978	1.60421	-0.454753	-0.804322	0.451231	0.0585701	-0.567864	-0.243246			Q8K3I6	0.835485	-1.07468	1.24712	0.198002	-0.205588	-0.664901	-0.90835	1.81033	-0.958585	-1.31768	0.895991	2.0874	-0.580174	0.396751	-0.187332	-1.43021	0.392595	0.993441	-0.158834	0.0897829	0.973545	-1.32447
Cul3	0.352549	-1.878	0.329067	-1.2027	1.34642	-0.0211549	0.0108331	-0.0184789	1.97662	0.0214625	-0.681422	0.45369	2.36136	-0.957716	-0.5875	0.1206	-0.277762	0.326065	0.0255127	-1.64065	-1.10238	0.550526	0.116229	0.376832			Q8VE09	-0.373484	-0.47466	-0.491376	-0.468366	-0.52062	-0.597079	-0.559943	-0.55309	-0.172371	-0.149794	-0.415097	-0.486479	-0.612771	-0.526464	-0.553904	-0.469851	2.99321	1.90082	1.86009	1.71571	-0.224576	-0.125916
Ddx56	-1.94432	1.67176	0.104784	0.279557	-1.91836	0.609857	1.03386	0.86073	-2.17291	0.372878	-0.0501104	-0.34317	-1.87567	0.541837	0.580766	-0.192857	0.425134	0.491731	-0.0726085	0.000200793	0.815137	0.21746	0.218527	0.34578			Q11204	-0.669806	-0.854285	-0.92218	-0.367726	-0.337794	-0.835356	-0.538473	0.415553	-0.831998	-0.589729	-0.275646	-0.271188	-0.102169	-0.50347	-0.00112335	-0.0301709	-0.473928	-0.303586	-0.378923	0.0791328	1.44365	1.22753
Tmed4	-0.328782	0.410697	-1.07435	0.786755	-0.658065	0.682907	-0.248299	0.734768	-1.79061	1.78807	-0.781283	0.620816	-0.920923	-0.0318625	0.101408	-0.700785	-0.514915	-1.18712	-0.0886087	2.03829	-1.09754	0.760839	1.73824	-0.239648			P01756	0.361231	-0.34745	1.86079	0.355753	-0.734389	0.284209	-0.723324	-0.648029	-0.236629	1.88653	2.33773	-0.710837	-0.614465	-0.57452	-1.0366	-0.29956	-0.221006	0.511137	-0.612595	1.81803	-0.509916	-0.751003
Bid	-1.30157	1.02868	0.733728	-1.18613	-1.50828	1.37654	0.720352	-0.420185	-0.474734	0.825523	-0.0558441	-1.05053	-1.82451	0.21278	1.83475	-0.674025	0.173874	0.444432	-0.101095	-0.327392	1.25273	1.33915	-0.545467	-0.472783			Q9DB07	-0.422468	-0.818558	0.308946	-1.16007	-0.121652	1.43302	-1.35323	-0.999704	-0.141929	1.76725	-0.765197	-0.478383	-0.21998	1.00467	-0.72992	0.0957405	1.68392	-0.127405	-1.38474	0.668596	1.43165	1.50887
Ralb	-1.52817	0.122609	0.255275	1.36987	-1.20961	-1.06788	-0.478418	1.72557	-1.17837	-0.151873	0.0100578	0.64831	-1.38338	-0.451448	0.318452	0.547884	0.112424	-0.549333	1.57944	-0.21118	-0.664039	-0.0333061	2.29036	-0.0732343			Q8CG79	-1.40943	-0.537631	-1.27654	-1.21992	-1.31837	-0.447903	-0.845335	-1.11672	-0.246559	0.645429	-0.559009	-0.728697	0.919261	0.676518	0.0578695	-0.12521	-0.317327	0.547391	1.40519	2.08251	0.921363	0.278603
Ppp1cc	1.6083	-1.63745	-1.08711	0.789324	0.452945	-0.900848	-0.60367	-0.935457	0.483253	-0.973935	-0.140392	-1.5881	1.53121	0.300757	2.14142	-0.158022	-0.352868	0.996659	-0.431101	1.11123	-0.207506	-0.420191	-0.256768	0.278325			Q9ER63	-1.62377	0.625906	0.173209	-0.465172	0.397856	-1.33834	-1.50739	-0.502978	-1.47222	-0.230624	1.52862	1.12384	-0.990379	-0.841356	0.235312	1.71226	-0.102061	-0.080294	0.605535	0.498788	-0.873244	0.791296
Dnajb11	-1.59023	1.49443	1.51586	-0.515394	-1.78065	0.211874	1.40885	-1.34393	-1.42148	0.62532	0.614509	0.397875	-1.55445	0.439566	0.800578	0.793891	-0.286403	0.121715	-0.452139	-0.0387856	0.638977	0.66964	0.0718885	-0.821521			Q8VCE6	2.56547	1.95016	2.45647	1.51039	-0.554522	-0.454385	-0.21999	-0.360892	-0.405109	-0.512031	-0.186518	-0.384627	-0.827032	-0.152962	-0.200106	-0.519491	-0.5846	-0.101823	-0.667709	-0.488811	-0.51006	-0.340699
Tbccd1	1.905	-1.12516	-0.246165	1.27697	1.46944	-0.0947848	-0.535223	-0.87767	-1.47686	0.401817	0.834038	0.936506	1.18525	-0.0557297	-1.61835	-0.431426	0.238254	0.190642	0.575238	1.04314	-0.814218	-1.36017	-0.824931	-0.595608			P70426	1.64435	0.577551	-0.0646987	2.39895	1.04962	0.610268	0.124671	-0.77096	0.114319	1.35716	0.427598	0.818052	-1.06893	-1.07498	-0.785216	-0.578589	-1.15633	-0.883845	-0.360989	0.311001	-1.30169	-1.41021
Clec11a	-0.739819	0.0948788	0.0785241	-0.739819	-0.739819	1.1683	-0.739819	-0.739819	-0.739819	0.611388	0.265613	0.166789	-0.739819	0.174972	3.78982	-0.739819	-0.288708	-0.739819	-0.307709	1.19627	-0.322892	0.1297	-0.265368	0.1668			Q69ZW3	0.198706	1.32211	1.27691	4.01479	-0.0494917	-0.439809	-0.823747	-0.284789	-0.392321	-0.806775	-0.505379	-0.269197	-0.238758	0.0282068	-0.231436	-0.202766	0.0790341	-0.193023	-0.127675	-0.274494	-0.515888	-0.584301
Zfp324	1.9026	1.46713	0.109374	2.10889	-0.138307	-0.461349	1.61931	-0.998618	-0.91654	-0.102482	0.695076	-1.03342	-1.31461	-0.304648	-0.0891185	-0.892135	0.136589	-0.0141733	-0.423388	-0.937251	-0.0596027	0.723272	-1.46232	0.38573			Q5BKS4	-1.94513	-0.0213415	0.259749	-0.123003	0.221305	-0.357133	1.7312	-0.448808	0.539082	-0.427929	-0.512426	1.99629	-0.237101	0.695298	0.384416	1.17552	0.0548945	-1.22713	-0.0418921	1.85924	-0.848273	-1.60637
Gab2	-1.06299	-0.450812	-0.7629	0.860525	-1.06299	0.336451	0.367892	-1.06299	-1.06299	-0.0719951	-0.325592	0.931773	-1.06299	0.278854	-1.06299	2.69705	-0.401289	0.993482	1.15542	-0.353012	-0.757212	-0.425274	1.3728	0.931796			Q8CFD5	0.677457	0.589246	1.91538	-1.74958	-0.57091	0.704013	-0.768605	-1.17245	-0.0551951	0.369199	-1.08767	2.65593	-0.679361	0.272889	-0.645947	0.714252	0.473375	-1.19683	-0.277049	-0.0918276	-0.350047	0.748938
Coro1c	-1.71889	0.477698	1.10853	1.03108	-1.77201	-0.483578	1.06636	0.543956	-1.9561	-0.428152	-0.384931	0.155199	-2.07626	0.148209	0.165367	0.653465	-0.219284	0.22465	1.05404	0.270973	-0.387412	0.539887	1.15213	0.835075			Q62386	-0.359476	-0.374909	-0.268148	-0.322413	-0.453677	-0.445756	-0.417723	-0.438997	-0.472707	-0.480089	-0.458475	-0.400362	-0.478867	-0.456497	-0.503064	-0.470791	2.53342	2.00379	2.44883	1.66111	-0.434375	-0.521374
Tax1bp1	1.68271	-1.50845	-0.179261	-0.793257	1.70363	-1.25837	-0.664851	-0.251392	1.69473	0.0940655	-0.439633	0.829564	1.79427	0.218876	-1.02687	0.858099	-0.303715	0.118053	0.412649	-1.4624	-0.725165	-0.688171	-0.0519703	-0.0531493			Q9D8L5	-0.0968145	-0.142511	-0.187246	-0.108732	-0.482217	-0.144226	-0.0999667	0.7806	-0.540729	-0.423301	-1.58272	2.16882	1.17094	-0.771548	-0.434157	-1.52309	-0.445979	1.05163	-0.35662	0.430906	-1.01102	2.12611
Ctse	3.03015	-0.44822	-0.544945	-0.041802	1.37841	0.0126365	-0.637952	-0.21569	1.8156	-0.535573	-0.409411	-0.637952	2.08857	-0.326046	-0.432029	-0.443728	-0.637952	-0.425499	-0.539731	-0.637952	-0.448412	-0.637952	-0.0987246	-0.225793			Q8R3B1	-0.616194	-0.626868	-0.633718	-0.14389	-0.712637	-0.678518	-0.698156	-0.654294	-0.62655	-0.590386	-0.664541	-0.631708	0.64538	0.693384	-0.233864	-0.36451	2.35557	2.63815	1.53475	1.38211	-0.275959	-0.35129
Ndrg2	-0.5431	-0.418835	-0.281568	0.552924	-1.37265	-0.519274	-0.386197	1.15473	-1.31325	-0.250102	-0.704991	1.1763	-1.05348	-0.114068	-0.713836	1.87985	-0.225434	-0.311458	2.17807	0.554828	-0.399443	-0.839871	1.89917	0.0516837			Q8CGE9	-0.931602	-1.49664	-1.4291	-1.94432	-0.538422	-0.792659	0.410804	-0.808051	-0.844062	-0.55861	-0.526694	0.227584	0.309481	0.70259	0.796444	0.836087	0.922191	1.82701	1.40166	1.59547	-0.130702	0.446709
Mettl17	1.59109	-0.457206	-1.11586	-0.106865	0.756753	0.186996	-0.0692456	-0.817582	2.45445	-0.561675	-0.857565	0.568539	-0.113736	-1.08	-0.21249	0.134897	1.10322	1.03303	-1.62826	0.000925408	0.358415	0.302568	-1.92774	0.457342			P58749	2.66661	2.43715	1.66504	1.82375	-0.396447	-0.465036	-0.48894	-0.474457	-0.516831	-0.401476	-0.52787	-0.551723	-0.479465	-0.350917	-0.327417	-0.322549	-0.485719	-0.366194	-0.189096	-0.446809	-0.413233	-0.349779
Arhgef40	-0.999564	-0.319415	-0.332741	-0.287205	-0.547797	-0.222155	0.272236	1.27102	-0.999564	0.101461	-0.999564	0.477926	-0.999564	-0.626857	-0.999564	1.43732	2.67629	0.523633	0.408846	-0.999564	-0.659833	-0.291041	0.160249	1.95545			Q61878	2.98461	3.08311	1.00554	0.725724	-0.396799	-0.387068	-0.378683	-0.372753	-0.380461	-0.325911	-0.404823	-0.397089	-0.403749	-0.363854	-0.409344	-0.402652	-0.386487	-0.398854	-0.405054	-0.404619	-0.405855	-0.399619
Pnpla6	1.4529	1.67235	-1.75191	-0.177525	0.7082	-0.427261	-0.678604	-1.4701	0.675968	-0.212078	1.2934	-0.551979	0.791085	-0.410248	1.82739	-0.913639	0.0293461	-0.232594	1.04026	-1.40827	0.0238999	-0.878013	-0.565518	0.162943			Q8K0V2	2.21882	2.1959	1.70522	1.65187	-1.05882	-0.820882	-0.878555	-0.893295	0.158946	-0.156712	-0.108059	-0.749916	0.738798	-0.192752	0.396028	-0.00399975	-0.0506973	-0.279515	-0.304647	-0.430987	-0.837147	-0.959185
Mcoln1	1.97377	0.199495	-0.540581	0.775061	2.28336	-0.146014	-0.799793	-1.25221	1.0233	-0.468873	1.07932	-0.20103	0.644299	-0.45671	-0.20182	-1.00453	-0.990689	-0.710362	-0.500687	0.992622	-0.0436777	-1.25221	-1.25221	0.850177			Q8K0L9	2.86038	1.93143	2.26491	1.11342	-0.764281	-0.563956	-0.526231	-0.191302	-0.254812	-0.810107	-0.406338	0.0751125	-0.400548	-0.765507	-0.0228785	0.000989389	-0.708334	-0.780862	-0.355565	-0.319103	-0.198488	-0.513594
Arhgef18	2.64758	-0.429675	-0.432384	-0.40704	1.942	-0.269446	-0.481754	-0.277335	2.08666	-0.551345	-0.4199	-0.484502	2.00071	-0.500583	-0.384534	-0.473576	-0.501509	-0.43032	-0.472498	-0.407589	-0.429814	-0.439909	-0.515535	-0.36771			Q91ZP6	1.34963	0.179002	0.683623	3.31019	-0.116861	-0.645615	-0.395319	0.0771189	-0.107138	-0.446229	-0.109033	0.411602	1.40749	0.376919	0.21269	-1.20423	-1.60321	-0.798447	-0.521544	-0.772293	-0.937525	-0.290908
Pkn2	2.54459	-1.25206	-0.0218008	-0.868816	1.96295	-0.764064	-0.503509	-0.450485	1.41049	-0.20886	-0.330818	-0.311483	2.22461	-0.245024	-0.950652	-0.239151	-0.278753	-0.069382	-0.154482	-0.957432	-0.0938301	-0.138874	-0.184544	-0.118614			Q8K349	2.33321	0.967023	0.540903	3.58286	-0.387571	-0.274169	0.169174	-0.180198	-0.227768	-0.2532	-0.259465	-0.285466	-0.194775	-0.469017	-0.351558	-0.451958	-0.460406	-0.647487	-0.416568	-0.452495	-0.553593	-0.702219
Etfb	-1.50225	1.32897	-0.317588	0.372162	-2.02372	0.175932	0.920442	-0.225145	-1.83336	0.69823	0.34878	-0.374103	-1.81369	1.10757	0.308459	-0.4424	0.281312	0.561195	-0.451539	0.596035	1.17533	1.32665	-0.690769	0.473493			Q4VAA7	2.1492	2.8922	2.07514	0.0679374	-0.617436	-0.635825	-0.61888	-0.0896942	-0.104352	-0.315121	-0.730284	0.290272	-0.311596	0.586232	-0.0278638	-0.263248	0.0105998	-0.577943	-0.531577	-0.475635	-0.713641	-0.18598
Nkg7	-0.0248591	-0.165491	-0.876977	-0.85047	-0.359532	-0.181833	-0.755821	-0.885625	-0.610248	2.00945	-0.970991	0.216366	-0.820662	2.32897	-0.88773	0.481822	-0.36982	1.86374	-0.871707	0.141132	0.446791	1.22666	-0.861978	0.778819			Q8BS40	0.90257	-0.291179	0.274084	0.0466311	-1.11203	-0.204066	-0.28908	-1.01288	1.25563	0.176419	-0.293002	-0.586965	-0.573595	2.05188	1.25955	1.70277	-0.139483	-1.00311	1.38988	-1.03748	-1.34065	0.707839
Stxbp2	0.717377	-0.649287	-0.722493	0.428374	0.36722	-0.648455	1.61736	-0.155988	-1.02285	-0.309649	-0.720544	1.89731	0.632219	0.461321	0.18879	0.189575	-1.79754	-2.27124	0.338735	0.849191	-0.415155	1.39122	-0.82205	0.45656			Q9JLF6	0.913663	2.73473	0.599484	1.42095	-0.850961	-1.05302	-0.591302	0.375916	-0.22415	-0.860654	-0.978192	-0.30282	-0.80895	-0.339039	-0.764985	-0.239988	0.71292	1.65005	-0.183431	1.15932	-0.209036	-0.134248
Chn2	1.6402	-0.417767	1.60698	-1.18221	1.62927	-0.461758	1.39799	-1.00035	0.652138	-0.594283	0.887193	-0.50563	0.470919	-0.0751624	1.67152	-0.711851	-0.176013	-0.825366	-0.86444	-0.627834	0.429366	-0.8615	-0.905196	-1.17622			Q8BHL7	1.71604	1.07575	1.14313	3.75831	-0.293331	-0.530355	-0.673125	0.0496708	-0.254837	-0.482704	-0.559908	-0.357555	-0.451095	-0.507164	-0.362532	-0.246523	-0.364032	-0.358407	-0.359428	-0.623858	-0.299291	-0.493839
Wwox	1.29405	-0.833346	-1.16109	0.193555	1.48256	-0.616047	0.0623072	1.70543	0.505379	-0.712996	-0.156432	-0.867482	2.41155	-0.854075	-0.373816	-0.641814	0.603607	1.0502	-0.464932	-0.943055	-0.83488	0.179843	-1.31644	0.287909			O70333	3.03334	0.718011	1.2146	2.72431	-0.426602	-0.668123	-0.799468	-0.480676	-0.756929	-0.203763	-0.328422	-0.265476	-0.438478	-0.88302	0.123541	-0.772573	-0.434804	-0.189804	-0.321947	-0.277243	-0.0304984	-0.103993
Slbp	1.05715	-0.883112	0.396733	-1.39679	0.957344	0.0904666	-0.257886	-0.148376	-0.819683	-0.590682	1.0422	0.102154	1.60766	0.0688908	-0.102355	0.642319	1.75697	1.39955	0.692285	-1.57713	-0.514812	-0.893297	-0.915756	-1.71384			Q8R3Z5	0.872524	1.79629	2.10159	0.89967	-0.725726	0.181566	-1.04971	-0.784964	0.12102	-0.358148	-1.02812	-0.856307	1.82867	-0.726462	-0.456304	-0.553759	1.24282	-0.467646	-0.0491793	0.240609	-0.350273	-1.30801
Arid3b	1.72641	-0.324441	-0.50664	-0.152938	3.26606	-0.306155	-0.476071	-0.422383	1.36352	-0.581139	-0.312869	-0.64673	1.91818	-0.363341	-0.393802	-0.327073	-0.694936	-0.512977	-0.405759	-0.392488	-0.558396	-0.290809	-0.165897	-0.439328			Q9CQ19	3.09321	2.13346	2.09684	0.678899	-0.567848	-0.523557	-0.45959	0.184152	-0.211065	-0.591609	-0.405368	-0.505798	-0.521886	-0.551693	-0.512692	-0.440374	-0.0375107	-0.513508	-0.602134	-0.27913	-0.118546	-0.363085
Cnn2	2.52187	-0.245306	-0.544161	-0.574055	1.65438	-0.923777	-0.84865	-0.393716	1.93287	-0.206452	-0.895186	-0.0807141	2.27534	-0.396196	-0.776859	-0.139341	-0.53977	-0.136925	-0.312451	-0.16918	-0.552548	-0.414808	-0.0722723	-0.162093			Q9WVJ3	2.12574	1.7935	2.3232	2.20639	-0.427763	-0.675402	-0.222863	-0.177765	-0.62792	-0.733221	-0.146924	-0.251678	-0.525941	-0.426615	-0.65988	-0.405792	-0.857164	0.00866512	-0.416652	-0.760665	-0.474224	0.118492
Polr2e	-2.1735	0.901006	-0.291652	1.15215	-1.93162	0.784828	0.556833	0.921218	-1.60742	0.108324	-0.0043566	-0.144928	-1.93353	0.349478	0.87866	-0.69476	-0.263988	0.0100194	0.0790741	0.934549	0.884511	0.152037	0.37468	0.958385			Q9CYV5	-1.69155	-0.904124	-0.66378	-1.51439	0.534643	-1.41899	-0.855826	-0.0384073	-0.294339	-0.405842	-0.26558	-0.0170439	-0.842801	-0.719913	1.33335	0.0280012	1.36742	0.723453	0.675972	0.322191	0.037186	1.20023
Myo9b	1.73032	0.629501	-0.72112	0.0781943	1.31987	-1.22376	0.864843	1.34433	-0.191563	-0.707694	0.597335	-0.498303	2.16646	0.174062	0.843708	-0.422624	-1.08597	-0.871397	-0.449893	-1.19213	-0.965284	-1.16915	0.440708	-0.690441			Q07133	2.17424	1.39022	2.43721	2.54044	-0.512288	-0.523141	-0.460945	-0.516988	-0.481894	-0.383831	-0.39611	-0.444947	-0.430903	-0.401077	-0.448848	-0.256731	-0.304759	-0.353759	-0.375574	-0.0440966	-0.59421	-0.504961
Hdac9	1.66918	-0.46817	-0.46817	-0.46817	1.23544	0.997636	-0.46817	-0.46817	0.285643	-0.46817	-0.46817	-0.46817	3.72022	-0.46817	-0.46817	-0.46817	-0.121629	-0.46817	-0.46817	-0.46817	0.172394	-0.46817	-0.46817	-0.46817			P97298	3.54551	1.54564	1.07334	1.8842	-0.428417	-0.431912	-0.44967	-0.40093	-0.442551	-0.445752	-0.456699	-0.402523	-0.414832	-0.414499	-0.43682	-0.427051	-0.263919	-0.238996	-0.312018	-0.258567	-0.474899	-0.443001
Ly9	1.78983	-0.493116	1.42637	-1.03846	1.10716	-0.588296	0.428478	-1.11232	-0.377002	0.751244	0.0858624	-0.450396	-0.594915	0.623798	0.114391	-0.587378	0.644027	-0.633924	-0.821175	-1.62095	2.55009	-0.613076	0.0642469	-0.654491			Q8BHB3	1.53469	2.45626	2.22652	2.38166	-0.460289	-0.371653	-0.495255	-0.402494	-0.502522	-0.512854	-0.259436	-0.543315	-0.388209	-0.374077	-0.450188	-0.645099	-0.500349	-0.473683	-0.621375	-0.543848	-0.25248	-0.240357
Mtfp1	-1.28247	1.50508	0.619661	-0.0882426	-1.28452	1.02757	0.896528	-0.909393	-1.83998	-0.486234	1.18198	0.884953	-1.83998	-0.923469	0.429092	-0.127852	0.871768	0.96925	-0.108294	0.58468	0.457429	-0.533251	-0.889294	0.884984			Q9Z0F4	1.26615	2.73221	2.64849	0.346679	-0.447874	-0.207865	-0.784065	-0.0561901	-0.968099	-0.19076	0.268454	-0.672745	-0.41058	-0.652876	0.643202	0.0979183	-0.901077	-0.345374	-0.127354	-1.29709	-0.156493	-0.263139
Rab23	1.72136	0.268054	-1.46008	-0.266321	0.465757	-0.443573	-0.76755	-0.144058	1.43782	-0.542918	0.402538	-1.20862	0.624583	-1.54077	-0.533363	0.964648	0.637916	1.26387	-1.25606	1.02726	-0.978934	1.34526	-1.16128	0.144461			Q8BH70	0.984316	2.13856	2.66464	2.01553	-0.530109	-0.226463	-0.238782	-1.45127	-0.621692	-0.425418	-0.571235	-0.851485	-0.768786	-0.379836	-0.921016	-0.551913	0.108137	-0.315612	0.251065	0.088217	-0.150246	0.086511
Rab11a	-1.15976	-0.688306	0.163648	1.1234	-1.05712	1.9066	-0.078285	1.50098	-1.71818	0.910206	-0.301306	-0.625563	-1.69572	0.210099	0.0166524	0.0829565	-0.824912	-1.06231	0.714321	-0.304383	-0.0416499	0.44804	1.23204	1.24856			Q61093	3.66049	2.05154	1.21823	0.862875	-0.291261	-0.423912	-0.442203	-0.262052	-0.352142	-0.40201	-0.470395	-0.42303	-0.323689	-0.559737	-0.384867	-0.313297	-0.284722	-0.439918	-0.362464	-0.258463	-0.41808	-0.455446
Eif2b2	-0.779176	0.0406464	-0.994061	2.57782	-1.48225	-0.0363092	-0.128193	1.6745	-0.81236	-0.828555	-0.388509	0.00523795	-0.267415	-1.12578	0.138139	-0.317597	-0.869013	-0.531974	0.261123	1.61351	-0.254677	0.112043	0.938744	1.45411			Q64692	0.402363	1.62373	-0.0440158	1.77834	-0.012478	-0.394432	0.536415	0.00852223	1.1968	1.23521	0.368396	0.388911	-1.88157	-1.65498	-0.95539	-1.43188	0.20667	-1.38756	-0.694693	0.954281	0.541757	-0.258668
Dlst	-0.91448	0.590997	1.14552	-0.286135	-1.71382	-0.334063	1.29649	-0.033491	-2.87995	0.472676	-0.213777	0.155669	-1.56278	0.0273476	0.0448651	0.299586	1.72016	0.51374	0.467446	0.121168	-0.0363257	0.708566	0.716966	-0.30637			O88947	2.86394	1.06543	1.58849	1.94287	-1.00974	-0.783434	-1.08494	-0.65742	-0.48856	-0.225129	-0.815552	-0.425565	1.03889	-0.560698	-0.672482	-0.612912	-0.359651	-0.334835	-0.0862247	0.0524467	0.017534	-0.604467
Ulk2	2.27296	-0.784544	-1.05551	-0.453062	2.74334	-0.277605	-0.144737	-0.741317	1.50757	-0.658624	-0.753967	-0.381892	0.82104	0.105224	-0.914344	-0.246114	-0.722023	0.364489	0.348024	-1.09791	-0.358523	-0.463409	0.475759	0.415172			Q8BHJ6	-1.23086	-1.21626	-0.975242	-1.19572	0.188435	-0.149626	-0.349134	-0.354267	0.207805	-0.206364	-0.208797	0.731336	-0.788906	-0.0885996	-0.981782	-1.18771	0.250379	-0.0621685	1.1079	0.926147	0.808187	0.943379
Dgkq	1.6536	-0.77635	-0.887115	-0.151926	1.03543	-0.828293	-0.762295	0.766615	1.98672	-0.29638	0.544959	-0.583169	1.9396	-0.771293	1.69058	-0.284053	-1.18037	-0.849476	-0.17159	0.243801	-0.959519	-0.540881	-0.730329	-0.0882722			Q6IFZ6	0.954424	1.95024	-0.178161	0.970846	-0.523377	-0.440716	-0.373176	-0.413779	-0.497553	-0.575536	-0.543925	-0.550093	-0.386985	1.41206	-0.670329	-0.472253	-0.479599	3.34362	-0.470851	-0.427676	-0.344412	-0.59231
Grap	1.55295	-0.024213	0.789477	-1.5123	0.689475	-0.978916	1.13893	-1.48283	0.658138	1.52136	0.287305	-0.919413	0.290629	0.721893	0.974492	-0.730814	1.14231	-0.0878697	-1.19487	-1.12858	0.592126	-0.0319103	-1.2868	-0.980576			Q9ES17	-0.559463	-0.463587	-0.525251	-0.569185	-0.347185	-0.429191	-0.472073	-0.172337	-0.433423	-0.277833	-0.474078	-0.331387	-0.518921	-0.453166	-0.434	-0.43163	1.72291	1.87877	2.79672	2.19207	-0.484156	-0.308161
Chmp2b	-0.987044	0.504521	0.00876263	0.0624936	-0.790617	0.0739125	0.359347	1.81978	-2.2574	1.53271	-0.961781	0.324887	-1.79496	1.21899	-0.694802	-0.135214	0.0229094	-0.00833315	0.82439	-0.590905	1.07176	0.90799	0.406953	-0.918355			Q91XA5	-1.35346	-1.98191	-0.534693	-1.96843	0.908394	1.25558	1.51813	-1.06631	0.671773	0.647646	1.11152	0.362347	1.16525	1.27363	-0.131667	-0.558748	-0.372617	0.504354	0.214645	-0.419357	-0.381967	0.331345
Plod3	-1.591	-0.220179	-0.291058	0.684007	-1.12177	-0.523865	-0.505844	0.461154	-1.64691	-0.303735	-0.526356	1.40189	-1.69317	0.88921	-0.0628623	1.23883	-0.339287	-0.555182	1.20315	1.47227	-0.115791	-0.36486	0.878411	1.63297			Q91XC0	1.94985	-0.416385	-0.828841	2.7329	-0.26572	-0.930021	-0.431911	0.2031	-0.246919	-0.870304	-0.773228	0.0329608	0.97645	1.80903	0.145438	0.611676	0.0451683	-0.0563432	-0.842651	-0.924887	-0.567954	0.430407
Ap1s1	-1.60576	0.459847	0.378043	1.28264	-1.78104	0.509415	1.02271	0.426211	-1.98087	0.124718	0.678927	0.00229829	-2.18879	0.120459	0.957776	-0.656205	-0.150023	-0.0364722	0.814484	0.805108	0.392235	-0.217809	1.1773	-0.535194			B2RSH2	0.317072	-0.23176	2.56506	3.47354	-0.499542	-0.206103	0.103909	-0.714707	-0.239953	-0.656656	0.367792	-0.323386	-0.588011	-0.756273	-0.328428	-0.291321	-0.052273	-0.240986	0.278298	-0.778498	0.223127	-0.678478
Srpk1	2.23437	-0.482985	-0.771037	0.314446	1.86126	-0.705435	-0.666699	0.139124	2.19205	-0.612318	-0.340503	-0.999505	1.62976	-0.770905	0.220948	-0.762935	-0.913012	0.0897112	0.083816	0.0511222	-1.11904	-0.231855	0.115004	-0.555373			E9PV24	1.53003	1.72771	0.649145	3.76593	-0.402616	-0.395819	-0.385928	-0.410661	-0.374841	-0.417933	-0.40411	-0.395484	-0.435761	-0.416987	-0.396608	-0.394035	-0.394157	-0.361241	-0.392782	-0.0516098	-0.346605	-0.426444
Lbr	2.20812	-1.40645	0.802344	-0.0850033	1.88792	-0.314421	0.863414	-0.247703	-0.648948	0.00191019	1.48942	0.0809187	-0.66282	-1.11307	-0.0917031	0.904605	-0.809313	-0.577457	0.0694265	-0.939268	-1.08993	-1.2072	1.13598	-0.250764			P00416	3.13726	2.22762	1.09246	0.924889	-0.69037	-0.707564	-0.786621	-0.481344	-0.312423	-0.818627	-0.336185	-0.162815	-0.315749	-0.847524	0.299609	0.0477887	0.504282	-0.341652	-0.895779	-0.860412	-0.522278	-0.494169
Crabp2	-1.05765	-0.297492	1.98163	-0.186854	-1.02609	-0.378854	1.71853	-0.238191	-1.05765	1.0958	1.17423	-0.88994	-1.02662	0.96001	2.11354	-0.863111	-0.210322	0.35213	-0.282905	-0.89235	0.0458391	0.130153	-0.260999	-0.902839			Q7TSH9	1.76982	0.571397	1.0084	3.91205	-0.3703	-0.479222	-0.425394	0.0315873	-0.423755	-0.48874	-0.546961	-0.258194	-0.283858	-0.262599	-0.305934	-0.215348	-0.388001	-0.600772	-0.463682	-0.43759	-0.470808	-0.558136
Prcc	1.78178	0.291433	0.531107	-0.205912	0.18258	-0.347054	-0.858499	-1.72788	1.46338	0.182214	-0.955075	-0.286844	1.11341	-1.57457	-1.74424	-0.865596	0.508452	-0.0548555	-0.539547	1.06571	1.03317	-0.528192	1.33621	0.198823			P15655	-0.547456	-0.436801	-0.0727426	-0.644051	-1.00478	-1.01303	-1.05331	-1.09102	-0.892985	-0.978422	-1.03431	-1.01055	0.441554	0.184237	-0.384076	-0.4382	1.57667	1.16876	0.814259	0.6845	1.75701	1.35671
Rrnad1	1.34618	-0.662428	-0.270627	-0.275184	3.16027	-0.254465	-0.886345	-0.295985	0.908896	-0.79851	-0.29722	-0.50483	2.04175	-0.666705	0.239984	-0.418456	-0.911165	-0.641547	-0.894942	0.504207	-0.45238	-0.173403	-0.383137	0.586042			Q8VCK5	-0.470166	-1.3845	-1.0995	-0.87334	-1.39545	-0.571262	-0.178131	-0.279995	-0.327124	-0.299498	0.0956683	1.25702	0.995982	-0.000396691	-0.904041	-1.15586	1.76407	0.119002	0.673647	1.77606	0.719515	-0.475247
Hdgf	-1.9617	0.567772	1.11389	-0.229613	-1.93376	-0.0823294	1.03801	-0.127593	-1.97579	1.00081	0.0738727	0.0542833	-2.19098	0.965045	0.302268	0.680265	0.571476	0.368567	0.232903	0.308093	0.459756	0.0767592	0.808124	-0.120136			Q9CR40	-1.01762	-1.35854	-0.278498	-0.833292	0.450483	-0.291641	-0.795944	-0.790757	-0.141405	0.676776	1.2707	-0.227383	1.48457	2.3683	-0.0828546	-0.844517	1.00076	0.707159	1.20188	0.463096	-0.222433	-0.194926
Thop1	-2.00087	1.79335	0.309067	0.819073	-1.70752	-0.0535167	0.715138	-0.22991	-1.94462	0.608887	0.72089	-0.154032	-2.07454	-0.257812	0.923999	-0.434193	0.43393	0.276615	0.0422233	0.488777	0.188651	0.458128	0.752165	0.326123			Q9CWG9	-0.0834498	0.857687	0.254742	0.929579	0.0505922	0.0926293	-0.0166184	-1.58097	-0.354283	2.40153	0.253408	-0.990885	1.73053	-0.395903	-1.05275	-1.76452	0.268392	-0.521061	1.0211	-1.17037	0.896632	-0.575558
Apba3	-1.57053	1.25906	-0.828336	1.34837	-1.11083	1.15968	0.0589716	1.832	-0.604812	-1.43441	1.49511	0.418629	-0.748035	-0.810676	0.632963	-0.637523	-1.4322	0.40747	-0.302216	0.407506	-0.540872	0.909703	-0.110751	0.201722			Q05A62	-1.91738	-1.79569	-1.15688	-1.66306	0.490507	1.08354	-0.168689	-0.373052	0.554256	-0.453175	-0.612094	-0.697372	-0.00503553	0.870741	-0.188664	0.361734	1.21309	0.233245	0.20389	2.25661	-0.0436149	0.18818
Matk	2.64396	-0.142357	-0.343503	-0.504322	1.62147	-0.902273	-0.191796	-0.479461	1.77782	-0.697248	0.0130813	-0.283235	2.07599	-0.0694391	-0.0775091	-0.318843	-0.696926	-0.902273	0.277917	-0.461615	-0.712486	-0.902273	0.177588	-0.902273			Q8VEB1	1.84128	-0.616028	0.0651916	0.625453	0.182473	1.21062	0.805297	-1.61744	0.428691	0.31759	-0.740852	-0.54773	-0.873689	0.328937	-1.50696	1.85437	0.482048	0.292398	0.865238	-1.15671	0.294659	0.174848
Pias4	-0.80149	-1.81225	-0.710966	2.21157	-0.902204	-0.338603	0.730942	1.25855	-1.73711	-0.278655	-0.0175778	-0.503358	-0.278645	1.14422	0.282185	0.0944689	-0.0725184	-1.68227	0.92105	-0.251198	0.667331	0.649435	1.00813	0.41896			Q8BXJ2	1.1421	1.69487	3.13495	1.59658	-0.738985	-0.722607	-0.730504	-0.713995	-0.762911	-0.786243	0.145359	-0.402313	-0.388526	-0.465371	-0.380372	-0.669782	0.134956	0.348602	0.466012	0.447121	-0.65773	-0.741676
Map2k1	-1.03409	-0.241378	0.672139	0.595125	-1.03904	-0.469483	0.694363	0.824716	-1.69809	0.875071	-0.835899	1.08662	-1.87625	0.455713	-0.904641	1.70501	0.0163544	-0.377491	1.04537	-0.396178	-0.224069	-0.436209	1.95771	-0.39538			Q9CXX0	2.17289	1.3277	1.36838	2.12574	-0.967316	-0.425703	-0.320565	1.17548	-0.913257	-1.04318	-0.247177	-0.571205	-0.067837	0.305365	0.799558	-0.14886	-0.956973	-0.868732	-0.656828	-0.136651	-0.753343	-1.32426
Sgta	-0.632833	0.578396	0.398805	0.328897	-1.32956	0.330753	0.276149	-1.03109	-2.49914	-0.0316673	-1.01936	0.727249	-1.43598	0.992072	-0.605607	-0.551516	0.872064	0.31821	1.33527	1.04482	-0.334337	0.137597	1.87538	0.255432			P70658	0.518637	3.04893	1.25564	2.01705	0.260938	-0.77955	-0.790753	-0.113746	-0.278917	-0.977084	-0.48973	-1.06619	-0.322197	-0.927193	-0.0872143	-0.546287	1.11482	0.611301	-0.0272333	-0.530078	-0.503927	-0.490079
Tmem242	-1.4254	0.334474	0.0401789	0.518225	-1.72892	0.307688	0.825421	-0.360428	-2.57354	0.607453	-0.404255	0.461487	-1.8837	0.63708	-0.369968	1.33794	0.442097	0.0156401	0.537565	0.364182	1.02955	-0.365071	1.19076	0.461533			O08688	0.135681	-0.306615	-1.32607	-0.857968	-0.505048	0.417998	-1.01355	-0.814037	-0.83159	0.583887	-0.556492	-0.36707	-1.05081	-0.128585	-0.420237	-0.8885	0.202656	-0.752776	0.795415	0.556859	1.90579	1.94524
Dtx2	0.482602	0.23264	0.717997	-1.17859	0.842948	-0.35631	-0.337543	-0.429951	0.604893	0.398763	-0.883851	-0.596704	2.98143	-1.19021	-1.51438	0.21657	-0.507686	-1.04284	0.0608072	-0.315463	0.135577	-0.798511	1.54705	0.930764			Q8BWY7	0.338254	0.456817	1.94595	2.55062	-0.361614	-0.207904	-0.858795	-0.939532	-0.134602	-0.363804	-1.59595	-1.49641	-0.294505	0.731731	-0.701836	-0.10524	-0.847566	1.46382	0.618528	0.81887	-0.504145	-0.0393838
Rasa4	-0.37108	0.670275	-1.36952	0.134238	-0.376421	1.02766	-0.0764743	2.3427	0.741893	0.531066	-0.323729	-0.132361	-0.604573	0.910086	-1.15082	-0.389849	1.88547	-1.47912	-0.0499596	-1.82894	0.667752	-0.201768	-0.763503	0.206978			Q8BPB5	3.25781	1.50891	1.32028	2.16821	-0.376932	-0.517776	-0.44555	-0.480226	-0.163818	-0.53421	-0.49244	-0.42723	-0.342157	-0.412774	-0.392043	-0.527427	-0.337125	-0.0848347	-0.469134	-0.475878	-0.388256	-0.386429
Hnrnpa2b1	-1.66792	-0.624885	1.06676	0.441686	-1.71269	-0.181305	0.733035	1.50048	-1.88359	-0.0927819	0.402017	0.695036	-1.75507	-0.375802	0.558331	1.18566	-0.267168	0.359352	0.694352	0.00117017	-0.720228	-0.334983	1.39452	0.584023			Q3UNZ8	2.95864	1.77183	1.50999	0.713173	0.227222	-0.311038	0.600688	0.571777	-0.116772	0.357282	0.0674425	-0.147624	-0.246069	0.11623	-0.228613	-0.450324	-1.1516	-1.0517	-0.945712	-0.933193	-0.863473	-0.988265
Ccdc130	2.16354	0.518509	0.148295	-0.922554	0.57952	-0.06364	-0.866667	0.355572	2.01739	-0.765774	1.08909	-0.523015	1.09289	-0.507237	-0.873658	-0.513732	-0.415505	-0.589076	-1.27124	-0.528989	0.622873	-1.15334	-1.05131	1.45806			Q920B0	-0.501354	-0.390678	-0.534363	-0.427894	-0.435515	-0.464321	-0.490585	-0.450242	-0.397304	-0.408816	-0.390362	-0.273112	-0.486747	-0.425082	-0.413309	-0.364345	1.87187	1.91741	2.4973	2.39616	-0.493858	-0.522624
Mri1	-1.17013	1.08346	-1.31754	1.15907	-1.37289	0.390339	-0.585298	0.678974	-0.583138	-0.563134	0.207001	0.187643	-1.98827	-1.17684	2.09585	0.977279	0.00948753	-0.0335636	-0.288518	0.907065	0.173915	-0.658084	0.903938	0.963385			O70131	-0.627993	-0.468084	-0.788111	-0.717685	-0.661541	-0.335857	-0.615491	-0.585054	-0.697141	-0.449015	-0.687666	-0.72786	-0.647986	-0.624066	-0.472073	-0.525791	1.09581	0.146908	1.19072	0.234418	2.29523	1.80889
Prkacb	2.42146	-0.482709	-0.670961	-0.441374	2.09138	-0.376033	-0.487564	-0.419583	1.72283	-0.619103	-0.380636	-0.0713865	2.3141	-0.468526	-0.821606	-0.0234115	-0.386369	-0.644741	-0.377898	-0.545725	-0.420174	-0.578553	-0.218954	-0.114465			Q8CE64	2.16417	2.4715	1.88779	2.08387	-0.773422	-0.602038	-0.28679	-0.187503	-0.543153	-0.651684	-0.437381	-0.417852	-0.592908	-0.474019	-0.352432	-0.316598	-0.0590575	-0.450225	-0.442622	-0.388635	-0.327526	-0.66621
Sgsh	3.10801	-0.83896	0.929202	-0.47783	0.266864	-1.05574	0.0953063	-0.398367	0.74873	-0.439159	-0.286928	-0.100941	0.630062	-0.418809	-1.09076	0.270421	-0.765276	-1.40984	0.92221	1.41928	-0.384914	-0.800963	0.838877	-0.760478			P05480	-0.0267076	-0.545964	-0.159333	-0.504509	-0.72265	-0.433972	-0.551499	-0.701012	-0.571686	-0.501038	-0.393151	-0.35992	-0.414959	-0.485723	-0.652061	-0.576606	-0.306143	0.219117	-0.4135	-0.416412	1.78862	2.43911
Cstb	-1.83866	0.595342	0.0580605	0.954289	-1.78653	0.497618	-0.112387	0.926064	-2.12409	0.0139656	0.0750316	0.990959	-2.11834	-0.242355	0.172007	1.25643	-0.189927	0.182251	0.462196	0.999933	-0.245204	0.0371131	0.795112	0.641105			Q3U276	0.634944	0.931375	1.0608	3.87058	-0.38217	-0.773519	-0.128127	1.14943	-0.241013	0.0560689	-0.0243429	-0.33259	-0.121301	-0.561776	-0.297782	-0.263849	-0.897675	-0.744012	-0.690879	-0.597636	-0.355777	-0.465289
Sh2b2	-1.54682	0.888425	0.393047	-0.909179	-1.34463	1.93253	-0.408415	0.485611	-0.831098	-0.397022	0.286533	0.932909	-1.14915	-0.545977	0.765855	0.322852	-0.0661824	-0.183386	-0.601306	0.21836	-0.178378	0.0387015	-0.854712	2.75143			P62500	-0.141806	2.38043	-0.26225	1.80379	1.50132	2.05669	-0.0732723	0.179346	0.19067	-0.0680238	-0.275443	-0.211339	-0.713204	0.422287	-1.00852	-0.48914	-0.915125	-1.35207	-0.0148162	-0.414857	-1.29582	-0.433086
Pex5	0.480512	-1.44141	0.457981	0.545656	1.54159	-0.485662	0.100793	2.02507	0.659048	0.890027	-1.20553	-0.841053	-0.485473	-1.07799	-1.343	0.238555	0.0229848	2.05398	0.270919	-0.187263	-1.44257	0.0482345	-0.234868	-0.590525			A8VU90	-0.47369	-2.01799	-1.61533	-1.60384	0.65225	-0.220412	1.33528	-0.190121	-0.620137	0.537656	-1.11666	-0.197475	0.137829	0.53905	1.27261	1.25193	1.15504	1.35665	1.00267	-0.258504	-0.636778	0.721688
Jkamp	2.50032	-0.694216	1.48942	0.737978	0.772746	-2.06309	0.0958529	-1.51527	-0.101613	-0.208442	-0.00395629	-0.110266	-0.718296	0.517208	-0.259742	0.698377	0.600097	-1.65044	0.333562	-0.624751	0.313733	-0.694054	0.841666	-0.256834			Q3UXL4	1.54447	2.73561	0.695136	1.85687	-0.544015	0.320807	0.10199	0.0708396	-1.39911	-1.42435	-1.15977	-0.25932	-1.15479	0.308887	-0.104961	-0.465415	-0.721148	-0.32386	-0.746935	0.690753	0.130373	-0.129876
Cd44	-1.61496	0.64513	0.300924	0.105337	-1.79205	1.58616	-0.117328	-0.148445	-1.66177	-0.229539	-0.235278	0.917255	-1.58892	-0.260957	0.0793066	0.874754	0.322714	0.0737652	-0.805597	1.51863	0.331155	0.421444	-0.558097	1.83637			A1L314	0.0178796	1.27759	-0.425973	-0.503579	0.101545	0.814764	-0.586046	-0.651076	2.56525	3.13345	0.0571877	0.00731093	-0.61437	-0.390918	-0.239668	-0.671418	-0.565252	-0.412287	-0.239467	-0.52525	-0.591806	-0.361445
Eif2ak4	-0.829713	-1.10342	1.56494	-1.02009	-0.68132	0.891367	-0.230775	0.661586	-1.89772	-0.141127	0.104374	1.724	-0.870765	-0.420289	0.829282	2.42086	-0.453855	0.420924	0.355633	0.266138	-0.988002	-0.418976	0.0042104	-0.18727			Q9JM55	-1.0361	-1.71101	-1.87951	-1.95662	-1.01402	-0.471086	0.705873	0.0792821	-0.112402	-0.411518	0.927254	-0.526233	0.698198	0.413105	0.258104	0.906157	0.356913	0.801103	1.51662	1.5967	-0.163726	-0.476222
Wdr1	0.0837086	-0.395568	-0.487632	1.44293	-0.195662	-0.83077	-0.217928	1.53944	-0.944189	-0.330577	-0.843072	0.0834135	-0.395368	-0.412477	-1.01149	0.474931	-0.585147	-0.878459	1.89625	0.382088	-0.752709	-0.319539	2.91633	-0.218504			Q80YE7	0.666213	0.080402	1.61194	-0.544936	-0.0228923	0.186807	-0.65036	0.59568	-0.387583	-0.943424	-0.656264	1.20967	0.484178	0.395501	0.420359	2.44224	-1.12092	-0.799166	1.56899	-0.266671	-1.49486	-1.19762
Slc2a9	2.75462	-0.581447	-0.851278	-0.56452	1.67271	-0.530334	-0.688248	-0.541133	1.16216	0.0254844	-0.508334	-0.356537	2.56331	-0.155411	-0.550945	-0.115608	-0.166177	-0.738765	-0.198724	0.0974702	-0.671078	-0.38036	-0.126197	-0.550649			Q9DC22	1.69477	2.41182	1.36162	0.953395	-0.96439	-1.04699	-0.744622	-1.07366	0.354476	0.251193	0.0522843	-0.901921	-0.304743	-1.44126	-1.28513	-0.793738	-0.103834	0.603541	-0.501813	-0.28003	0.962254	0.749877
Ccn4	-1.00811	0.405092	1.31757	-0.902384	-1.00811	0.722554	1.3041	-1.00811	-0.889438	1.00723	1.05893	-0.898468	-1.00811	0.872581	1.07347	-0.904774	1.33773	0.122202	-1.00811	-0.891038	1.61376	0.253739	-0.663845	-0.898467			Q9JLL0	0.442585	-0.337064	0.0391362	-0.862252	-0.268458	0.317125	-0.147924	-0.77521	-0.060581	-0.577297	-0.146236	-0.86195	1.2106	1.04952	-0.328381	0.611485	0.670719	1.54314	2.56708	0.950389	-1.03602	-1.50963
Ndrg1	-0.861077	-0.377681	-0.205823	1.54383	-0.895351	-0.581187	-0.316695	1.97382	-0.922999	-0.247903	-0.585177	0.346358	-0.873557	-0.373322	-0.523791	0.5359	-0.451064	-0.308746	2.40172	-0.383879	-0.315394	-0.480111	2.24745	-0.345315			Q9Z0P4	0.265	0.00792058	-0.639378	-0.0934982	-0.538328	-0.671993	-0.965716	-0.745209	-0.612013	-0.580066	-0.603475	-0.612683	-0.457683	-0.407648	-0.515631	-0.454247	3.12003	1.58964	1.39667	1.92812	-0.165597	-0.0387117
Man2b1	1.70815	-0.620299	-0.647784	-0.25826	3.57695	-0.482929	-0.596457	0.071478	0.916256	-0.784855	-0.4037	-0.499009	1.37454	-0.505347	-0.668772	-0.0841018	-0.475171	-0.501038	-0.176921	0.192696	-0.530262	-0.480677	-0.443459	0.318968			Q9DBB5	0.982126	0.805707	0.620829	1.3355	-0.357372	-0.639655	-0.93205	-0.849583	-0.688014	-0.710971	-0.78965	-1.04414	-0.883219	-1.05416	-0.856176	-0.928008	2.05704	1.20712	1.29784	1.83186	0.0955144	0.00487984
Klf5	-0.629939	0.342025	2.45751	-1.11591	-0.631719	0.550507	1.95103	0.506461	-1.11591	-1.11591	1.51832	-1.11591	-0.163587	-0.716454	0.466438	0.00342714	-1.11591	-0.299648	0.0162138	-1.11591	0.70467	0.402845	0.541502	-0.324133			Q5ND56	-1.60652	-1.29786	-1.2358	-1.54613	-0.105518	-0.486392	-0.0185766	0.00750574	0.691551	-0.63565	-0.654694	-0.652901	0.02282	0.0673541	-0.400762	-0.115756	2.00547	2.03675	1.16777	1.4624	0.824062	-0.171863
Wdr83	-0.567029	-1.14965	0.217025	-1.3164	-0.428842	0.78595	0.399268	-0.272392	-1.1763	-0.574235	0.96077	0.861798	-1.88972	-0.784401	-0.800643	0.447026	1.55422	0.475268	-0.650847	1.34034	1.24999	-0.63975	0.147446	1.8111			Q9ERZ0	2.73017	0.48935	1.01223	1.32782	-0.790701	-0.983713	-0.763669	-0.875642	-0.822953	-0.899386	-1.02364	-0.441776	0.801593	0.513687	1.69373	1.14552	-0.532287	-0.813375	-0.524717	-0.236185	-0.460496	0.00952175
Prdx2	-1.7562	0.421225	0.00633776	0.768983	-2.06306	0.148157	0.241279	0.710217	-1.9618	-0.0706346	-0.31037	0.294032	-2.21571	0.297801	0.390565	0.530728	0.779437	-0.474986	1.16749	0.72125	0.197831	0.306179	1.28017	0.591072			Q60613	-0.557499	-1.32974	-0.590939	0.384532	-0.194187	0.286401	-0.807862	0.407531	1.92982	0.877127	0.9917	2.62222	-1.24337	-0.732349	-0.327697	0.201424	-1.01918	0.0477457	0.64993	0.824178	-0.916568	-1.28878
Polr2a	-0.378831	0.9201	-0.431005	1.4244	-0.784035	-0.0358792	0.210014	1.2694	-1.30721	-1.55555	0.487267	0.148991	0.215048	-1.57867	0.380612	-0.643944	-0.528296	-0.43875	0.548296	2.21042	-1.8004	0.82748	0.643892	0.196637			Q924X6	0.238742	0.143419	-0.592241	1.06986	-1.01419	-1.65027	-1.15565	-0.341049	-0.709043	-1.2844	-0.815897	-1.9884	-0.269726	-0.105241	1.22648	1.5259	0.842987	0.17693	0.272173	0.568629	1.2274	0.470564
Senp3	-0.882644	0.738358	-0.633452	0.894363	-0.0552128	1.65768	-1.16259	0.935345	0.671395	-0.735997	1.88458	-1.23542	0.415647	-0.793701	1.7005	-0.628901	-1.11464	0.16675	-1.05354	0.627879	-1.02797	0.71237	-0.99549	-0.085304			Q6P5H2	-0.252172	-0.322512	-0.114467	0.790791	-0.660707	-0.523878	-0.750321	-0.557675	-0.356671	-0.44453	-0.221726	-0.913282	2.4412	2.06071	2.48448	0.818569	-0.831586	-0.730533	-0.277116	-0.178988	-0.921229	-0.384084
Plekha8	-0.635961	0.630414	1.19329	-1.4402	-0.642147	1.05295	0.0435209	0.493952	-0.83568	-0.729992	1.23481	-0.71972	-0.670049	0.451321	2.25699	-0.163857	-0.0430854	0.984261	-0.576224	-2.32442	-0.215954	-0.565504	0.794761	0.426524			Q99LH9	2.71478	-0.859738	-0.219733	1.71004	-0.118204	0.898142	-0.733025	0.713743	-0.120844	-0.224941	-0.410248	1.10411	-0.227813	0.0995983	-0.359872	-0.843433	-0.10397	-0.393296	-0.137333	1.50931	-1.87257	-0.663005
Spc25	-1.98445	0.30014	0.783651	0.769049	-2.15182	0.849774	0.215152	0.0248926	-2.15821	0.679133	0.2593	0.402683	-2.20734	0.426241	0.468759	0.380892	0.661086	0.179252	0.129208	-0.0262922	0.527229	0.753021	0.429424	0.289233			P47879	0.706625	-0.263016	0.0621526	-0.0208807	-0.961254	-0.961352	-0.927354	-0.883527	-0.800875	-0.790941	-0.78907	-0.677642	-0.880168	-0.849176	-0.830878	-0.768963	0.417214	0.328352	1.27205	1.19107	1.4465	1.37351
Ufd1	1.77894	-1.39846	0.596932	-0.764491	0.48089	-1.02325	0.417323	0.545702	-1.69665	0.514465	0.00975503	1.01508	0.59231	0.759859	-0.542746	0.621948	-0.697463	-1.4092	-0.341007	0.0299597	0.143475	-1.91456	1.65429	0.626899			Q8VBY2	1.74536	2.28462	1.85829	1.11946	-0.731761	-1.02976	-1.06497	-0.653205	-1.08655	-1.11776	-1.01057	-1.05592	-0.610191	-0.503177	-0.530934	-0.498583	0.635791	0.313613	0.446958	0.257589	0.315169	0.329323
Zfp287	3.18745	-0.436159	-0.595272	-0.57477	1.8504	-0.545482	-0.68077	-0.384352	2.1645	-0.0693028	-0.342203	-0.313435	0.904739	-0.224279	-0.56314	-0.11181	-0.647248	-0.381153	-0.499177	-0.362777	-0.283665	-0.416997	-0.11222	-0.562886			Q8C6U2	1.30918	0.369609	1.38186	1.07162	-1.32407	-0.728724	-0.751475	-0.418746	-1.0135	-0.675506	-0.706766	0.088332	-0.302764	0.499733	-1.4568	-0.10868	-0.37483	1.06674	-0.190955	0.493541	0.543019	-0.922273
Prlr	1.02836	-0.196409	-0.931285	-0.931285	0.0449493	-0.931285	-0.931285	1.522	-0.0673589	-0.138207	0.8391	-0.133098	2.90889	-0.528589	-0.931285	-0.555148	-0.534123	-0.108406	1.35132	-0.931285	-0.564218	1.36531	-0.513573	-0.133089			Q8R4L0	2.63294	2.33962	2.33441	1.17865	-0.340716	-0.489099	-0.262906	-0.445107	-0.493319	-0.428267	-0.474526	-0.498975	-0.508697	-0.384456	-0.47558	-0.528628	-0.439708	-0.331543	-0.487325	-0.40646	-0.347843	-0.19853
Letm1	-0.547124	1.12551	0.443289	0.0968629	-1.12971	-0.316735	1.69914	-1.40905	-1.68741	0.562842	1.00852	-1.12912	-1.12498	2.05705	1.16584	-0.640862	0.432254	0.0789206	-0.208814	0.597593	-0.0208974	0.53934	-0.569569	-1.02289			Q56A04	1.79383	2.30937	2.0251	2.49502	-0.50803	-0.59198	-0.438839	-0.276077	-0.580387	-0.46462	-0.457044	-0.360046	-0.574795	-0.304913	-0.0495055	-0.143957	-0.528146	-0.519264	-0.436371	-0.498782	-0.541822	-0.563851
Ubqln1	-2.09101	0.0096559	-0.944241	1.01737	-0.757658	-0.0840892	-0.339595	1.38643	-1.68605	-0.467513	0.110818	0.284023	-1.29979	-0.0968687	0.303461	0.933708	-1.05475	1.43063	1.0092	-0.00211603	-0.634439	0.384535	0.987867	1.60041			P70269	2.74108	1.9882	1.59211	2.1392	-0.454838	-0.497012	-0.401506	-0.564866	-0.484142	0.168474	-0.577178	-0.516812	-0.431344	-0.490266	0.00875461	-0.471023	-0.554395	-0.551589	-0.567643	-0.546737	-0.411486	-0.55304
Txn2	-1.38579	1.31503	-0.156795	-0.501565	-1.6337	0.839044	0.600505	0.0416992	-2.33104	0.512379	0.682259	-0.643296	-1.70296	0.847422	0.884287	-0.301617	0.133487	0.780111	0.0107291	-0.14585	0.654738	1.71249	-0.452678	0.241109			Q3TVW5	2.15942	1.65668	3.0555	1.57753	-0.467373	-0.425247	-0.414097	-0.379734	-0.371222	-0.478141	-0.520473	-0.426436	-0.463963	-0.541718	-0.322839	-0.416889	-0.614259	-0.468072	-0.400371	-0.120995	-0.466088	-0.410563
Crbn	1.58565	-0.575244	-0.260786	-0.392761	2.53716	-0.331374	-0.761463	-0.127574	2.11148	-0.448149	-0.00625443	-0.16279	2.24569	-0.38354	-0.719342	-0.441862	-0.100588	-0.404909	-0.428646	-0.510645	-0.384546	-0.576972	-0.604893	-0.857645			P35639	-1.05621	-0.810919	-0.825471	-0.608105	1.1144	0.873274	0.303335	1.81807	1.78303	0.788109	0.669288	0.298946	1.00349	1.18679	-0.376911	1.08436	-0.680675	-0.843905	-0.846164	-1.11399	-1.10028	-0.902126
Msh6	-0.703664	-0.508049	0.501536	0.273178	-1.26794	-0.563502	0.748597	0.541907	-2.30402	0.0345915	1.27214	0.990129	-2.30379	-0.652524	0.163828	0.476221	-0.0382931	-0.524472	1.48952	0.281171	-0.0231555	-0.106522	1.41879	0.804312			Q5SNZ0	-1.36624	-1.48531	-1.5864	-1.49641	-0.472389	-0.136799	0.178808	0.182137	-0.397469	1.19032	-0.518637	0.427093	-0.682901	0.41885	-0.748004	-0.918272	1.38528	1.73137	1.16835	1.7022	0.192589	0.374255
Fbxo11	0.652717	-0.835678	0.61365	-1.39572	0.443096	0.860314	0.322141	-1.21117	-0.126049	0.374278	1.08452	-0.782625	0.764741	1.10749	0.0763502	-0.656968	2.19002	0.117732	-0.991731	-1.73612	1.21615	0.124139	-1.33296	-0.878321			Q9QUK3	0.597948	1.42338	3.05778	0.491677	-0.742075	0.401965	-0.137453	-0.00473363	-0.584675	-0.50045	-0.685024	-1.18795	-0.867864	-0.604129	0.356633	-0.556145	-0.196911	1.66138	0.153993	-0.780501	-0.662912	-1.2418
Tbl2	-1.66084	-1.70643	1.08663	1.07484	-1.57463	-0.435531	1.0919	0.564192	-1.8119	-0.0583628	0.358507	0.257432	-1.50786	0.436236	0.180777	0.773993	0.315922	-0.179986	1.31225	-0.716229	0.206055	0.625605	1.18427	0.183157			Q8K1H1	1.02498	1.63469	1.69039	0.393791	0.730259	0.795804	-0.683874	-0.292432	1.989	1.87797	-0.451905	0.171573	-0.83635	-0.810164	-0.721522	-0.841637	-0.523049	-0.731127	-0.734692	-0.360996	-0.811151	-0.845459
Bud23	-0.0101268	0.13818	1.25895	0.677144	-1.42757	-0.560368	1.54115	-1.14267	-1.11971	0.455221	0.957001	1.32849	-1.54063	-0.879177	0.117727	1.2005	1.12308	-0.876602	-0.180759	0.777699	0.245225	-1.77987	0.180244	-0.483125			Q8BQP8	0.728136	2.40543	0.480371	0.991643	-0.939265	1.09062	-0.643706	-0.974035	-0.104741	-1.42452	-0.89222	-0.868944	0.180103	1.00186	1.07634	1.41987	-1.3036	-0.942811	0.100885	0.0555771	-0.0442864	0.0755699
Mcm5	-2.03837	0.48497	0.913666	-0.0630713	-2.09849	0.131546	0.742736	0.63499	-2.083	0.285225	0.503061	0.0144652	-2.04598	0.598537	0.540536	0.481218	0.270354	-0.0192841	0.569248	1.23554	0.0491503	-0.00204072	0.851681	0.0433098			Q8BUH7	-0.767102	-1.84584	0.95434	-1.09203	-1.17344	-0.59212	-0.379091	-0.998809	-1.19391	-0.707244	0.0653375	-0.73988	0.943014	1.13966	1.94325	1.63761	-0.484483	-0.204314	0.488038	0.633814	0.084444	0.674905
Hmox1	-0.50429	-0.170684	1.11795	-0.822082	-0.949897	-0.790176	1.63557	0.313415	-0.779298	0.448604	-0.36781	-0.80914	-1.17148	-0.257458	-0.0852815	0.023756	-0.810893	-0.0508376	1.76439	-0.397694	1.32798	-0.476449	2.62093	-0.809136			Q9R098	4.24225	0.66286	0.337574	1.44776	-0.464436	-0.375472	-0.328086	-0.339584	-0.317439	-0.371017	-0.296665	-0.327408	-0.466073	-0.352886	-0.232052	-0.236245	-0.421291	-0.235407	-0.269146	-0.216406	-0.411502	-0.313955
Mprip	0.461704	-0.0562284	-0.324838	2.77366	1.09235	0.408841	0.436381	-0.0933766	0.44546	-0.0639789	-0.910306	-2.16952	0.686323	-0.65775	0.817062	-0.115964	-1.12249	-0.843023	0.617434	1.00455	-0.486332	-1.3981	0.209839	-0.711696			Q5SSZ5	-0.246971	-0.775523	-0.784783	-0.759648	-0.192908	-0.336449	-0.300454	-0.00624218	-0.545627	-0.464523	-0.462812	-0.320583	0.0260031	-0.070678	-0.12444	-0.0761933	-0.681158	-0.714667	-0.782708	-0.641448	1.81287	1.78349
Cic	1.84287	-1.04737	-0.254841	-0.168905	2.70912	-0.587611	0.0947062	0.448959	0.866896	-0.0576949	-0.648474	-0.34521	2.07319	-0.0184429	-0.916095	0.0627733	-0.129302	-1.25465	-0.0517705	-0.396121	-0.525008	-1.42026	-0.121446	-0.155306			Q9DBB1	-0.596555	-0.478908	-0.0459269	-0.808136	0.40386	-0.568497	0.460422	-0.0307076	-1.07523	-0.418923	-0.307224	-0.29666	1.37464	2.50394	1.10376	2.25069	0.411279	0.35485	-1.10983	0.43163	-0.968441	-0.519095
Pafah1b3	-1.62974	0.260206	0.121914	1.18872	-1.71813	-0.0409585	0.400328	1.59862	-1.53948	0.0359676	-0.261227	0.0839186	-1.50499	-0.223776	0.225575	0.445129	0.288349	-0.520681	2.07545	-0.549669	-0.33468	-0.338571	1.71056	0.227159			Q80W49	0.324557	-0.76163	0.234404	0.378389	-0.704073	-0.524943	-0.513773	-1.18301	-1.02071	-0.798196	-0.300056	-0.530632	-0.178363	-0.742515	-0.417668	-0.138494	1.49166	2.93363	1.29552	1.88342	-0.253274	-0.720959
Il27ra	2.60637	-0.171939	-0.782727	-0.0444363	1.74754	-0.252537	-0.410569	-0.516088	1.35518	-0.425468	0.144319	-0.573263	2.57361	-0.605392	-0.152159	-0.2898	-0.767666	-0.352978	-0.863312	-0.31907	-0.525904	-0.566289	-0.579412	-0.228003			Q9JI74	-0.140804	0.143572	-0.425814	-2.11087	1.10714	0.0108036	1.42403	0.464446	1.13658	0.205718	0.675413	0.0200587	0.785393	-0.820139	-0.235255	-0.681284	-1.51287	-1.34147	-0.514307	1.71241	0.970276	-0.240411
Prkaca	-1.0247	1.54453	-0.130971	0.418321	-2.03842	0.180697	-0.75603	1.46015	-1.46372	-0.432169	0.523962	0.0478552	-1.47429	-0.968615	0.862919	0.568465	-0.3355	-0.755131	0.190602	1.41263	-0.177107	0.829171	0.013515	1.50385			Q7TSJ2	-0.47929	-0.813799	-0.312274	-0.433824	-0.192439	-0.326807	-0.930901	-0.0819564	-0.105169	-0.579393	-0.572966	-0.799955	-0.238846	-0.0737305	-0.397005	-0.285247	2.89293	2.18206	1.5534	1.58286	-0.166526	-0.319862
Asf1b	-1.7593	0.0790802	0.879554	0.650518	-1.66275	-0.49755	1.12872	0.498948	-2.12818	-0.0338056	0.245834	0.862556	-1.73575	0.242465	0.112044	1.04005	-0.216711	-0.917865	0.923952	0.612277	0.445738	-0.64717	1.2287	0.648651			P10077	-0.817881	-1.08745	1.24714	-0.901215	-0.871754	0.106447	-0.885323	0.510333	0.419827	0.305335	0.555246	0.968171	-0.65036	-1.29393	-0.238138	2.58681	-0.465261	-0.0309354	-0.375832	1.22547	-1.58701	-0.246844
Ddx39	-1.89299	0.862063	0.378733	0.493472	-2.11571	0.0167262	0.834437	0.826601	-2.08099	0.485643	0.42333	0.182299	-2.0846	0.462275	1.14985	-0.216225	0.04298	0.306496	0.0679045	1.04023	-0.298985	0.50415	0.235834	0.376483			Q6ZWY8	-0.51443	2.7756	1.83902	1.39184	-0.116373	-0.658143	-0.704934	-0.295388	-0.556925	0.845822	0.182339	-0.800828	-0.716907	-0.811052	0.235746	-0.845283	0.465608	-0.370803	1.44065	0.0175045	-0.702282	-1.12036
Dnajb1	0.949567	-0.191259	-0.733911	0.140074	1.66659	-0.293603	-0.362206	0.729137	2.2535	-0.554412	-1.03922	0.146639	2.50805	-0.59343	-0.818422	-0.503905	-0.848199	-0.717301	0.962779	-0.310036	-0.72125	-0.666531	-0.18552	-0.817127			Q3V2Q8	2.23031	1.52577	2.98985	1.62128	-0.491304	-0.506082	-0.480922	-0.178639	-0.535624	-0.311606	-0.526183	-0.393846	-0.510649	-0.529941	-0.402541	-0.494059	-0.506411	-0.630308	-0.571163	-0.404427	-0.231823	0.192595
Usp40	3.54836	0.676082	-0.503984	-1.2989	1.02292	-0.131501	-0.460742	-0.488102	0.879679	-0.542371	0.471061	-1.1161	0.704196	-0.515298	0.490461	-0.356424	0.333571	0.42774	-1.1708	-0.724517	0.000564736	-0.182155	-0.678865	-0.384874			Q810N5	2.64377	1.77241	2.39029	0.111597	0.207698	-0.424743	-0.449467	0.876021	-0.341652	-0.89726	-0.919301	-0.037527	-0.629006	-0.760974	-0.122357	0.552242	-0.77746	0.325622	-0.533299	-0.410363	-0.476238	-0.565923
Kbtbd4	0.306281	-0.0375073	-0.340847	1.70508	0.638133	0.920718	-0.928542	1.40113	-1.40357	-0.529004	-1.99495	-0.655598	0.752597	2.1882	-1.21681	-0.240431	0.310459	-0.3062	-0.346785	0.673511	-0.941732	-0.467181	0.608457	-0.0954049			Q7TNL3	-0.160963	-0.36221	-1.51573	-0.188928	-0.813964	-0.0518614	-0.336832	0.200125	1.95106	-0.526405	0.560139	1.18028	0.280609	0.20935	1.65104	2.05532	-1.02808	-1.31096	-1.05083	-0.975699	-0.526472	-0.752239
Celf1	2.58777	-1.11806	-0.180993	0.721385	2.61172	-0.805462	-0.0588678	0.493972	0.484178	-0.335493	-0.296637	-1.03621	0.535856	-0.102451	0.167447	-1.22537	-0.950066	0.353753	-0.596391	-1.30921	-0.381562	-0.0816283	0.435655	0.086665			Q8R3C1	2.4296	2.32827	1.84986	2.0106	-0.384549	-0.660425	-0.300939	-0.501757	-0.561963	-0.487659	-0.509419	-0.190923	-0.125636	-0.280687	-0.440875	-0.332518	-0.531422	-0.57479	-0.541088	-0.602581	-0.623848	-0.50872
Ndufs3	-0.268274	0.262062	-0.0637014	-0.689721	-1.10052	0.540289	0.787263	-0.539363	-2.68091	1.38651	-0.115577	-0.12058	-1.24909	0.196876	-0.986152	0.251097	2.25337	0.466324	1.11293	-0.226422	0.611851	-0.150255	0.922543	-0.600543			A2BIM8	-0.745676	-0.700496	-0.461044	0.955349	-0.704183	-0.574328	0.827961	-0.171627	-0.654137	-0.791341	1.29788	0.00591923	-0.403164	-0.651682	1.2514	-0.363413	-0.65107	-0.509532	0.973404	0.263052	-0.441366	-0.526827
Por	1.1652	2.06939	0.0123452	0.481895	0.133002	0.00865613	0.125668	0.716102	-1.3733	-1.10166	0.942539	-0.191458	-1.93974	-0.205706	-1.43161	-0.146353	-0.215691	-0.461726	1.37167	-0.0408094	-1.29785	-0.678891	0.658866	1.39946			Q8BFU7	2.46087	1.90908	1.5066	2.33138	-0.799628	-0.819646	-0.729429	-0.443299	-0.579198	-0.694041	-0.695008	-0.724322	-0.691912	-0.618984	-0.0769946	0.056794	-0.284731	-0.0998187	-0.200413	0.487079	-0.527712	-0.33936
Igf1r	-0.686047	0.357678	-0.711928	1.61532	-0.224135	0.371971	-0.457231	2.75195	-0.28067	-1.3688	-0.593824	-0.374323	-0.318222	-1.39103	0.464249	-0.529222	0.15206	-0.715868	1.55843	-0.322116	0.289437	-1.16875	1.32427	0.256801			Q9ET35	-0.542463	-0.518995	-0.545044	-0.505524	-0.579917	-0.576657	-0.593614	-0.534356	-0.580466	-0.542821	-0.549776	-0.503273	-0.48915	-0.550293	-0.563965	-0.421642	0.116924	0.137287	0.0499816	-0.152036	2.33839	2.52352
Insr	1.2958	-0.906	0.320329	-0.431128	3.15217	-0.644874	-0.951718	-1.13953	1.53052	-0.926183	-0.0851039	-0.769136	1.51257	-0.60753	0.374251	0.189658	-0.697242	0.122387	-0.153581	-0.304754	-0.204707	-0.437469	0.148775	-0.387496			Q8K4L4	0.514552	3.61445	0.402731	2.49254	-0.132304	-0.166506	-0.364771	-0.302885	-0.369305	-0.654119	-0.499286	0.031251	-0.255315	-0.666999	-0.106944	-0.148796	-0.558347	-0.542302	-0.239765	-0.392316	-0.566669	-0.332597
Trim28	-2.72776	0.774697	0.256743	1.37172	-2.02665	0.650911	0.938573	0.785015	-1.28497	0.109356	0.278104	0.0634491	-1.43317	-0.477609	0.899207	-0.523085	-0.286554	0.202542	0.786178	0.297159	0.857921	-0.124394	0.0759927	0.536619			Q5F2F2	1.66106	2.37756	2.25393	2.196	-0.541938	-0.65238	-0.51811	-0.560975	-0.497472	-0.48941	-0.478333	-0.49144	-0.69457	-0.715075	-0.497651	-0.46056	0.0260164	0.0288133	-0.0759244	0.0639104	-0.521734	-0.572643
Ube2m	-2.15928	0.803576	0.564151	1.05137	-1.98182	-0.679186	0.465633	0.167419	-1.57222	0.696393	0.340955	-0.0540731	-2.21912	-0.0281309	0.753825	0.753008	0.518743	0.794609	0.724809	0.455464	-0.183044	0.74721	0.38855	-0.348831			Q8CAB8	2.15886	1.03228	2.46857	1.71604	-0.536177	-0.225831	-0.556444	-1.02759	-0.030744	0.0627743	-0.409995	-0.613216	-1.03279	-0.840097	-0.93728	-1.0377	0.779649	0.548884	-0.271587	0.526051	-0.380804	-0.115548
Adcy9	-1.50545	-0.0536762	-0.437953	0.0150749	0.423134	0.153924	0.191204	0.110065	1.05462	0.45299	-1.50545	-0.717027	3.23604	0.0856284	-0.717619	0.723764	-1.50545	0.932989	-0.753889	-0.663598	0.670012	0.00688718	-0.267644	0.0714142			Q8CCM6	-0.885099	-0.654978	-0.148957	0.699064	1.95823	-0.16804	1.74006	-0.757861	1.68167	0.591137	0.773589	-0.824991	-0.640543	1.11633	0.378166	-1.0323	-0.761612	-0.664549	-0.59357	-1.11311	-0.82623	-0.373284
Mef2c	3.40225	-0.411238	1.62404	-0.183526	0.762395	-0.619249	0.255903	-0.619249	0.603447	-0.507006	-0.619249	-0.280352	1.82646	-0.505264	-0.167726	-0.619249	-0.394411	-0.619249	-0.403881	-0.619249	-0.619249	-0.40256	-0.264542	-0.619249			Q3KNJ2	1.5958	1.95247	2.11742	2.83614	-0.577914	-0.482063	-0.490934	-0.307633	-0.371223	-0.52401	-0.796159	-0.34265	-0.636488	-0.266473	-0.189721	-0.540428	-0.233707	-0.421214	-0.398595	-0.323075	-0.495355	-0.489986
Ctr9	1.29595	-0.450245	0.827175	-2.3564	0.363166	-0.937767	1.34837	-1.14383	0.443065	-0.416085	-1.05592	-1.45515	0.612465	0.287506	-0.345762	-0.135509	1.60261	-0.861276	1.38049	-0.606171	0.53065	-0.0798474	0.504701	0.647805			O88822	-1.31003	-1.37486	-1.58804	-0.590636	0.165701	-0.262397	0.447882	1.51668	0.199661	-0.792814	0.413191	-0.475473	-0.327338	0.135585	0.296007	-0.503397	-0.250838	-0.0192797	-0.265401	-1.44971	1.93796	0.747865
Eif4g2	-1.60974	-0.663648	0.0577225	1.6621	-0.906004	0.506971	1.10193	1.49948	-1.16703	-0.374895	0.783689	-0.222518	-0.92317	0.11792	1.66389	-0.907382	-1.03886	-0.0548253	-0.298706	-1.59596	-0.0867511	1.2467	0.719281	0.489811			Q5DTW2	1.43118	2.21212	1.8692	1.85355	-0.289084	-0.0958509	0.535368	-0.250761	0.254462	-0.127416	0.00587661	1.28681	-0.631478	-0.841315	-0.601039	-0.700032	-0.847686	-0.834649	-0.978595	-0.956566	-0.572695	-0.636638
Pcyt1a	-0.953293	0.0287433	-0.429478	0.616864	-1.61563	-1.45802	0.887711	-0.424589	-0.932191	0.642216	-0.863987	-0.396397	-1.13709	0.279187	0.986665	-0.586591	-0.306252	2.01506	0.160723	-0.286218	0.123078	2.43495	0.650945	0.563598			Q9WTJ5	2.46978	2.2672	2.77961	-0.239517	-0.433135	-0.526659	-0.448375	-0.51558	-0.615706	-0.577885	-0.520502	-0.554677	-0.737109	-0.562995	-0.59021	-0.563507	-0.131734	-0.310274	-0.0529777	0.113272	-0.170665	0.0450645
Zfp592	1.06448	0.456305	-0.40977	-0.785728	1.83633	0.22849	-0.63883	-0.800687	2.74708	-0.321091	0.297344	-0.455423	2.07231	-0.46321	-0.415251	-0.810935	-0.811662	-0.325588	-0.739452	-0.401581	-0.248602	-0.554139	-1.01461	0.494223			P43352	2.1846	0.996718	1.62071	-0.37689	-0.684337	-0.555822	-0.462847	-1.07048	-0.76885	-0.497686	-1.05838	-0.540139	-0.881765	-0.448611	-0.541015	-0.726761	0.708738	2.08542	1.62222	0.384354	-0.480458	-0.478806
Psmd4	-1.39796	-0.226479	0.727957	0.823494	-1.61847	-0.421377	1.42702	0.0578895	-1.58291	0.805318	-0.501077	0.0502046	-1.95217	1.14571	0.636956	-0.713569	0.0500007	-0.710149	1.39852	0.153681	0.894743	-0.0512923	1.42662	-0.422653			Q11131	-0.581698	-0.597234	-0.504441	-0.517722	-0.578179	-0.542712	-0.571796	-0.542725	-0.59552	-0.581473	-0.58557	-0.567452	-0.599444	-0.547416	-0.540564	-0.506144	0.0784776	-9.10112e-05	0.279117	0.283385	1.79287	1.6652
Snx6	-0.315222	-0.427453	-0.973436	1.76839	-1.78983	-0.940193	-0.489407	1.43006	-1.46111	0.696258	-0.00124515	0.189369	-0.976431	1.0743	-0.576868	-0.184896	-0.112796	0.218019	0.635169	-0.933802	0.352366	-0.436551	1.93766	1.31765			Q6IMF0	-0.0882238	-0.623653	0.455229	0.00669455	-0.35653	-0.316086	-0.684596	-0.261327	-0.640696	-0.375602	-0.500024	-0.150899	-1.09807	-0.474746	-0.416572	-0.185289	-0.707975	-0.356233	-0.601924	-0.56071	1.55372	3.07536
Mthfd2	-1.78818	1.06004	0.144739	-0.0385043	-1.87489	1.01473	0.337307	-0.315905	-1.86524	0.880692	0.352359	-0.385906	-1.9032	1.00451	0.491939	-0.43827	0.425173	0.886071	-0.440684	0.275272	0.594141	1.612	-0.255919	0.227726			Q7TT45	-0.508278	-0.563418	-0.556905	-0.600793	-0.519041	-0.575902	-0.635195	-0.655104	-0.530787	-0.563182	-0.629126	-0.754172	-0.654657	-0.560962	-0.550684	-0.657038	0.686807	0.312874	0.410631	0.368244	2.56444	2.49092
Kit	1.66315	-0.834388	-0.834388	-0.180428	-0.00492621	-0.834388	-0.834388	-0.139574	-0.834388	-0.497467	-0.834388	1.53925	0.797021	-0.834388	0.520959	0.763544	-0.834388	-0.135225	-0.511151	2.78632	-0.522508	-0.834388	0.230343	1.20018			Q3ULM6	-0.930068	-1.27831	-1.50669	-1.55521	0.654202	-0.688637	0.988611	-0.0512231	0.582245	0.340657	0.757344	1.19632	1.83447	0.312011	0.755869	1.52057	-0.239653	0.322587	1.07148	-0.342196	-0.747216	-0.763923
Tomm40l	-1.19234	1.94162	-1.26206	0.561397	-1.45079	0.707811	-0.434705	1.75058	-0.83989	0.384263	-0.183611	-0.148292	-1.63636	0.0133706	0.952991	-0.876441	-0.503635	-0.213716	0.26175	1.64087	0.413918	0.5442	0.545326	-0.976257			Q5F293	2.25543	2.14812	2.26009	1.77624	-0.488865	-0.616869	0.0520222	-0.573631	-0.623191	-0.625097	-0.582838	0.550645	-0.511575	-0.630566	-0.253262	-0.464817	-0.39075	-0.537433	-0.437489	-0.510679	-0.51516	-0.509676
Pan2	0.882867	0.486769	-1.12105	0.479789	1.22208	0.883294	-0.557812	0.0648329	2.68128	-0.718642	-0.377522	-0.636833	2.19891	-0.983733	0.00683532	-1.13722	-0.57345	0.227405	-0.782305	-0.142215	-0.373453	-0.222871	-1.08528	-0.421681			P31725	4.01947	1.71986	0.991868	0.519899	-0.376289	-0.352608	-0.35418	-0.374574	-0.367977	-0.332982	-0.373709	-0.360894	-0.382469	-0.36046	-0.371921	-0.362397	-0.36208	-0.34159	-0.375181	-0.352209	-0.366404	-0.352322
Cs	-1.45742	0.456552	0.615957	0.356343	-2.0034	-0.581636	0.237754	0.421406	-1.91167	0.513252	-0.141729	0.552144	-2.24114	0.792362	-0.581726	0.942985	0.294447	0.861202	1.17435	0.509406	-0.333906	-0.0507049	1.34991	0.225275			Q45VK7	-1.04322	0.408485	0.810027	0.00480078	0.595769	1.34657	0.457818	-0.840517	1.60799	0.317986	0.691502	1.40602	0.614362	-0.25769	1.13373	1.06245	-1.071	-0.932204	-1.31848	-1.52602	-1.12119	-0.370617
Ampd3	1.98891	-0.340011	-0.352456	0.798819	0.290491	0.234816	-0.777233	0.438438	1.01605	-0.632444	-0.720151	-0.28529	3.45035	-0.743142	-0.0560175	-0.433342	-0.860756	-0.738104	-0.646364	0.0070087	-0.657917	-0.0929577	-0.373452	-0.515249			O89013	1.62793	0.202651	-0.691875	3.59993	-0.351786	-0.738756	-0.363133	0.84978	-0.61144	-0.443842	0.110898	-0.327016	-0.837461	-0.430895	-0.63552	-0.0989146	-0.207922	-0.196656	-0.0983507	-1.39411	0.917485	-0.497433
Bcas2	-2.42106	0.982518	0.624846	1.55883	-1.59558	0.50491	0.260139	0.367108	-1.56015	-0.215131	-0.625734	-0.118003	-1.4832	-0.145362	0.196474	0.410431	-0.524689	-0.069705	-0.440959	1.2608	0.349703	1.39431	0.452949	0.836556			Q9Z0F0	2.46372	2.10784	2.3891	1.64701	-0.464124	-0.579182	-0.18569	-0.467204	-0.637106	-0.612327	-0.446307	-0.189635	-0.555609	-0.519866	-0.410364	-0.298624	-0.485482	-0.338077	-0.423657	-0.420578	-0.567603	-0.193928
Sh2d1a	1.22279	1.53757	-0.936276	0.17652	-0.284571	0.121743	-1.8348	0.941259	-0.325495	1.56674	-2.09168	0.31846	0.353363	0.22498	-1.99026	0.271099	0.809521	0.0449224	-0.906035	0.450882	-0.531014	0.647678	-0.234101	0.446701			Q9Z123	0.533345	0.235785	0.256176	0.128544	-0.56861	-0.713754	-0.555878	-0.504154	-0.482172	-0.433806	-0.521009	-0.421545	-0.593926	-0.740503	-0.513917	-0.619954	1.81764	1.61898	1.88831	2.7566	-0.670018	-0.751293
Ctcf	2.60898	-1.06482	1.36111	-1.2836	1.9719	-0.706695	0.143304	-1.15454	0.985842	-0.454426	0.0727941	0.113862	1.29792	-0.072898	-0.582487	0.123927	0.333844	-0.18426	-0.634137	-0.692344	-0.167769	-0.955306	-0.376912	-0.683291			Q9CQ04	0.562242	-0.677676	-1.32061	-0.266762	1.1412	-0.610977	-0.33498	-0.529158	1.34774	-0.525686	-0.756522	2.40396	1.35808	0.841754	-0.208933	-0.0242909	0.234381	-1.02116	-0.178526	1.58957	-1.16998	-1.39061
Pard6a	-2.01468	-0.826704	-0.106018	0.911828	-1.27874	1.27399	-0.0344804	1.65532	-1.22113	0.551632	-0.371089	-0.0299725	-0.726201	1.8282	0.330384	1.16418	-0.164987	0.188291	0.520498	-1.7625	-0.495173	0.658436	-0.142112	0.0910309			Q9Z2C9	-0.655403	-1.93425	-0.399913	0.626603	-1.02029	-0.749335	-0.55567	-1.35456	-1.24748	-0.609662	-0.570826	-0.3265	-0.0540296	-0.195597	-0.242766	0.160169	1.40908	0.738511	1.9755	1.53256	0.931295	1.24386
Tfap4	-0.303659	1.11627	-0.0864146	-0.155692	-1.35253	1.9283	-0.108596	0.996722	-2.25893	-0.0562255	0.335331	-0.188729	-1.94343	0.385152	0.425263	-0.447698	0.256028	-1.20149	-0.193143	-0.463277	0.969839	-0.0253971	1.17298	1.19932			Q8BU27	1.9626	2.06283	2.98031	1.47649	-0.462421	-0.388044	-0.509625	-0.264961	-0.396566	-0.385871	-0.37573	-0.540354	-0.238153	-0.506343	-0.236139	-0.486983	-0.416653	-0.485341	-0.567211	-0.448137	-0.228245	-0.445516
Ranbp1	-2.19049	0.79295	0.228938	1.12796	-2.17848	0.395614	0.555791	0.490397	-2.06053	0.474615	0.390882	0.0794296	-2.04091	0.447447	0.45921	0.179595	0.0614121	0.542818	-0.0761384	0.698875	0.602697	0.29751	0.524432	0.195966			Q9JJN6	-1.46852	-1.02348	-1.41504	0.65986	0.893314	0.220474	-1.22371	-0.740959	-1.11203	-0.775378	0.657152	-0.771347	0.0200138	0.969546	-0.408402	0.0187812	1.9833	1.08422	0.579914	2.10066	-0.0398762	-0.0294721
Cd247	1.62974	-0.0859185	-0.99349	0.408457	1.64637	-0.260629	-0.617898	0.846563	2.05636	-0.76502	-0.634402	-0.770931	2.47913	-0.682564	-0.227345	-0.832905	-1.02157	-0.567653	0.0499722	-0.531549	-0.258198	-0.363213	0.0325777	-0.53589			Q9JJA9	-0.337377	-0.691612	-1.09267	1.72466	-0.165549	-0.406257	0.382292	3.04384	0.0376583	-0.256372	0.0480557	0.0925926	-0.882921	-0.413601	-0.244742	-0.820944	-0.731368	-0.975443	-0.132837	-1.4314	0.406573	0.404863
Rfx5	1.85163	-1.66204	-0.750692	0.664289	0.719594	0.186493	-0.299648	1.4326	-1.40962	-0.38474	1.80631	0.153172	-1.22161	-0.60515	-0.759328	0.0886965	-0.639424	-0.953382	0.00109367	1.0682	1.56747	-0.104677	-0.512141	-0.237112			P56375	0.798907	3.10537	-0.37664	1.28655	0.208423	0.749305	-0.187949	-1.33746	0.207224	-0.429184	-0.0535735	-0.330553	0.668175	0.122148	-0.847485	-0.976491	1.15394	-0.200739	-0.686022	-0.755768	0.480751	-0.01332
Psmb4	-1.99703	1.01665	0.479201	-0.229455	-2.13231	0.487595	1.2678	0.242902	-1.96631	0.00913548	0.675803	-0.0615267	-1.94164	0.645572	1.23537	0.309711	0.4704	-0.297323	0.0828727	0.524662	-0.00930963	0.570187	0.340715	0.276335			Q91WG0	1.4618	0.329784	3.65681	0.260023	0.109842	0.110523	0.254748	-0.802458	-0.549445	0.527406	-0.161736	-0.17301	0.152734	0.163269	-0.610918	-0.968644	-1.16409	0.267397	-0.316869	-1.08978	-0.343645	0.572944
Slc30a4	-1.43625	-0.846217	0.348328	0.47353	-1.24462	-0.930298	-0.202877	2.14383	-1.74924	1.04503	0.937255	-0.0528733	-0.689271	1.66768	-0.374984	0.0261711	-0.304433	-0.303911	0.819967	-1.07665	0.404523	1.22518	0.653616	-0.533488			P28650	2.71371	1.91076	0.544419	0.0451618	-0.161008	-0.430597	-0.686891	-0.727296	-0.672458	-0.899256	-0.742853	-0.881578	-0.669548	-0.397374	-0.77572	-0.470577	0.0250385	-0.42261	-0.708887	-0.388253	1.86649	1.4113
Sqor	-0.391336	-1.00215	0.120703	0.917101	1.43217	-1.00215	0.0686318	2.56637	-0.463586	-0.0133516	-0.450329	-0.255775	2.58877	-0.500076	-0.504941	0.170257	-0.259386	-0.489175	-0.527832	-1.00215	-0.315669	-1.00215	0.820643	-0.504562			Q8R0S1	-0.737417	-2.54156	0.0290966	-2.36033	-0.711216	-0.124505	1.73591	-0.311307	-0.140421	0.260279	2.03877	-0.0527236	0.233291	0.0117871	0.299572	1.06279	0.227747	0.151627	0.144824	-0.417956	0.426757	0.739061
Bloc1s6	1.13818	1.00308	0.303519	0.403365	-1.57481	-0.0969588	0.849699	-0.432805	-1.88464	1.31115	-0.360761	-0.194305	-1.88433	-0.379723	-1.40755	0.609037	1.21036	0.95327	0.874654	-0.0358065	-0.116149	-1.31132	0.226209	0.796653			Q7TPM9	1.05036	0.188586	0.00090868	3.59273	1.05814	-1.03888	-1.14142	-0.258793	-0.082972	-1.13004	0.265469	-0.61012	0.0231084	-1.01125	-0.436485	0.636256	-0.0981508	0.851292	-0.264886	0.259694	-0.7965	-0.206306
Metap1	-1.40857	-0.303314	0.184345	0.730146	-1.64913	0.544839	0.020272	1.01275	-2.40872	0.914758	-0.114921	0.54231	-1.57071	0.39019	-0.194879	-0.109037	-0.63401	0.652015	1.35592	0.254264	-0.372213	0.614892	1.83571	-0.286905			Q8BMD5	1.3616	1.66716	0.969501	2.31952	-0.560817	0.888075	-0.780039	-0.559187	-0.637759	-0.544227	0.150265	0.563336	-1.39932	0.143169	0.0050171	-0.689219	-0.502803	-1.00766	0.105478	-1.75906	0.115087	0.743411
Gpr108	1.89382	-0.991784	0.182098	-1.48837	1.28935	-0.970513	0.423536	-0.0573391	0.998705	-0.00248572	-1.01179	-0.219097	-0.419189	1.65968	0.176573	1.3954	0.399489	-0.693077	0.919454	0.427724	-0.847721	-1.65197	-0.316891	-1.0956			Q3TCT4	-1.76603	-2.24144	-1.43704	-1.85026	0.377131	-0.273726	0.715036	1.36262	-0.106189	-0.531046	0.359303	0.270357	0.340891	0.285005	-0.502213	1.46194	-0.0484308	0.0977674	0.25939	0.94684	0.104923	-0.144865
Tnfsf14	-0.860652	1.24793	2.06868	-0.158171	-1.35394	-0.258014	1.94301	-0.530875	-1.45619	-0.111172	1.34378	-0.0436546	-1.70407	0.14465	1.04214	-1.05652	-0.0516887	-0.287424	-0.0667092	-0.481357	0.613019	0.602293	-0.0261213	-0.558944			Q02526	2.46343	0.959113	1.54136	3.17254	-0.507567	-0.158828	-0.38453	-0.348436	-0.441633	-0.48584	-0.548632	-0.446899	-0.377369	-0.248354	-0.460283	-0.391284	-0.449488	-0.64036	-0.332571	-0.376617	-0.523284	-0.477637
Rsl1d1	-2.2374	0.181549	0.091048	1.02634	-1.76999	1.13774	0.647299	0.762285	-1.84791	0.276626	1.24525	-0.206555	-1.5038	0.165108	1.32693	-0.65664	-0.254377	0.593798	-0.104093	-0.507586	0.55077	0.87511	-0.150862	0.359357			Q9QYK7	-1.37051	-2.21199	-0.611526	-0.754654	-0.322768	0.750037	-1.03519	0.100297	1.55065	0.710182	0.828097	0.514358	0.0562638	-1.23653	-0.575446	0.123285	-0.637569	0.825963	-0.679129	-0.083773	1.46679	0.307841
Apc	2.58627	-1.03389	-0.268479	-0.856103	1.2825	-0.298259	0.111656	-0.177524	1.68917	-0.545993	0.200275	-0.404712	2.33914	-0.489918	-0.635286	-0.459365	-0.544228	0.187168	-0.336025	-1.13696	-0.576588	0.461901	-0.766657	-0.328097			Q9JHD1	2.95395	0.530958	1.91267	2.26649	-0.937492	-0.117958	-0.502092	-0.180038	-0.348475	-0.357201	-0.634884	-0.0262328	-1.30483	-0.110532	-0.0312208	-0.663419	-0.489936	-0.748949	0.0242751	-0.406726	-0.134681	-0.192234
Reep5	-0.816512	-0.0942088	0.615451	0.11684	-1.37953	-0.436042	0.453851	-0.58496	-2.10955	0.802494	-0.67134	1.34227	-1.67739	0.96366	-1.21894	0.924899	1.38353	-0.357827	0.633688	0.790003	1.47901	-0.57245	-0.103463	0.516515			P55098	-0.685137	-1.04403	-0.585802	-1.38554	-0.953516	0.2932	-0.9344	0.968784	-0.0807324	-0.342279	-0.0929813	-0.26887	0.00570766	1.37276	1.61867	2.25546	-0.771827	-1.27616	-0.500816	0.0906067	0.0774033	0.688996
Ergic3	-1.13723	-0.481973	0.585238	-0.295799	-0.251617	-2.16654	0.812882	-1.54238	-0.947025	0.359714	0.322161	0.390463	0.0805988	1.37631	0.653529	1.05736	0.433616	-0.974148	1.81944	0.573515	0.864082	-1.46978	0.614563	-0.676991			Q8BH61	2.31577	2.14194	1.77399	2.47221	-0.440563	-0.442142	-0.433613	-0.433605	-0.441493	-0.441828	-0.43371	-0.444277	-0.453686	-0.444169	-0.433094	-0.445026	-0.432571	-0.436877	-0.415097	-0.41975	-0.434651	-0.426348
Uqcc1	-0.267919	0.138942	-0.140192	-0.520571	-2.17284	1.41817	0.539888	-0.533976	-0.342303	-1.0755	0.726058	0.599888	-1.27191	0.194913	-0.617735	-0.493535	-0.411416	1.30942	-0.138382	1.26067	-0.576379	1.58002	1.85176	-1.05708			Q8BG93	2.97023	1.63587	1.41874	1.70946	0.564	-0.2088	-0.737037	0.102436	-0.141373	-0.546102	-0.868113	-0.054829	-0.134029	-0.280796	-0.533435	0.458065	-0.673889	-0.73528	-0.422402	-0.849726	-0.267627	-1.02824
Ncoa2	2.15915	-0.455469	-0.395126	-1.04294	2.27449	-0.0157644	-0.564666	-0.888731	1.65685	-0.235251	-0.33452	-0.663393	1.79487	0.119098	-0.363224	-0.514998	0.470844	0.263673	-0.991189	-0.925683	0.221828	-0.00614401	-1.11106	-0.452644			Q8BND3	-1.8633	-0.49544	-2.37924	-1.31326	-0.117146	0.457209	-0.134441	0.256399	0.560155	-0.424307	0.166336	-0.622753	-0.254135	0.47718	-0.300886	1.17836	-0.0139899	1.65868	1.53382	1.72507	-0.392308	-0.399805
Nr2c2	2.78841	-1.08588	-0.353554	-0.697985	2.27648	-0.423619	-0.518028	-0.552023	0.878465	-0.640421	-0.181316	-0.146168	1.96022	-0.549057	-0.295611	-0.312259	-0.236234	-0.458761	-0.111634	-0.829412	-0.282336	-0.344382	-0.559737	0.674852			Q9QZ41	-1.99065	-1.61747	-1.96286	-1.17131	0.398948	-0.626549	0.369592	1.1698	-0.149448	-0.504722	0.168126	1.18215	0.534702	0.660348	1.13222	1.2427	-0.594731	-0.624426	0.258096	0.476323	-0.739277	0.765869
Nr2c1	-0.337181	-0.945403	-0.265557	1.43441	1.83556	-0.684468	-0.0404972	0.884853	0.233113	-1.78552	0.746641	1.19376	-0.86307	0.629582	0.398593	-0.155024	-0.00884224	-0.726886	0.819494	1.46238	-1.12954	-1.24946	0.134028	-1.58097			Q7TNF9	-0.516521	0.732982	-0.809339	-1.2869	-0.0481195	-0.0257151	1.29738	-0.122815	2.16958	-0.274358	0.065294	-0.0872794	-0.0667486	-0.515829	-0.42305	1.68	0.0840369	0.544602	-0.313386	2.19651	-1.21717	-0.613041
Smpd4	-0.939713	1.39905	-0.166613	0.570779	-0.948282	-0.22337	0.470005	1.74072	-1.11815	-0.754462	0.343585	-0.556757	-1.53252	-1.35606	1.25428	-0.542304	-0.208793	-0.846676	0.180796	2.34005	-0.524837	0.37603	0.329848	0.713402			Q61781	1.18878	3.98155	-0.700895	1.0131	-0.321276	-0.47823	-0.347927	1.21832	-0.318682	-0.546684	-0.439184	-0.373408	-0.363174	-0.530222	-0.269578	-0.152155	-0.357597	-0.256021	-0.437128	-0.646332	-0.202051	-0.373266
Pex1	-0.796463	1.29625	0.823623	-0.821134	1.36027	0.0411399	0.248812	0.773261	0.155784	0.223355	0.8625	-1.65887	-0.0405163	1.25184	0.656068	-0.635434	0.772834	0.240608	-0.467257	-0.482424	-0.966883	-1.09973	0.875865	-2.6135			Q9JIY0	0.224084	-0.657438	-0.263511	-0.0816496	-0.602546	-1.25319	0.137099	-0.668818	-0.992363	-1.2177	-1.44833	-1.22057	1.12013	1.76781	1.99914	1.334	-0.298354	-0.220124	-0.498615	-0.318266	0.48963	0.657331
Otx1	-0.380492	2.26971	0.46874	-0.659457	-0.659457	2.92772	0.514228	-0.659457	-0.659457	-0.207864	-0.659457	-0.659457	-0.659457	-0.430155	-0.205296	-0.659457	0.24515	0.746231	-0.659457	-0.659457	1.5352	0.430315	-0.659457	-0.659457			B2RRF6	1.75554	1.89646	2.16023	1.88283	-0.967071	-0.902815	0.274822	-0.120798	-0.6303	-0.424632	-0.26621	0.128965	-0.691568	0.446151	0.807586	-0.116745	-0.519352	-0.353313	-0.325834	-0.528995	-0.703921	-0.944972
Kctd20	0.984767	-0.183028	-1.18008	0.497615	1.03488	0.861419	-1.24024	-1.14715	-0.191336	-0.731626	-0.110225	1.13445	2.00607	-0.798561	-0.33571	0.356295	-0.835493	-0.459978	-0.584403	2.20218	-0.436363	-0.775162	-1.03973	0.97141			Q9ER62	-1.57119	0.90415	0.528048	-1.57776	-0.0456709	-0.970057	-0.842783	0.499367	-1.64131	-0.711603	0.877931	0.501197	-1.39603	-0.880936	0.315229	1.30422	0.199101	0.785603	0.62172	0.54366	-0.500267	0.340843
Ctns	1.6613	-1.01556	-0.508925	-0.999028	2.11405	-0.965634	0.267501	-0.976183	1.91908	-0.611096	0.738178	0.531483	0.459851	-0.216731	-0.227854	-0.64987	-1.17602	0.590143	-0.460949	-0.554842	1.25134	-1.36472	0.421476	-0.226987			Q8BYK8	2.05533	1.7262	2.22657	2.61683	-0.442738	-0.414545	-0.455753	-0.585752	-0.312909	-0.336863	-0.407505	-0.295068	-0.574548	-0.488109	-0.563274	-0.469179	-0.52592	-0.348105	-0.583767	-0.610111	-0.237122	-0.215893
Shpk	4.23744	-0.491964	-0.260125	-0.491964	1.39287	0.0486118	-0.270876	0.560612	0.0640343	-0.236763	0.0777208	-0.491964	-0.491964	-0.232801	-0.491964	-0.491964	-0.236362	-0.491964	-0.00229133	-0.491964	-0.491964	0.000711362	-0.223137	-0.491964			Q9DBY5	0.146047	0.0863915	2.42264	0.906441	0.445341	-1.10787	-0.645019	0.287714	-1.13316	-0.80264	0.706361	1.38002	-0.0831309	-0.722981	0.66371	1.47102	-0.855385	-1.11862	-1.06205	-1.01387	-1.08143	-0.315382
Rcn1	2.11313	0.00689691	-0.386017	-0.0881447	1.13881	0.29088	0.299678	-0.572721	-0.0688453	-0.810006	1.93538	-0.998567	1.79466	-0.2972	-0.0195785	-0.685339	0.75298	1.05335	-1.04441	-1.56027	-0.445999	-0.662537	-0.747587	-0.998556			Q8BQC8	-0.806171	-0.269324	-0.577615	0.107392	1.46096	-0.645661	-0.622981	3.27482	1.32739	1.03884	-0.209671	-0.574042	-0.226842	-0.0779042	-0.204939	0.822552	0.0874882	-0.582156	-0.50981	-0.821707	-0.883844	-1.45814
Trap1	-1.90718	1.1599	0.323317	-0.00500385	-1.91181	0.180913	0.519757	-0.660523	-1.63236	0.164235	1.12197	-0.25519	-1.7559	0.0677101	1.08882	-0.215087	0.876392	0.0622562	-0.858468	0.962375	0.56977	1.1056	-0.0935709	1.09207			P13634	3.67023	1.94374	1.04865	1.00452	-0.188943	-0.612342	-0.482805	-0.417884	-0.547248	-0.53193	-0.1181	-0.341614	-0.244347	-0.718058	-0.13865	-0.0800671	-0.168438	-0.505985	-0.570195	-0.514362	-0.350008	-0.517108
Naa60	2.25299	0.533915	-1.14512	0.685453	0.611199	-0.591587	-0.178202	-0.486729	0.901784	-0.0923822	-0.950069	0.360839	0.902529	-0.765543	-1.33289	-0.335523	-0.663455	0.738982	-1.34221	1.16323	-0.20058	-1.57433	-0.227241	1.73494			P98199	1.42052	-0.0199286	0.396657	-0.411178	-0.938138	-1.81088	0.283905	-0.105644	-0.944839	-0.847951	-1.21555	-0.736825	0.202263	-0.520591	-0.133927	-0.0684131	-0.873884	-0.340661	0.358201	-0.186235	1.14187	1.21569
1700037C18Rik	0.149243	1.53853	-0.114037	1.69204	-1.08791	-1.17378	1.11115	1.38882	1.56337	-0.203796	-1.14528	-0.948613	-1.09811	-1.19556	0.307335	-0.51796	-0.701988	-1.18454	0.694245	-0.62895	-0.0839159	1.19135	0.139481	0.30887			Q8R124	2.19585	2.42465	2.07101	1.98936	-0.36726	-0.297851	-0.520924	-0.319521	-0.580394	-0.317496	-0.560446	-0.598859	-0.63038	-0.477896	-0.508307	-0.500887	-0.59683	-0.37663	-0.38401	-0.400752	-0.311275	-0.298811
Ankrd13d	3.3341	-1.22871	0.448837	0.563393	0.476074	-0.250835	-0.428835	0.67535	-0.222936	-1.22871	0.832356	-0.299469	-1.22871	0.177733	-0.300167	0.522871	0.158408	-0.270722	0.54288	0.755716	-0.801375	-1.22871	0.230178	-1.22871			Q8BH26	3.10498	0.713111	1.37638	1.91406	-0.735814	0.534775	-0.0262955	0.0282476	-0.140043	-0.606422	0.0508568	-0.675087	0.219049	-0.058853	-0.671968	-0.457604	-1.06854	-1.0439	-0.347509	-0.798961	-0.590341	-1.09417
Tpr	1.33879	-1.7957	1.07154	-1.33541	1.32123	-0.363571	0.117455	-0.532302	1.47274	0.484976	-0.398363	0.255667	1.47951	0.587197	-1.39662	0.343614	0.715296	-0.220704	0.173307	-2.03211	0.241587	-0.685479	-0.274862	-0.56779			Q8BHY8	0.556831	-0.485957	0.444593	-0.547576	-0.454498	-0.936845	-0.141769	-1.04968	-0.941699	0.308984	-0.530889	-0.484064	-0.950463	-0.609654	-0.404898	0.0981207	-0.251656	-0.744252	0.209259	-0.129429	0.744429	1.41349
Odr4	-0.20563	-2.16424	1.53027	-1.47223	0.548274	0.409615	0.148317	0.614784	2.00742	0.683571	0.762796	0.242893	0.787535	0.597849	-0.962583	-0.296669	0.482689	-0.542854	0.593311	-1.87185	-0.145258	-0.482358	-1.03777	-0.22788			Q9D2Z4	1.33308	0.88186	2.09372	3.18575	-0.333807	-0.595309	-0.204699	-0.184826	-0.902425	-0.708105	-0.599903	0.0952685	-0.606495	0.0308842	-0.315838	-0.825676	-0.765738	-0.916164	-0.132618	-0.523891	-0.558711	0.417238
Dhx34	0.330206	1.42587	1.31317	-0.0229785	0.0402516	-1.50845	-0.868962	-1.12573	0.0209412	0.772933	-0.366943	-1.64858	1.04131	0.176688	1.91671	-0.751148	-0.107227	-0.185594	0.353149	-1.46714	1.62528	0.381842	-0.589543	-0.756045			P08905	3.50701	2.57583	-0.253461	0.226669	-0.488462	-0.186212	-0.505512	-0.539406	-0.0552226	-0.374272	-0.447751	-0.481386	-0.0152244	-0.361402	-0.435218	-0.496644	0.953142	-0.440081	-0.437952	-0.391861	-0.185939	-0.202522
Kptn	0.938554	-0.813911	-0.106987	-0.349454	-0.320557	-1.02834	-0.20943	-0.644489	1.21581	-0.0870262	-0.959004	1.151	-0.353653	-0.875558	-1.50089	0.182717	-0.286479	0.206988	-0.371965	3.34584	0.122465	0.813563	-0.608386	0.539201			Q80XH1	0.447645	1.70055	3.08755	-0.309559	-0.599563	-0.141626	1.74338	-1.23958	-0.62363	0.350026	-0.16805	-0.530314	-0.258482	0.320609	0.00452086	-1.07685	-0.118418	0.817898	-0.834846	-0.591913	-0.444089	0.0314609
Napa	-1.87468	0.223414	-0.620094	1.64032	-1.53717	0.0663113	-0.25488	1.69539	-0.508096	0.267066	-0.503634	0.0822467	0.119645	-1.48222	1.2061	0.0544936	-0.778508	-0.667569	0.233631	0.349709	-0.558593	-0.349601	1.70483	1.49189			Q8VCI7	1.85107	1.09985	2.56252	2.36026	-0.230528	0.219294	-0.576878	-0.743422	-0.51083	-0.101597	-0.41459	-0.345692	-1.00803	0.0838986	-0.894179	-0.402321	0.0660736	-0.00747947	-0.400649	-0.650692	-0.374179	-0.0604229
Sra1	-1.63541	-0.210367	0.417686	-0.214458	-1.36193	-1.14122	0.379859	1.06538	-1.74092	0.141755	-0.0160435	0.658224	-2.12526	0.155608	-0.0292663	1.33169	0.450058	-0.00643706	1.20233	0.514907	0.0316346	0.280384	1.95474	-0.102949			Q0VDT2	-2.47217	-1.4085	-1.71864	-1.22288	0.376209	-0.385526	-0.564737	0.186883	-0.359902	-0.304206	0.810707	0.973237	0.405976	-0.916948	1.1109	0.524556	0.0570953	0.22056	1.75348	0.726384	0.0652681	0.304855
Atp5g1	-2.00563	0.827034	0.147413	-0.411873	-1.85959	-0.313647	1.28539	-0.0564281	-1.93602	0.708863	0.275945	0.748091	-1.85245	1.47935	0.710837	0.452379	0.507014	-0.00418939	-0.470995	0.75858	0.408592	0.640835	-0.163041	0.123532			O08609	2.32212	-0.303633	-0.701402	0.815994	-0.415485	0.255247	-0.318782	-0.82483	2.18315	0.75437	-1.07451	-0.785618	-0.422194	0.705569	1.32964	0.946406	-1.40455	-0.539999	-1.16958	0.307403	-0.452729	-0.885996
Snf8	-1.80942	1.49226	-0.170429	0.118973	-1.43334	-0.0683909	0.544805	1.1939	-1.47503	0.43371	-0.0414157	0.111548	-2.17604	0.318586	1.01052	-0.0920689	-0.941669	-0.637613	0.177613	1.24077	0.402034	0.565854	-0.195517	1.43036			Q9D0Y8	-0.889844	-2.14155	-1.75181	-1.82391	0.216329	0.139873	2.13187	0.278909	-0.25256	0.395957	1.09255	0.397294	-0.671384	-0.100192	1.82886	0.354581	-0.178068	0.751512	-0.203728	-0.326374	0.016737	0.423165
Tbcb	-0.328142	-0.237963	-0.259124	1.43055	-1.65725	0.548066	1.35701	0.940679	-2.30155	-0.46022	-0.315811	-0.0974885	-1.68903	0.42784	-0.442519	0.348513	-0.21174	0.666122	1.6066	-0.436936	0.25395	-0.00492464	1.49931	-0.635946			Q9CQW7	-1.07336	-1.74057	-1.43865	-1.66854	0.73005	0.0660218	2.10899	-0.166511	0.488863	-0.259417	0.0591059	0.28091	1.18739	1.01963	0.753604	1.12696	-1.4168	-0.548334	-0.57166	-0.676554	-0.0702805	0.820265
Inpp5k	2.30632	-0.868024	-0.670219	-0.622991	2.19917	-0.878041	-0.306576	-0.262843	1.78951	-0.790851	-0.76702	0.0939481	1.9558	-0.66602	-0.596201	0.226846	-0.751829	-0.255964	-0.156709	-0.0528344	-0.339991	-0.553485	-0.279204	0.247205			O89017	0.877074	0.782607	1.2092	1.53148	-1.02562	-0.406183	-0.0820286	0.306113	-1.17011	-1.30063	-0.731722	-0.305991	-0.979462	-1.25824	-0.848317	-0.684397	0.270279	0.562139	0.850581	2.53488	0.74386	-0.734759
Crkl	1.82355	-0.847997	-1.04758	-0.178424	1.4672	-0.34213	-0.433025	0.691146	2.4731	-0.691459	-0.851277	-0.867444	2.04	-0.920033	0.266675	-0.0757175	-0.218276	-0.250922	-0.705913	-0.123828	-0.850985	0.253336	-0.566074	-0.0439234			Q5DTH5	-1.90238	-0.557186	-1.40078	-1.6618	0.740786	-0.966302	0.803589	0.543537	-0.900339	-0.654977	0.60804	1.25388	-0.641749	-0.653392	-0.877067	0.154231	0.99561	0.82439	1.1817	0.996664	-0.375745	1.29485
Eps8l1	2.1897	-0.486824	-0.493289	-0.586401	2.10562	-0.0624625	-0.456872	-0.449605	2.41598	-0.401336	-0.419326	-0.458395	1.91345	-0.45516	-0.578046	-0.197513	-0.519576	-0.200972	-0.645981	-0.81681	-0.377272	-0.243889	-0.316629	-0.458391			Q8CIP4	-0.569428	-0.243011	-1.77773	-0.248017	-0.600042	0.117644	-0.70799	-0.728197	1.00006	-0.161152	0.82575	1.03907	-0.758339	-0.503536	-0.728324	-2.19595	0.507071	1.54252	0.907925	1.72068	0.405349	-0.420948
Clint1	1.50231	-0.207183	0.468517	-0.283274	1.45707	-0.209529	-0.329959	-0.41229	2.45982	-0.755831	0.00599646	-0.651653	2.4912	-0.634141	0.351321	-0.631736	-0.919707	-0.129208	-0.858294	-0.247707	-0.843914	0.0229446	-0.982536	-0.662207			Q9CPS8	-0.924495	-0.649787	-0.655408	-0.602063	1.53199	0.369716	0.270777	-0.208	1.49507	3.05092	0.692671	0.124777	-0.938891	-0.286785	-0.646023	-0.475769	-0.754275	-0.968393	-0.939333	-0.832547	1.12436	0.477053
Cdkal1	2.71203	-1.03982	-0.426305	-1.14025	0.979927	-0.303621	-0.373708	-0.484693	2.02002	-0.204493	0.653314	0.177027	0.475472	0.729653	-0.550156	0.0351439	0.779609	0.172779	-1.50878	0.401697	-0.184314	-1.15101	-0.806914	-0.962607			O88908	1.05357	-0.956186	1.10671	-0.866976	0.780269	0.369393	-0.590722	-0.84269	1.95283	3.05783	0.0686268	-0.705506	-0.353854	0.810177	-0.31423	-0.372624	-0.581534	-0.352356	-0.495597	-0.889276	-0.58982	-0.443557
Zbtb17	-1.62818	1.52096	-0.217234	-0.70434	-0.601713	1.42906	0.923782	0.447698	-0.117895	-0.00579089	-0.202625	-0.197293	-0.810701	-0.810172	2.46933	-1.55132	-0.350781	0.904072	-0.328737	-1.20751	0.352819	1.17066	-0.286828	-0.197261			Q61475	2.76696	2.50143	1.89882	1.33133	-0.448446	-0.498082	-0.474353	-0.421031	-0.470918	-0.456004	-0.436322	-0.428523	-0.491896	-0.482925	-0.469452	-0.474286	-0.470908	-0.461715	-0.407502	-0.421062	-0.310442	-0.333165
Epor	-0.821493	-0.0597707	0.298703	1.57189	-0.821493	-0.821493	1.315	-0.821493	-0.821493	-0.410468	1.01357	-0.821493	-0.821493	0.0133202	0.00523108	0.34814	0.00184938	-0.821493	3.12182	0.94533	-0.821493	-0.821493	0.044449	0.00586221			Q9R0G7	-1.48281	-1.15707	-1.26215	-0.971008	1.31134	0.397113	0.976329	0.545591	1.49736	1.42743	1.11333	1.39267	-0.47459	0.208067	0.598808	0.640078	-0.506886	0.200176	0.209892	-0.235001	-1.14278	-1.12302
Mob1b	0.348827	-0.657658	-1.18426	-0.0153042	2.12862	-0.407515	-0.482642	-0.493938	1.92778	-0.246998	-0.805747	0.465571	1.92851	-1.1517	-0.744956	-0.0981073	-0.327495	0.771689	-0.468588	0.00905381	-1.137	-0.697246	-0.334849	1.67396			E0CZ16	2.6608	1.98916	1.94562	2.00142	-0.32564	-0.208934	-0.387495	-0.565962	-0.272846	-0.424218	-0.688763	-0.521786	-0.342012	-0.598131	-0.467558	-0.636494	-0.283992	-0.221312	-0.506096	-0.346892	-0.346975	-0.198338
Atp6v1b2	-0.383892	-0.516607	0.436437	-0.328505	-0.473149	0.480177	-0.266539	-0.706774	-1.6568	1.31588	-1.65284	-0.146913	-0.446174	1.4402	-0.638228	2.33119	-0.555341	1.22646	0.990679	-0.223183	-0.32386	0.2597	1.12072	-1.28263			Q9D3S3	2.21601	2.68835	2.19866	1.35679	-0.150628	-0.515884	-0.432298	-0.691581	-0.102695	-0.521588	-0.594521	-0.551998	-0.20131	-0.38583	-0.558436	-0.418763	-0.22004	-0.465003	-0.26042	-0.305632	-0.733283	-0.279916
Eps15l1	1.3258	-0.361702	-0.86409	0.0754697	1.85992	-0.139984	0.304775	-0.323626	2.3634	-0.78676	-0.497894	-0.605859	2.52603	-0.756463	-0.495324	-0.146797	-0.169466	-0.424206	-0.70555	-0.461368	0.358404	-1.01597	-0.565118	-0.493612			P20357	0.388885	-0.230796	0.354612	4.23903	0.0162905	0.188935	-0.557185	1.01486	-0.11192	-0.144533	-0.161305	-0.0553884	-0.00798884	-0.32244	-0.474622	-0.244111	-0.223828	-0.752186	-0.486791	-0.161281	-0.746635	-0.885953
Tep1	1.26793	1.13233	-0.850581	0.0656194	0.845565	0.609578	-0.8711	1.18437	1.44002	-0.489503	1.31269	-1.02364	-0.68598	1.45038	-0.914961	-0.219783	0.394755	-0.837926	-0.816125	-1.92833	0.61962	0.259228	-1.03104	-0.913106			Q8BR93	1.46411	0.361521	1.67832	2.70656	0.262716	0.0592039	-0.814406	0.717806	-0.926951	-0.731081	0.542093	-0.784054	0.132399	-1.1325	0.572201	0.658689	-0.850158	-1.03736	-0.840619	0.505787	-0.77791	0.0191632
Ttc5	1.61264	-0.358364	-0.400073	-0.753009	1.59762	-0.594657	-0.496856	-0.644677	3.3522	-0.0621414	-0.77766	-0.431874	0.293882	0.364343	-0.690128	0.0552208	0.325163	-0.103444	-0.283075	0.530339	-0.951232	0.223227	-0.604884	-1.20257			P11032	2.88291	2.71903	1.40431	1.31681	-0.447245	-0.421089	-0.463114	-0.423985	-0.469312	-0.449453	-0.457171	-0.418744	-0.375792	-0.230202	-0.287047	-0.205166	-0.484538	-0.462711	-0.43722	-0.481841	-0.468006	-0.407069
Osgep	0.427414	0.752868	0.458169	-0.837854	-1.92496	1.28352	1.23133	0.0438643	-0.616668	0.116853	0.184904	1.20701	-1.2028	0.0818385	-0.0686879	0.877664	-0.192406	-1.67653	-1.08213	0.689294	-0.325181	1.98969	-0.0795465	-1.33766			O55003	-1.18834	-1.25628	-1.2503	-1.23278	-0.568394	-0.187105	-0.828524	-0.553606	-0.510107	-0.347687	-0.556658	-0.624798	0.86749	0.253366	-0.191097	-0.44685	1.68238	0.995928	1.93327	1.80109	1.15113	0.546716
Aamp	-1.08556	1.51565	-1.1947	1.89006	-0.394207	1.35521	-0.921552	1.58854	0.787443	-0.776959	-1.16556	-0.591398	0.397173	-0.721416	1.11715	-0.972792	-0.920621	-0.281674	0.376669	-0.296359	-0.893356	1.06511	-0.298098	0.421252			Q80ZJ1	-1.62021	-0.442325	0.328674	-1.12611	-0.0423198	-0.566391	0.019296	0.132757	-1.93253	-0.24133	-0.61028	-1.62953	-0.00716901	-0.00344148	0.40354	-0.047091	-0.208789	1.5725	-0.00569522	1.00801	1.57024	2.09589
Tmbim1	-1.50787	1.02925	0.754211	1.31984	-1.80635	0.240648	0.286637	-0.145606	-1.80635	0.12639	1.60926	-0.347457	-1.61138	-0.661414	0.299358	0.179726	1.33929	-0.135211	0.434194	-0.0755089	0.280928	1.30301	-0.109737	-0.995846			Q8K4T1	2.0983	2.35953	0.976925	0.369304	-1.44896	0.0246847	-0.911558	-1.06837	0.61369	0.497556	0.109322	-0.063165	-0.412804	-0.461589	-0.449225	0.663285	-1.18533	-0.845312	-0.843892	-0.452919	-0.16307	-0.941101
Arpc2	0.429682	-1.1863	-0.109641	-0.536841	0.206702	-1.30419	0.976684	-0.0917933	-0.610193	0.452165	-1.48199	1.35736	-0.62171	1.54023	-0.923942	1.77375	-0.0527225	-2.03881	0.879281	0.674413	0.403453	-0.680791	1.00517	-0.0599676			Q9CWQ2	0.125255	0.135429	1.34048	3.1502	-0.837931	0.599328	-0.896881	0.087491	0.62075	-0.0764884	0.610095	-0.377549	-0.957965	0.565164	-0.601535	-1.82221	0.303353	-0.0694117	0.842639	-0.42938	-0.236589	-1.48307
Kmt2b	1.02603	-0.535028	-1.10328	-0.590418	1.87016	0.890718	-0.590795	-0.70598	1.94119	-0.609637	-0.160179	-1.33552	1.62254	0.124329	-0.0103157	-0.908526	-0.716919	0.216439	-0.575624	-0.00611166	-0.469073	1.59187	-1.32595	0.360093			Q8K1K9	-1.24846	-1.75382	-1.35207	-2.07817	0.0454038	0.904546	0.58693	0.351274	-0.494208	-1.01736	-0.376318	-0.132681	0.94923	0.653909	1.64057	1.37729	-0.648363	0.358866	0.958484	0.927093	-0.283583	0.105024
Zbtb32	-1.32456	0.705875	-0.66927	-0.488764	-1.32461	0.430051	-0.726036	-0.292435	-1.3152	1.65213	-0.893492	0.192264	-1.33683	1.77922	-0.917395	0.236177	1.26895	1.19777	-0.584213	0.712068	0.804926	1.23201	-0.520926	0.182288			P11247	3.34208	2.55269	1.04529	0.465703	-0.466854	-0.453435	-0.358269	0.711981	-0.354197	-0.46306	-0.428829	-0.451887	-0.460741	-0.448116	-0.339563	-0.381611	-0.452609	-0.442838	-0.419046	-0.428507	-0.473161	-0.454993
Tmem147	-1.40872	-0.387986	1.00042	0.601017	-1.55894	0.970955	0.517786	-0.221958	-2.25017	0.637216	0.173654	0.0800473	-2.32722	0.170787	-0.884657	-0.150511	0.99205	0.941195	0.13748	0.724252	0.521273	0.635165	0.977599	0.109264			P59240	-1.73083	0.653943	-2.09374	0.633407	0.287191	-0.569276	-0.393799	1.84976	0.420373	0.186769	-0.531494	-0.198746	-1.0844	1.28147	0.15327	1.16868	-0.361529	-0.1458	-0.420555	0.328868	0.529683	-0.552495
Rps9	-0.492389	0.896855	0.943557	-1.14258	-0.81298	-1.00172	0.00536383	-0.703766	-0.202132	1.59157	-1.27467	0.186358	-0.664633	1.21259	-0.414517	2.15695	1.59928	0.66234	-0.774098	0.716413	-1.08427	0.0668111	-0.376018	-1.09432			Q9Z2H5	2.21051	2.21681	2.10895	2.19935	-0.438548	-0.541973	-0.557285	-0.417892	-0.514502	-0.394529	-0.507698	-0.490864	-0.504792	-0.444288	-0.449989	-0.3908	-0.345874	-0.285955	-0.338783	-0.393091	-0.415045	-0.48614
Tfpt	0.0722742	-0.208033	0.773206	-0.528973	-0.496615	-1.76981	0.217548	-0.391403	-1.24803	1.80704	0.308048	0.237699	0.565032	1.18621	2.28924	-0.363535	-0.00392881	1.03584	-0.118798	-0.780337	0.419547	-0.540831	-2.01402	-0.447379			Q9R1R2	-0.417278	-0.968203	-1.16263	-0.371004	-0.539737	-0.742729	-0.664099	-0.601307	-0.539406	-0.43137	-0.932741	-0.0729247	-0.652336	-0.673985	-0.630747	-0.24412	1.36934	1.36982	1.98201	2.57975	0.520351	0.4648
Ggt5	2.39542	-0.431497	-0.503983	-0.200309	1.95148	-0.338281	-0.503983	-0.503983	2.39332	-0.46487	-0.41667	-0.346522	1.9581	-0.464262	-0.425312	-0.466882	-0.503983	-0.422817	-0.428933	-0.419917	-0.467777	-0.503983	-0.380378	-0.503983			Q8VI59	0.483899	-0.905964	-0.894051	-0.94107	-0.233264	-0.930277	-0.368869	-0.812307	0.172084	-1.13181	-0.984893	-1.14011	-0.406217	-0.473193	-0.186614	0.407634	1.67333	2.67604	1.25345	1.22493	0.113127	0.892875
Ggt1	0.534712	-0.344756	-0.344756	-0.344756	4.03647	-0.344756	-0.344756	-0.344756	1.98157	-0.344756	-0.344756	-0.344756	-0.344756	-0.344756	-0.344756	-0.344756	-0.344756	-0.344756	-0.344756	-0.344756	-0.344756	0.342369	-0.344756	-0.344756			P59108	-0.372197	-0.365773	-0.52795	-0.581648	-0.515196	-0.935437	-0.69594	-0.757087	-0.605613	-0.776736	-0.60799	-0.618205	-0.826149	-0.968681	-0.31766	-0.440767	2.19338	1.67391	2.14854	1.61765	0.49524	0.394313
Crip2	-1.43821	1.02686	0.301863	1.6894	-1.55287	1.39575	0.859024	0.743679	-1.1485	-0.717656	0.311571	-1.17927	-1.10351	0.520457	0.31371	-1.20076	-0.251607	-0.782559	1.02906	-0.75504	-0.264307	0.597006	1.47757	0.128335			P54285	-1.32018	-0.311086	0.0169099	0.182463	-0.173302	0.563913	-0.727905	-0.0818326	0.152594	0.132503	-0.595022	-0.12462	2.2114	-1.49933	0.499053	-0.272116	1.65876	0.0585496	-1.39467	0.835285	0.426239	-1.4174
Crip1	1.25296	-0.552634	-1.12877	1.49289	0.83346	-0.779484	-0.981111	1.4534	1.54642	-0.552467	-1.1225	-0.0466348	1.18046	-0.801233	-0.943002	-0.00202973	-0.719419	-1.09981	1.09829	0.326592	-0.986958	-0.807876	1.30109	0.0383732			Q0VG49	2.84381	2.55765	1.18508	0.319977	-0.00799247	-0.395039	-0.317015	0.0787907	-0.637675	-0.474441	0.555845	-0.602378	0.752617	-0.722161	-0.217912	-0.36406	-0.91453	-0.805628	-0.776827	0.302162	-0.68739	-0.764165
Fbln1	-1.0335	0.798152	-0.375678	1.19693	-0.842108	0.0959533	-0.279929	1.67014	-1.2263	-0.914189	-0.18121	1.60081	-1.2263	-0.433905	-1.2263	1.73424	0.180413	-0.254779	-0.477711	1.79239	0.0738191	-0.925029	-0.404358	0.658459			Q8BHW2	-1.20541	-0.785576	-1.03452	-1.40485	0.477812	-0.611106	-0.445237	-0.75915	-0.283687	-0.280514	-0.30068	-0.317118	1.00143	0.417963	-0.60879	-0.332812	1.80177	2.32079	0.879858	2.13572	0.0971095	0.150232
Pgrmc1	-0.446082	2.54208	1.05936	0.209603	-2.13896	0.342585	0.604102	-0.287025	0.199788	0.341346	-2.18562	0.49494	-0.220045	0.158762	-1.13008	-0.241326	0.472592	1.02389	-0.672945	0.408066	-0.105317	-1.01095	0.710405	-0.129157			Q9DBB8	0.671858	1.69706	3.00662	0.183538	0.0517553	-0.542499	-1.11769	-0.94451	0.0011799	0.265463	-0.974163	-0.470163	1.46926	0.594808	-0.581068	-0.194801	-0.906334	-1.30995	0.119177	0.627857	-0.820682	-0.429021
Gcat	-1.9726	0.524725	0.94923	0.613226	-2.06891	-0.0410296	0.940643	-0.256852	-2.056	0.522028	-0.101514	0.0501553	-1.99952	0.504158	1.41676	0.495647	0.136887	-0.164397	0.264712	0.44926	0.252165	0.22318	0.602779	0.715265			Q3UF25	-1.45816	-0.575694	-1.11251	-1.64639	-1.72561	1.32615	0.113575	0.914843	0.260947	0.238229	0.363971	0.97628	-0.794776	1.80919	0.764161	-0.224731	0.615529	1.36219	1.05615	-0.303011	-0.469784	0.0312959
Elovl1	-0.796397	0.700586	0.0622376	0.152394	-1.99175	0.738882	1.14936	0.104737	-1.61636	-0.689916	-0.130939	1.08748	-2.23727	-0.460831	-0.0630271	-0.00436148	0.63557	0.498869	0.551719	1.72439	-0.326563	-0.90079	0.93964	0.872338			P20934	0.341112	0.167595	0.156018	-0.0609496	1.80964	1.64137	2.239	0.925571	-0.0107647	1.16012	0.459755	-0.169215	-1.02407	-1.18142	-0.792589	-0.892946	-1.25564	-1.22696	-0.94787	-1.13742	-0.00987177	0.278278
Med8	-1.54386	-0.1694	0.319306	0.750845	-2.33378	0.316555	0.838045	-0.239907	-1.75662	0.662091	-0.0200771	-0.221133	-2.32465	0.653277	0.514021	0.142972	0.742207	-0.117604	0.443386	1.05665	0.528784	-0.0748337	1.11974	0.713998			Q80VP5	3.33696	0.597324	1.98721	1.36935	0.0637433	-0.185995	0.166526	-0.497538	0.373736	-0.0286636	-0.190878	-0.107385	-0.454064	-0.517335	-0.518647	-0.469548	-0.655725	-0.87735	-1.24579	-0.429476	-0.00362884	-0.921621
Cdc20	-1.86482	0.552638	-0.224252	1.57095	-1.92855	0.574336	0.368018	0.854761	-1.86385	-0.251722	-0.106977	0.646225	-1.88516	-0.083037	1.1242	0.215904	-0.462243	-0.0263545	0.0650243	1.13271	-0.048021	0.162683	0.336177	1.14136			Q8CEC5	-1.56075	-1.76607	-1.26819	-1.44326	-0.0999472	-0.24082	0.726307	0.581727	0.0795978	-0.0366397	0.542361	0.233126	2.41154	0.284095	0.468857	1.50455	-0.539142	0.0081529	0.803064	0.70499	-0.57338	-0.837006
Pfdn2	-1.96775	0.374128	0.506128	0.577848	-1.4409	0.963293	1.14852	-0.468146	-1.98263	0.950827	0.548625	-0.164987	-1.76172	0.171697	1.2644	-0.313366	0.268566	0.180085	-0.724606	-0.315418	1.7475	0.217431	0.0473607	0.173129			P30987	1.91051	2.34673	2.51762	1.87488	-0.521693	-0.533757	-0.486739	-0.496281	-0.544992	-0.519228	-0.521604	-0.42165	-0.588426	-0.494057	-0.5149	-0.383905	-0.421939	-0.464097	-0.381846	-0.290585	-0.310025	-0.348117
Rnf114	1.4705	0.287332	-0.909589	-1.09667	0.583486	-0.0725454	-1.07536	-1.8794	0.465718	0.590655	-1.79852	0.947027	1.7659	0.706017	-0.348987	1.28643	0.723366	-0.404614	-0.931238	0.140832	1.07667	-0.282715	-0.542618	-0.701663			Q8K4K6	1.29567	-1.69353	-0.318058	-0.729667	0.71941	1.61304	-0.816898	-0.692861	-0.0823748	0.304546	-0.835948	1.77051	0.151755	-0.648362	-0.832275	-1.03086	-1.10933	1.79244	0.540072	-1.00508	0.295099	-0.373628
C330007P06Rik	1.78751	0.161224	0.391991	-1.21941	0.247047	-0.125493	-0.945972	1.41066	-1.07218	0.83039	-0.00184281	-1.01901	-1.29697	0.251806	-2.11029	0.663066	1.92126	0.470543	-0.638873	-0.757527	-0.128094	-0.0299943	0.514634	0.695515			P97454	0.90245	-0.319616	-0.343597	0.182297	-0.440042	-1.02601	-0.172309	3.25341	-0.37065	-0.776785	-0.194753	0.00112061	-0.665827	-1.0157	-0.464561	-0.275366	-0.110926	1.43926	-0.457153	1.06681	-0.902984	-1.02816
Srm	-1.91472	1.04918	0.324637	0.413724	-2.05199	0.947384	1.01404	0.341017	-2.06607	0.575727	0.57832	-0.182655	-1.92298	0.80476	0.623906	-0.462737	0.493487	0.73372	-0.426363	0.402683	0.404006	0.55108	0.174491	-0.40465			Q64442	1.65213	2.54343	2.40105	1.96182	-0.545919	-0.458591	-0.342213	-0.369181	-0.592754	-0.514809	-0.445902	-0.495913	-0.432227	-0.36289	-0.518775	-0.518592	-0.197027	-0.155277	-0.0116261	-0.255593	-0.600032	-0.655997
Rbm14	-1.94918	0.380294	-0.359829	1.11558	-1.2585	-0.649202	1.21657	1.98353	-1.48847	-0.00709683	0.404058	-0.376455	-1.39482	-0.805288	0.129232	0.065454	-0.359295	-0.265218	0.328093	1.10799	-0.530116	0.176389	1.08977	1.4465			Q9D2L1	1.5179	2.0849	2.66098	1.40821	0.425828	-0.261927	0.00900568	-0.525229	-1.02594	-0.935417	-0.371355	-0.297856	-0.58772	-0.772668	-1.05743	-0.64416	-0.605394	0.105995	-0.950989	-0.492694	-0.0708406	0.702478
Zdhhc24	0.153648	-1.07653	0.722279	0.0528285	-1.25356	-0.398516	2.09319	0.156318	-0.983942	-0.46579	0.93652	1.25948	-0.914985	-0.448121	-1.60375	0.285224	-1.03388	-0.423028	1.67149	0.842061	-0.0236711	-1.05453	1.39306	0.114209			Q61704	4.05871	0.949002	1.12317	1.27225	-0.378933	-0.39027	-0.337905	-0.372107	-0.399931	-0.376962	-0.368743	-0.367857	-0.366691	-0.364447	-0.354768	-0.375786	-0.399734	-0.382771	-0.327469	-0.362976	-0.371339	-0.373799
Ndor1	-0.411671	-0.970525	0.114358	-0.944059	-0.0445572	-0.890608	-0.484376	2.20201	0.441632	-0.323135	-0.18303	0.29165	0.66092	-0.916899	-0.922834	0.186901	-0.925315	-0.9036	0.78514	2.3595	-0.691938	-0.947211	1.01194	1.50571			Q8VCI0	2.3605	2.64124	2.07207	1.55783	-0.444669	-0.430037	-0.422071	-0.398085	-0.458774	-0.440508	-0.442166	-0.442007	-0.434046	-0.435457	-0.395778	-0.412036	-0.443451	-0.409387	-0.42737	-0.415866	-0.426261	-0.444962
Nsmf	-1.77668	0.162462	0.613812	-1.5841	-1.10591	1.93348	0.96027	0.982127	-0.924529	-0.612623	1.23742	0.221215	-0.792202	-1.14372	0.90575	-0.948784	0.756702	1.00151	0.504851	-1.23391	0.160165	-0.00605718	0.330151	0.358605			Q7TSJ6	1.33644	2.75341	1.83865	1.80177	0.339917	0.0200365	-0.569937	-0.565424	-0.480827	-0.560946	-0.753477	-0.8658	-1.3299	-0.513849	-0.721687	-0.563513	-0.607864	0.408344	-0.385822	0.213008	-0.701681	-0.465205
Pdk1	2.57048	-0.808377	-0.100982	-0.129989	1.74446	-1.2263	-0.504263	0.285238	1.30564	-0.395811	-0.384859	0.378565	2.09209	-0.752813	-0.715918	0.290752	-0.228513	-1.19347	-0.22628	-0.696321	-0.587596	-0.872692	0.0326349	0.124318			Q9WVG5	-1.51055	-0.972822	0.773134	0.179115	0.523079	0.450413	-0.152116	1.11563	0.336445	0.705926	1.12626	1.35873	0.681723	0.464513	1.02448	1.85403	-1.46932	-1.26697	-0.951891	-1.12005	-0.754735	-0.621244
Ptbp1	-2.62125	0.178883	0.579593	0.0281939	-1.90103	-0.959508	1.11911	0.489361	-1.06433	0.502172	-0.297594	0.293318	-1.11018	1.09208	0.906637	-0.820577	-0.333894	0.211659	1.57976	0.60176	0.439249	0.885176	0.449281	-0.247868			A9JSM3	-1.76261	-1.96952	-1.82844	-1.20114	0.260922	0.0231866	-0.702215	1.67136	0.281407	0.34536	2.01869	0.186853	-0.348415	-0.00762543	0.932053	1.1865	-0.0468536	-0.557287	0.325993	0.320233	-0.241314	0.419786
Mvd	-1.40443	-0.108381	-0.380942	0.984278	-1.72367	-0.286321	0.67155	0.768104	-1.35606	-0.545291	0.0316736	1.13796	-1.65785	-0.32032	0.2597	1.10253	-0.443744	-0.528351	0.227519	1.18649	0.0911593	-0.446068	0.287725	2.45275			Q62513	2.26478	2.65473	1.92112	1.7237	-0.450516	-0.573014	-0.622963	-0.462404	-0.631477	-0.57151	-0.528971	-0.608479	-0.479567	-0.529167	-0.414142	-0.189302	-0.432135	-0.435974	-0.308139	-0.521738	-0.238398	-0.179109
Cyba	-1.21004	1.1944	-0.884556	0.341359	-1.63849	0.426669	0.358208	0.150176	-1.58187	-0.0432699	0.10371	0.372107	-1.88104	0.898305	-1.10247	0.268511	-0.148509	0.647837	-0.710023	1.90515	0.93847	1.22596	-0.478294	0.847684			P0CW03	2.68452	2.49503	2.06317	1.23081	-0.415888	-0.429636	-0.457559	-0.449505	-0.239448	-0.14504	-0.304718	-0.261972	-0.490647	-0.474289	-0.443531	-0.394419	-0.517071	-0.494287	-0.520461	-0.492517	-0.496807	-0.499614
Stimate	-0.214911	1.13444	0.767026	-0.258309	-0.920776	-1.5855	0.960678	2.05768	0.0301101	-1.07659	2.62347	0.0731965	-1.24265	0.261759	0.640693	-0.618516	-0.101857	-0.26338	-0.518111	0.168338	0.00735556	-0.114813	-0.824084	-0.985251			Q811L6	2.32043	2.38738	1.60284	2.29181	-0.42334	-0.403423	-0.502707	-0.352324	-0.48495	-0.493588	-0.403909	-0.441877	-0.592869	-0.568566	-0.564022	-0.54351	-0.589646	-0.601573	-0.299867	-0.313686	-0.322192	-0.394962
Sfmbt1	-0.807941	1.14617	1.11587	-0.734785	-0.596182	-0.386207	0.606991	-0.336638	-0.176824	-0.362402	1.62882	-1.24536	-0.566581	1.49948	1.39423	-1.69561	0.83757	0.795766	-0.705372	-0.473707	0.644577	0.865231	-0.841334	-1.60575			Q922T2	0.0347306	-1.37904	-1.39968	-1.84904	1.01048	0.779287	0.517874	-1.06836	-0.175438	0.336439	0.450323	-1.39894	2.53626	0.862623	0.109546	-0.38485	0.766873	0.645339	-0.865873	-0.190379	1.01802	-0.0736994
Rundc3a	0.482001	-0.524078	-0.524078	0.529657	1.14658	-0.524078	-0.524078	0.595486	0.658689	-0.252635	0.0818629	-0.524078	4.07617	-0.524078	-0.524078	-0.266601	-0.524078	-0.524078	-0.524078	-0.524078	-0.524078	-4.76098e-05	-0.238142	-0.524078			Q7TS63	1.947	3.23319	-0.00496606	1.38076	0.288906	-0.263394	-0.362304	-0.527542	-0.973362	-0.0401394	0.660157	-1.14864	0.0642079	-0.0984606	-0.0363316	0.324242	-0.0815263	-0.720515	-0.232335	-0.505686	-0.23891	-0.703245
Cdt1	-1.95197	0.312429	0.631335	0.675278	-1.61957	-0.245166	1.3087	0.469507	-1.34754	-0.477888	-0.218282	0.902572	-2.20697	0.361517	0.369273	1.18722	-0.587717	-0.1231	-0.230782	1.1334	-0.518591	0.254236	0.581397	1.34072			Q80YW5	-0.98741	-1.12812	-1.20931	-1.03415	0.517019	0.364052	1.58114	0.858015	0.751958	0.548014	0.595888	1.19712	0.711642	1.21291	1.47685	1.28975	-0.882403	-1.09735	-0.804856	-1.16947	-0.970765	-0.781469
Aprt	-1.85278	0.283736	0.100628	1.0061	-1.77863	-0.143974	0.590187	1.40764	-1.98063	0.695103	-0.0129334	0.0671722	-2.052	0.186477	-0.352139	-0.115052	0.327552	0.209058	1.23825	0.590977	0.54084	-0.154725	1.3371	-0.137968			P17141	-1.34888	-1.41805	-1.18526	-1.68588	0.159761	-0.327185	-0.201685	0.997681	0.821973	0.0984064	0.839079	1.81907	2.23575	-0.697453	-0.00613387	0.436604	-0.542367	-0.531764	-0.733256	0.244836	0.110461	1.18751
Gtf2h1	-0.829638	-0.970705	0.915213	-0.858675	-1.54519	2.11426	0.199703	-0.315657	-1.38618	1.07249	0.928459	-0.548307	-0.733239	1.22508	1.24072	-0.545864	0.0285046	0.846737	-0.985411	-0.492305	-0.0859663	1.46012	-0.783618	0.0494674			O35680	-0.144796	-1.74829	-0.178172	-0.090938	-0.32413	-0.137684	-0.57093	1.25746	1.19673	0.0133332	1.91067	2.36131	-0.619848	-1.53789	0.855615	0.394431	-0.875641	-0.976047	0.199825	0.189501	-0.581244	0.133476
Slc5a6	-0.13212	-1.1587	-0.245283	0.527064	-0.65294	1.70168	0.540777	-0.128219	1.37464	0.832866	1.4749	-1.44418	-1.1898	-1.01094	1.47969	-0.728151	-0.201884	-0.974291	-0.904938	1.76619	-0.391074	-0.292382	0.364948	-0.607864			Q9DCK4	-0.5092	-1.86757	-1.81725	1.20707	-0.344575	0.574626	-1.62839	0.920972	0.563053	0.136367	-1.13883	0.309206	1.4664	-0.217059	-0.8745	-0.0671728	1.67807	0.307356	0.602867	-0.457444	1.14561	0.839739
Aplp1	-0.649772	-0.915333	-0.134252	-0.0809134	-0.386157	-0.915333	0.388171	3.07413	-0.915333	-0.485439	-0.915333	1.68065	-0.915333	-0.478764	-0.482994	0.71577	-0.269478	0.422811	0.734403	0.470617	-0.119446	-0.915333	1.57533	-0.482664			Q9D8C2	-1.76506	-0.474713	-0.498294	-1.13311	0.610635	1.71869	2.44256	-0.110674	-0.132087	0.361035	0.374015	1.09716	-0.373281	0.0734901	0.322523	-1.63809	-0.573028	1.4251	0.538856	-0.0977563	-0.93844	-0.837409
Qrich1	1.97617	-0.932796	0.644587	0.228095	0.43525	0.206278	0.579194	-0.376447	-0.512645	-0.815125	-0.533229	-0.851277	1.90047	-0.73671	-0.649133	1.83822	-0.0552645	-0.766971	-1.47858	-1.17157	1.21023	-0.595261	0.964288	-0.507772			Q8VCS0	2.9226	2.06066	1.79027	1.70092	-0.499568	-0.487209	-0.465745	-0.381963	-0.67569	-0.529543	-0.505488	-0.490077	-0.773917	-0.361662	-0.464528	-0.474049	-0.321931	-0.462296	-0.533142	-0.230059	-0.307863	-0.0773344
P4htm	-1.58211	1.59474	1.77184	0.710301	1.08208	-1.34317	-0.509589	1.43259	0.442265	-1.37518	1.10454	-0.282045	-1.26121	0.0075778	-0.283272	-0.632803	-0.0188603	-0.231482	-0.0987903	-1.33477	0.839548	-0.348911	-0.490914	0.807631			Q8C7U1	-0.660674	-0.950135	-2.14666	-0.594812	-0.570657	-0.746896	0.0880085	-0.662207	-1.64182	-0.0846843	-0.120194	0.747533	0.736038	1.92257	1.47741	1.81356	0.851522	-0.424463	0.337162	-0.561697	-0.140857	0.76441
Usp19	0.622773	0.813256	-0.834356	0.46767	1.90431	0.99064	-0.778605	0.130994	0.166461	-0.208955	-0.776239	-1.06702	2.56151	-0.575718	0.920544	-1.13223	-1.59326	0.206853	-0.809746	-0.434744	-1.11729	0.148886	-0.115936	0.510206			Q8R3L5	-0.919063	-0.821457	-0.830122	-0.858578	-0.883357	-0.848979	-0.706094	-1.08343	-0.412645	-0.193749	-0.507351	-0.297691	-0.854657	-0.259417	-0.385854	-0.598928	0.678171	0.867003	1.57259	1.39144	1.02446	1.29973
Pola1	-1.67669	-0.660843	1.21833	-0.0721428	-1.80191	1.40429	0.436783	0.148439	-2.0436	0.221938	1.10691	0.0881741	-1.67559	0.692316	0.36196	0.313141	0.874842	0.551978	-0.0625819	-1.19118	0.294588	0.372446	0.0322178	1.06619			Q8VHH7	2.13273	0.308831	1.69458	-0.604194	-0.28493	-0.987088	-0.439481	-0.28398	-0.751642	-1.24593	-1.19293	-0.307208	-0.675555	-1.09082	-1.11441	-1.01138	0.250003	0.511774	0.298343	1.32271	0.812348	1.62844
Cdc42	-1.06102	-0.40551	-1.22704	2.11248	0.600161	-0.398837	-0.46683	0.865062	-0.645782	-0.606094	-0.822808	0.947337	-1.22421	-0.173809	-0.236367	0.898135	-1.04249	-1.19395	1.60356	0.395649	-0.283862	-0.453204	1.45958	1.35985			Q8CJ67	-1.28766	-0.888474	-1.55425	-0.51991	-0.814894	-0.938425	-0.175382	-0.108853	-0.147461	-0.489298	-0.194723	0.477538	2.24871	2.33412	0.364328	0.426208	0.76621	-0.758546	-0.665161	0.867456	0.371061	-0.231123
Pknox1	1.48671	-0.106306	0.761462	-0.947295	2.75795	-0.552553	1.04007	-1.18299	0.393338	0.880925	-0.0540056	-0.397973	1.01834	0.124321	-0.240983	-0.816941	0.315452	-1.02989	-0.988323	-1.04165	0.80285	-0.720738	-0.238676	-1.2631			Q9CYT6	2.26303	2.57873	2.30724	1.29368	-0.354639	-0.449039	-0.424931	-0.0417509	-0.413557	-0.181798	-0.532733	-0.429579	-0.141459	-0.407718	-0.352412	-0.218889	-0.604403	-0.469998	-0.700294	-0.653365	-0.556226	-0.656804
Gmnn	-2.04088	0.423003	1.09405	-0.0934711	-2.22444	0.261321	0.0310681	0.666789	-1.91248	-0.167721	-0.248962	0.866855	-1.43725	0.0615283	-0.133177	0.892794	0.258693	-0.232971	1.05315	0.664811	-0.263678	0.0972189	1.11332	1.27044			A2A7Q9	-1.17912	-1.1216	-1.16242	-1.18705	-0.640724	-0.639635	-0.810065	-0.856625	-0.512285	0.049623	-0.288442	-0.548367	1.97659	1.34781	1.12085	1.46792	0.650928	0.471679	1.69455	1.04824	-0.696818	-0.489349
Acot13	0.715483	1.39878	0.477368	-0.429038	-0.959857	0.0190405	-0.202856	-1.26293	-0.172417	-0.200858	-0.750723	-0.167776	-1.5106	0.440461	-0.886706	0.509113	0.914964	-1.23743	1.03063	1.7955	2.34266	-0.45546	-0.842084	-0.565268			Q3UHC7	-1.73811	-1.58155	-1.45482	-1.06033	0.617939	1.16276	-0.418341	0.0691617	-0.300243	-0.0449495	-0.30831	1.37094	1.59327	0.610241	0.594126	2.06889	0.109307	-0.0787477	-0.107874	1.08993	-0.991229	-0.470001
Cdk4	-1.90395	0.380177	0.311388	1.44968	-1.98609	0.136637	0.539332	0.975853	-2.13335	-0.362449	0.222257	0.160747	-1.83804	-0.315633	0.602343	-0.0185884	-0.0211926	0.593952	0.719561	1.17956	-0.0190749	0.0256601	0.409228	0.891999			Q3V0C1	2.55797	1.75913	2.5704	1.62952	-0.388689	-0.306291	-0.38874	-0.582753	-0.601382	-0.482097	-0.38393	-0.375612	-0.551284	-0.471155	-0.473327	-0.468314	-0.529156	-0.70885	-0.564229	-0.341884	-0.336586	-0.411384
B4galnt1	0.696342	0.775689	-1.08243	-0.53417	0.778108	0.719322	-0.901598	-0.0238897	2.46505	-0.476157	-0.464065	-0.776362	2.72908	-0.787214	0.366736	-0.930316	-0.651927	0.113096	-0.928099	-0.455147	-0.0700824	0.321584	-0.845666	-0.0378888			Q08879	3.20535	1.32262	1.05522	2.52933	-0.473463	-0.446784	-0.414483	-0.410031	-0.469256	-0.495473	-0.421399	-0.420008	-0.420809	-0.423531	-0.344301	-0.390348	-0.519744	-0.517002	-0.503181	-0.480197	-0.269819	-0.25139
Mettl1	-1.44955	1.12422	0.176346	0.390365	-2.20639	0.415039	0.444832	-0.440282	-1.97483	0.094093	0.300458	-0.206747	-2.25098	0.599618	0.618525	-0.364987	-0.00742434	0.952206	0.148364	1.03485	0.923577	0.167411	0.676356	0.834924			Q8BGY2	-0.519749	-0.392292	-0.91425	-1.02809	-1.06841	-0.961189	-0.712022	0.243104	0.83428	-0.823187	0.089871	-0.394921	-1.55018	-0.829309	0.795682	-0.81041	1.99521	1.17468	1.21484	2.08642	0.220111	0.647743
Tspan31	-1.70193	0.604677	1.07484	-0.18017	-1.63909	-0.996331	0.967523	0.164278	-1.87799	0.197439	0.00883222	0.47767	-1.96707	-0.0320339	-0.00036194	0.871128	0.30659	0.179211	-0.55672	1.7344	0.942596	-0.0896359	0.769794	0.74235			Q8VCH7	1.36008	-0.339727	0.404857	1.76132	0.087512	-0.514066	0.235731	-0.357861	-1.0158	-0.993709	-0.695053	0.0596101	0.0199463	0.472477	-0.297792	1.00386	-1.8917	-1.39709	-0.778864	-1.46963	1.59692	0.968013
Kif5b	1.3295	-1.89209	0.813235	-1.2457	1.904	-0.0762021	-0.164638	-0.65259	1.55009	0.0925778	-0.0946378	-0.502775	1.6367	0.0268231	-0.631433	0.0244444	0.690817	0.116882	0.0708179	-2.17366	-0.120089	-0.457633	0.131741	-0.376173			Q3U5C7	0.188596	0.548141	-0.0237849	-0.442157	1.15101	-0.0302023	-0.115021	-0.357579	-0.138948	-0.594823	-0.0817433	-0.881871	-0.675019	-0.272634	0.721682	-0.440096	-1.26359	-0.688693	-1.16992	-1.80476	1.99315	2.46498
Saal1	-0.936295	0.97723	-0.515785	1.36195	-0.945367	-0.131872	0.0602228	0.720818	-2.81709	-0.223887	-0.768706	0.163422	-1.648	0.380738	0.985342	0.735484	-0.218873	0.935745	0.520654	1.48271	-0.12354	-0.422574	0.906061	-0.478386			Q9D081	1.75923	0.375324	0.54982	-1.22348	-0.726903	0.822695	0.168728	-0.275427	-1.25394	1.38351	0.475898	-1.27569	-2.01064	0.432821	-0.551189	0.242157	0.920613	-1.41756	1.03017	0.330267	0.773745	0.795634
Cnp	2.91664	-0.526717	-0.700415	-0.507467	2.08184	-0.438604	-0.282573	-0.243289	1.16539	-0.397693	-1.03048	-0.110722	1.25961	-0.133959	-1.02147	0.516276	-0.247769	-0.578956	0.913342	-0.420261	-0.630405	-0.977062	0.118484	-0.723735			Q61010	2.34113	2.04653	2.06787	2.22058	-0.478456	-0.491392	-0.441796	-0.177948	-0.537403	-0.374059	-0.581765	-0.480047	-0.509061	-0.398664	-0.2991	-0.506529	-0.519374	-0.494963	-0.323917	-0.211455	-0.570899	-0.595209
Sod2	-1.79687	0.26444	0.211203	0.861621	-2.0781	-0.135299	0.677732	-0.338319	-2.2662	0.295161	-0.173573	1.01008	-1.91468	0.728488	0.615699	0.43035	0.195665	-0.196539	0.198452	0.519897	0.122485	0.955588	0.983313	0.82941			Q8CHU3	-0.851742	-0.987667	-1.02956	-1.17634	-0.711035	-0.881329	-0.945361	-0.876102	0.366403	0.19151	-0.415628	-0.266305	-0.21627	0.474087	0.169458	0.280783	1.68821	1.83842	1.73495	2.35929	-0.185019	0.139135
Tmco6	1.11267	0.808751	-1.03286	-0.653461	0.495856	1.89479	-0.932231	-0.573909	0.21714	-1.10679	1.73444	-0.771366	-0.735598	-0.927498	1.37209	0.406783	-0.776957	1.4767	-0.038621	-0.516803	-0.864092	0.922872	-1.23578	-0.27613			O08584	0.25222	-1.0422	-1.3772	-1.47972	0.065266	0.37958	0.324245	-0.0108601	0.726554	0.271638	1.68122	0.86389	-0.175976	-0.0533014	-0.339866	-1.43473	-1.17597	-0.307091	1.15075	1.7903	-1.19626	-1.09222
Stambp	-0.650848	1.37303	1.20699	-1.05487	-0.849112	-0.0183451	2.17362	-1.05494	-1.411	-0.368911	0.683088	-0.348295	-0.801991	-0.628721	2.10125	0.839593	-0.0586365	0.699982	0.0858938	-1.44009	0.0280113	-0.185873	-0.278309	-0.0415279			Q9WUP4	0.67225	1.58043	0.384642	4.11346	-0.227374	-0.198035	-0.628681	-0.22371	-0.427041	-0.135348	-0.270277	-0.392907	-0.447499	-0.489537	-0.312217	0.0309314	0.116741	-0.336514	-0.571866	-0.371407	-0.44449	-0.464795
Ezh1	1.44845	-0.557975	-0.598401	-0.351179	2.2901	-0.462335	-0.575433	-0.234457	2.04932	-0.625303	-0.622576	-0.470087	2.63224	-0.0967607	-0.379919	-0.513614	-0.624357	-0.477883	-0.476614	-0.386489	-0.530811	0.340823	-0.276385	-0.500347			Q3TXT3	0.863002	-1.7505	1.40493	2.335	0.375099	1.2231	-1.25592	-0.67819	-0.521855	0.0281224	-0.128824	0.384832	1.30538	-1.24935	-0.575787	1.06446	0.385984	-0.232243	-0.985516	-0.141344	0.0522733	-0.7386
Ctnnb1	0.647409	-0.921374	0.767234	0.677828	-1.22933	-0.526063	0.86226	0.162879	-1.57237	-1.1278	0.380866	1.04181	-1.88926	-0.316706	-0.198682	2.1315	-0.432241	-0.993954	1.06707	0.457224	-0.591958	-0.239195	0.553612	1.28924			Q62083	-1.49325	-1.66129	-1.65424	-1.5681	0.491427	0.24571	0.458681	-0.040189	0.408765	0.589579	0.992303	0.407061	-0.00261677	0.988974	1.73054	1.47883	-0.960756	-0.488618	1.0427	-0.295506	-0.950794	-0.347833
Eif1b	-0.453922	-0.892302	1.82696	1.06366	-0.0847645	-1.19728	0.979578	0.694933	-1.4551	-0.711441	0.291249	1.16253	-0.901705	-0.164628	0.444888	0.780498	-1.03945	-1.8069	1.34596	-0.29793	0.192646	-1.19015	1.05367	0.359007			P16374	3.0647	0.552878	0.693746	-0.26353	-0.846324	-0.847889	0.648308	-1.23546	-0.365246	-1.07267	-0.321613	0.63048	-0.320225	-0.514031	0.75601	0.372395	-1.41462	0.0199262	0.782388	0.857131	-1.28632	-0.276738
Psmd2	-1.67085	1.10281	-0.30953	1.61336	-1.93082	0.538426	0.354184	1.09061	-1.6261	-0.118993	0.29324	0.0606799	-1.90241	-0.466355	0.919817	-0.595344	-0.624157	0.232131	0.327024	1.03465	-0.251384	0.717401	0.257549	0.954055			O88573	1.26136	2.22392	1.75207	3.08828	-0.547566	-0.381601	-0.773442	-0.332002	-0.405469	-0.365076	-0.562513	-0.532725	-0.387825	-0.543905	-0.526649	-0.428183	-0.408802	-0.388231	-0.356786	-0.403151	-0.125795	-0.392367
Vars	-1.84056	0.645992	0.59911	0.263424	-1.9896	-0.191405	0.83565	-0.414259	-2.0882	1.04369	0.162315	0.331521	-2.14544	0.403006	0.394152	0.440417	0.790934	0.11401	0.218665	0.701911	1.39973	-0.0228829	0.146251	0.201572			Q9CX25	1.49857	0.977611	1.02759	3.18534	0.170851	-0.227402	-1.26767	0.645465	-1.0461	-0.652924	-0.952183	-0.672226	0.542195	0.214246	-0.716811	-0.74695	0.570728	0.511235	-0.443572	-0.580007	-0.377509	-0.630363
Abhd16a	1.85107	-0.66203	-0.790632	-0.224363	2.18909	-0.532656	-0.615157	-0.476091	2.33313	-0.427646	-0.476971	0.111973	1.97906	-0.40996	0.315282	-0.370485	-0.670335	-1.06022	-0.512941	-0.255178	-0.512307	0.0825659	-0.281115	-0.584075			Q91Z46	2.0083	2.72386	2.34597	0.00543279	-0.206255	-0.861245	-0.682035	-0.390499	-1.05858	-0.721001	-0.464183	-1.16955	0.0900626	-0.402299	-0.395223	-0.676469	-0.118997	-0.325648	0.122048	0.485525	-0.205619	0.208891
Neu1	0.451695	1.03613	-0.603446	-0.311088	2.51656	-0.194085	-0.800451	0.591969	1.2172	-0.695572	0.57531	-1.34599	2.43258	0.544496	-0.230029	-0.673756	-0.981034	-0.668697	-0.0209891	-0.513209	-0.642763	-0.402531	-0.640072	-0.642229			Q8BGZ2	0.922895	-1.07322	-0.807363	2.75499	-0.579742	-0.785558	-0.299719	-0.93611	-0.619194	-1.00679	-0.300742	-0.722861	2.04145	0.101665	0.390325	-0.351408	0.602951	0.376222	0.308869	1.39251	0.593987	-0.361927
Ddah2	-0.719761	-1.35007	0.73556	0.1353	-0.408072	-0.809732	1.74379	-0.29796	-1.35007	1.20081	0.358227	0.44705	-1.35007	1.75851	1.72839	1.31153	-1.09458	-0.291375	-0.371158	-0.80181	-0.169422	-0.857611	0.262179	0.190336			Q9ERS4	-0.733197	-1.32839	-1.06416	-1.25638	-1.00012	-1.09224	-0.81904	-0.747592	0.879046	0.442364	-0.381825	-0.598876	0.961852	1.22357	-0.023139	0.469861	-0.598145	0.88348	1.1864	0.406871	0.889018	2.55601
Clic1	-0.734251	-0.572961	0.707005	1.08783	-0.859309	-0.582469	0.542145	0.146743	-1.71666	0.296364	-0.131592	0.358643	-1.51328	-0.0984503	-0.806919	0.96539	0.227703	-0.952262	2.37646	-0.579114	1.1328	-0.77296	1.75852	-0.279369			Q8BWD8	1.40554	2.84297	2.5791	1.50424	-0.640046	-0.557792	-0.405189	-0.233758	-0.635036	-0.69754	-0.477174	-0.409206	-0.605378	-0.481672	-0.223613	-0.265804	-0.499064	-0.429132	-0.331695	-0.439683	-0.41889	-0.00842246
Lsm2	-2.20002	0.584154	0.0475569	1.03588	-1.81967	-0.0833673	0.415175	1.06328	-2.28098	0.907889	0.461185	-0.492422	-1.63578	0.769323	0.446318	-0.349273	0.374845	-0.0280016	0.308147	0.570764	0.160563	0.958638	0.736147	0.0496569			O35216	0.424166	1.94029	1.84828	3.39547	-0.146214	-0.574366	-0.144971	0.320973	-0.206921	-0.650246	-0.130786	-0.304544	-0.332814	-0.394719	-0.301577	-0.32305	-0.534102	-0.528386	-0.683868	-0.754823	-0.536663	-0.667075
Pole	-2.16115	0.445139	0.235775	-0.0246212	-1.9505	0.763355	1.27766	0.25827	-2.06409	0.627321	0.851109	0.508015	-2.1222	0.359085	0.195448	0.249558	0.734972	0.772471	0.0810999	0.586925	-0.0338996	0.228069	-0.0841895	0.266389			Q3U133	2.07303	2.57961	2.42094	1.35139	-0.516324	-0.477001	-0.412987	-0.416373	-0.514283	-0.42976	-0.596194	-0.673935	-0.672901	-0.335519	-0.256068	-0.619843	-0.287747	-0.466964	-0.0394863	0.0826996	-0.505453	-0.699176
Atp1a2	-0.384498	-0.455332	-0.455332	-0.455332	-0.455332	-0.333886	-0.455332	-0.455332	-0.455332	-0.397998	-0.455332	2.19899	-0.455332	-0.455332	-0.455332	2.10069	-0.397908	-0.455332	-0.455332	2.13241	-0.402259	-0.455332	-0.455332	2.31443			P58681	0.247119	0.879639	1.08289	1.69191	1.06303	0.438065	-0.337419	1.06631	1.81848	0.722056	0.434924	0.764017	-1.13712	-1.24843	-1.21639	-1.1737	-1.02984	-1.60189	-0.664908	-0.945173	-0.078998	-0.481977
Stx1a	-0.465334	-0.936533	-0.814558	-0.304131	1.59555	-0.492087	-1.25605	1.04683	2.20381	-1.02192	0.258637	1.43968	1.90884	-1.165	-0.250443	-0.916453	-0.715119	0.747966	-0.174715	-0.14524	-0.231282	-0.0175814	-0.659778	0.364906			Q9JKS5	-0.161015	-1.02365	0.576078	2.32516	0.481114	-0.699846	-0.606638	-1.43992	-0.826445	-0.596068	-1.15547	-0.747568	-0.863751	0.139632	-1.18885	0.276079	1.85767	0.0980206	0.779081	1.15413	-0.381277	1.34702
Zfp775	0.565402	-0.947941	-0.16076	-1.119	-0.557294	0.383748	0.283688	0.570244	-1.49696	0.216051	-0.6058	0.364096	-1.05977	0.783861	-1.58324	1.04855	0.995367	-0.747634	1.58528	-0.126463	0.482651	-1.62493	1.9974	0.753447			Q91X72	3.48752	1.99846	1.1639	0.999342	-0.172356	-0.271039	-0.591918	-0.508155	-0.470176	-0.193738	-0.606404	-0.335435	-0.393359	-0.485472	-0.776098	-0.63516	-0.229033	-0.00602173	0.196189	0.173023	-0.284392	-0.660364
Mrpl49	-1.68398	0.499142	-0.0419929	0.821016	-1.22532	1.1012	0.334572	1.23429	-1.23631	-0.366445	1.21946	0.0996977	-2.03048	-0.314514	-0.283961	0.957977	-0.297979	-0.568154	0.95077	0.629213	-0.0892762	-0.665356	1.87291	-0.916488			Q8C170	3.09708	-0.332619	3.31378	0.433903	-0.296244	-0.341411	-0.334639	-0.340363	-0.331747	-0.348302	-0.335795	-0.334935	-0.346034	-0.336637	-0.281112	-0.326636	-0.334762	-0.325789	-0.324207	-0.314724	-0.331842	-0.341673
Dennd2c	-0.959317	0.264554	-1.05187	1.43778	-0.263816	-0.709471	-0.573404	-0.725317	3.00737	-1.02596	-0.677188	0.969819	0.0614624	-0.446723	0.968107	0.0333401	-0.742044	-1.30899	0.863272	0.515936	-0.523012	0.330197	-0.414571	0.969845			Q8VIK1	1.30369	0.545494	-0.424013	1.85424	0.318245	-1.5986	-1.04103	1.7892	-0.655189	-0.732392	0.912989	1.61498	0.716071	-1.45147	-0.718852	0.0142345	0.0808307	0.204253	-0.00306363	-0.964561	-0.356001	-1.06906
Mark3	2.40775	0.0714165	-0.15366	-0.953259	2.8987	-0.31965	-1.00854	-0.283545	0.874702	-0.258838	0.032051	-0.507912	1.60135	-0.712065	-0.378133	-0.675469	-0.168474	-0.0902132	-0.677245	-0.663691	-0.313321	-0.121497	-0.880126	0.27967			Q8VCM7	0.728029	1.08359	0.257135	4.36484	-0.336599	-0.374293	-0.380275	-0.315163	-0.365282	-0.355294	-0.379436	-0.380346	-0.374178	-0.362367	-0.389383	-0.362198	-0.216192	-0.217196	-0.223489	-0.0993877	-0.320862	-0.337198
Gatad1	-1.67285	0.726302	0.46183	0.621034	-1.97869	0.334333	0.73075	0.202152	-2.42607	0.286999	0.105975	-0.238119	-2.15797	-0.268521	0.60874	0.321013	0.0481985	0.223463	0.721264	0.426515	0.496559	1.03509	1.00695	0.385054			P00848	-1.11268	-1.11403	-0.532293	-0.68001	-0.436151	1.33863	0.352404	1.37418	-0.194766	-1.31529	0.24508	1.61526	-0.524268	0.984053	-0.33903	1.42021	-0.0235227	-0.113443	0.69726	-0.508835	-0.827663	-1.52749
M6pr	-0.768511	2.2852	0.171191	-0.0492368	-2.03046	0.789223	-0.244327	0.700991	-1.76536	-0.445461	0.113469	-0.980463	-1.82637	0.364477	0.36807	-0.366896	0.982797	0.418079	-0.0275287	-0.222533	0.823431	1.00332	0.947421	-0.240523			Q8VCT9	-0.307126	-0.707468	-0.60801	-0.378942	-0.132652	-0.799994	-0.0679643	-0.283409	-0.777456	-0.640948	-0.408534	-0.607257	-0.147278	0.030584	-0.121466	-0.180063	-0.52838	-0.65039	-0.697251	-0.367966	2.41869	2.27654
Lrrc8a	3.07963	-0.950695	-0.559213	-0.750178	1.00626	-1.43265	-0.498079	-0.198029	1.06495	0.124626	-0.381925	0.1388	1.78168	-0.534598	0.366025	0.874971	-0.707739	-0.658572	-0.546997	-0.118787	-0.95183	0.121445	-0.636973	0.367889			Q6ZQM0	1.69286	2.49167	1.4831	0.844409	-0.91336	-0.513683	-1.08182	-0.651276	-0.783746	-0.696257	-0.939979	0.0756823	-1.23426	-1.03573	-0.376928	-0.692129	-0.561107	-0.48255	0.820594	0.201058	0.00799468	0.892479
Ppp2r1a	-1.29234	0.158881	-0.973238	2.18962	-1.31828	0.737149	-0.147425	1.64075	-0.886863	-0.583477	-0.189533	0.118141	-0.959225	-0.913234	1.49832	-0.301104	-1.21415	-0.682663	0.0708128	0.985584	-0.121689	0.76372	0.0863495	1.3339			Q9R022	-1.59388	-1.36581	-1.77217	-1.41493	0.999474	-0.142092	0.752062	0.30128	-0.645944	-0.412551	0.276539	-0.920543	0.00747994	0.952017	-0.600487	-0.619912	0.306818	0.514587	1.74176	1.23379	-0.153804	-0.0115964
Fance	-0.0339621	-1.40774	0.112804	0.473785	-1.36658	-1.03666	0.849607	0.583579	0.304132	-0.296169	0.0424092	1.46859	-1.21089	-0.82415	0.304764	0.841346	-0.785327	-0.413277	3.10933	-0.285042	-0.571649	-0.18638	0.682635	-0.355147			Q9D187	0.312305	-1.126	-0.585291	1.21121	-1.54399	-0.0289624	0.498905	-1.5461	1.04083	-0.316861	0.739921	0.0688665	-0.127835	-0.818099	-0.883675	-0.453822	0.0843464	-0.150625	3.02196	-0.657025	-0.120939	0.225946
Tinf2	-1.92896	1.2586	0.357825	0.812157	-1.86424	-0.374433	-0.434517	0.709996	-0.907449	1.09957	-0.853306	-0.623231	-1.61327	-0.14515	-0.399473	0.77674	0.656781	-0.779174	1.62824	1.1122	-0.199521	0.466219	0.851517	0.39288			P10300	2.36604	-0.207507	0.53293	0.81613	-0.25697	0.464844	-0.292011	1.2121	0.315097	-0.881989	-0.172802	0.586906	-0.124138	1.12228	0.975286	1.0293	-0.61328	-2.2119	-0.344588	-0.724669	-1.54968	-1.06042
Dus3l	-0.311762	-0.0382886	0.902726	-1.38644	0.766956	-0.975506	1.85735	-0.809253	-1.39082	0.553566	-1.09631	-0.86934	-0.104569	0.83846	0.68688	-0.800346	1.77884	1.04356	-0.877734	-0.227613	1.18763	0.525865	0.0609509	-1.31481			Q9CXL1	0.241497	-1.28052	-1.10516	-1.79846	0.47216	-0.825601	0.814495	1.43193	0.634088	-0.693973	-0.230151	1.80917	-1.40601	0.661938	1.0867	0.593442	-1.05391	0.396723	0.0606994	0.0767546	-1.05389	-0.74668
Gtpbp3	-1.16635	-0.217865	0.409849	-0.421945	-0.467178	-0.522324	-1.11432	1.76642	2.07923	0.44766	-1.20404	0.668017	-0.98668	0.318317	0.0856474	1.50474	-0.506806	-0.98673	-0.0920717	2.0003	-0.754421	-0.810505	0.268767	-0.297722			Q8BFX3	-1.19421	-0.368094	-0.416042	-0.156014	-0.415386	-0.397702	0.7421	-0.53139	1.47395	2.12326	-0.905927	0.0493251	1.84323	0.457127	-0.799562	-0.230733	-1.02343	-0.998018	-0.874265	-0.64152	0.655603	-0.133602
Tgfbr1	0.756799	-0.853351	-0.550025	-0.656323	0.520456	-0.804011	-0.660739	0.145446	1.5058	-0.919115	-0.090087	2.11201	0.379259	-0.725707	-0.761494	2.21593	-0.638965	-0.812032	-0.573218	0.402246	-0.738803	-0.838957	-0.152401	1.73728			Q9D2C7	2.80116	1.62983	1.78714	2.13759	-0.59649	-0.67025	-0.525612	-0.483216	-0.575405	-0.513998	-0.546931	-0.372349	-0.6927	-0.565643	-0.187609	-0.338305	-0.516289	-0.613212	-0.0244959	-0.166631	-0.518932	-0.639131
Homer1	-1.63874	-0.519365	0.448093	-0.815089	-1.90052	0.403584	0.0539104	-0.688328	-0.111109	0.0132226	0.889622	1.08376	-2.16927	1.18999	-0.320976	0.461175	1.83258	-0.819458	0.498933	0.750781	1.09112	-0.422381	0.165791	0.522664			P51885	3.78442	1.0842	0.896909	1.93209	-0.375093	-0.377956	-0.405451	-0.373572	-0.375052	-0.389201	-0.379545	-0.368913	-0.392413	-0.383401	-0.395876	-0.392533	-0.398397	-0.395374	-0.372974	-0.366454	-0.377372	-0.404392
Rad51c	-1.04366	-0.742557	0.408702	0.90547	-0.848084	-0.871425	0.848502	-0.237715	-1.89404	-0.460861	1.01608	0.204708	-1.46132	0.886804	-0.287308	0.525949	-1.75983	0.112011	0.245899	-0.152865	0.609454	1.82944	0.490271	1.67638			Q8BG19	0.93897	-0.459465	-0.867863	-1.65889	-0.364219	-0.461338	-1.18643	0.026746	-0.694754	0.113622	-0.690645	0.753027	1.2868	0.0318973	1.58756	1.37019	1.29393	1.32441	0.234531	1.29452	-0.734449	-1.26371
Arpp19	-1.93687	0.616624	1.14096	0.486292	-2.15942	-0.190626	0.592931	0.380003	-1.9196	0.9995	0.435254	-0.076547	-1.94991	0.51433	0.278979	-0.0121941	0.84694	0.865484	0.0187371	1.16165	0.0890483	-0.0526374	0.306794	-0.435732			Q6NZN1	-0.423171	-1.55197	-1.29991	-1.77287	0.0530763	-0.00661522	0.761867	0.264538	-0.233515	-0.386661	1.49166	0.516805	0.241058	0.180879	1.65701	2.15595	-1.02386	-0.831878	0.486746	0.124214	-0.702016	-1.10482
Bcl2l1	-1.83425	1.08739	0.613862	-0.316571	-1.74296	0.467552	1.16562	-0.227931	-1.8842	0.741132	0.599441	-0.420068	-1.90947	1.26825	0.734108	-0.191474	0.835073	0.557063	-0.557495	0.182794	0.814982	0.69697	-0.575102	-0.104714			Q99MB7	-0.852463	-0.0831389	-0.69982	-1.0989	0.211309	-0.0752897	1.0455	0.483834	0.0296245	-0.533585	-1.29579	-1.17774	-1.09683	-0.650095	-0.0432866	0.874697	-1.09018	0.3468	0.563157	-0.879669	2.27245	1.85031
Khsrp	-1.64928	-0.314405	-0.151503	1.873	-2.04877	0.823182	0.141672	0.993706	-1.27256	-0.713692	0.698725	-0.134276	-1.28093	-0.477466	1.4285	-0.31517	-0.389257	0.502842	0.0412011	1.14875	-0.654743	0.198	0.174201	1.37828			Q91XF4	2.36949	1.70448	1.61739	2.81544	-0.426898	-0.298313	-0.39671	-0.490309	-0.489556	-0.591319	-0.469619	-0.530187	-0.556823	-0.490343	-0.229813	-0.306261	-0.256518	-0.246342	-0.498748	-0.447503	-0.49677	-0.480643
Ccdc124	-1.63807	0.26404	0.745085	1.45288	-2.03544	1.41709	0.291705	0.203397	-1.53887	0.45818	0.553232	0.872801	-2.05279	-0.780762	0.691865	0.376803	-0.138864	-0.510484	-0.12697	0.950568	-0.525614	0.813539	0.274335	-0.017663			Q9QWL7	1.31163	3.83328	-0.393091	0.488728	0.0853546	0.27497	0.602029	0.920547	0.719366	-0.701865	-0.634774	-0.627279	-0.607238	-0.388669	-0.633522	-0.579611	-0.286207	-0.310713	-0.390748	-0.428078	-0.549417	-0.399312
Cct4	-1.92011	-0.0869281	0.914509	0.471691	-2.17174	0.576813	0.593831	1.11502	-2.19433	0.540421	-0.309011	0.610033	-1.81452	1.03353	0.261434	0.91674	0.202521	0.521192	-0.148397	-0.183478	0.00800712	0.414483	0.384039	0.264254			P70255	1.46221	2.87759	2.06842	1.8875	-0.674935	-0.56604	-0.668035	-0.670155	-0.793572	-0.732702	-0.618259	-0.697549	-0.414212	-0.353181	-0.241547	-0.323074	-0.431679	-0.387466	-0.259614	-0.225348	-0.0430874	-0.232344
0610009B22Rik	-1.01015	1.78539	0.422891	-0.303081	-1.49055	-0.987222	-0.352686	1.39084	-1.52717	0.51848	0.21154	-0.507566	-1.80887	0.292007	1.57197	0.398739	-0.125361	0.0693129	-0.568409	0.970103	-0.133242	-0.810415	1.45995	0.533501			Q3TVC7	-0.951126	-0.049738	-0.363	0.00162137	-0.627304	-0.0289943	-1.80606	-1.19817	0.814957	-0.774809	1.44565	1.37682	1.04271	0.497642	-1.26909	1.66833	-1.36258	1.02285	-0.91731	1.0067	-0.137786	0.337806
Zfp655	1.04014	-1.68347	-1.08474	-0.701173	0.0240941	0.282936	-0.287609	0.185494	0.893688	2.39772	0.740463	1.03379	-0.0327576	0.838182	-0.136424	-1.09246	0.431264	0.448735	0.158418	-2.40617	0.248075	-0.715725	0.0185674	-0.601038			P15037	-1.37235	-1.30817	-0.670336	-1.25375	0.833549	1.73049	-0.05279	0.484003	1.75068	0.832982	1.27779	1.96616	-0.0939314	-0.0207684	0.257974	0.4418	-0.425449	-0.61578	-0.440689	-0.00282981	-1.13574	-1.12628
Rhoa	1.01171	-0.611089	-0.353064	1.09332	1.88416	-1.09027	-0.560944	0.685995	1.28788	-0.540304	-1.28944	0.659354	0.860453	-0.566953	-0.467048	0.183937	-1.20858	-1.6986	0.972838	-0.651926	0.267044	-1.3039	1.38036	0.0550722			Q9CYH5	2.46095	2.21321	2.10209	1.28573	-0.231696	-0.115469	-0.408477	-0.457174	-0.968731	-0.644516	-0.723718	-0.486708	-0.657101	-0.961387	-0.492949	0.377001	-0.325273	-0.266475	0.467757	-0.158074	-0.546384	-0.152985
Zmiz1	-0.467882	-0.842963	-0.231088	-0.491393	0.335555	-0.50642	0.466959	-0.326295	-0.13349	-0.558191	0.325021	1.96249	-0.222121	-0.994624	0.292674	1.91365	-0.792777	-1.10681	-0.705136	2.07218	-0.300813	-0.0115559	-1.45432	1.77735			Q8K4E0	2.43484	-0.464163	-1.25722	0.207659	-1.70962	-0.253166	0.848658	-0.496927	1.07868	-0.601468	1.29428	0.457109	0.259388	0.207692	-1.25586	-0.423126	-0.825397	-1.19349	0.154302	0.653906	-0.439805	-0.811699
Ankrd26	1.43084	-2.82933	0.771495	-1.00431	0.963503	0.438483	-0.034373	0.69082	0.570095	-0.423964	-0.528498	-0.460685	-0.366647	-0.119991	-0.159279	0.301187	0.187838	-0.40856	0.58447	-1.70425	0.137264	0.84723	-0.797227	1.9139			Q9JIZ9	-1.40616	-1.40287	-1.34392	-1.0541	-0.124657	-0.635974	-0.739715	-0.829023	0.301492	0.0950813	-0.759715	0.140975	1.36716	-0.529558	-0.695623	-0.744942	1.02596	1.53456	1.79272	1.21795	0.463982	0.780575
Aldh16a1	-1.2924	-0.163235	-0.0264426	0.604399	-1.03451	1.85845	0.387498	-0.713063	-0.106866	0.0734816	-1.71203	1.50104	-0.288689	-0.094816	0.524352	1.13139	0.509313	0.640936	0.251937	1.93191	-0.6639	-0.661266	-1.45321	-1.20428			P30999	-0.278957	0.362696	-0.503279	-0.932294	-0.645176	-0.615045	-0.978073	-0.67058	0.108632	-0.121625	-0.303225	-0.222877	-0.405011	-0.729287	-0.754966	-0.667252	2.3144	2.79918	1.42634	1.4871	-0.12114	-0.0400791
Hnrnpa0	-1.79607	-0.0988201	0.456798	2.04954	-1.62781	-0.253294	0.343111	1.1347	-1.57871	-0.660867	0.485488	0.433974	-0.790922	-0.725236	0.414266	0.241972	-0.467516	0.0552943	0.279968	1.59599	-0.876609	-0.39038	1.64833	0.126814			Q80XJ3	2.09647	2.53192	2.36166	1.62936	-0.579411	-0.381299	-0.427819	-0.360877	-0.535191	-0.338428	-0.327312	-0.307017	-0.579445	-0.228128	-0.41568	-0.357553	-0.592991	-0.399883	-0.292698	-0.440201	-0.46243	-0.657424
Prrg2	-0.661681	0.302452	2.13622	-0.570345	-1.09566	-0.0186018	1.01567	0.986285	-1.45646	0.878342	0.506962	0.900686	-1.33036	0.756088	-0.497113	1.19337	0.189061	-1.51031	-0.0943572	-1.84446	-0.182036	0.757887	-0.215167	-0.146455			Q8BQN6	1.30371	0.705201	2.97593	2.16199	-0.75068	-0.323481	-0.601566	0.311348	-0.696163	-0.679732	0.610414	0.00339126	-1.1529	-0.795152	-0.539273	-0.310362	-0.647825	-0.650767	-0.405925	0.300255	-1.02052	-0.12512
Hnrnph1	-1.95302	-0.0105405	1.68424	-1.22383	1.17087	0.156662	0.343174	0.755548	0.969691	-0.23044	0.687904	-0.26252	1.2991	-0.147185	0.79867	-0.569108	-0.752425	0.0397372	-0.321195	-2.39121	-0.628957	1.24471	-0.397402	-0.262458			Q921B4	2.93356	0.46316	0.982106	2.77708	-0.627351	-0.535854	-0.409342	0.0232628	-0.831646	-0.321092	0.00220275	-0.465912	0.034057	-0.15511	0.0660691	0.0939841	-1.05535	-0.436056	0.242822	-0.710499	-1.00852	-0.791363
Ift43	-1.40115	-0.342873	-0.104224	-0.846952	-1.40115	-0.796345	1.31977	1.54294	-1.40115	1.16855	0.510963	-0.251701	-1.40115	0.628539	-0.252565	0.223845	1.17259	-0.808645	1.61204	0.439862	0.184662	-0.849936	1.30576	-0.251688			P63034	0.366754	3.47488	0.619176	1.6552	-0.0863254	-0.0257209	0.490675	0.950416	0.467068	0.0910376	-0.221792	-0.334044	-0.859568	-0.810613	-0.799888	-0.952152	-0.617438	-0.40174	-0.0646804	-0.983679	-0.183738	-1.16129
Id3	-0.335344	2.13916	-0.514279	-0.822311	-0.845193	1.59627	-0.180763	-0.485768	-0.44058	0.974439	-0.393642	-1.09906	-0.768333	0.797726	-0.0180243	-0.855536	0.764738	1.07129	-0.886372	-0.89731	1.10961	1.81987	-0.937205	-0.793384			O35717	-0.548668	-0.438632	-0.503192	-0.479311	-0.491049	-0.514154	-0.456678	-0.562976	-0.479592	-0.475769	-0.55235	-0.414693	-0.496978	-0.461109	-0.506649	-0.478052	-0.250024	-0.121443	-0.232274	-0.218432	2.30362	2.21557
Arid1a	1.54597	0.00635366	-0.62467	0.124696	2.10694	-0.140087	-0.641418	-0.268685	2.27601	-0.685109	-0.382123	-0.461763	2.42087	-0.755215	-0.0952225	-0.752143	-0.633425	-0.243736	-0.781856	-0.307289	-0.753741	-0.130191	-0.691461	-0.132705			Q8BHC7	1.06372	-1.69748	-0.39225	-1.09957	0.253579	-1.65833	1.13403	-0.53189	0.652509	-0.276529	-0.0155723	1.35978	0.754714	0.721341	0.274444	1.09264	-0.504921	-0.206465	-0.371966	-1.08059	1.94852	-0.91455
Ctsd	2.45198	-0.522048	-0.593784	0.191549	2.03538	-0.659336	-0.333369	-0.165345	1.76884	-0.449503	-0.505757	-0.594311	2.11923	-0.665908	0.100839	-0.307794	-0.865317	-0.619649	-0.192827	-0.270365	-0.806023	-0.782151	-0.354691	0.0203543			Q3UAW9	-0.0878498	-1.51585	-0.0596979	-2.35674	-0.110033	-0.29042	0.621597	1.30715	0.25755	0.840912	2.40363	1.53347	-0.0568215	0.602297	0.13481	0.145488	-1.04735	-0.341426	-1.28162	0.357253	0.213156	-0.442306
Rplp1	-0.299997	1.4528	-1.16318	-0.0805925	-1.45089	-0.423879	0.557559	-0.408968	-0.933959	0.943118	-1.94498	0.287354	-0.73452	2.18229	-0.739891	0.270307	1.65304	-0.63671	0.849428	0.837882	0.4287	-0.491017	0.177095	-0.330998			Q04735	-1.38217	-0.862718	-0.865717	-1.20178	-0.273583	-0.92569	-0.726994	-0.569723	-0.119532	0.312365	-0.366011	-0.0495458	-0.338003	-0.160831	-0.520647	-0.95554	1.67465	1.58017	2.20258	1.55735	0.175158	1.34034
Abhd8	2.69391	-0.686172	-0.404469	0.158279	2.11482	-0.655807	-0.0170138	-0.343068	1.06366	-0.654549	-1.21072	-0.357995	1.69885	-0.862627	-0.216049	0.0787134	-0.737804	-0.923057	0.678511	0.223848	-0.47662	-0.954588	0.176608	-0.386657			Q8BH02	2.68053	2.20619	2.22447	0.915362	-0.56795	-0.912085	-0.513315	-0.620896	-0.562038	-0.450979	-0.603048	-0.455732	-0.457256	-0.505235	-0.0120453	0.489064	-0.110362	-0.657742	-0.382367	0.0687834	-0.737121	-0.535857
Ift22	-1.17289	0.8529	0.16348	-0.387718	-1.17501	-1.25551	0.0746678	-1.75168	-1.75168	0.356465	0.339878	1.07729	-1.75168	0.864947	0.604022	0.692374	0.125173	0.678723	0.720294	-0.744788	0.850271	0.0571434	1.45601	1.07732			Q91V17	2.18723	2.05866	1.44089	0.555347	-0.0499857	-0.728615	-0.908396	-0.842103	-0.103713	-0.131409	-0.551128	-1.33547	-0.608365	-0.231433	-0.618943	-0.728275	0.271484	0.52084	-1.28534	-1.1196	-0.135903	1.04093
Mid1ip1	-1.90649	-0.262286	0.558585	0.101827	-1.95071	0.53543	1.06737	0.751773	-1.75157	0.417244	0.526875	-0.0592948	-1.87021	0.458026	1.59446	-0.515167	0.526604	0.770307	-0.66381	0.575672	-0.491182	1.03593	0.151683	0.398948			Q8BWR4	3.58982	1.7904	0.00487002	-0.401394	-0.78666	-0.119801	-0.057435	-0.977665	-0.420549	-0.353812	-0.436863	-0.0515786	-0.743401	0.044455	-0.752724	-0.711836	0.702499	-0.115741	-0.0715998	-0.0117406	0.394852	1.05815
Ap2s1	-0.586125	-1.4822	0.835217	0.664732	-0.990953	0.18235	0.80736	0.990513	-1.84016	0.554451	-0.0181161	1.17071	-1.47583	0.49705	-1.15562	0.89269	0.183016	-0.435278	2.37784	-0.58258	0.40635	-0.805882	-0.116614	-0.0729241			Q9Z205	2.8001	1.10173	2.3264	1.47558	-0.389862	-0.187368	0.435781	-0.702953	-0.900251	-0.8687	-0.169435	-0.329895	-0.462169	0.0128919	-0.405882	-0.895952	-0.650743	-0.801799	-0.800238	-0.241258	-0.130175	0.657914
Fgfrl1	-0.0299532	0.672264	-0.14351	-0.882748	-1.08453	-1.43434	0.781405	0.323811	1.0422	-0.581798	-0.165589	-0.290294	-0.0583056	1.45159	0.852031	0.452576	-1.14971	-1.43434	-0.343785	-0.212767	0.407078	2.95463	-0.835631	-0.290281			Q6PD31	-1.52489	-1.0241	-1.74136	-1.24949	-0.248371	-0.320773	0.236357	1.11271	0.012454	-0.696901	-0.511124	1.79403	-0.710853	-1.02178	-0.665466	2.04794	0.0567102	1.03397	0.360998	0.570273	0.339062	0.327152
4930432K21Rik	3.27663	-0.991685	-0.692776	1.24356	-0.991685	-0.991685	0.148506	-0.652415	0.0835829	-0.169112	-0.257194	0.332911	-0.195087	-0.657547	0.00101577	-0.211433	-0.00304486	-0.991685	0.270979	1.83703	-0.382535	-0.356482	-0.645088	0.995232			Q8BX43	-0.692804	-0.309327	-1.07096	-0.347156	0.427105	1.23662	-0.978894	-0.0555458	0.399689	0.644472	-0.643384	1.18839	1.6581	1.28829	2.3495	-1.09615	-0.712228	-0.980539	-0.72251	-0.128352	-0.456519	-1.47746
Fhl2	-0.677289	3.15829	0.818295	0.606027	-0.897265	0.0116922	1.18967	-0.383948	-1.11564	-0.406033	-0.719625	-0.0443751	-1.11564	0.145449	-0.401998	-0.274269	0.3058	1.82943	-0.0944622	-1.11564	-0.458772	0.596756	-0.555018	-0.401454			Q8R1E7	-1.52307	-1.97759	0.259942	-1.84579	0.620044	1.56833	0.469405	0.608299	0.731878	0.499799	0.576043	-0.0727926	-0.247384	1.14359	0.473699	0.482049	0.106926	-0.139313	0.250733	-1.40934	1.02806	-0.879492
Emc10	1.52543	0.158133	-1.51943	2.00109	0.936947	-0.129547	-0.827656	0.376999	1.25234	-1.13966	-1.16633	-0.0144808	1.67855	-1.06983	-0.619397	-0.904459	-0.393589	-1.04357	0.666465	0.102228	-0.40062	-0.481899	1.06206	-0.0497773			Q8K2M3	-1.8057	-1.47252	-1.89425	-2.23703	0.779733	1.41786	-0.330692	0.677905	0.75112	1.19702	0.558071	1.70588	0.447977	-0.163211	0.0388401	0.27465	-0.0995595	-0.111348	0.0190333	0.116824	-0.185345	-0.15202
Fbxw9	-1.29806	-0.0706893	-1.46049	-0.304875	-0.892688	-0.859576	-0.764219	1.1613	-0.829559	-0.0904521	-0.0637146	-0.57863	-0.709161	0.778532	0.0864163	-0.341208	0.741567	1.18053	0.312116	2.35858	1.30684	0.00611295	1.57649	-1.24517			Q9JIL5	-0.974704	-0.839688	-1.55285	0.684137	0.753124	0.0895549	0.00324215	-1.36275	2.60134	1.599	-0.53756	0.582374	-0.44914	-0.212225	-0.748366	0.0261758	0.16591	-0.369463	0.349892	-0.419253	0.840747	0.819496
Fnbp4	2.46196	-0.465619	-0.226767	-1.03462	1.64485	-0.0829831	-0.734129	-0.729242	2.2551	-0.0902893	0.149594	-0.836312	1.5252	-0.0847739	-0.0744988	-0.900451	0.563043	0.167727	-0.576049	-0.997106	-0.108169	-0.54413	-0.800073	-0.482276			Q8BH83	-1.63536	-1.69779	-1.6371	-1.63566	-0.152298	-0.55954	-0.238124	0.0475896	-0.438925	-0.754727	0.160458	-0.675606	0.226515	1.50028	1.19493	0.532871	-0.332127	1.40345	1.28922	0.857983	0.210406	0.743312
Cers4	3.43185	-0.814532	-0.261125	-0.861479	1.65456	0.249687	-0.707798	0.735714	0.889616	-0.0868644	-0.455959	-0.340694	1.21004	-0.540599	-0.607826	-0.435592	-0.454599	-0.125062	-0.113447	-1.08127	-0.815719	-0.56131	-0.152327	0.244737			B2RXC5	0.949455	1.11968	1.16051	1.96004	-1.06981	-0.734455	-0.783891	0.458076	-0.658374	-0.657884	-0.884723	-1.37132	-0.851504	-1.15179	-1.30913	0.329492	0.746365	0.432539	-0.125274	0.398919	0.642712	-0.760591
Scrn3	-0.585537	1.00457	0.283042	0.776785	0.768228	1.39436	0.0308101	-0.962975	0.682111	-0.618145	-1.31087	2.16462	-0.831034	-0.601017	-1.7213	0.197098	1.04093	0.186383	-0.662949	-1.7213	0.15084	1.11828	-0.17189	-0.611026			Q8C1F4	2.49076	1.56344	2.02761	1.50766	-0.119797	-0.13023	-0.256246	-0.72203	0.835732	0.646959	-0.0534016	-0.188341	-0.406937	-0.357585	-0.0227479	-0.249488	-1.06694	-0.729569	-0.984031	-0.965816	-0.949262	-0.359855
Phax	-1.05302	1.38947	0.996989	0.264657	-1.75438	-0.382141	0.378066	0.415605	-2.37567	1.42798	-0.245676	0.116959	-0.815198	0.503762	-0.888197	0.547445	-0.371686	-0.459931	0.870571	0.0754134	0.95154	-0.901372	1.63047	-0.32166			Q9EPN1	-0.468864	0.0559558	-0.124185	-1.34523	-0.342635	-0.345661	-0.567789	-1.3775	-0.0669871	0.487382	-0.22215	-0.565757	-1.69012	0.0690758	-0.0343038	0.340473	0.302882	-1.41251	2.05022	2.32792	1.06431	-0.0552261
Tle1	-0.584513	-0.553849	-0.38974	1.60439	-0.465264	-0.330376	-0.564706	0.46054	-0.192272	-0.835668	-0.495326	1.2655	-0.900962	-0.877587	0.415097	1.20738	-0.983916	-1.0726	1.71304	0.751605	-1.01405	-0.998328	2.22536	0.616247			Q5SQF8	2.11142	2.7639	1.10047	2.16049	-0.39899	-0.0758463	-0.313916	-0.399386	-0.0497526	-0.355679	-0.704847	-0.130394	0.166254	-0.762442	-0.499165	-0.827734	-0.682864	-0.487313	-0.4656	-0.902805	-0.642406	0.0111543
1700109H08Rik	1.37243	-1.23355	-0.686065	-0.648678	3.03201	0.0430162	-0.319879	-0.922847	2.04892	-0.329567	-0.224571	-0.475379	0.955048	-0.927546	-0.627469	0.0526607	-0.931751	-0.295598	0.645535	0.0617322	-0.257287	-0.360964	0.353535	-0.323733			Q6PDY0	2.911	-0.32986	2.53344	0.979342	-0.633509	-0.497725	-0.508746	-0.990639	0.147969	-0.560693	-0.971311	-0.768849	-0.0451852	-0.551308	-0.393978	0.595955	0.0872087	0.0835293	0.692545	0.130828	-0.41364	0.294238
Relt	0.600395	0.997809	-0.638402	-1.31116	1.11518	-0.250745	-0.561041	-1.42826	2.16278	0.776467	0.853312	0.69274	0.917541	-0.580659	0.2587	0.0749303	-1.47261	-1.41857	-0.301647	-0.441219	0.199853	-1.32013	-0.265471	1.3402			Q9D975	0.0415186	-1.27215	-0.89067	-0.343891	-0.0526992	-0.456324	-0.701135	-0.229432	-0.633619	-0.500016	-0.0537194	-0.487909	0.41487	0.418129	0.770801	1.02972	2.37118	1.50207	1.19708	1.72148	-1.17477	-1.56878
Snrpb2	-1.6288	-0.153572	0.739104	0.281132	-1.96111	-0.138908	1.2427	-0.153216	-2.19635	0.788833	0.294216	0.758955	-2.25053	0.769702	0.269363	0.746343	0.262792	0.0819781	0.867739	-0.25422	0.285838	0.165262	0.880843	0.301905			P15066	-0.749225	-1.70848	-1.81765	-1.10582	-0.086441	0.70351	1.47072	-0.764649	0.066814	0.910601	1.04333	0.503368	0.768061	1.7161	1.44708	0.71021	-0.722536	0.684072	0.00813077	-0.429407	-0.595568	-0.13749
Ubc	-0.896641	-0.310125	-1.35629	0.271683	1.21679	-0.493768	-0.449238	0.0119076	2.26052	-0.573722	-1.21553	0.545225	1.68767	0.155396	-1.12275	-0.0119492	-0.237405	-1.03295	1.70516	-0.486119	0.609557	-0.97011	1.08574	-0.39303			Q8CD94	-0.397834	-2.20029	-1.13425	1.02077	2.85363	-0.694065	0.192331	-0.793877	0.42766	1.12915	-0.155871	-0.191565	-0.816018	-1.32703	0.40825	1.10063	0.302427	0.386307	0.332863	-0.678588	0.320269	0.153882
Prpf31	-1.45026	0.233539	0.727761	0.447332	-2.17778	0.272749	0.652759	0.244581	-2.37732	0.906266	0.845827	-0.42494	-2.15726	-0.281923	0.516277	0.228575	0.413503	0.812768	0.603787	0.573872	-0.149631	0.541502	0.655989	0.342035			Q9JLY7	-0.879816	-0.892268	-0.843431	-0.868195	1.17008	1.99524	0.541287	1.16891	1.45967	1.21996	0.710304	1.60995	-0.823876	-0.842006	-0.690878	-0.784116	-0.824301	-0.720018	-0.0829883	0.937972	-0.501796	-0.705197
Sertad1	0.167868	-0.45308	-0.51039	-0.176298	1.00036	-0.571734	-0.329254	0.176366	3.49009	-0.546444	-0.812632	-0.557625	2.2177	-0.504469	-0.418152	0.107999	-0.560863	-0.841794	0.3458	-0.0303125	-0.611332	-0.689499	0.36958	-0.261888			Q810L4	-0.885711	-1.17612	-1.59446	-0.331682	-0.0561817	-0.353661	-0.192167	1.66888	0.113598	-0.111768	0.768643	-0.582312	-0.271358	1.24627	1.75085	1.90932	-1.03607	-1.19975	0.0187611	-0.358901	-0.440923	-0.913582
Carhsp1	-1.57579	0.417751	-0.749312	1.43396	-1.19955	-1.65709	0.517261	-0.243897	-1.47576	1.1586	-1.28776	0.329241	-0.657162	1.2099	-0.290805	-0.469051	1.08684	-0.0725482	0.434687	-0.328783	1.55318	0.673012	1.17313	0.0199404			Q9Z1D7	-1.84301	-1.63621	-1.82215	-1.49806	0.437569	-0.208283	-0.200727	1.06869	0.764432	-0.0310051	-0.33196	0.223258	-0.384839	-0.147163	0.205466	0.782042	1.55374	0.62222	1.01139	2.0129	0.258689	-0.543937
Elk3	-0.558764	0.209261	-0.425382	0.22727	-1.23831	-0.215916	-0.318698	-0.342963	-1.79787	0.223981	-1.03214	1.55482	-1.26184	-0.00843581	-0.522022	2.08917	0.866293	0.363691	-0.503934	2.23126	0.458992	-0.783431	-0.0374543	0.822426			Q8VE96	1.37676	1.48827	-0.198155	1.64193	0.718455	-0.881518	0.874845	1.70493	-0.357918	-1.29839	1.25108	-0.197117	-0.416558	-0.283346	0.79997	-0.787627	-0.669801	0.0968422	-0.456684	-0.413	-1.62117	-0.434709
Herpud2	3.22492	0.395328	-0.0569879	-0.817857	1.54482	-0.988381	-0.879882	-0.0334271	0.58678	-0.275605	-1.13678	-0.314219	1.73535	-0.347406	-1.18316	0.110801	-0.109867	-0.352223	0.24632	0.310802	-0.206415	-0.723958	-0.0893545	-0.639618			Q71B07	2.54921	2.15654	1.95638	0.655008	-0.788998	-0.333086	-0.598084	-0.643683	-0.420125	-0.850352	-0.506863	-0.416607	-0.743068	-0.722289	-0.31663	-0.914535	0.327439	0.354399	0.601095	0.902965	-0.783414	-0.550134
Rdh13	0.266098	-1.62692	-0.610758	-0.072655	-1.39637	0.60463	0.935554	-0.281841	-1.79487	-0.173767	2.51145	-1.11907	0.199217	0.45435	1.57614	-0.321579	0.214413	0.927824	-0.106698	-0.988446	-0.0326997	1.02059	-0.222125	0.0375412			Q61288	2.11651	1.74633	1.53256	1.14171	-0.974522	-0.880736	-0.896888	-0.971439	-0.746543	-0.832919	-0.885629	-0.879565	-0.895665	-0.852582	-0.933035	-0.727819	0.749331	0.169832	0.523837	0.571096	0.53997	1.02841
Nutf2	-1.09555	-1.27645	0.0431468	-0.682321	-1.0982	1.2825	-0.804342	-0.611299	-1.81918	0.523661	1.44952	0.833496	-1.81918	0.857439	1.12602	-0.430239	0.23403	0.00397989	-0.133412	0.698543	1.70498	0.442292	0.0317718	0.538782			P04213	1.82363	1.5079	2.2263	2.85193	-0.506495	-0.517743	-0.304906	-0.0690043	-0.656992	-0.685428	-0.575492	-0.00842893	-0.612291	-0.399802	-0.405529	-0.399756	-0.361714	-0.263768	-0.340129	-0.141454	-0.682509	-0.693876
Arpc5	1.29039	-0.964612	-0.546616	0.517874	-0.0343153	-1.11711	-0.575438	1.50941	-0.972266	-0.10009	-1.31071	0.641509	0.103178	-0.179631	-0.666899	0.898482	-0.685105	-0.467262	0.00713136	2.90999	-0.368637	-1.19951	0.583546	0.726689			Q6PG04	1.96725	0.59513	1.92549	2.20241	-0.531982	-0.567597	-0.59092	-0.947142	-0.692383	-0.897755	-1.00195	-0.934779	-0.47418	-0.875548	-0.463266	-0.699065	0.171354	0.227044	1.13225	0.867429	-0.807445	-0.267888
Pou2f2	0.0608589	0.322383	1.83733	-1.29965	-0.630287	0.670546	1.15597	-1.48295	-1.1551	-0.103898	1.78747	0.0272662	-0.912878	-0.271154	1.12658	-0.0535659	0.995928	0.20282	-1.45724	0.0227204	1.0765	-0.6142	-1.42089	0.11544			Q9QZR5	1.22479	0.0623543	0.66711	-0.407294	-0.434374	-1.69272	-0.96525	1.80226	-0.147971	-0.317167	-0.4259	1.43149	-0.393108	-0.463714	-0.266541	0.396855	-0.90713	-0.138447	1.03709	2.60288	-0.285377	-0.765583
Ubqln4	-0.253095	-0.205538	-0.898739	0.54699	-1.68531	0.100392	-0.552145	0.00564034	-0.802909	0.746481	0.293429	0.386631	-2.36699	-0.0471512	1.00263	0.966609	-0.0943816	-0.451415	-0.237173	2.46766	-0.636099	-0.514277	1.37755	0.85121			Q61508	2.2779	0.759995	1.49156	0.757594	-1.03331	-1.00219	-0.903996	-0.880727	-1.03284	-0.961126	-0.753638	-0.808733	0.314973	0.428785	1.07608	0.893334	0.998652	0.568464	0.691418	0.640816	-0.942766	-0.884008
Rps18	-0.782859	0.967589	0.16272	-0.99383	-1.46905	0.0180154	0.0686957	-0.192342	-1.09078	0.782141	-1.28064	1.05086	-1.09141	0.774813	-0.9153	2.35675	1.307	-0.102481	0.0753252	1.38789	-1.03008	0.0717483	0.590102	-0.664874			Q78IQ7	-1.24214	-0.680576	-1.07481	-1.27988	-0.622244	-0.735399	-0.912912	-0.67477	-0.472417	-0.420354	1.94246	-0.805823	0.68122	1.40337	0.720848	0.652017	-0.121169	0.0283861	-0.407217	-0.742183	1.95468	1.56894
Rpl10	-1.24532	1.34835	0.506909	0.21667	-2.02868	-0.944576	0.0672542	-0.181584	-1.28488	1.36609	-0.327129	1.06104	-1.29401	0.483849	0.628715	1.80705	-0.220397	0.401577	0.0648586	1.14608	-1.54859	-0.146224	-0.00212175	0.125055			Q66T02	0.598832	-0.636311	-0.766955	-0.719932	-0.51432	3.08011	-0.616547	-0.686995	-0.473137	1.76571	-0.582468	-0.621927	-0.367953	-0.374099	-0.390537	-0.351193	-0.0685587	-0.310205	-0.238125	-0.379445	2.35558	0.23162
Rps15a	2.49732	-0.563033	0.0552986	-1.01012	1.15604	-0.71663	-0.363356	-1.4525	0.738646	0.36697	-1.28089	0.916404	1.07188	-0.0949217	-1.42388	1.70597	0.26705	-0.377704	0.248066	0.371584	-0.545121	-1.10154	-0.0874466	-0.378093			Q8BZ20	2.0201	2.28391	2.41007	1.39092	-0.120597	0.439738	-0.444602	-0.0270537	0.157531	0.00873076	-0.0996202	-0.0270117	-0.606658	-0.657033	-0.760753	-0.481277	-0.711426	-0.427624	-0.709884	-0.541263	-0.839074	-0.669517
Ncaph2	-1.94732	1.26289	0.0264525	1.19271	-1.58348	0.648953	0.313602	1.40158	-1.91196	-0.926579	0.341809	0.692231	-1.43613	-0.430306	0.116652	0.123504	-0.48112	-0.283905	1.10271	0.979184	-0.441633	0.235127	-0.0311521	1.03618			A2RT67	2.16542	1.44175	0.510176	1.87455	-1.30612	-1.53224	-0.491033	-0.857451	0.948443	-0.578343	-0.375151	0.431802	0.150323	-0.218323	0.18255	0.0171197	0.980541	0.542925	0.244692	0.0783076	-1.12791	-1.03134
Hipk1	2.6293	-0.341261	-0.889818	0.203113	1.93254	-0.30625	-0.401573	0.160016	1.8358	-0.697834	-0.676616	-0.476946	1.86495	-0.461908	-0.531052	-0.572787	-0.866635	-0.234546	-0.201901	-0.787626	-0.7566	-0.443649	0.154398	-0.133112			O35980	2.1592	1.86193	2.10206	2.12727	-0.730292	-0.704739	-0.642214	-0.606482	-0.58902	-0.485278	-0.563009	-0.710808	-0.310317	-0.518264	-0.0651765	-0.52006	0.468398	0.590021	-0.200265	-0.469779	-0.497779	-0.416679
Gprc5b	2.98301	-0.51111	0.0394481	-0.51111	1.22955	-0.51111	-0.51111	-0.51111	2.12959	-0.51111	-0.51111	-0.307796	1.9343	-0.51111	-0.51111	-0.319491	-0.51111	-0.51111	-0.51111	-0.51111	-0.324112	-0.51111	-0.51111	0.302153			Q8CCT7	-0.45657	-1.05498	-1.03807	-1.32948	0.542941	0.119144	1.12332	1.16176	0.431492	-0.181453	0.627061	1.25493	-0.112981	0.327405	1.87564	2.22924	-0.710938	-1.59526	-0.64223	-0.906912	-0.579085	-0.611304
Man1a2	3.03712	-0.763166	-0.109296	-0.64899	2.11866	-0.0447398	-0.404246	0.23633	0.765143	-0.726571	-0.368454	-0.266957	1.79065	0.0279945	-0.734829	-0.559678	-0.744807	-0.0168697	0.316376	-0.61496	-0.683954	-0.918	-0.131334	-0.555426			Q2TL60	1.84397	1.18749	1.99454	2.74062	-0.527177	0.19706	-0.922169	0.0402913	-0.608937	-0.271564	-0.833302	-1.24442	-0.567586	-0.454719	-0.535451	0.374003	-0.153395	-0.377792	0.0244632	0.219207	-0.350929	-0.867539
Acyp1	2.79306	-0.83953	0.0447259	0.430215	0.900814	0.288215	0.443601	-1.04578	1.69935	-0.487942	-0.455196	-0.677655	1.69992	-0.350347	0.136531	0.0705008	-0.585982	-0.193728	-0.286722	-0.321443	-0.184455	-1.73982	-0.0484388	-1.28989			P10751	-0.797651	-1.36128	-0.620805	1.46043	1.19887	-0.110409	-0.514524	1.73674	-0.753145	-0.467782	0.637311	0.843636	-0.751106	-1.20158	0.995359	0.520501	-0.0611298	0.198803	-0.493697	0.489692	-1.75264	-1.34511
Hdac5	0.495753	-0.354726	0.0643224	1.5477	0.271441	-1.08352	-0.570425	0.879501	2.09309	-1.01316	-0.857303	0.904358	1.81597	-1.79937	-0.0216012	0.521917	-0.780349	-0.882495	-0.0443331	0.669394	-1.26006	-0.802032	-0.00561931	0.211551			P52850	-1.76249	-2.05542	-0.950772	-2.03612	-0.00431404	-0.177316	0.689672	0.520335	0.182996	-0.40422	0.680528	0.377795	0.147888	-0.0780173	1.78637	1.56813	0.851773	-0.218072	0.636057	0.675722	-1.16977	0.198268
Rala	-0.535873	-1.15328	-0.0968597	0.257216	-0.403731	-0.941353	-0.286234	0.716142	-0.700342	0.651434	-0.488135	1.46435	-1.36033	0.154741	-0.54925	1.93419	0.0419932	-0.802324	2.09839	-0.0541332	-0.0315157	-1.41341	1.81588	-0.317565			Q7TNG8	1.36407	2.288	2.53949	1.2366	-0.70655	-0.546491	-0.316974	-0.512211	-0.669111	-0.997924	-1.07257	-1.11613	-0.590162	-0.935136	0.260968	-0.493317	-0.179909	-0.325999	0.231504	0.672897	-0.471444	-0.354163
Vdac3	-1.70569	0.586783	-0.458947	0.0511797	-1.47965	0.226347	0.739321	0.515042	-1.64383	0.465849	0.0110141	0.263527	-2.43201	0.144793	0.260607	-0.139677	0.0550823	0.305204	1.099	2.3175	-0.363902	0.543123	0.604434	0.0349009			Q6A058	0.612928	0.247524	0.90661	2.27651	-0.517255	-0.181977	-0.168732	1.18213	-0.0240086	0.448252	1.17054	1.52449	-1.40996	-1.28223	-1.39716	-0.814465	0.435845	0.0619179	0.632264	0.237839	-1.18605	-1.16062
Vps72	-1.26277	1.58206	-1.56749	1.73195	-1.07893	1.02307	-0.419279	1.3189	0.0346577	-0.0473311	-0.824213	-0.428717	-0.121093	-0.0403577	1.82878	-1.2964	-1.33441	0.240485	-0.269141	0.705489	-0.17344	0.415807	-0.641319	0.623681			Q3UHI0	2.06486	1.87523	1.50308	2.29782	-0.682592	-0.717154	-0.612161	-0.610071	-0.669901	-0.545045	-0.813551	-0.564001	-0.895493	-0.919422	-0.531866	-0.921296	0.439586	0.770408	0.444308	0.176366	-0.564029	-0.245618
Gabpa	-0.0363605	-1.06137	1.76768	-1.58675	-1.07268	1.72165	-0.303069	-0.857118	-1.57578	0.979822	0.0306672	-0.309344	-0.119137	1.55076	0.313582	0.126339	0.710872	1.45903	0.374032	-1.31311	-0.104454	-0.13222	0.233359	-0.796404			Q7TSH8	2.5566	1.94721	2.44069	1.24269	-0.194527	-0.943152	-0.453258	-0.633161	0.00475154	-0.702143	-0.564365	-0.642515	-0.943041	-0.296163	-0.119019	-0.536677	-0.131607	-0.237355	-0.90394	-0.0790586	-0.359346	-0.035436
Dynll1	-1.50156	-0.146795	0.619603	2.15135	0.0559112	-1.26705	0.656486	1.69025	-0.944655	-0.443013	-1.53338	0.354854	-0.086001	0.0386354	-0.418363	-0.158096	-0.895924	-0.280114	0.555226	0.976731	-0.24589	-1.23356	1.8031	0.252254			Q76I79	0.0628071	0.0187131	0.0764912	0.0341726	-0.275633	-0.29717	-0.31094	-0.31499	-0.288348	4.653	-0.334932	-0.314785	-0.310308	-0.290834	-0.318645	-0.329336	-0.137784	-0.164354	-0.218552	-0.215318	-0.238663	-0.199385
Pdcl	0.452264	-1.95384	-0.0453056	0.318273	-0.181183	-0.656155	0.334862	2.37586	1.34358	1.06514	0.0624591	0.0834375	-0.846018	-0.138659	0.459769	-0.842607	-0.689378	-0.454959	-0.570204	-0.883285	-1.02501	1.26753	1.57808	-1.05465			Q9D9M5	2.01374	3.66845	1.63386	-0.220972	-0.312272	-0.446753	-0.146544	-0.417374	-0.349364	-0.153786	-0.315555	-0.401065	-0.472604	-0.31734	-0.392706	-0.315815	-0.298375	-0.36049	-0.526452	-0.338593	-0.632412	-0.387027
Tmem184b	-0.892939	-0.711063	-1.1443	1.46164	-0.656681	-0.892744	-0.47749	0.890141	-1.27882	0.939604	-1.36204	-0.372528	-1.39748	0.69168	-0.571391	1.23588	0.355058	-0.51506	0.00584744	1.765	0.331925	0.58862	1.78704	0.220084			Q80V53	-1.66738	-1.62467	-1.9406	-1.83341	0.243953	-0.116543	0.538075	-0.533463	0.00034709	-0.399227	-0.385673	0.442217	-0.297657	0.453802	0.544109	-0.136824	0.154027	-0.067553	1.25788	1.54752	0.64181	0.731809
Nf2	-0.940826	-0.984995	0.575742	0.645053	-1.56538	-0.321725	0.630199	0.390376	-2.26729	0.021175	0.362949	0.305621	-1.88035	0.675865	0.303025	-0.00628599	-0.236572	-0.923616	1.03631	0.847363	1.419	-0.480309	1.32096	1.07371			P59041	0.668891	0.206547	1.99057	1.3615	-1.24543	-0.967199	0.833565	-0.49611	-1.24807	-1.49259	-0.204994	0.0818779	-0.0673891	0.550358	2.33898	0.205897	-0.839766	-0.148947	0.158325	0.720857	-1.31758	-0.283526
Zmat5	0.230868	1.34304	-0.765433	0.498766	-0.63526	0.280265	-1.37368	-0.677301	0.0873491	0.621347	0.176473	-0.466906	1.496	0.545217	-2.41903	0.801676	1.18269	1.06484	-0.344551	-1.15205	0.825343	-0.859699	0.843175	-1.30314			P83626	0.524664	0.536367	0.785068	0.682071	-0.706337	-0.790265	-0.748791	-0.716829	-0.765411	-0.788892	-0.756256	-0.691565	-0.799044	-0.805636	-0.737046	-0.714579	1.95312	1.52152	2.12019	1.90922	-0.345139	-0.263606
Ewsr1	-0.10648	1.21645	0.414968	0.341425	-0.345223	0.0386054	-1.54381	-0.669023	-0.467765	-0.0116581	-0.278181	-0.130151	-1.25678	0.425669	-0.92242	1.2452	0.103303	-0.481006	-0.669079	1.25478	-0.838207	2.72354	1.28325	-1.32741			Q9D8B1	1.01228	0.248935	2.25549	-0.787613	1.20395	-0.435758	0.555552	2.0888	0.0360648	-0.589834	0.261862	0.406744	-1.05096	-1.06753	0.142645	-0.957103	-0.661142	-0.223599	-0.809552	1.31131	-0.274776	-1.23096
Ap1b1	0.480458	0.516568	-0.516529	-0.313709	2.08286	-0.0858047	-0.603684	-0.175692	2.80946	-0.567533	0.162483	0.273873	2.02582	-0.492567	-1.02064	-0.966916	-1.05996	0.147905	-0.546063	0.0895326	-0.487251	-0.725268	-0.596168	-0.431178			Q9QZN1	1.05594	2.26093	2.16254	2.6881	-0.325767	-0.465708	-0.490103	-0.349011	-0.535115	-0.691497	-0.787339	-0.398974	-0.904604	-0.242503	-0.128957	-0.125367	-0.598594	-0.705401	-0.0414207	-0.542942	-0.524828	-0.465093
Bcl2l13	2.77355	-0.759089	-0.100481	0.199329	-0.0291959	-0.566687	-0.373856	-0.670408	-2.03408	-0.382993	-1.07459	0.45412	-0.200698	1.15313	-0.278631	0.62809	-0.376533	0.0220863	0.145642	1.91448	-1.21021	0.951559	0.0908806	-0.275415			Q9CXU9	0.0148406	0.443004	2.30863	-1.30546	-0.87932	-0.840088	0.400513	-1.72203	-1.07895	0.498918	0.093687	-1.23148	1.17036	2.08972	-0.364419	-0.760556	-0.0183203	0.893749	-0.361807	0.326488	0.565757	0.32328
Dqx1	-1.12214	0.751959	-0.335534	-0.413297	-1.42641	1.25158	0.745739	1.51631	-1.34871	0.358519	0.303007	-1.03221	-1.52734	0.637601	1.60615	-0.360712	-0.0491304	1.36521	-0.268721	-0.822428	0.142458	1.48021	-0.749996	-0.702111			Q80V23	1.78732	2.95209	1.45725	2.01711	-0.494137	-0.166495	-0.33416	-0.119955	-0.485979	-0.326796	-0.367255	-0.461045	-0.635714	-0.783832	-0.484407	0.504151	-0.582381	-0.534507	-0.503802	-0.0690967	-0.677853	-0.498701
Lnpk	-0.482144	-0.699286	1.33977	-0.669148	-0.928602	0.697504	-0.379939	0.857605	-1.46018	0.774728	1.11914	-0.396172	-1.32363	0.780835	-0.964765	0.251079	0.712153	1.32712	-0.439928	-1.64849	0.403684	-0.95975	0.0783833	2.01003			Q5RKS2	-1.66948	-1.62848	-1.79242	-0.48034	0.435005	1.65553	0.96304	-0.0545093	0.176696	-0.371888	-0.0617651	-0.0626009	-0.583091	0.557351	-1.01993	1.78143	-0.234445	1.089	0.312277	-0.209616	0.190144	-0.657195
Prr29	-0.505454	-0.505454	-0.505454	2.88923	-0.505454	-0.505454	-0.505454	1.99153	-0.505454	-0.505454	-0.505454	-0.234653	-0.505454	-0.505454	-0.505454	0.132607	-0.505454	-0.505454	1.30153	-0.216301	-0.505454	-0.505454	2.18718	0.0361553			Q4V9W2	-0.114042	-1.2976	-1.75725	-1.85119	-0.00883667	-0.404906	-0.370549	1.49897	0.490376	1.49615	-0.248317	1.70499	-0.569481	1.6524	-0.519612	0.323981	-0.553279	0.751818	1.14512	-0.310183	-0.442742	-0.430912
Pttg1ip	2.0878	-0.0765506	-0.0352863	-0.280324	2.56348	-0.491502	-0.068052	-0.409919	1.16839	-0.409649	-0.973231	0.276216	1.75055	-1.15485	-0.866946	0.39495	-0.473028	-1.22708	0.461314	-0.245254	-0.387998	-1.0015	0.12975	-0.731277			P0CL69	-1.37145	-2.08143	-1.73743	-1.22764	0.62962	0.433302	-0.212356	-0.671921	0.160505	1.34238	1.27395	1.12003	1.17578	1.22958	-0.138672	1.49651	0.290215	-0.110611	-0.65376	-0.0209555	0.137285	-0.861407
Ube2g2	-0.411077	1.21911	-0.680016	-0.955167	-0.78494	0.559843	1.01028	1.80133	0.368906	-0.497819	-0.343112	1.51628	-0.216179	-0.221006	1.21731	0.0897643	-1.88733	0.0119251	-0.848718	1.0985	-0.957435	0.726894	-1.85819	0.0408432			Q6P5F7	-2.2886	-0.436091	-1.48155	-1.54877	0.449079	1.18265	0.597632	-0.219955	-0.281426	-0.244126	-0.856581	0.361031	-0.159716	0.885726	0.0615879	-0.487486	-0.665276	0.437379	-0.428349	0.605978	1.80259	1.6618
Elk1	-0.50069	-0.500665	-1.17797	0.958307	-0.365196	-0.932247	0.368134	0.463583	1.65514	-0.213179	-1.09929	0.857821	0.160846	-0.648422	-1.01939	-0.11804	-0.676057	-0.967379	-0.0890064	0.845797	-1.04204	1.38863	-0.0825528	2.73386			Q8BX65	-1.00057	-2.05509	-0.310597	-1.05866	-1.65771	-0.690393	0.409469	0.0417259	0.577235	1.88038	0.858244	1.19924	-0.402878	-0.408193	-0.16909	-0.837211	-0.0710508	0.276083	0.652112	2.22306	-0.493931	0.281964
Nav1	-0.505482	-0.505482	-0.365898	-0.20725	-0.316348	-0.180017	-0.23926	-0.505482	-0.170731	-0.505482	-0.505482	1.65947	-0.133488	-0.505482	-0.505482	3.28386	-0.505482	-0.505482	-0.358073	0.815466	-0.505482	-0.505482	-0.505482	2.27806			Q8VCZ8	-1.69749	-2.14144	-1.50561	-1.72352	-0.454197	-0.353201	0.00508625	0.467199	-0.0625375	0.156378	-0.66575	0.690353	1.57742	0.832684	0.306047	0.374255	0.0347454	0.375656	1.17176	1.36544	-0.465864	-0.081177
Tnpo1	0.618398	-1.27957	1.35267	-0.467469	1.06752	0.592148	0.620085	-0.290566	-1.31638	1.15517	-0.00485953	0.233848	-1.9295	1.06869	0.113413	-0.00594264	0.589156	0.620837	0.0237967	-2.45043	-0.715331	-0.867101	0.921534	0.349882			P07759	3.22955	2.54134	1.31264	0.827916	-0.407643	-0.405227	-0.293495	-0.507917	-0.32132	-0.439603	-0.526678	-0.58539	-0.49057	-0.294283	-0.380396	-0.554868	-0.508729	-0.45824	-0.319873	-0.383034	-0.467001	-0.0156933
Rnmt	-1.12889	-0.313147	0.663639	-0.161204	-1.67947	0.0213438	0.723769	0.230271	-2.6266	0.263743	-0.1809	0.317663	-1.39032	0.501314	-0.334459	0.848344	1.35713	0.619113	0.954568	-1.18808	0.417016	-0.292599	1.11498	1.26277			P03893	0.0359243	-0.514683	0.0479142	0.617387	-0.515489	0.152576	0.738099	0.304474	0.158176	-0.494355	-0.562005	-0.251364	-0.487019	0.702273	-0.226484	0.998335	-0.48654	-0.0559663	-0.0535107	-0.796287	-0.54864	-1.24236
Srp14	0.0609245	0.0609894	-0.39341	0.476966	-1.69461	-0.884478	-0.0475558	0.131847	-0.420172	-0.394337	-1.64018	1.00705	-1.36384	-0.134177	0.0909715	1.48468	-0.814583	0.0112379	1.03479	1.99759	-1.41232	0.444089	1.2901	1.10843			Q9QZF2	-0.967691	-1.34287	-1.43874	-1.5992	0.0376856	0.346326	0.176269	-0.0658533	-0.026987	-0.538008	-0.0528432	-0.815003	0.146706	-0.413965	0.354629	-0.303461	1.19421	1.12291	2.08584	2.46481	-0.620693	0.29676
Cdk9	-0.426499	-1.10391	0.226119	0.588766	-0.436427	1.80003	-1.47365	-1.15739	-0.149713	0.153691	-0.994211	-0.101041	2.17384	-0.0736457	-1.2062	1.15468	-0.802209	1.13071	-0.374467	0.693896	-1.10596	1.09799	0.762554	-0.376937			Q8CCI5	2.18926	-0.123655	-0.918701	2.96424	0.445927	-1.20605	0.154565	-0.164308	-0.211761	-0.44442	0.366666	-0.897339	-0.99736	-0.136134	0.305602	-0.747792	0.357997	0.797487	-0.30369	-0.351661	0.158666	0.87486
Tor2a	-1.99951	0.196074	0.76852	-1.62947	-0.317587	-0.701667	1.79334	-0.463477	-0.42317	-0.336794	0.75404	0.339081	-0.774682	0.0527842	-0.233051	0.149151	-0.0878583	-0.439497	1.20736	-0.12815	-0.257098	0.0715365	2.85268	-0.392546			O08696	-0.958132	-1.77417	-1.92017	-1.37818	-0.162772	0.187345	-0.120397	0.413143	-1.03352	-1.15318	0.154146	0.646601	-0.150446	-0.587987	0.0169183	0.853209	0.831805	0.155527	1.958	1.17726	0.474973	0.134493
Fpgs	-1.78509	0.433573	-0.482831	1.0283	-1.253	0.841482	-0.26489	0.429736	-1.04319	-0.406135	-0.480707	-0.353445	-0.89013	-0.214561	1.07392	-1.07125	-0.798266	0.69327	-0.222832	1.82239	0.06535	2.22883	-0.506536	1.15603			P63139	0.69667	1.19944	1.76191	0.687237	-0.619101	-0.202258	-0.0759561	-1.00914	-0.486308	-0.329644	-0.527606	-0.691952	3.57647	-0.233837	-0.552551	-0.716177	-0.516406	-0.325118	-0.221456	-0.418837	-0.157796	0.193631
Mrtfb	2.41508	0.0522923	-0.219486	-0.0157135	1.98041	-0.37507	-0.743669	0.107968	2.07856	-1.40051	-0.477556	-0.797848	1.2971	-0.441763	-0.285853	-0.221732	-0.463112	-0.0552531	-0.0383755	-0.534	-0.579229	-1.17503	0.690624	-0.797834			P62715	-0.301157	2.18865	-1.40929	0.450787	1.44346	-0.470664	0.0988494	2.24866	0.590758	-0.398055	0.88457	0.0936458	-0.740715	-0.313837	-0.743932	0.598512	-0.408271	-0.232726	-1.49397	-1.63886	-0.0759399	0.447581
Cbx5	-1.76562	-0.431553	0.862781	0.607868	-1.99585	0.16495	0.821374	0.722746	-2.24982	-0.35086	0.745254	0.651288	-2.11779	0.246411	0.657268	0.554875	0.186091	0.178021	0.75201	-0.118745	0.113558	0.266697	0.560728	0.938312			Q8VDR5	-2.00717	-1.71338	-1.17936	-1.79118	-0.00371188	-0.00791231	0.341834	-0.516689	-0.275049	0.613197	-0.371809	-0.101218	0.609605	2.06327	1.56994	0.997279	-0.594381	-0.267156	0.570892	0.110045	-0.154298	0.872752
Apobec3	1.08383	-0.145838	0.825724	0.176529	-1.02277	-0.922037	0.352773	0.163687	-2.29497	1.91707	0.183664	-0.377059	-1.63511	1.57812	-0.801864	0.295761	0.843281	1.02824	-0.182058	-0.790032	0.673844	0.284546	-0.225634	-1.00971			O35744	3.92053	1.98861	0.928928	0.402675	-0.375105	-0.37658	-0.384795	-0.369735	-0.272803	-0.369286	-0.364952	-0.243796	-0.381682	-0.379295	-0.335031	-0.346873	-0.393972	-0.399393	-0.367257	-0.382701	-0.378987	-0.385785
Sardh	0.962449	-0.671705	0.329641	-0.671705	-0.128983	-0.671705	-0.0987594	-0.671705	-0.191419	-0.230806	0.312513	1.32512	-0.671705	-0.671705	0.215107	3.51045	-0.671705	-0.671705	-0.671705	0.275915	-0.671705	-0.671705	-0.439485	1.54702			Q8VC52	-0.245669	-1.28699	-1.42876	-0.911385	0.383181	1.15997	0.897725	1.18033	0.686329	1.24521	1.62011	2.23469	-0.759004	-0.741354	-0.601042	-0.874175	-0.327086	0.455899	0.323562	-0.0304177	-0.70818	-0.427023
Vav2	-1.34035	-0.173345	0.526238	-1.13415	-1.12133	1.42277	-0.44852	-0.152027	-1.02725	0.871483	1.80828	-0.830201	-1.13602	0.550756	1.06879	0.552714	1.14631	-0.327094	-1.48937	-0.0737234	0.907353	1.29251	-1.05958	0.165746			Q8BQ48	2.43109	2.53965	1.25225	1.59025	0.024522	0.670388	-0.425023	-0.17055	-0.576728	-0.00419182	-0.0622672	-0.535344	-0.413066	-0.593447	-0.419183	-0.438067	-0.729699	-0.683623	-0.328416	-0.0572668	-1.11907	-0.69722
Tex15	-1.23625	-0.79667	2.42694	-0.622389	-1.13892	0.940969	0.784394	0.0681656	-1.15012	0.503183	1.76419	-0.838374	-1.14054	0.931653	0.672103	-0.936257	0.426729	-0.251814	-0.098439	-0.896378	0.92282	0.671727	-0.486667	-0.520069			A2A5Z6	1.38585	2.61898	1.28925	2.6844	-0.492108	-0.464051	-0.360754	-0.341834	-0.422923	-0.957196	-0.513664	-0.714488	-0.507458	-0.652285	-0.616348	-0.649611	-0.0399595	-0.0251317	-0.783675	-0.410201	-0.212585	-0.0814246
Ppp2cb	-1.7272	2.61096	0.576239	0.979153	-0.820818	0.629845	0.104217	0.92301	-1.08705	-0.387505	1.32469	-1.2561	0.434395	-0.351638	0.647837	0.107181	-1.67954	0.658047	-0.968898	0.0828296	-0.473658	0.0674232	-0.0208214	-0.372595			Q69ZP3	3.14603	1.72718	-0.218411	-1.28474	0.349367	-0.856836	0.450523	-0.0614624	-0.974225	-0.319567	0.960532	-0.833895	-0.530464	-0.637551	0.74107	0.198724	0.296231	1.00828	-0.0625158	-0.707908	-0.280552	-0.313276
Dmap1	-0.65671	0.947468	-0.307507	-1.13837	-1.14441	-0.152183	0.80948	-1.02816	0.20916	-0.0460191	-0.293925	0.495089	-1.6451	2.37174	-1.0744	1.03861	1.64905	-0.746994	0.211667	0.446267	0.703202	-1.39853	0.516817	0.233773			Q6NV72	2.38755	0.742859	0.324198	1.88188	-0.893913	-0.589381	-0.0693328	-0.497326	-1.46039	-0.878362	-0.975903	0.278411	-0.908668	-1.01682	-0.398153	-0.649575	1.68904	-0.775458	0.991417	0.166085	-0.325943	-0.105027
Mcu	-0.91042	1.06649	-0.542951	-0.462729	-1.0082	1.42893	-0.575069	-0.189391	-0.78708	1.35275	-0.278859	-0.694941	-1.26702	1.19676	-0.333555	-1.01864	1.02753	1.22719	-0.268214	-1.19577	1.20211	1.9635	-0.237507	-0.694922			Q6P2L7	-1.57017	-1.73998	-1.55678	-1.73648	-0.319179	0.634808	0.298812	0.231362	0.273475	0.689385	1.47628	0.0907986	0.176973	2.144	1.06806	1.34938	0.161902	-0.0283154	0.116046	-0.278901	-0.217324	0.0861998
Bcr	-0.0544796	1.20103	-0.502409	-0.127163	1.43182	0.807055	-0.433183	-0.718964	0.355878	-0.00723362	-0.140031	-0.935582	2.48863	1.01903	-1.0742	0.169195	-1.08646	-0.135655	0.217642	-2.03347	-1.4381	0.897864	0.352519	-0.253727			Q8C0J6	-1.68754	-0.525344	-1.50072	-0.473348	0.819263	0.791665	-0.246568	1.1542	0.428094	1.23601	-1.02929	0.089248	1.0537	1.00527	0.295228	1.74473	1.15608	-0.0133297	0.24289	-0.408918	-1.7128	-0.426886
Fxyd5	2.22447	-0.565325	-1.18293	0.139232	1.31611	-1.10367	-0.950761	0.757011	2.24457	-0.404911	-1.27423	-0.132002	1.22176	-0.4549	-1.02682	-0.0279386	-0.646003	-0.819373	0.68796	0.30884	-0.207481	-0.61756	0.449877	0.0640809			Q99P58	-0.54649	2.70275	0.808178	0.661692	0.171749	-0.240591	0.310422	0.0756719	0.00289179	-1.04506	-0.448314	0.0455538	-0.975231	1.88154	0.881445	1.02421	-1.52105	-0.985312	0.281975	-1.50889	-0.531435	-0.199895
Tfcp2	0.768706	0.0455738	-0.452718	-0.500896	0.552249	-1.41543	-1.10975	-0.399503	1.15526	0.719106	-0.630632	-0.272464	-0.504362	-1.27475	-0.778419	-0.696229	0.388577	0.99946	-0.198585	0.392163	-0.885462	3.04179	-0.186092	1.2424			Q9JJB9	-0.575016	2.23656	-1.84455	-1.26093	-0.691197	-0.305005	0.314717	-0.2573	0.963392	-0.0225706	-0.316807	0.268896	-0.581754	-1.37289	-0.0388251	0.505846	-0.738588	0.612327	0.423584	2.27479	-0.557548	1.17852
Pou6f1	2.45149	-0.187733	-0.649872	-0.161573	1.95057	-0.319205	-0.567981	-0.330331	2.72338	0.0547341	-0.740135	-0.740135	1.18429	-0.33653	-0.540288	-0.645889	-0.44159	-0.121581	-0.168195	-0.526585	-0.372239	-0.54832	-0.426144	-0.540135			Q8BFT6	0.617356	-1.81073	0.312894	-2.768	-0.544888	-0.151188	-1.07527	-0.94624	0.764769	1.90416	0.317733	-0.359887	0.376916	-0.679541	0.230459	0.224857	1.25294	0.609344	0.513708	1.19481	0.254954	0.0193172
Ubp1	2.5632	-0.655177	-0.798498	-0.918698	1.43436	0.179626	-0.41763	-0.96557	1.71838	-0.469512	0.111508	-0.107957	1.98372	-0.343137	0.277992	-0.43698	-0.551429	0.292938	-1.06593	-0.971885	-0.875859	0.146274	-0.582864	0.453124			P62746	0.465943	0.844831	0.859114	-0.445234	0.139358	-0.0467658	-1.81696	-1.53405	-1.03749	-0.542031	-1.96189	1.09801	2.12901	0.462974	-1.2734	0.644951	0.688249	0.0189796	-0.360179	0.291876	0.797173	0.225145
Ick	-0.412332	-0.549168	-0.504844	1.95225	-0.15063	1.73915	0.991371	-0.91037	0.921007	0.1216	0.0387532	0.144439	0.33151	-1.39839	2.14718	-1.53195	-0.427608	0.484704	-1.29778	0.148117	-0.552069	0.212347	-0.97279	-0.524505			Q9DD16	-1.08842	-1.28376	-1.22992	-1.80714	-0.243931	-0.234373	0.380418	0.126906	-1.60427	0.617859	-0.117608	2.01877	0.75961	1.30176	1.35001	0.257045	-0.59095	0.702464	0.865793	-0.538218	-0.846667	-0.312252
Sdhb	-2.0503	0.218284	0.358197	0.746319	-1.87759	0.0759338	0.664131	0.0188214	-1.96335	0.414783	-0.0447492	0.180297	-2.17159	1.05815	0.678158	0.232411	0.410869	-0.689812	1.10344	0.644166	-0.00654124	0.642248	0.864165	0.493568			Q8BFX1	0.0693392	-1.59355	-2.02729	-1.69093	-0.384945	-0.335972	0.290376	0.131002	-0.213499	-0.795626	-0.182029	-0.118381	0.691136	0.830337	1.83633	1.23612	0.00594901	-0.0747372	1.12128	1.50007	-0.979747	-0.577338
Snap47	-1.22367	1.21651	0.732694	0.7883	0.339074	-0.638645	-0.369352	0.486783	-1.27107	0.961041	-0.94904	1.04938	-1.25545	-1.37452	-0.491283	2.15761	0.265023	-1.21141	1.72523	0.214621	-0.0260504	-0.583985	-0.18052	-0.361276			Q64707	2.2299	1.77881	2.28813	2.2598	-0.495967	-0.925199	-0.541378	-0.245331	-0.503209	-0.153019	-0.48361	-0.168185	-0.432017	-0.541721	-0.166474	0.0461334	-0.446515	-0.478739	-0.504045	-0.458307	-0.539253	-0.676228
Kdsr	1.50507	0.0359376	-1.2719	0.692649	1.61868	-0.761346	-0.527896	2.12228	0.914576	-0.516363	-1.58462	0.297521	1.73401	-0.477795	0.295043	0.258217	-1.20061	-0.0391574	-0.313019	-0.160553	-0.945598	-0.449588	-0.884793	-0.340753			P56383	0.088855	-0.90231	-0.532564	1.46456	-1.59215	0.314877	-0.346642	1.62891	-1.11744	0.0935872	-1.45914	-1.07775	-0.738897	1.15011	-0.286571	-0.06807	-0.213089	0.401866	0.442265	-0.654102	0.238616	2.38548
Vps4b	2.99551	-1.66283	-0.889455	1.2729	0.202156	0.545385	-0.00722854	0.120468	-0.661564	-0.191699	-0.574067	-0.23875	-0.00278497	1.01214	-0.205277	-0.226801	-0.439555	-0.303799	0.549203	-1.56664	0.0461744	-0.576439	1.589	-0.786039			P0C0A3	0.621808	-0.750993	3.00292	0.29088	-1.03473	-0.70577	1.03033	-0.071279	-0.454318	-0.613702	1.73648	-1.40817	0.057058	0.541411	0.299933	-1.2511	-0.00992417	0.775652	-0.853047	-0.528807	-0.131404	0.644845
Rps25	-1.03906	0.255832	0.854183	-0.213875	-1.77771	-0.215732	0.589569	-0.860169	-2.15962	0.535402	-0.759336	0.69159	-1.73338	0.735272	-0.102947	1.83903	0.536733	-0.043527	1.03315	1.17412	0.475638	-0.597049	0.720754	0.0611334			Q6GQS1	2.4753	3.18067	1.39292	1.19141	-0.403067	-0.413546	-0.404278	-0.419302	-0.409849	-0.402793	-0.429915	-0.413817	-0.402586	-0.406125	-0.405562	-0.412659	-0.422939	-0.420413	-0.417395	-0.396744	-0.426272	-0.408324
Taz	3.18499	0.119872	-0.603045	-0.0682049	1.94546	-0.618135	-0.736686	0.522207	0.957609	-0.774108	-0.980803	-0.0546107	1.48424	0.00840398	-0.958833	-0.553786	-0.53597	-0.738593	-0.132441	-0.195724	-0.625632	-0.259555	-0.474748	0.088092			Q6DFV3	0.359297	-0.295402	-1.24555	0.910997	0.542727	-0.549551	-1.23579	0.647306	0.224307	-0.337318	0.287646	-2.16304	1.54557	-0.104704	1.20714	1.51407	2.08384	-0.706035	-0.647512	-0.0919404	-0.00178477	-1.05959
Aldh3a2	0.249019	-0.653599	-0.5633	-0.551007	1.13711	-1.58189	-0.921128	1.39877	2.27363	-0.335904	-0.536663	0.121287	1.77901	-0.297335	-1.35044	-0.602312	-0.478349	-0.0909482	-0.436792	0.634661	-0.520524	-0.845317	0.874191	1.29783			Q8VCV1	0.767441	-0.597962	0.719082	-0.771037	-0.547826	-0.758586	-0.448518	-0.976257	-0.529477	-1.05271	-0.489911	-0.817142	0.0436471	0.685707	2.76172	0.74832	0.917463	1.72063	0.672527	0.732427	0.145035	-1.32545
Tmem115	0.165663	0.564872	-0.327357	1.98923	-0.800531	-1.65892	0.107224	0.437033	-1.05675	1.23711	-1.00823	-0.426311	2.29141	-0.927801	1.65127	-0.698533	-0.180019	-0.0776512	-0.175977	-0.805557	0.680877	-0.782228	-0.0326814	-0.16614			P15806	-0.308697	-1.45064	-1.60512	-1.10627	-0.786805	0.145906	-0.741964	-0.261307	-0.374705	-0.607548	-0.418999	-0.461182	1.43417	-0.345503	-0.00612955	1.5575	-0.555736	-0.765509	1.39796	0.150119	0.670451	1.06778
Hyal2	-1.72091	0.631403	0.582821	0.748822	-1.59469	-0.540051	0.826732	0.698814	-1.84806	0.827773	0.908827	-1.123	-1.59889	-0.0713125	1.04999	-0.481358	0.110431	0.287619	0.126675	1.24871	1.58158	-0.258585	0.211763	-0.60509			Q924S7	3.45282	1.23474	1.04652	-0.138491	0.207336	-0.0300171	-1.0652	-0.723993	-0.711759	-0.508211	-1.20632	-0.534089	-0.434003	0.045807	0.534613	-0.546912	1.43572	0.097545	-0.297751	0.166571	-0.123272	-0.484397
Ifrd2	-2.1601	0.845774	0.703734	-0.182293	-1.6261	0.938199	0.862077	-0.0453231	-1.61758	0.492602	1.1166	-0.800689	-1.1126	0.978324	-0.976642	-0.891235	1.28036	1.23144	0.542869	0.239754	0.440357	-0.529593	0.371112	-0.101055			Q9D2G5	1.04184	0.294251	-0.456403	-0.274653	0.580556	0.142946	-0.169325	1.04484	-0.186916	-0.217733	0.838556	0.820408	0.775601	1.16445	0.956252	1.87097	-2.17536	-1.73417	-0.967262	-1.07681	-1.27494	-0.647836
Tusc2	0.624998	-0.497351	0.548971	0.549566	-0.773505	-0.0896641	1.11982	-1.67169	0.975887	-1.50525	0.509296	-0.776705	1.34894	0.684562	-0.63963	-0.115691	-0.0992331	-0.488083	-1.26192	1.79086	0.791471	0.517428	-2.03244	0.489368			Q5SXI5	-2.04469	-1.42901	-1.66982	-1.25654	-0.237613	-0.184534	-0.24963	0.138023	-0.224939	-0.0650517	0.425547	-0.938049	-0.51557	0.776002	1.96166	0.273668	0.923761	-0.129017	1.46215	1.01314	0.563467	-0.132103
Nprl2	2.99081	-0.547299	0.168954	0.224929	1.72452	-2.33117	-0.126022	0.429198	-1.20976	0.324338	-0.0364372	-0.671221	0.217948	0.376649	-0.334171	-0.168589	0.835807	-0.597792	-0.29735	0.213764	-0.237943	-0.44311	0.504231	-1.01029			E9PV82	0.540981	-1.69781	2.97023	0.962216	0.762333	-0.105836	-0.966246	0.00124236	0.15399	1.4332	0.109952	0.930102	-0.0741679	-0.358416	-0.496786	0.443233	-0.377625	-0.993891	-0.340813	0.0143912	-0.122215	-0.966296
Rassf1	1.13038	-1.16988	-0.78853	0.1782	2.36942	-1.32345	-0.671881	0.0578826	1.53735	-0.992195	-0.537432	-0.451046	2.21102	-0.487197	-0.476442	0.0856336	-0.797045	-0.0804768	0.943291	-0.327761	-0.476734	-0.486444	0.736661	-0.183333			Q61168	3.31807	1.45992	-0.445423	0.2881	-0.389592	-0.894123	0.763145	0.26603	-0.348348	-0.367876	0.29121	-0.629493	0.032509	0.460218	0.95918	-0.869748	-0.861639	-1.18162	-0.700795	-1.21887	-0.381408	-0.641729
Slc3a2	-1.85047	0.824175	-0.990728	0.500541	-1.69379	0.700367	-0.436973	0.540717	-0.824373	-0.0709124	-0.225648	0.195328	-0.943274	0.364446	1.02952	-0.417665	-1.06404	0.806157	-0.476212	1.56954	-0.408199	1.77229	-0.547426	1.64663			Q9WVF9	-0.123245	-0.413387	-0.168264	-0.738111	0.512161	0.199257	0.864851	0.941983	-0.65371	-0.244213	-0.182925	0.228946	0.865431	2.00582	2.64519	1.27149	-0.917998	-0.932924	-0.987597	-1.04386	-1.0017	-0.887229
Nxf1	0.9382	-0.522193	-0.185048	-0.388095	2.23244	-0.173274	-0.0961513	-0.0559867	2.37752	-0.570944	-0.870074	-0.511789	2.54845	-0.65882	-0.0921175	-0.597413	-0.372708	-0.567042	-0.371957	-0.103474	-0.164309	-1.23847	-0.37629	-0.180453			Q64253	0.885613	1.20734	0.584928	-0.290293	-0.529356	-0.354347	0.0198927	-0.367083	-0.377231	0.153896	-0.41604	-0.656959	-1.27732	-0.649594	-0.307733	-1.13447	0.995144	2.345	1.86699	1.62108	-1.1282	-0.63863
Stx5a	1.66454	-0.577495	-0.468533	-0.543861	2.6527	-0.714693	-0.389343	-0.450902	2.49407	-0.431074	-0.683837	-0.175983	1.55036	-0.303307	-0.562231	0.187735	-0.158783	-0.492445	-0.0549412	-0.754744	-0.244328	-0.634907	-0.527815	-0.380167			Q9QZX7	2.1404	2.23954	1.91707	2.30378	-0.516261	-0.248071	-0.367245	-0.341847	-0.464299	-0.212276	-0.350355	0.0532438	-0.782072	-0.469067	-0.616813	-0.174268	-0.492357	-0.676069	-0.708657	-0.414855	-0.440149	-0.476489
Tnfrsf13b	-0.527792	-0.668331	-0.470067	-0.0075087	-0.640117	-0.553505	-0.378394	0.0658916	-0.730693	-0.3925	-0.592394	2.4881	-0.66	-0.393354	-0.501864	2.37063	-0.469093	-0.560533	0.0111145	1.78578	-0.557303	-0.451528	0.0279481	1.80552			Q8BGE4	-0.291702	-0.725888	-1.11408	-1.50499	0.83598	0.403525	1.48759	1.41254	0.146807	0.659438	0.83526	1.97134	0.499007	0.166229	1.19629	0.092973	-1.48569	-1.4989	-1.03422	-0.530061	-0.778687	-0.557713
2610507B11Rik	-0.888047	0.151511	-1.10635	2.52393	-1.00802	0.597618	-1.47993	0.288869	-0.454033	-0.810111	0.469077	-0.259986	0.763398	-0.467983	0.440317	-0.324412	-0.936012	-0.22685	0.852777	1.6083	-0.823982	-0.550323	-0.211365	1.8516			O08692	4.14039	1.35191	1.02137	0.647278	-0.347112	-0.378748	-0.359856	-0.337816	-0.360204	-0.372704	-0.340489	-0.345807	-0.361052	-0.356197	-0.356201	-0.341854	-0.349199	-0.363778	-0.381349	-0.381604	-0.343818	-0.365158
AI597479	-0.276363	0.991575	0.350216	-0.204626	-2.05559	0.2856	0.36374	-1.07615	-2.07459	1.22032	0.701977	0.215902	-1.95022	1.08041	0.72938	0.701253	-0.314517	0.640784	-0.731108	0.336593	-0.912585	1.16612	0.699218	0.112655			Q8BSE0	0.0948247	2.52579	-0.361215	-1.79747	0.0911158	0.487367	0.352238	-0.747725	0.905589	-0.45528	-0.379384	-1.42406	-0.559934	0.717277	-0.282909	-0.477774	1.76857	0.200304	-0.0432926	-0.0986247	1.51454	-1.51664
Tmem86a	-0.411044	-0.888908	0.488569	-0.821015	0.0580829	2.59344	-1.31728	0.0704681	1.04827	-0.775364	-1.45911	-0.376104	1.4233	-0.358535	-0.766566	0.612631	-1.16034	0.0854461	-0.0960207	1.00282	0.183803	-0.829101	0.122153	1.5704			Q9JJW6	2.7998	0.478864	2.28852	2.48747	-0.347164	-0.445966	-0.458162	-0.285045	-0.324881	-0.322058	-0.422119	-0.342208	-0.666146	-0.406168	-0.446908	-0.375033	-0.294559	-0.350067	-0.126767	-0.394667	-0.566419	-0.575081
Ifi35	-0.506166	0.743726	-1.33997	-0.245445	-0.513984	0.182287	-0.972736	-0.808229	-0.704816	1.7026	-1.53846	-0.0077484	0.466293	2.22105	-1.15119	0.589787	1.66	-0.489547	-0.888329	0.647922	1.19712	0.218005	-0.404781	-0.0573847			P57722	1.15398	1.62069	3.22807	1.03561	-0.758663	-0.633298	-0.533717	-0.663039	-0.715111	-0.171711	-0.388439	-0.924764	-0.601743	-0.262242	-0.586215	-1.10628	-0.030113	0.342952	0.900813	0.593916	-0.450852	0.0782414
Rdm1	1.66836	-0.234569	-0.168376	0.184685	-1.79728	-0.679094	1.62507	0.405412	-0.602935	0.152078	0.714959	0.0337034	-0.975486	0.348629	0.312805	0.901716	0.578318	-1.31453	1.35328	-0.639956	-1.53389	-1.45628	1.3715	-0.248114			Q8BYN5	-0.529186	-0.471441	-0.519024	-0.56084	-0.317551	-0.330375	-0.377657	-0.430148	-0.352028	-0.368002	-0.559085	-0.461876	-0.668431	-0.590254	-0.510498	-0.556139	-0.299064	-0.25364	-0.293806	-0.174527	2.35019	2.16774
Nedd8	-1.71373	1.18819	-0.67031	1.72456	-1.85412	0.555237	0.560651	1.18152	-1.62387	-0.191905	0.0622183	-0.0869125	-2.03275	-0.0344665	0.357434	-0.257951	-0.512678	-0.172143	0.741752	0.893424	0.0879031	0.508806	0.543823	0.745324			P20693	-0.0528223	-0.371251	-0.334237	-0.367549	0.416274	-0.319264	-0.398493	-0.307659	-0.182663	-0.359916	-0.395606	-0.230906	4.47884	0.633267	-0.32894	0.575977	-0.292853	-0.334317	-0.42803	-0.338007	-0.121702	-0.318722
Gosr1	0.613825	2.47635	-1.475	1.00298	-0.63828	1.1998	0.521428	1.07601	-1.29404	-0.368109	-1.0158	0.461138	1.13939	-0.932095	-0.249322	-0.337742	-1.87307	0.478894	0.373119	-0.0275512	-0.320566	-0.76734	-0.201761	0.15774			Q8R1P4	1.78043	-2.88188	1.13691	-1.9155	0.524526	0.627821	0.261343	-0.224008	-0.0908578	0.287659	-0.792304	-0.216933	-0.680014	0.690635	-1.05865	-0.191885	0.22908	1.47807	-0.407418	0.381044	0.207301	0.51264
Mrpl52	-0.959057	0.0285434	1.31075	-0.647684	-1.75524	0.761024	0.81427	-0.164064	-1.49626	1.35508	-0.693122	-0.393483	-2.28377	0.722555	0.28518	0.948731	1.34376	1.22236	0.367117	-0.188242	0.129521	0.136186	-0.0342587	-0.809895			Q8BGF9	2.18678	1.73322	1.36831	2.84537	-0.68852	-0.930685	-0.522346	0.332788	-0.63288	-0.297836	-0.153617	-0.318429	-0.205689	-0.687479	-0.186964	0.0447327	-0.387285	-0.658915	-0.352673	-0.422006	-0.850324	-0.751352
Kansl3	0.523719	-0.817625	-0.798466	-0.591734	2.86013	-0.521184	-0.524955	-0.923056	1.62511	-0.554741	-0.246704	0.18878	2.28683	-0.585295	-0.971596	0.573384	-0.715829	-0.0231859	0.0447995	0.644957	-0.180158	-0.413566	-0.637959	-0.24165			Q920G8	-0.351415	-0.957983	2.83489	-0.450177	0.331707	-0.445382	0.708656	1.50066	-0.747705	-0.530874	-0.871014	-0.20161	-0.898392	-0.908697	1.99933	-0.0367145	-0.312306	-0.650193	-0.0819808	0.165008	-0.0258869	-1.33793
Faf1	-1.4244	0.472551	-0.177214	-1.18582	-1.37596	0.449111	0.808924	-1.04892	-1.90133	1.45481	-0.95775	0.622407	-1.62781	1.07124	-0.198062	0.77786	1.41718	0.465005	0.00217042	0.79638	0.84488	0.633146	0.0954511	-0.0138378			Q9JM96	-0.244842	-1.40542	0.797932	-0.146274	1.04464	0.310932	-0.313128	-0.202594	1.81304	0.985011	-0.126182	0.567881	-1.065	-1.20778	-1.44086	-1.27568	-0.881546	0.350255	0.0735224	0.452888	-0.212989	2.51285
Tsacc	1.02294	-0.204115	-1.13044	0.496593	0.606425	-0.0286447	-0.857574	-1.4312	0.732654	-0.437999	3.74208	-0.0984004	0.171864	0.249837	-0.0994016	0.138968	-0.104849	-0.744185	-0.795958	-0.719641	-0.511815	0.486212	-0.384968	-0.0983849			Q9JI57	-1.04687	-1.0005	-0.957964	-1.00379	-0.772139	-0.747217	-0.401235	-0.163359	-0.417025	-0.801961	-0.402519	-0.557391	-0.4544	-0.303576	0.148228	0.185967	-0.376095	0.0243933	0.496682	0.962985	2.23708	1.49461
Mettl16	-1.152	0.921801	0.997983	-0.279981	-1.55931	0.550202	1.12669	-0.483672	-1.27525	1.13091	0.53982	-1.01613	-1.33173	1.08985	0.945215	-0.909973	0.564041	1.12536	-0.785856	-0.655736	1.32733	0.83558	-0.689037	-1.01611			Q5RJH2	2.392	2.14132	2.06025	0.984446	-0.676721	-0.690833	-0.0898976	-0.284867	-0.245031	-0.0274889	-0.00814943	0.597176	-0.772768	-1.0626	-0.574139	0.145927	-0.172657	-0.312178	0.00368311	0.346067	-1.07375	-1.14136
Pigyl	-0.445663	-0.393008	0.0961378	0.064791	-1.92338	-0.370121	0.318002	0.788096	-0.478496	-0.436016	-0.414535	-0.16179	-0.395659	0.729634	0.521404	1.12503	-0.00525016	-0.955509	0.846117	3.51456	-0.868861	-0.445506	-0.205274	-0.50471			Q80WC9	1.56138	1.87727	2.57139	1.57951	0.298271	-0.106668	-0.197183	0.249034	-0.204261	0.21729	0.146956	-0.0475118	-0.580366	-0.340589	-0.406432	-0.0443778	-1.08648	-1.34054	-1.64216	-0.629662	-0.596511	-0.342568
Rbm25	1.93294	-2.35424	0.361311	-1.48214	1.06836	0.256815	-0.294571	-0.322711	0.808205	0.18001	0.448342	-0.294771	1.53436	-0.0907363	-0.605198	0.131373	0.547718	0.524265	-0.177129	-2.0591	-0.0234948	0.28248	-0.986222	0.614126			Q3V080	-1.3939	-1.93162	0.129553	0.265249	0.124259	0.441328	-0.539381	2.59553	-0.10283	-1.1637	0.0520412	0.583877	-0.150907	-0.114748	-0.358176	1.66369	0.0894098	0.155211	-0.285121	1.48216	-1.34977	-0.880504
Psen2	2.4186	0.614997	-1.03796	-0.834097	2.0666	0.504998	-0.12885	0.00816866	1.56654	-0.940694	-0.45769	-0.754717	1.83444	-0.585157	-0.26288	-0.417087	-0.568876	-0.329555	-0.835089	-0.60411	-0.228982	-0.229863	-0.883651	0.0849103			Q80YS6	0.518473	0.4289	0.760367	0.443312	-0.782364	-0.755983	-0.715135	-0.949844	-0.563203	-0.502078	-0.585766	-0.58159	-0.809349	-0.665696	-0.672505	-0.631101	1.90666	2.02598	1.76952	2.06662	-0.569825	-0.359637
Plcd1	-0.73214	-0.73214	1.10812	-0.017255	-0.73214	-0.73214	1.5014	2.30604	-0.73214	-0.73214	1.3233	-0.361457	-0.73214	-0.545126	0.00866774	0.31594	-0.73214	-0.73214	1.74132	-0.73214	-0.561672	-0.73214	1.59571	-0.361453			Q61646	3.57121	2.42549	-0.296478	-0.375419	0.182039	0.137972	-0.212411	-0.64885	0.17013	-0.0465205	0.368195	-0.171358	-0.105048	0.030298	-0.773864	0.106946	-0.679503	-0.518812	-0.708018	-0.294148	-0.0711241	-0.760505
Fads1	-1.81391	0.0573825	0.319433	1.16721	-1.81604	-0.134363	-0.0651216	0.50981	-1.74307	-0.431137	0.177784	-0.160852	-1.2575	-0.617303	0.26655	0.398702	0.0420059	-0.534462	0.430601	1.91617	0.0944027	0.32437	0.797239	2.07209			Q9ESN2	2.04315	1.13006	1.17289	1.64246	0.195826	-0.728533	1.44803	-0.0464486	-0.103823	-1.25278	0.292705	-0.0745843	-0.769997	-0.360115	0.800087	-0.0328456	-0.967573	-0.595509	-0.710906	-0.215583	-1.35872	0.655495
Lmbr1	-0.0491757	-0.891534	0.0128199	0.491717	0.362752	-0.710846	0.798311	2.06316	-0.669642	-0.109637	1.64997	-0.0964596	-2.15511	-0.424083	-0.0980061	-0.538248	-0.106421	-0.0327742	-1.50098	1.50848	0.685063	-1.49697	0.717807	0.589789			Q3TAE8	-1.68533	-0.0494744	0.290579	-1.51167	0.301347	-0.975066	-0.220126	-1.43487	-0.810256	-0.228814	-1.16506	-0.130876	-0.668927	-0.116243	0.94639	0.479553	-0.151376	0.549326	1.50762	-0.0731229	1.39023	1.93052
Tnfrsf22	0.243121	-0.175518	-1.87483	1.71729	1.8994	-0.713521	-1.14906	0.620929	0.831341	-1.29891	-1.08899	0.986462	0.722461	0.335126	0.528982	-0.963312	-0.164706	-0.762184	0.795105	-0.678441	-0.178476	1.25517	-0.964432	0.0770061			Q3TNA1	-1.38976	-1.42085	-1.27044	-1.55417	0.0260935	-0.603802	-0.477299	-0.854423	0.0972059	1.02703	-0.591323	-0.0895667	-0.0853345	-0.0317767	0.439115	0.227776	1.96908	2.32106	0.809099	1.30435	-0.450847	0.0509539
Cars	-1.71938	1.28167	1.01615	-0.632393	-1.84398	0.0108081	0.476457	-0.637595	-1.83302	1.0649	0.236517	0.460135	-2.04212	0.644342	0.173092	-0.108539	1.07037	0.872517	0.230388	0.289968	0.307732	1.10794	-0.00232421	-0.423634			Q8R0F8	-1.38816	-1.70328	-1.65002	-1.40278	0.823518	0.282313	-0.12708	0.0669614	-0.566471	0.028474	0.695944	2.53073	-0.129511	-0.520135	1.03617	1.73919	-0.101426	-0.273267	0.587823	0.390908	-0.441762	-0.126111
Apip	-1.4214	0.316569	0.383277	-0.169642	-1.57391	-0.136588	0.645959	0.193859	-1.68384	0.434944	-0.994629	0.881197	-1.80226	0.720422	-0.105072	2.22669	0.132409	0.841873	-0.0726713	1.73034	0.0312039	-0.533452	0.304597	-0.349886			Q3TBN1	-1.96676	-2.03037	-2.04497	-2.01895	0.63544	0.261492	-0.0935579	-0.175408	0.591483	0.72382	-0.0888973	0.496742	0.0820181	0.787606	1.0185	-0.192722	0.215984	0.319901	1.31914	-0.226089	0.488105	0.773998
Pdhx	-0.468223	-0.351223	2.34603	-1.13709	-0.827698	0.852385	1.43461	-0.425086	-1.71463	-0.128891	0.222993	0.652905	-2.47085	0.302727	-0.111664	-0.0153517	-0.029303	1.16374	-0.251936	0.911189	0.347052	-0.234112	0.232331	-0.29991			Q8R1Q9	1.75824	1.95261	3.0082	1.41597	-0.586642	-0.171642	-0.387119	-0.0765573	-0.425587	-0.30098	-0.278801	0.394654	-0.554949	-0.338586	-0.232217	-0.173832	-0.805973	-0.791263	-0.564962	-0.546924	-0.201806	-0.963714
Vac14	-1.59489	0.406875	0.0989704	1.57139	-1.14255	0.209388	-0.295491	-0.923363	-1.30682	0.486877	-0.412018	0.137874	-1.94015	-0.0801621	0.510973	1.33283	0.493541	0.128851	-0.88092	1.87466	-0.174165	0.580311	-0.599728	1.51771			Q8C729	0.264748	0.120176	-0.119579	2.98978	0.391734	-1.17532	-0.0853341	-1.27073	0.191245	-0.969066	-1.10654	-0.0977613	1.45018	0.398108	0.643317	-0.703669	1.1678	0.494371	0.39307	-0.560591	-1.10325	-1.02684
Mcoln2	-0.12301	0.774683	-0.580636	-0.550586	-0.722555	3.08352	-0.601042	-0.521218	0.0346398	-0.778488	-1.02068	-0.776928	-0.434316	-0.282818	1.90218	-0.331482	0.43477	0.989682	-0.788325	-1.02068	0.997065	0.84958	-0.000177775	-0.533167			Q91YE2	-0.758501	-1.74645	-1.94607	2.42709	-0.164338	-0.452299	-1.12489	0.880741	-0.196901	-0.873397	-0.567149	-0.0487899	0.310958	-0.121001	-0.474926	0.129367	1.74751	0.147359	1.02409	-0.0901425	0.594992	-0.207208
Akt1s1	-0.924641	0.228641	0.866372	0.326948	-0.00879486	-1.84725	-0.876831	-0.307233	-0.220295	0.393048	0.653256	-1.09567	1.76867	0.807013	-1.84725	0.277786	-0.725338	-0.297594	-0.0561575	0.560276	2.30034	1.03607	-0.667291	-0.344078			Q1H9T6	-0.590741	0.301267	0.92596	-0.562493	-0.778776	-0.451279	-0.890406	0.126467	0.581073	-0.812756	-0.244867	3.54957	0.155908	1.3181	0.408091	-0.043325	-0.669982	0.245677	-0.936556	-0.634337	-0.104739	-0.846151
Tbrg1	-1.25587	0.481764	-0.0279977	-0.151927	-1.9716	0.677542	0.914528	0.172905	-2.06863	1.04421	0.254696	-0.262643	-1.46017	0.293375	1.98984	-0.301263	0.417041	0.554923	0.302567	0.981848	1.03382	-0.697091	0.115855	-1.03773			Q8BPK2	-1.43935	-1.8098	-1.60184	-1.52339	0.586413	0.207314	0.767281	0.206502	0.228432	0.514213	0.678116	0.49008	1.32895	2.11564	1.02341	1.30117	-0.782765	-0.757802	-0.379676	-0.414618	-0.268302	-0.112542
Adssl1	-0.367225	-0.152691	-0.480789	1.22591	-0.796277	-0.796277	-0.796277	-0.796277	-0.796277	-0.10172	-0.0210481	2.34937	-0.796277	0.261735	-0.796277	1.18019	-0.796277	-0.796277	-0.129929	-0.0498747	-0.153341	-0.125843	1.03283	2.69892			Q8BGY4	3.28298	1.03374	0.228265	2.22727	-0.628946	-0.28017	-0.0951103	-0.697432	-0.106246	-0.332161	-0.762391	-0.161784	0.850001	-0.43205	0.527625	0.111323	-0.629232	-0.782655	-0.727858	-0.091758	-0.687391	-0.432091
Brf1	2.24742	-0.998574	-0.697511	-0.596042	1.80826	-0.98834	-0.442084	0.497345	2.62343	-0.602711	0.0741053	-0.0170027	1.24037	-0.625582	-0.172514	-0.328554	-0.255341	-0.762779	-0.129605	-0.401753	-0.537659	-0.675701	-0.628223	0.369045			Q66JZ4	0.603577	2.35228	0.898871	-0.203157	-0.316154	-0.605988	-0.143823	1.84537	0.967241	0.733334	0.272803	0.418511	-0.370064	-0.643443	0.0832767	-0.591522	-1.49923	-1.74324	-1.06253	-0.485482	0.160497	-1.61355
Odc1	-1.66333	1.23875	-0.294017	0.709665	-1.48067	1.18656	-0.365098	1.34571	-1.43039	0.0754823	-0.571333	-0.777977	-1.50643	-0.247753	0.00312023	-0.791236	1.28792	1.15961	0.60128	-0.155827	0.424096	0.855679	1.25741	-0.861208			Q5SWK7	1.19222	0.947881	-0.499721	0.456865	-1.33981	-1.77006	-0.201346	-1.24192	-1.14434	-0.857283	-0.203842	-0.711318	-0.369857	0.0724953	1.45764	0.015756	1.55042	1.08248	1.62183	1.16197	-0.63458	-0.775696
Thg1l	-1.34646	-0.182842	0.353366	0.204495	-1.73504	0.0667495	-0.704363	2.28001	-0.902298	-0.986435	0.174177	0.599458	-1.54823	0.781682	-1.61253	0.75185	0.272791	0.351915	0.933062	-0.241378	1.26845	-0.110029	1.04808	0.283519			P15247	-0.255529	0.00442065	-0.535192	0.513494	0.634822	-0.924795	-0.847657	-0.386046	0.484094	-0.457732	0.586147	0.824231	-0.392316	-0.383587	-0.417571	-0.531395	-1.16614	-0.574158	0.151209	-0.950569	0.348013	-1.05131
Adam19	-0.0712941	-0.819364	-0.986463	0.904498	0.287892	-0.828008	-0.94462	1.1248	-0.14565	-0.821317	-0.928267	1.50214	0.34575	-0.801903	-0.935498	0.970064	-0.739082	-0.797573	0.552981	1.918	-0.804399	-0.748587	0.670807	2.0951			Q8C341	0.824751	-1.69751	0.364287	1.71704	-0.570901	-0.196975	-0.196545	1.48811	-1.2914	1.80501	0.112341	0.566817	-1.69908	0.0311149	-0.354724	0.830669	-0.321934	-0.857923	0.320593	1.28147	-0.912668	-1.13866
Pabpc4	-1.74302	0.338983	1.65939	-0.435149	-1.81934	-0.285618	1.39301	-0.628431	-1.8817	0.623268	0.427921	0.493793	-1.91974	0.418789	-0.0143201	1.35879	0.415861	0.365887	0.0611085	0.596267	0.431579	-0.314167	0.398996	0.0578408			Q9QZI8	-0.731617	-1.61926	-0.95398	-1.56979	0.823877	-1.02397	-0.273752	-0.278963	0.185488	0.0514177	0.95398	-1.21407	0.746484	-1.39475	0.426971	-1.35126	1.39672	0.812578	1.15935	0.670935	1.12636	0.0706486
Zfp296	-1.44936	0.431957	1.08216	1.27109	-1.68452	-0.878146	0.129363	-0.506928	-1.68452	0.980263	1.28977	-0.726683	-1.2237	-0.331443	-0.15313	-0.420682	0.603171	1.0804	-0.771467	0.770077	0.606016	0.887712	-0.681999	1.3806			Q8BGX0	0.277672	-0.0344862	0.129635	-0.38407	-1.41412	0.438016	-1.41735	-1.41782	0.619078	0.53235	-1.41808	-1.41436	-1.41784	0.855067	0.640207	0.658193	1.10697	-1.41388	1.52489	1.02942	0.860728	0.643764
Sugp1	2.33004	1.0585	-0.365779	0.633461	0.19518	-0.0309629	0.13314	1.27843	2.13858	0.174786	-0.390127	-0.920335	-0.0825183	-0.63098	-1.2677	-0.692304	1.12635	-0.646213	-0.818773	-1.26278	-0.693339	-0.219554	0.218487	-1.26559			Q64092	0.181929	-0.910759	0.881761	1.62227	-1.00507	0.396773	-0.900135	-1.13367	-1.4161	0.216118	2.38732	0.0183176	-0.898617	-0.699578	-0.742256	-0.420188	0.847176	0.0708372	0.400721	0.334699	1.41154	0.92944
[truncated: 9,545 more rows]
[truncated: 2 more columns]
