# Supplementary material for: Characterization of proteogenomic signatures of differentiation of CD4+ T cell subsets
Source: DNA Res. 2022 Dec 29;30(1):dsac054. doi: 10.1093/dnares/dsac054 (PMC9886070; doi:10.1093/dnares/dsac054)
Supplement: dsac054_suppl_Supplementary_Table_S4 [file dsac054_suppl_supplementary_table_s4.xlsx]

## Sheet: Sheet1
Comparison of RNA and protein expression in Th cell subsets compared to Naïve CD4 T cells related to Fig. 2f.
Type	Gene	Log2(Naive)	Log2(Th1)	Th1/Naïve				Type	Gene	Log2(Naive)	Log2(Th2)	Th2/Naïve				Type	Gene	Log2(Naive)	Log2(Th17)	Th17/Naïve				Type	Gene	Log2(Naive)	Log2(Treg)	Treg/Naïve
Immune	Ccl19	23.2162	-3.32193	down				Immune	Ccl19	23.2162	12.8535	down				Immune	Ccl19	23.2162	-3.32193	down				Immune	Ccl19	23.2162	12.248	down
Immune	Ifng	19.0596	26.0882	up				Immune	Ighg1	24.24	16.1624	down				Immune	Il17f	19.9332	28.6272	up				Immune	C3	26.9772	19.7286	down
Immune	C3	26.9772	20.3632	down				Immune	Tnfsf8	16.2344	23.0837	up				Immune	C8b	20.6736	13.4828	down				Immune	C8b	20.6736	13.6706	down
Immune	C8b	20.6736	14.0886	down				Immune	C3	26.9772	20.5392	down				Immune	Lag3	19.9928	26.2739	up				Immune	Irf4	23.8019	29.58	up
Immune	Lag3	19.9928	26.2524	up				Immune	C8b	20.6736	14.6904	down				Immune	C3	26.9772	20.93	down				Immune	Lyn	20.0954	14.5019	down
Immune	Tnfsf11	17.3336	23.4486	up				Immune	Tfrc	24.6865	30.6403	up				Immune	Irf4	23.8019	29.7914	up				Immune	Tnfsf11	17.3336	22.8627	up
Immune	Tnfsf4	13.8944	19.9906	up				Immune	Lyn	20.0954	14.3094	down				Immune	Il1rn	15.551	21.5183	up				Immune	Lag3	19.9928	25.3152	up
Immune	Tnfsf8	16.2344	22.2033	up				Immune	Tnfsf11	17.3336	23.0912	up				Immune	Il21	16.0404	21.5277	up				Immune	Tfrc	24.6865	29.8682	up
Immune	Tfrc	24.6865	30.2942	up				Immune	Lag3	19.9928	25.6431	up				Immune	Timp1	18.4298	23.8689	up				Immune	Fga	23.0277	17.8852	down
Immune	Irf4	23.8019	29.2689	up				Immune	Irf4	23.8019	29.4064	up				Immune	Lif	17.8206	23.0679	up				Immune	Ighg1	24.24	19.208	down
Immune	Tbx21	21.3869	26.554	up				Immune	Cd86	19.0927	13.5734	down				Immune	Ctla4	20.6784	25.9047	up				Immune	Fgb	23.5644	18.7172	down
Immune	Fga	23.0277	18.1286	down				Immune	Rnf19b	15.5741	21.0244	up				Immune	Tfrc	24.6865	29.8739	up				Immune	Fut7	18.7742	23.2951	up
Immune	Lyn	20.0954	15.367	down				Immune	Tnfsf4	13.8944	19.2947	up				Immune	Rnf19b	15.5741	20.7214	up				Immune	Il4i1	24.2007	19.7178	down
Immune	Cd55	23.3579	18.635	down				Immune	Cd55	23.3579	18.0932	down				Immune	Ighm	23.5002	18.7175	down				Immune	Ighm	23.5002	19.0636	down
Immune	Ighm	23.5002	18.879	down				Immune	Fga	23.0277	17.8791	down				Immune	Cd55	23.3579	18.74	down				Immune	Il1rn	15.551	19.9411	up
Immune	Nfkbid	19.6153	24.2297	up				Immune	Fgb	23.5644	18.4695	down				Immune	Slamf6	20.3911	15.778	down				Immune	Lta	21.202	25.5519	up
Immune	Fgb	23.5644	19.0142	down				Immune	Il12rb1	21.2516	25.8826	up				Immune	Il12rb1	21.2516	25.6021	up				Immune	Anxa1	24.4095	20.1635	down
Immune	Il4i1	24.2007	19.755	down				Immune	Nfkbid	19.6153	24.0593	up				Immune	Il4i1	24.2007	19.9284	down				Immune	Nfkbid	19.6153	23.8186	up
Immune	Il12rb1	21.2516	25.6862	up				Immune	Pdcd1lg2	17.1834	21.5197	up				Immune	Anxa1	24.4095	20.1815	down				Immune	Tnfrsf13b	18.8889	23.0081	up
Immune	Ighg1	24.24	19.8515	down				Immune	Txk	24.314	20.0517	down				Immune	Ighg1	24.24	20.0267	down				Immune	Rnf19b	15.5741	19.5956	up
Immune	Cd70	17.2803	21.6349	up				Immune	Slamf7	19.218	23.3676	up				Immune	Socs1	12.9891	17.1978	up				Immune	Pdcd1	21.8204	25.6719	up
Immune	Rsad2	15.363	19.4205	up				Immune	Il4i1	24.2007	20.1195	down				Immune	Nfkbid	19.6153	23.8068	up				Immune	Pf4	20.5499	16.7644	down
Immune	Anxa1	24.4095	20.3748	down				Immune	Cd83	16.4753	20.5418	up				Immune	Il1r1	16.0008	20.0209	up				Immune	Cd40	17.2264	20.8422	up
Immune	Pf4	20.5499	16.5303	down				Immune	Batf	19.4157	23.4444	up				Immune	Syk	21.7985	18.0218	down				Immune	Slamf6	20.3911	16.9344	down
Immune	Slamf7	19.218	23.147	up				Immune	Il2	20.4873	24.4348	up				Immune	Batf	19.4157	23.1743	up				Immune	Cd247	28.4027	24.9658	down
Immune	Syk	21.7985	17.9239	down				Immune	Il18r1	21.8792	17.9366	down				Immune	Fga	23.0277	19.2804	down				Immune	Cd55	23.3579	19.9557	down
Immune	Rnf19b	15.5741	19.4372	up				Immune	Pf4	20.5499	16.6149	down				Immune	Fgb	23.5644	19.8376	down				Immune	Ptger4	15.4942	18.8773	up
Immune	Sla2	21.2423	17.5486	down				Immune	Sla2	21.2423	17.5449	down				Immune	Eomes	20.9461	17.2199	down				Immune	Il12rb1	21.2516	24.612	up
Immune	Il2	20.4873	24.0505	up				Immune	Ndfip1	20.1095	23.8068	up				Immune	Lax1	21.2515	17.5937	down				Immune	Syk	21.7985	18.5003	down
Immune	Prkd2	28.1356	24.5968	down				Immune	Ighm	23.5002	19.8834	down				Immune	Slamf7	19.218	22.7529	up				Immune	Il7r	23.4959	20.2474	down
Immune	Timp1	18.4298	21.9572	up				Immune	Sema4a	23.4373	19.9467	down				Immune	Rorc	20.1762	23.6443	up				Immune	Tnfsf8	16.2344	19.4591	up
Immune	Tnf	18.3325	21.8401	up				Immune	Syk	21.7985	18.3668	down				Immune	Sema4a	23.4373	20.0034	down				Immune	Eomes	20.9461	17.7347	down
Immune	Foxp3	25.0732	21.6691	down				Immune	Socs1	12.9891	16.4168	up				Immune	Il17a	18.8276	22.2428	up				Immune	Tgfb1	23.4819	26.6899	up
Immune	Ptger4	15.4942	18.8938	up				Immune	Fcer2	17.0429	20.4002	up				Immune	Prkd2	28.1356	24.7448	down				Immune	Tbx21	21.3869	24.5608	up
Immune	Pdcd1	21.8204	25.2075	up				Immune	Foxp3	25.0732	21.7376	down				Immune	Trat1	22.6294	19.2491	down				Immune	Sla2	21.2423	18.1001	down
Immune	Txk	24.314	20.9633	down				Immune	Lax1	21.2515	17.9776	down				Immune	Lyn	20.0954	16.7364	down				Immune	Nsd2	23.6621	26.7807	up
Immune	Il7r	23.4959	20.2103	down				Immune	Ptger4	15.4942	18.7499	up				Immune	Sla2	21.2423	17.8873	down				Immune	Prkd2	28.1356	25.0249	down
Immune	Lax1	21.2515	18.024	down				Immune	Il7r	23.4959	20.3023	down				Immune	Tnfsf8	16.2344	19.5726	up				Immune	Txk	24.314	21.2374	down
Immune	Nfkb2	26.7886	29.9771	up				Immune	Nsd2	23.6621	26.8483	up				Immune	Nsd2	23.6621	26.8847	up				Immune	Gpr183	24.0353	20.9619	down
Immune	Clu	21.112	17.9335	down				Immune	Lif	17.8206	20.9729	up				Immune	Pdcd1	21.8204	25.0236	up				Immune	Prkcq	28.3714	25.3079	down
Immune	Batf	19.4157	22.5522	up				Immune	Prkd2	28.1356	25.0168	down				Immune	Il18r1	21.8792	18.7107	down				Immune	Cd70	17.2803	14.2319	down
Immune	Lif	17.8206	20.9033	up				Immune	Tbx21	21.3869	24.462	up				Immune	Foxp3	25.0732	21.9065	down				Immune	C4b	25.0971	22.0817	down
Immune	Nsd2	23.6621	26.6973	up				Immune	Anxa1	24.4095	21.3612	down				Immune	C4b	25.0971	21.9403	down				Immune	Hpx	20.7938	17.8858	down
Immune	Lta	21.202	24.223	up				Immune	Sit1	25.1779	22.1405	down				Immune	Pf4	20.5499	17.4064	down				Immune	Clu	21.112	18.2851	down
Immune	Cd247	28.4027	25.5785	down				Immune	Cd247	28.4027	25.3709	down				Immune	Lta	21.202	24.3385	up				Immune	Cd83	16.4753	19.2492	up
Immune	Il6st	24.1891	21.3795	down				Immune	Eomes	20.9461	17.9389	down				Immune	Pag1	24.9517	21.9393	down				Immune	Il6st	24.1891	21.4933	down
Immune	Ctla4	20.6784	23.4804	up				Immune	Clu	21.112	18.1068	down				Immune	Tec	20.4446	23.4472	up				Immune	Icam1	23.9249	26.5857	up
Immune	Cd83	16.4753	19.2615	up				Immune	Pdcd1	21.8204	24.7475	up				Immune	Clu	21.112	18.1861	down				Immune	Cd3e	28.2772	25.6845	down
Immune	Ndfip1	20.1095	22.8612	up				Immune	Hpx	20.7938	17.9356	down				Immune	Lgals9	28.7333	25.8308	down				Immune	Pag1	24.9517	22.363	down
Immune	Il16	30.5995	27.8689	down				Immune	Pag1	24.9517	22.0943	down				Immune	Ptger4	15.4942	18.3287	up				Immune	Lif	17.8206	20.3742	up
Immune	Sit1	25.1779	22.5524	down				Immune	Il6st	24.1891	21.3346	down				Immune	Tnf	18.3325	21.1655	up				Immune	Lax1	21.2515	18.714	down
Immune	Sema4a	23.4373	20.8883	down				Immune	Il16	30.5995	27.7641	down				Immune	Skap1	26.9563	24.1502	down				Immune	Nfkb2	26.7886	29.3234	up
Immune	Pag1	24.9517	22.4086	down				Immune	Samsn1	22.7029	25.5369	up				Immune	Fut7	18.7742	21.5674	up				Immune	Cd3g	28.0114	25.4872	down
Immune	Cd86	19.0927	16.555	down				Immune	Edn1	16.4748	19.2909	up				Immune	Il7r	23.4959	20.7901	down				Immune	Cd86	19.0927	16.5936	down
Immune	Cd3e	28.2772	25.761	down				Immune	Jak2	23.0585	25.784	up				Immune	Txk	24.314	21.6209	down				Immune	Traf6	23.9943	26.493	up
Immune	Parp3	28.457	25.9507	down				Immune	Cd3e	28.2772	25.6141	down				Immune	Nfkb2	26.7886	29.4077	up				Immune	Samsn1	22.7029	25.1911	up
Immune	Cd3g	28.0114	25.5132	down				Immune	Ctla4	20.6784	23.3374	up				Immune	Slamf1	23.5325	26.058	up				Immune	Sema4a	23.4373	20.9848	down
Immune	Icam1	23.9249	26.4084	up				Immune	Nfkb2	26.7886	29.4325	up				Immune	Cd3g	28.0114	25.4864	down				Immune	Lgals9	28.7333	26.2852	down
Immune	Cd40lg	21.6108	24.0645	up				Immune	Cd3g	28.0114	25.4378	down				Immune	C5	17.9276	15.4046	down				Immune	Ccl5	19.8316	17.4453	down
Immune	Socs1	12.9891	15.4401	up				Immune	Alcam	22.6528	25.2166	up				Immune	Ndfip1	20.1095	22.5958	up				Immune	Cd3d	27.5166	25.1458	down
Immune	Alcam	22.6528	25.0716	up				Immune	Rsad2	15.363	17.9124	up				Immune	Tnfsf11	17.3336	19.8175	up				Immune	Socs1	12.9891	15.3455	up
Immune	Samsn1	22.7029	25.0806	up				Immune	C4b	25.0971	22.5741	down				Immune	Prkcq	28.3714	25.8889	down				Immune	Cd27	25.0102	22.6728	down
Immune	Prkcq	28.3714	26.0227	down				Immune	Slamf1	23.5325	26.0464	up				Immune	Icam1	23.9249	26.3875	up				Immune	Il4	16.7541	14.4202	down
Immune	Slamf1	23.5325	25.8784	up				Immune	Tnf	18.3325	20.8283	up				Immune	Tap2	29.318	26.8678	down				Immune	Thnsl2	20.8389	18.5394	down
Immune	Hpx	20.7938	18.452	down				Immune	Prkcq	28.3714	26.0004	down				Immune	Il6st	24.1891	21.7684	down				Immune	Tnfrsf1b	19.7455	22.012	up
Immune	Lef1	26.3368	24.0036	down				Immune	Parp3	28.457	26.1219	down				Immune	Cd70	17.2803	14.8677	down				Immune	Il16	30.5995	28.3357	down
Immune	C4b	25.0971	22.8163	down				Immune	Sh2d1a	25.4009	23.1002	down				Immune	Vegfa	14.3775	16.7842	up				Immune	Ctla4	20.6784	22.8639	up
Immune	Cd3d	27.5166	25.3078	down				Immune	Tgfb1	23.4819	25.7502	up				Immune	Gata3	22.6989	20.3008	down				Immune	Lime1	23.4706	21.2935	down
Immune	Bcl2	25.1509	22.9588	down				Immune	Iglc2	17.0612	14.8268	down				Immune	Cd247	28.4027	26.0752	down				Immune	Tgfbr2	24.6997	22.5258	down
Immune	Vegfa	14.3775	16.5686	up				Immune	Skap1	26.9563	24.7254	down				Immune	Cd3e	28.2772	25.9594	down				Immune	Alcam	22.6528	24.7981	up
Immune	Hfe	20.9824	18.797	down				Immune	Cd27	25.0102	22.783	down				Immune	Il16	30.5995	28.2875	down				Immune	Skap1	26.9563	24.8214	down
Immune	Tgfb1	23.4819	25.6671	up				Immune	Pik3cd	28.6229	26.4326	down				Immune	Tgfb1	23.4819	25.7733	up				Immune	Parp3	28.457	26.3597	down
Immune	Lime1	23.4706	21.2905	down				Immune	C5	17.9276	15.8044	down				Immune	Prkcb	26.4211	24.1996	down				Immune	Il17f	19.9332	22.0021	up
Immune	Pik3cd	28.6229	26.4937	down				Immune	Dennd1b	24.3172	22.222	down				Immune	Malt1	25.3221	27.539	up				Immune	Ndfip1	20.1095	22.1784	up
Immune	Iglc2	17.0612	14.9334	down				Immune	Cd40lg	21.6108	23.6987	up				Immune	Parp3	28.457	26.2505	down				Immune	Tnf	18.3325	20.378	up
Immune	Gata3	22.6989	20.6169	down				Immune	Adcy7	24.2	22.1366	down				Immune	Sit1	25.1779	22.9826	down				Immune	Rc3h2	18.7156	20.7567	up
Immune	Skap1	26.9563	24.8977	down				Immune	Gata3	22.6989	24.7515	up				Immune	Adcy7	24.2	22.0079	down				Immune	Foxp3	25.0732	27.0822	up
Immune	Adcy7	24.2	22.1663	down				Immune	Tgfbr2	24.6997	22.6473	down				Immune	Dennd1b	24.3172	22.1295	down				Immune	Prkcb	26.4211	24.4606	down
Immune	C5	17.9276	15.9142	down				Immune	Bcl2	25.1509	23.0986	down				Immune	Il4	16.7541	14.5754	down				Immune	Themis	28.2087	26.2968	down
Immune	Pycard	27.015	25.0256	down				Immune	Hspd1	30.3248	32.376	up				Immune	Tnfrsf13b	18.8889	21.0628	up				Immune	Trat1	22.6294	20.7303	down
Immune	Nampt	27.2132	29.1832	up				Immune	Cd3d	27.5166	25.4747	down				Immune	Cd3d	27.5166	25.3719	down				Immune	Pycard	27.015	25.1747	down
Immune	Pik3cg	24.5347	22.5797	down				Immune	Lgals9	28.7333	26.7289	down				Immune	Tgfbr2	24.6997	22.5684	down				Immune	Cd84	25.5843	23.7481	down
Immune	Hspd1	30.3248	32.2687	up				Immune	Thnsl2	20.8389	18.8641	down				Immune	Cd40lg	21.6108	23.6937	up				Immune	Entpd7	16.7568	18.5768	up
Immune	Dennd1b	24.3172	22.3879	down				Immune	Pycard	27.015	25.0942	down				Immune	Ccl5	19.8316	17.756	down				Immune	Rorc	20.1762	21.9688	up
Immune	Runx1	27.3085	25.4231	down				Immune	Bcl11b	27.3786	25.4735	down				Immune	Irf1	21.4769	19.4123	down				Immune	Fgf2	20.0073	21.764	up
Immune	Tgfbr2	24.6997	22.8522	down				Immune	Themis	28.2087	26.3206	down				Immune	Samsn1	22.7029	24.764	up				Immune	Lef1	26.3368	24.6028	down
Immune	Il21	16.0404	17.8314	up				Immune	Myo1g	30.0718	28.1968	down				Immune	Traf6	23.9943	26.05	up				Immune	Dennd1b	24.3172	22.612	down
Immune	Fgf2	20.0073	18.2262	down				Immune	Ctss	25.8437	23.9926	down				Immune	Pycard	27.015	24.9601	down				Immune	Eif2ak4	22.6143	24.2796	up
Immune	Cd226	22.7773	24.5529	up				Immune	Cd274	20.4351	22.2611	up				Immune	Tap1	28.6384	26.6597	down				Immune	Slamf1	23.5325	25.1387	up
Immune	Hras	20.8232	22.5948	up				Immune	Vegfa	14.3775	16.1847	up				Immune	Il2	20.4873	22.4659	up				Immune	Was	27.7344	26.1355	down
Immune	Thnsl2	20.8389	19.0734	down				Immune	Lime1	23.4706	21.6825	down				Immune	Thnsl2	20.8389	18.924	down				Immune	C5	17.9276	16.3531	down
Immune	Camk4	25.2415	23.5088	down				Immune	Otud7b	22.0027	23.7572	up				Immune	Was	27.7344	25.8244	down				Immune	Rif1	25.9406	27.5056	up
Immune	Rif1	25.9406	27.6659	up				Immune	Entpd7	16.7568	18.4997	up				Immune	Cd27	25.0102	23.1018	down				Immune	Bcl2	25.1509	23.5911	down
Immune	Hmgb1	31.7659	30.0569	down				Immune	Hras	20.8232	22.5556	up				Immune	Bcl3	21.064	22.9685	up				Immune	Hspd1	30.3248	31.8842	up
Immune	Prkcb	26.4211	24.73	down				Immune	Rif1	25.9406	27.6663	up				Immune	Lef1	26.3368	24.4351	down				Immune	Ccr6	22.1251	23.682	up
Immune	Cd27	25.0102	23.3239	down				Immune	Camk4	25.2415	23.5453	down				Immune	Cmtm7	19.4245	17.5659	down				Immune	Kmt5b	23.7746	22.2316	down
Immune	Ebi3	18.3131	19.9254	up				Immune	Ccl5	19.8316	18.1878	down				Immune	Tox	21.8725	20.0622	down				Immune	Tap2	29.318	27.7895	down
Immune	Kmt5b	23.7746	22.2009	down				Immune	Ebi3	18.3131	19.9231	up				Immune	Hras	20.8232	22.632	up				Immune	Hras	20.8232	22.2985	up
Immune	Eif2ak4	22.6143	24.183	up				Immune	Klhl6	24.2179	22.6402	down				Immune	Rc3h2	18.7156	20.4722	up				Immune	Il21	16.0404	17.4836	up
Immune	Entpd7	16.7568	18.3058	up				Immune	Runx1	27.3085	25.7389	down				Immune	Ctss	25.8437	24.097	down				Immune	Vegfa	14.3775	15.7912	up
Immune	Cd274	20.4351	21.9625	up				Immune	Ccr6	22.1251	20.5715	down				Immune	Pik3cd	28.6229	26.9063	down				Immune	Cd226	22.7773	24.176	up
Immune	Bcl11b	27.3786	25.8694	down				Immune	Ung	21.5601	23.1119	up				Immune	Entpd7	16.7568	18.4616	up				Immune	Nampt	27.2132	28.6034	up
Immune	Jak2	23.0585	24.5325	up				Immune	Rc3h2	18.7156	20.2624	up				Immune	Cd86	19.0927	17.3959	down				Immune	Runx1	27.3085	25.9225	down
Immune	Il4	16.7541	15.2901	down				Immune	Il1r1	16.0008	17.5443	up				Immune	Ifng	19.0596	17.3785	down				Immune	Timp1	18.4298	19.8122	up
Immune	Pkn1	27.1402	25.6909	down				Immune	Prkcb	26.4211	24.9581	down				Immune	Jak3	25.17	26.799	up				Immune	Hmgb1	31.7659	30.385	down
Immune	Lgals9	28.7333	27.3096	down				Immune	Lef1	26.3368	24.8874	down				Immune	Tnfsf4	13.8944	15.5136	up				Immune	Otud7b	22.0027	23.3828	up
Immune	Il18r1	21.8792	20.4597	down				Immune	Pkn1	27.1402	25.6917	down				Immune	Hspd1	30.3248	31.9198	up				Immune	Il1r1	16.0008	17.3785	up
Immune	Rftn1	24.9245	23.5135	down				Immune	Rftn1	24.9245	23.4956	down				Immune	Runx1	27.3085	25.7259	down				Immune	Adcy7	24.2	22.8353	down
Immune	Ccr6	22.1251	20.7162	down				Immune	Btla	24.2226	25.6306	up				Immune	Gpr183	24.0353	22.4762	down				Immune	Hmces	22.3717	23.7128	up
Immune	Was	27.7344	26.3403	down				Immune	Il4	16.7541	18.155	up				Immune	Cd84	25.5843	24.0321	down				Immune	Sit1	25.1779	23.8732	down
Immune	Abl1	22.7591	21.3725	down				Immune	Eif2ak4	22.6143	24.0085	up				Immune	Fgf2	20.0073	21.5449	up				Immune	Tox	21.8725	20.5923	down
Immune	Rc3h2	18.7156	20.0626	up				Immune	Tap2	29.318	27.9703	down				Immune	Hpx	20.7938	19.2717	down				Immune	Cd74	23.3887	24.62	up
Immune	Sh2d1a	25.4009	24.0635	down				Immune	Pik3cg	24.5347	23.1911	down				Immune	Iglc2	17.0612	15.548	down				Immune	Camk4	25.2415	24.0139	down
Immune	Cd4	26.1752	24.8522	down				Immune	Hmgb1	31.7659	30.4403	down				Immune	Eif2ak4	22.6143	24.1184	up				Immune	Pkn1	27.1402	25.934	down
Immune	Inpp5d	28.7359	27.4338	down				Immune	Stx7	25.0147	23.6926	down				Immune	Rif1	25.9406	27.4299	up				Immune	Ebi3	18.3131	19.5124	up
Immune	Jak3	25.17	26.4695	up				Immune	Kmt5b	23.7746	22.4994	down				Immune	Mif	28.1266	29.6121	up				Immune	Malt1	25.3221	26.5119	up
Immune	Myo1g	30.0718	28.7876	down				Immune	Spn	26.1539	24.8933	down				Immune	Rsad2	15.363	16.7976	up				Immune	Aimp1	27.0518	28.2373	up
Immune	Btla	24.2226	25.505	up				Immune	Icam1	23.9249	25.1775	up				Immune	Cd28	24.1209	25.5525	up				Immune	Batf	19.4157	20.5564	up
Immune	Ccl5	19.8316	21.1067	up				Immune	Aimp1	27.0518	28.294	up				Immune	Alcam	22.6528	24.0793	up				Immune	Iglc2	17.0612	15.927	down
Immune	Otud7b	22.0027	23.2686	up				Immune	Dbnl	28.6938	27.4627	down				Immune	Bcl11b	27.3786	25.9527	down				Immune	Tap1	28.6384	27.5145	down
Immune	Aimp1	27.0518	28.3022	up				Immune	Abl1	22.7591	21.5324	down				Immune	Otud7b	22.0027	23.4034	up				Immune	Pik3cd	28.6229	27.5175	down
Immune	Il1r1	16.0008	17.2402	up				Immune	Exo1	21.4829	22.7073	up				Immune	Lime1	23.4706	22.0752	down				Immune	Rsad2	15.363	16.4596	up
Immune	Stx7	25.0147	23.7808	down				Immune	Was	27.7344	26.5144	down				Immune	Zfpm1	23.3406	22.007	down				Immune	Relb	22.8979	23.9892	up
Immune	Cd74	23.3887	24.621	up				Immune	Hmces	22.3717	23.5909	up				Immune	B2m	28.5223	27.1975	down				Immune	Mif	28.1266	29.2125	up
Immune	Ppp3cb	25.275	24.0457	down				Immune	Il17a	18.8276	17.622	down				Immune	Hmgb1	31.7659	30.4643	down				Immune	Abl1	22.7591	21.7066	down
Immune	C1qbp	26.9	28.1193	up				Immune	Ppp3cb	25.275	24.0716	down				Immune	Bcl2	25.1509	23.851	down				Immune	Bcl11b	27.3786	26.3307	down
Immune	Sh3rf1	19.5758	20.7825	up				Immune	Lta	21.202	22.4042	up				Immune	Pkn1	27.1402	25.8423	down				Immune	Rpl22	29.5123	30.5515	up
Immune	Themis	28.2087	27.0169	down				Immune	Inpp5d	28.7359	27.5425	down				Immune	Jak2	23.0585	24.3132	up				Immune	Stx7	25.0147	23.9816	down
Immune	Tnfrsf1b	19.7455	20.9232	up				Immune	Cd4	26.1752	24.9858	down				Immune	Orai1	20.0826	18.8701	down				Immune	Sh2d1a	25.4009	24.3691	down
Immune	Fadd	24.706	23.5347	down				Immune	Trim27	23.6722	24.8547	up				Immune	Cd74	23.3887	22.1798	down				Immune	Cd274	20.4351	21.4656	up
Immune	Mif	28.1266	29.2695	up				Immune	Ptk2b	28.1458	26.9653	down				Immune	Kmt5b	23.7746	22.5846	down				Immune	Hprt1	28.6214	29.6483	up
Immune	Slamf6	20.3911	19.2559	down				Immune	Fadd	24.706	23.5401	down				Immune	Rpl22	29.5123	30.6956	up				Immune	Gata3	22.6989	21.6727	down
Immune	Rpl22	29.5123	30.6287	up				Immune	C1qbp	26.9	28.0516	up				Immune	Hprt1	28.6214	29.788	up				Immune	Il17a	18.8276	17.815	down
Immune	Dbnl	28.6938	27.613	down				Immune	Fyn	26.2188	25.086	down				Immune	Sh3rf1	19.5758	20.7347	up				Immune	Dbnl	28.6938	27.6895	down
Immune	Il17f	19.9332	21.0095	up				Immune	Rpl22	29.5123	30.6418	up				Immune	Dbnl	28.6938	27.5409	down				Immune	Ung	21.5601	22.552	no change
Immune	Ada	27.7501	26.703	down				Immune	Mif	28.1266	29.2488	up				Immune	Aimp1	27.0518	28.1934	up				Immune	Gnl1	25.5107	26.4821	no change
Immune	Tnfaip3	24.3214	25.3653	up				Immune	Cd40	17.2264	16.1047	down				Immune	Fyn	26.2188	25.0918	down				Immune	Rnf168	21.8158	22.7871	no change
Immune	Hmces	22.3717	23.3962	up				Immune	Nckap1l	27.9491	26.8462	down				Immune	Edn1	16.4748	15.3501	down				Immune	Fadd	24.706	23.751	no change
Immune	Traf2	23.4297	22.4064	down				Immune	Il21	16.0404	17.142	up				Immune	Pdcd1lg2	17.1834	16.0601	down				Immune	C1qbp	26.9	27.8452	no change
Immune	Csk	29.1888	28.1714	down				Immune	Hfe	20.9824	19.9056	down				Immune	Cd40	17.2264	16.1138	down				Immune	Bcl3	21.064	21.9939	no change
Immune	Ung	21.5601	22.567	up				Immune	Cd226	22.7773	23.8509	up				Immune	Hfe	20.9824	19.8925	down				Immune	Orai1	20.0826	19.1557	no change
Immune	Pdcd1lg2	17.1834	16.1796	down				Immune	Ada	27.7501	26.6999	down				Immune	Erap1	29.4233	28.3339	down				Immune	Il9	18.8589	19.7505	no change
Immune	Cd69	20.3498	24.8389	up				Immune	Sell	25.8051	20.8172	down				Immune	Il2ra	21.3715	27.0328	up				Immune	Sell	25.8051	20.611	down
Immune	Il2ra	21.3715	25.4275	up				Immune	Cd69	20.3498	24.5115	up				Immune	Sell	25.8051	21.5598	down				Immune	Il2ra	21.3715	26.5496	up
Immune	Sell	25.8051	22.0831	down				Immune	Il2ra	21.3715	25.2201	up				Immune	Cd69	20.3498	23.665	up				Immune	Cd69	20.3498	23.9574	up
Immune	Cd44	24.7578	26.1013	up				Immune	Cd44	24.7578	25.8402	up				Immune	Cd44	24.7578	26.2416	up				Immune	Cd44	24.7578	26.7946	up
Immune	Ptk2b	28.1458	27.1712	no change				Immune	Cd74	23.3887	24.4186	up				Immune	Inpp5d	28.7359	27.6494	down				Immune	Trim27	23.6722	24.5602	no change
Immune	Nckap1l	27.9491	26.9938	no change				Immune	Tap1	28.6384	27.6122	down				Immune	Stat3	28.2104	29.2693	up				Immune	Ppp3cb	25.275	24.3888	no change
Immune	Hprt1	28.6214	29.5748	no change				Immune	Ctsc	26.7272	25.7106	down				Immune	Zbtb7b	23.2984	22.246	down				Immune	Cd8b	19.457	18.6053	no change
Immune	Exo1	21.4829	22.4352	no change				Immune	Nampt	27.2132	28.1877	no change				Immune	Camk4	25.2415	24.1946	down				Immune	Atp7a	21.876	22.714	no change
Immune	Il17a	18.8276	17.9068	no change				Immune	Rnf168	21.8158	22.7857	no change				Immune	Il27ra	23.2488	22.2255	down				Immune	Exo1	21.4829	22.3129	no change
Immune	Rorc	20.1762	19.2636	no change				Immune	Csk	29.1888	28.2304	no change				Immune	Ebi3	18.3131	19.3311	up				Immune	Tec	20.4446	21.2724	no change
Immune	Tap2	29.318	28.412	no change				Immune	Hprt1	28.6214	29.5717	no change				Immune	Gnl1	25.5107	26.5271	up				Immune	Ercc1	23.72	22.9079	no change
Immune	Tfeb	21.5844	20.6818	no change				Immune	Rara	23.9374	23.0066	no change				Immune	Abl1	22.7591	21.7695	no change				Immune	Ptk2b	28.1458	27.3374	no change
Immune	Trim27	23.6722	24.5656	no change				Immune	Phb	29.6641	30.591	no change				Immune	Lat	24.8836	25.8698	no change				Immune	Nckap1l	27.9491	27.1434	no change
Immune	Traf6	23.9943	24.8875	no change				Immune	Tnfrsf1b	19.7455	20.635	no change				Immune	Csk	29.1888	28.2141	no change				Immune	Dusp10	19.2756	18.4848	no change
Immune	Trex1	24.6539	25.5467	no change				Immune	Traf6	23.9943	24.8764	no change				Immune	Ppp3cb	25.275	24.3134	no change				Immune	Tfeb	21.5844	20.8122	no change
Immune	Grn	20.8863	20.0034	no change				Immune	Traf2	23.4297	22.5509	no change				Immune	Bach2	24.1985	25.1563	no change				Immune	Myo1g	30.0718	29.3007	no change
Immune	Mlh1	25.4974	26.378	no change				Immune	Malt1	25.3221	26.1761	no change				Immune	Cd4	26.1752	25.2237	no change				Immune	Cd4	26.1752	25.4121	no change
Immune	Il1rn	15.551	16.429	no change				Immune	Il17ra	22.2393	21.4017	no change				Immune	Relb	22.8979	23.8351	no change				Immune	Itk	25.1686	24.4125	no change
Immune	Gpr183	24.0353	23.1737	no change				Immune	Cd84	25.5843	24.7499	no change				Immune	Itk	25.1686	24.2652	no change				Immune	Bach2	24.1985	24.9449	no change
Immune	Gnl1	25.5107	26.3509	no change				Immune	Gnl1	25.5107	26.3346	no change				Immune	Fadd	24.706	23.8038	no change				Immune	B2m	28.5223	27.777	no change
Immune	Il27ra	23.2488	22.4254	no change				Immune	Tnfaip3	24.3214	25.1384	no change				Immune	Cd8b	19.457	18.5548	no change				Immune	Tp53bp1	26.7533	26.0081	no change
Immune	Rara	23.9374	23.1228	no change				Immune	Tox	21.8725	21.0739	no change				Immune	Trim27	23.6722	24.5738	no change				Immune	Csk	29.1888	28.4692	no change
Immune	Tox	21.8725	21.061	no change				Immune	Il27	18.298	17.5066	no change				Immune	Pik3cg	24.5347	23.6584	no change				Immune	Hfe	20.9824	20.272	no change
Immune	Phb	29.6641	30.44	no change				Immune	Mlh1	25.4974	26.2795	no change				Immune	Cd274	20.4351	19.5637	no change				Immune	Ada	27.7501	27.048	no change
Immune	Trat1	22.6294	21.8792	no change				Immune	Rorc	20.1762	19.4122	no change				Immune	Tbx21	21.3869	22.2426	no change				Immune	Tsc1	24.2818	23.5819	no change
Immune	Cd48	26.4087	25.6625	no change				Immune	Jak3	25.17	25.9325	no change				Immune	C1qbp	26.9	27.7282	no change				Immune	Zbtb7b	23.2984	22.613	no change
Immune	Relb	22.8979	23.6337	no change				Immune	B2m	28.5223	27.7603	no change				Immune	Ung	21.5601	22.3843	no change				Immune	Mlh1	25.4974	26.1787	no change
Immune	Fyn	26.2188	25.5226	no change				Immune	Cd70	17.2803	18.0245	no change				Immune	Tnfrsf1b	19.7455	20.5641	no change				Immune	Traf2	23.4297	22.7497	no change
Immune	Tsc1	24.2818	23.5966	no change				Immune	Relb	22.8979	23.6417	no change				Immune	Ccr6	22.1251	22.9371	no change				Immune	Il27	18.298	17.6213	no change
Immune	Ctsc	26.7272	26.0623	no change				Immune	Sash3	27.5895	26.8558	no change				Immune	Nampt	27.2132	28.0201	no change				Immune	Swap70	24.9673	25.6416	no change
Immune	Ercc1	23.72	23.0619	no change				Immune	Adam17	23.7512	24.484	no change				Immune	Rc3h1	23.301	24.1067	no change				Immune	Phb	29.6641	30.3277	no change
Immune	Irf1	21.4769	22.1248	no change				Immune	Cd160	14.7552	15.4868	no change				Immune	Trex1	24.6539	25.4288	no change				Immune	Runx3	24.4231	23.7623	no change
Immune	Mtor	26.1741	26.8136	no change				Immune	Slamf6	20.3911	19.6795	no change				Immune	Atp7a	21.876	22.6224	no change				Immune	Fyn	26.2188	25.5628	no change
Immune	Bach2	24.1985	24.8298	no change				Immune	Dusp10	19.2756	19.9749	no change				Immune	Unc13d	27.1771	26.4317	no change				Immune	Ctsl	21.6006	20.949	no change
Immune	Edn1	16.4748	15.8614	no change				Immune	Timp1	18.4298	19.1286	no change				Immune	Sh2d1a	25.4009	24.6664	no change				Immune	Rc3h1	23.301	23.9439	no change
Immune	Ap3d1	27.2592	26.6691	no change				Immune	Runx3	24.4231	23.7333	no change				Immune	Tp53bp1	26.7533	26.0256	no change				Immune	Slc15a4	22.1778	22.8146	no change
Immune	Tec	20.4446	19.8576	no change				Immune	Ifng	19.0596	19.7438	no change				Immune	Il9	18.8589	18.1317	no change				Immune	Irf7	21.7066	21.0972	no change
Immune	Unc13d	27.1771	26.5903	no change				Immune	Tsc1	24.2818	23.6062	no change				Immune	Exo1	21.4829	22.2064	no change				Immune	Adam17	23.7512	24.3585	no change
Immune	Cd160	14.7552	15.3333	no change				Immune	Cd6	26.9289	26.2771	no change				Immune	Mtor	26.1741	26.8954	no change				Immune	Pdcd1lg2	17.1834	16.577	no change
Immune	Il4r	23.1729	22.6006	no change				Immune	Slc15a4	22.1778	22.7922	no change				Immune	Tsc1	24.2818	23.5675	no change				Immune	Mtor	26.1741	26.7785	no change
Immune	Spn	26.1539	25.5976	no change				Immune	Otub1	28.1047	27.4927	no change				Immune	Ptpn6	30.1693	29.4641	no change				Immune	Spn	26.1539	25.5552	no change
Immune	Ctsl	21.6006	21.0444	no change				Immune	Rc3h1	23.301	23.9046	no change				Immune	Nckap1l	27.9491	27.2507	no change				Immune	Tnfaip3	24.3214	24.913	no change
Immune	Cd84	25.5843	25.039	no change				Immune	Il17f	19.9332	20.5187	no change				Immune	Fcer2	17.0429	16.3503	no change				Immune	Inpp5d	28.7359	28.145	no change
Immune	Cbfb	26.657	26.1351	no change				Immune	Fgf2	20.0073	20.5745	no change				Immune	Slc15a4	22.1778	22.8636	no change				Immune	Stat3	28.2104	28.7981	no change
Immune	Bcl10	24.6333	24.1199	no change				Immune	Msh6	28.169	28.736	no change				Immune	Ptk2b	28.1458	27.4785	no change				Immune	Pik3cg	24.5347	23.9611	no change
Immune	Swap70	24.9673	25.4746	no change				Immune	Lat	24.8836	24.321	no change				Immune	Ercc1	23.72	23.0601	no change				Immune	Il27ra	23.2488	22.6759	no change
Immune	Rab27a	27.2005	26.6962	no change				Immune	Cbfb	26.657	26.1056	no change				Immune	Stx7	25.0147	24.3682	no change				Immune	Jak2	23.0585	23.6302	no change
Immune	Tap1	28.6384	28.1414	no change				Immune	Irf7	21.7066	21.1564	no change				Immune	Il4r	23.1729	23.8175	no change				Immune	Zbtb1	24.2527	23.686	no change
Immune	Otub1	28.1047	27.6109	no change				Immune	Il27ra	23.2488	22.7078	no change				Immune	Klhl6	24.2179	24.8444	no change				Immune	Lat	24.8836	25.4494	no change
Immune	Ctss	25.8437	25.3538	no change				Immune	Sh3rf1	19.5758	20.1155	no change				Immune	Grn	20.8863	21.5079	no change				Immune	Unc13d	27.1771	26.6125	no change
Immune	Klhl6	24.2179	23.7393	no change				Immune	Unc13d	27.1771	26.6466	no change				Immune	Ada	27.7501	27.1366	no change				Immune	Ptprc	31.6531	31.0915	no change
Immune	Nbn	25.6156	26.0928	no change				Immune	Nbn	25.6156	26.1409	no change				Immune	Btla	24.2226	24.8267	no change				Immune	Cd6	26.9289	26.3856	no change
Immune	Ap3b1	27.3763	26.9026	no change				Immune	Ap3d1	27.2592	26.7351	no change				Immune	Foxp1	25.3012	24.7053	no change				Immune	Rftn1	24.9245	24.3845	no change
Immune	Stat3	28.2104	28.6653	no change				Immune	Rab27a	27.2005	26.6777	no change				Immune	Spn	26.1539	25.5587	no change				Immune	Zap70	29.3131	28.774	no change
Immune	Fut7	18.7742	18.322	no change				Immune	Mtor	26.1741	26.6729	no change				Immune	Phb	29.6641	30.2581	no change				Immune	Trex1	24.6539	25.1892	no change
Immune	Adam17	23.7512	24.2017	no change				Immune	Ripk2	23.6491	24.1328	no change				Immune	Traf2	23.4297	22.8441	no change				Immune	Cd40lg	21.6108	22.132	no change
Immune	Zbtb7b	23.2984	22.8521	no change				Immune	Ercc1	23.72	23.2423	no change				Immune	Cd83	16.4753	17.0476	no change				Immune	Ctss	25.8437	25.3228	no change
Immune	Zfpm1	23.3406	23.7713	no change				Immune	Trex1	24.6539	25.1195	no change				Immune	Pnp	28.1311	28.6886	no change				Immune	Otub1	28.1047	27.5867	no change
Immune	Sash3	27.5895	27.1618	no change				Immune	Ly9	25.6327	26.083	no change				Immune	Ripk3	26.0398	26.5956	no change				Immune	Jak3	25.17	25.687	no change
Immune	Rnf168	21.8158	22.2408	no change				Immune	Rnf8	20.1776	20.6198	no change				Immune	Bcl10	24.6333	25.1737	no change				Immune	Ap3d1	27.2592	26.7551	no change
Immune	B2m	28.5223	28.1093	no change				Immune	Ap3b1	27.3763	26.9491	no change				Immune	Mlh1	25.4974	26.0273	no change				Immune	Cd160	14.7552	15.2534	no change
Immune	Myd88	25.2921	25.6995	no change				Immune	Il4r	23.1729	23.5978	no change				Immune	Cd160	14.7552	14.2337	no change				Immune	Sh3rf1	19.5758	20.0553	no change
Immune	Zbtb1	24.2527	23.8656	no change				Immune	Il9	18.8589	18.4369	no change				Immune	Adam17	23.7512	24.2721	no change				Immune	Sash3	27.5895	27.119	no change
Immune	Ly9	25.6327	26.0189	no change				Immune	Msh2	27.745	28.1646	no change				Immune	Rftn1	24.9245	24.4282	no change				Immune	Rara	23.9374	23.4673	no change
Immune	Rc3h1	23.301	23.6842	no change				Immune	Cmtm7	19.4245	19.0078	no change				Immune	Msh6	28.169	28.6601	no change				Immune	Il4r	23.1729	22.7192	no change
Immune	Il9	18.8589	19.2358	no change				Immune	Ptpn6	30.1693	29.7549	no change				Immune	Tfeb	21.5844	21.0989	no change				Immune	Ap3b1	27.3763	26.9502	no change
Immune	Cd8b	19.457	19.0801	no change				Immune	Il1rn	15.551	15.1386	no change				Immune	Rnf168	21.8158	22.2876	no change				Immune	Cbfb	26.657	26.2448	no change
Immune	Itk	25.1686	24.7972	no change				Immune	Tec	20.4446	20.0333	no change				Immune	Zbtb1	24.2527	23.7905	no change				Immune	Btla	24.2226	24.6279	no change
Immune	Cd28	24.1209	24.4663	no change				Immune	Supt6h	28.0923	28.5001	no change				Immune	Tnfaip3	24.3214	24.7731	no change				Immune	Cd48	26.4087	26.0158	no change
Immune	Msh6	28.169	28.5137	no change				Immune	Cd28	24.1209	23.7298	no change				Immune	Ctsc	26.7272	26.2852	no change				Immune	Nbn	25.6156	25.9926	no change
Immune	Cmtm7	19.4245	19.0858	no change				Immune	Grn	20.8863	20.4985	no change				Immune	Ptprc	31.6531	31.2158	no change				Immune	Msh6	28.169	28.5304	no change
Immune	Atp7a	21.876	22.2121	no change				Immune	Tfeb	21.5844	21.2132	no change				Immune	Myo1g	30.0718	29.6361	no change				Immune	Ripk2	23.6491	23.9917	no change
Immune	Ripk2	23.6491	23.983	no change				Immune	Zbtb7b	23.2984	22.9425	no change				Immune	Themis	28.2087	27.7863	no change				Immune	Klhl6	24.2179	23.8826	no change
Immune	Cd40	17.2264	16.8936	no change				Immune	Bach2	24.1985	24.5508	no change				Immune	Cd6	26.9289	27.3276	no change				Immune	Il18r1	21.8792	21.56	no change
Immune	Ptprc	31.6531	31.3225	no change				Immune	Swap70	24.9673	25.3158	no change				Immune	Otub1	28.1047	27.7086	no change				Immune	Pnp	28.1311	28.4498	no change
Immune	Pnp	28.1311	28.4558	no change				Immune	Tfe3	19.8899	19.5659	no change				Immune	Dusp10	19.2756	19.6528	no change				Immune	Map3k7	23.8069	24.1159	no change
Immune	Lig4	20.2832	20.6035	no change				Immune	Cd48	26.4087	26.0953	no change				Immune	Msh2	27.745	28.1203	no change				Immune	Bcl10	24.6333	24.9317	no change
Immune	Bcl3	21.064	21.3792	no change				Immune	Bcl3	21.064	20.7553	no change				Immune	Cd48	26.4087	26.0362	no change				Immune	Erap1	29.4233	29.1474	no change
Immune	Orai1	20.0826	19.784	no change				Immune	Gpi	30.1321	30.4125	no change				Immune	Swap70	24.9673	25.335	no change				Immune	Cd28	24.1209	23.8473	no change
Immune	Kmt5c	24.8081	25.0981	no change				Immune	Zfpm1	23.3406	23.6191	no change				Immune	Rara	23.9374	23.5726	no change				Immune	Ctsc	26.7272	26.9981	no change
Immune	Tp53bp1	26.7533	26.4676	no change				Immune	Trat1	22.6294	22.364	no change				Immune	Cbfb	26.657	26.3159	no change				Immune	Myd88	25.2921	25.5498	no change
Immune	Supt6h	28.0923	28.3638	no change				Immune	Nkap	24.0595	24.3245	no change				Immune	Prkcd	25.4086	25.1098	no change				Immune	Msh2	27.745	27.9993	no change
Immune	Il17ra	22.2393	21.9793	no change				Immune	Paxip1	24.2678	24.5251	no change				Immune	Myd88	25.2921	25.5864	no change				Immune	Lig4	20.2832	20.528	no change
Immune	Msh2	27.745	27.9876	no change				Immune	Lig4	20.2832	20.5364	no change				Immune	Nkap	24.0595	24.3459	no change				Immune	Fam3c	25.7751	26.0181	no change
Immune	Nkap	24.0595	24.2817	no change				Immune	Tp53bp1	26.7533	26.5025	no change				Immune	Ctsl	21.6006	21.321	no change				Immune	Edn1	16.4748	16.2558	no change
Immune	Erap1	29.4233	29.6359	no change				Immune	Kmt5c	24.8081	25.047	no change				Immune	Gpi	30.1321	30.3994	no change				Immune	Exosc6	26.2307	26.035	no change
Immune	Runx3	24.4231	24.2304	no change				Immune	Gpr183	24.0353	23.8129	no change				Immune	Zap70	29.3131	29.0575	no change				Immune	Tnfsf4	13.8944	14.0895	no change
Immune	Zap70	29.3131	29.1254	no change				Immune	Ripk3	26.0398	26.2597	no change				Immune	Fbxo38	24.8937	24.6397	no change				Immune	Supt6h	28.0923	28.2817	no change
Immune	Paxip1	24.2678	24.4537	no change				Immune	Foxp1	25.3012	25.1038	no change				Immune	Supt6h	28.0923	28.3373	no change				Immune	Il17ra	22.2393	22.0537	no change
Immune	Rnf8	20.1776	20.361	no change				Immune	Zbtb1	24.2527	24.07	no change				Immune	Irf7	21.7066	21.4998	no change				Immune	Slamf7	19.218	19.3705	no change
Immune	Gpi	30.1321	30.3133	no change				Immune	Tnfrsf13b	18.8889	19.0715	no change				Immune	Map3k7	23.8069	24.0083	no change				Immune	Nkap	24.0595	24.2018	no change
Immune	Ripk3	26.0398	25.863	no change				Immune	Zap70	29.3131	29.1466	no change				Immune	Fam3c	25.7751	25.9631	no change				Immune	Ptpn6	30.1693	30.0298	no change
Immune	Tnfrsf13b	18.8889	18.7372	no change				Immune	Orai1	20.0826	19.9183	no change				Immune	Hmces	22.3717	22.5584	no change				Immune	Gpi	30.1321	30.2708	no change
Immune	Cd6	26.9289	26.8003	no change				Immune	Irf1	21.4769	21.3294	no change				Immune	Runx3	24.4231	24.6006	no change				Immune	Paxip1	24.2678	24.4046	no change
Immune	Malt1	25.3221	25.4469	no change				Immune	Myd88	25.2921	25.4372	no change				Immune	Ap3d1	27.2592	27.0832	no change				Immune	Cmtm7	19.4245	19.2927	no change
Immune	Fam3c	25.7751	25.8938	no change				Immune	Map3k7	23.8069	23.6624	no change				Immune	Il17ra	22.2393	22.0635	no change				Immune	Fcer2	17.0429	17.1689	no change
Immune	Ptpn6	30.1693	30.0631	no change				Immune	Itk	25.1686	25.0367	no change				Immune	Thoc1	27.4198	27.2495	no change				Immune	Ripk3	26.0398	26.1596	no change
Immune	Il27	18.298	18.1932	no change				Immune	Stat3	28.2104	28.0795	no change				Immune	Zc3h12a	22.1676	22.015	no change				Immune	Zc3h12a	22.1676	22.2852	no change
Immune	Prkcd	25.4086	25.3094	no change				Immune	Exosc6	26.2307	26.1039	no change				Immune	Rab27a	27.2005	27.0585	no change				Immune	Prkcd	25.4086	25.2925	no change
Immune	Fcer2	17.0429	16.9511	no change				Immune	Thoc1	27.4198	27.5447	no change				Immune	Ripk2	23.6491	23.528	no change				Immune	Rab27a	27.2005	27.3063	no change
Immune	Slc15a4	22.1778	22.2558	no change				Immune	Sirt1	24.7465	24.8631	no change				Immune	Nbn	25.6156	25.7364	no change				Immune	Ifng	19.0596	19.1503	no change
Immune	Sirt1	24.7465	24.8212	no change				Immune	Fam3c	25.7751	25.6665	no change				Immune	Ap3b1	27.3763	27.2644	no change				Immune	Thoc1	27.4198	27.3397	no change
Immune	Dusp10	19.2756	19.2186	no change				Immune	Ctsl	21.6006	21.5101	no change				Immune	Paxip1	24.2678	24.3788	no change				Immune	Kmt5c	24.8081	24.8835	no change
Immune	Thoc1	27.4198	27.4729	no change				Immune	Ptprc	31.6531	31.5761	no change				Immune	Exosc3	24.5275	24.4256	no change				Immune	Ly9	25.6327	25.7021	no change
Immune	Foxp1	25.3012	25.3533	no change				Immune	Atp7a	21.876	21.9451	no change				Immune	Lig4	20.2832	20.3655	no change				Immune	Foxp1	25.3012	25.3687	no change
Immune	Fbxo38	24.8937	24.9438	no change				Immune	Prkcd	25.4086	25.4634	no change				Immune	Exosc6	26.2307	26.149	no change				Immune	Tfe3	19.8899	19.824	no change
Immune	Eomes	20.9461	20.9858	no change				Immune	Cd8b	19.457	19.4105	no change				Immune	Cd226	22.7773	22.8573	no change				Immune	Rnf8	20.1776	20.1281	no change
Immune	Tfe3	19.8899	19.853	no change				Immune	Fbxo38	24.8937	24.9321	no change				Immune	Rnf8	20.1776	20.2513	no change				Immune	Grn	20.8863	20.8386	no change
Immune	Lat	24.8836	24.8618	no change				Immune	Zc3h12a	22.1676	22.2007	no change				Immune	Ly9	25.6327	25.7017	no change				Immune	Exosc3	24.5275	24.4903	no change
Immune	Exosc6	26.2307	26.2099	no change				Immune	Exosc3	24.5275	24.5577	no change				Immune	Sirt1	24.7465	24.693	no change				Immune	Zfpm1	23.3406	23.3195	no change
Immune	Irf7	21.7066	21.7214	no change				Immune	Pnp	28.1311	28.101	no change				Immune	Sash3	27.5895	27.5602	no change				Immune	Sirt1	24.7465	24.7263	no change
Immune	Zc3h12a	22.1676	22.1816	no change				Immune	Fut7	18.7742	18.7967	no change				Immune	Kmt5c	24.8081	24.8325	no change				Immune	Fbxo38	24.8937	24.8754	no change
Immune	Exosc3	24.5275	24.541	no change				Immune	Bcl10	24.6333	24.6522	no change				Immune	Il27	18.298	18.3203	no change				Immune	Il2	20.4873	20.4756	no change
Immune	Map3k7	23.8069	23.7988	no change				Immune	Erap1	29.4233	29.4138	no change				Immune	Tfe3	19.8899	19.8821	no change				Immune	Irf1	21.4769	21.4815	no change
Others	Nek8	-3.32193	20.6293	up				Others	Nek8	-3.32193	20.536	up				Others	Nek8	-3.32193	20.8348	up				Others	Nek8	-3.32193	20.1744	up
Others	Cpn1	20.1129	-3.32193	down				Others	Pigh	-3.32193	18.9711	up				Others	Epn3	-3.32193	19.6798	up				Others	Cyp2d11	19.7161	-3.32193	down
Others	Cyp2d11	19.7161	-3.32193	down				Others	Epn3	-3.32193	18.4801	up				Others	-	19.0937	-3.32193	down				Others	Fmod	18.873	-3.32193	down
Others	Raver2	18.8886	-3.32193	down				Others	Rcor2	-3.32193	17.6477	up				Others	Raver2	18.8886	-3.32193	down				Others	Col15a1	-3.32193	18.569	up
Others	Ogn	18.5867	-3.32193	down				Others	-	17.4949	-3.32193	down				Others	Pigh	-3.32193	18.8748	up				Others	Matn3	18.2446	-3.32193	down
Others	Cilp	18.2561	-3.32193	down				Others	Gria1	-3.32193	16.3161	up				Others	Fmod	18.873	-3.32193	down				Others	Epn3	-3.32193	18.0357	up
Others	Matn3	18.2446	-3.32193	down				Others	Krt25	16.1752	-3.32193	down				Others	Ogn	18.5867	-3.32193	down				Others	Pigh	-3.32193	17.7904	up
Others	Pigh	-3.32193	18.1461	up				Others	Col15a1	-3.32193	15.0837	up				Others	Ston2	-3.32193	18.3877	up				Others	-	17.4949	-3.32193	down
Others	Epn3	-3.32193	18.0181	up				Others	Ston2	-3.32193	15.0141	up				Others	Rcor2	-3.32193	18.3093	up				Others	Epha2	-3.32193	17.0335	up
Others	Epha2	-3.32193	17.2731	up				Others	Smtn	-3.32193	14.2059	up				Others	Matn3	18.2446	-3.32193	down				Others	Pkib	-3.32193	16.6554	up
Others	Gria1	-3.32193	16.6245	up				Others	Epha2	-3.32193	14.1258	up				Others	Prg3	17.8236	-3.32193	down				Others	Gria1	-3.32193	16.4384	up
Others	Rcor2	-3.32193	16.2122	up				Others	Gnb5	-3.32193	14.0734	up				Others	Smtn	-3.32193	17.7641	up				Others	Krt25	16.1752	-3.32193	down
Others	Ston2	-3.32193	15.8355	up				Others	Pkib	-3.32193	13.6807	up				Others	-	17.4949	-3.32193	down				Others	Smtn	-3.32193	15.6507	up
Others	Efna5	15.2956	-3.32193	down				Others	Itih4	24.2356	12.8344	down				Others	Gria1	-3.32193	16.8623	up				Others	Efna5	15.2956	-3.32193	down
Others	Gnb5	-3.32193	15.1826	up				Others	Ptges3l	9.34114	19.2445	up				Others	Gnb5	-3.32193	16.6486	up				Others	Ston2	-3.32193	14.6986	up
Others	Smtn	-3.32193	13.8455	up				Others	Ear2	19.7337	10.9824	down				Others	Krt25	16.1752	-3.32193	down				Others	Rcor2	-3.32193	14.4754	up
Others	Pkib	-3.32193	13.7799	up				Others	Crabp2	19.1758	27.8256	up				Others	Col15a1	-3.32193	15.7877	up				Others	Gnb5	-3.32193	13.6416	up
Others	Col15a1	-3.32193	11.6063	up				Others	Lcat	21.1621	12.6428	down				Others	Pkib	-3.32193	15.5016	up				Others	Tmem71	22.362	10.7311	down
Others	Ces1c	17.9773	6.18507	down				Others	Alb	31.7031	23.2875	down				Others	Fbxw4	15.4855	-3.32193	down				Others	Itih4	24.2356	13.0924	down
Others	Itih4	24.2356	12.9289	down				Others	Cyp2d11	19.7161	11.3185	down				Others	Epha2	-3.32193	14.7457	up				Others	Ptges3l	9.34114	20.2822	up
Others	Ptges3l	9.34114	18.4313	up				Others	Fmod	18.873	10.6088	down				Others	Tmem71	22.362	11.717	down				Others	Vnn1	22.6188	13.698	down
Others	Tmem71	22.362	13.8781	down				Others	Tmem71	22.362	14.1847	down				Others	Itih4	24.2356	13.8872	down				Others	Cpn1	20.1129	11.8487	down
Others	Alb	31.7031	23.3349	down				Others	Cep131	29.9357	22.3504	down				Others	Ptges3l	9.34114	19.4617	up				Others	Ear1	20.3969	12.1607	down
Others	Cep131	29.9357	21.932	down				Others	Cpn1	20.1129	12.5657	down				Others	Treml1	17.5378	7.84059	down				Others	Slc16a6	11.6155	19.7543	up
Others	Lcat	21.1621	13.2476	down				Others	Vnn1	22.6188	15.1394	down				Others	Lcat	21.1621	11.6813	down				Others	Alb	31.7031	23.6216	down
Others	Cth	18.7107	26.3847	up				Others	Raver2	18.8886	11.4764	down				Others	Alb	31.7031	22.968	down				Others	Spp2	22.2492	14.4729	down
Others	Ear2	19.7337	12.0716	down				Others	Ear1	20.3969	13.117	down				Others	Slc16a6	11.6155	20.2821	up				Others	Lcat	21.1621	13.483	down
Others	-	17.4949	9.86364	down				Others	Slc9a9	21.2616	13.9869	down				Others	Nrgn	19.2612	11.3284	down				Others	Apoa1	29.9408	22.394	down
Others	Spp2	22.2492	14.6893	down				Others	Slc16a6	11.6155	18.8777	up				Others	Spp2	22.2492	14.353	down				Others	Prg3	17.8236	10.3758	down
Others	Slc16a6	11.6155	18.9386	up				Others	Oip5	14.0749	21.3101	up				Others	Cpn1	20.1129	12.2705	down				Others	Raver2	18.8886	11.5641	down
Others	Oip5	14.0749	21.3355	up				Others	Cth	18.7107	25.857	up				Others	Cep131	29.9357	22.3317	down				Others	Oip5	14.0749	21.3567	up
Others	Vnn1	22.6188	15.3962	down				Others	Spp2	22.2492	15.1189	down				Others	Apoa1	29.9408	22.3765	down				Others	Cep131	29.9357	22.655	down
Others	Apoa1	29.9408	22.7532	down				Others	Apoa1	29.9408	22.9427	down				Others	Ear1	20.3969	12.8653	down				Others	Cilp	18.2561	11.0894	down
Others	Crabp2	19.1758	26.3369	up				Others	Lgals7	18.4721	25.3748	up				Others	Mt1	12.7905	20.3034	up				Others	Slc9a9	21.2616	14.247	down
Others	Treml1	17.5378	10.5142	down				Others	Slc2a6	15.9144	22.7377	up				Others	Oip5	14.0749	21.2646	up				Others	Scd2	16.5197	23.3459	up
Others	Slc9a9	21.2616	14.372	down				Others	Prg2	24.8281	18.046	down				Others	F13b	21.7791	14.7088	down				Others	Prg2	24.8281	18.026	down
Others	Lcn2	22.9941	16.2	down				Others	S100a9	25.6885	18.9959	down				Others	Prg2	24.8281	17.761	down				Others	-	14.2694	21.0307	up
Others	Asns	21.6968	28.4058	up				Others	Prg3	17.8236	11.1967	down				Others	Ear2	19.7337	12.7075	down				Others	Scd1	15.9917	22.7136	up
Others	Klf2	23.4067	16.8324	down				Others	-	14.2694	20.8511	up				Others	Lcn2	22.9941	16.0016	down				Others	Polr3gl	17.7915	11.1878	down
Others	Mis18a	15.1517	21.6627	up				Others	F13b	21.7791	15.225	down				Others	Fosl2	18.7562	25.7134	up				Others	A2m	26.4769	19.9592	down
Others	F13b	21.7791	15.4466	down				Others	Mis18a	15.1517	21.7011	up				Others	Klf2	23.4067	16.5547	down				Others	Lcn2	22.9941	16.6228	down
Others	Apoh	22.7526	16.4432	down				Others	Scd2	16.5197	23.027	up				Others	Ctse	22.7017	15.8742	down				Others	Mis18a	15.1517	21.5077	up
Others	Slc25a23	25.1823	18.8974	down				Others	A2m	26.4769	20.0934	down				Others	Ly6c2	23.2723	16.5006	down				Others	Slc25a23	25.1823	18.8642	down
Others	A2m	26.4769	20.2063	down				Others	Ccna2	19.1138	25.4796	up				Others	Vnn1	22.6188	15.8853	down				Others	S100a9	25.6885	19.4016	down
Others	Gsta4	23.9946	17.749	down				Others	Klf2	23.4067	17.1869	down				Others	Gatm	18.3157	24.974	up				Others	Ccna2	19.1138	25.3891	up
Others	Ccna2	19.1138	25.2839	up				Others	Lum	24.6156	18.4014	down				Others	Ahsg	18.8709	12.3775	down				Others	Kiaa0754	13.0196	19.264	up
Others	Lancl3	16.214	22.3722	up				Others	Serpinc1	23.9435	17.7344	down				Others	Scd2	16.5197	22.9624	up				Others	Serpind1	21.0858	14.9397	down
Others	Myo9a	23.7848	17.6373	down				Others	Lcn2	22.9941	16.7985	down				Others	Mis18a	15.1517	21.5682	up				Others	Lum	24.6156	18.4986	down
Others	S100a9	25.6885	19.5704	down				Others	Apoh	22.7526	16.5967	down				Others	Pik3ip1	23.7362	17.3749	down				Others	Asns	21.6968	27.7601	up
Others	Plscr1	18.3287	24.4257	up				Others	Serpind1	21.0858	15.0292	down				Others	Crabp2	19.1758	25.4921	up				Others	F13b	21.7791	15.7172	down
Others	Bcat1	21.4423	27.4735	up				Others	Timd2	12.6272	18.6695	up				Others	Slc25a23	25.1823	18.8848	down				Others	Itih2	26.5445	20.5571	down
Others	Ccr5	15.0394	21.0622	up				Others	Plscr1	18.3287	24.3617	up				Others	Ccna2	19.1138	25.3719	up				Others	Bcat1	21.4423	27.3683	up
Others	Fosl2	18.7562	24.7767	up				Others	Slc25a23	25.1823	19.1949	down				Others	Gja1	13.0409	19.2647	up				Others	Phf1	25.6219	19.7147	down
Others	Spin4	17.6248	23.6449	up				Others	Matn3	18.2446	12.3143	down				Others	Itih2	26.5445	20.3442	down				Others	Ly6c2	23.2723	17.383	down
Others	Ear1	20.3969	14.4237	down				Others	Asns	21.6968	27.6156	up				Others	Aqp3	16.0502	22.2162	up				Others	Apoh	22.7526	16.8686	down
Others	Tnfrsf10b	15.669	21.6063	up				Others	Aurkb	20.9659	26.8616	up				Others	Calhm6	21.6374	15.4925	down				Others	Serpinf1	23.1531	17.2785	down
Others	Itih2	26.5445	20.6235	down				Others	Pik3ip1	23.7362	17.8639	down				Others	Slc9a9	21.2616	15.1349	down				Others	Irf8	21.627	27.4806	up
Others	Enkd1	17.467	23.3799	up				Others	Itih2	26.5445	20.7118	down				Others	Plscr1	18.3287	24.451	up				Others	Ces1c	17.9773	12.1422	down
Others	Prg2	24.8281	18.9173	down				Others	Enkd1	17.467	23.2478	up				Others	S100a9	25.6885	19.6207	down				Others	Aurkb	20.9659	26.7899	up
Others	Postn	25.188	19.3675	down				Others	Hmgcs1	23.6015	29.3637	up				Others	Enkd1	17.467	23.5099	up				Others	Postn	25.188	19.3743	down
Others	Lum	24.6156	18.8944	down				Others	Tnfrsf10b	15.669	21.4259	up				Others	Fbln1	23.9873	17.9854	down				Others	Cks2	19.6524	25.4394	up
Others	Fn1	27.1991	21.4799	down				Others	Postn	25.188	19.4675	down				Others	Serpinc1	23.9435	17.9532	down				Others	Serpina1d	21.3989	15.6571	down
Others	Krt25	16.1752	10.4789	down				Others	Nox1	18.4269	12.7093	down				Others	Apoh	22.7526	16.804	down				Others	Elane	20.7882	15.084	down
Others	Dusp14	13.521	19.1695	up				Others	Cfb	21.4814	15.7722	down				Others	A2m	26.4769	20.532	down				Others	Tnfrsf9	14.1334	19.8364	up
Others	Znf579	16.6377	11.0044	down				Others	Bcat1	21.4423	27.1263	up				Others	Lum	24.6156	18.718	down				Others	Ear2	19.7337	14.0746	down
Others	Aurkb	20.9659	26.5981	up				Others	F13a1	24.0989	18.4167	down				Others	Sytl2	23.5556	17.6722	down				Others	F5	24.7053	19.0466	down
Others	Art2b	25.1475	19.5166	down				Others	Aurka	18.6294	24.3033	up				Others	Phf1	25.6219	19.7534	down				Others	Sytl2	23.5556	17.9098	down
Others	Ak4	18.5587	24.1843	up				Others	Gsta4	23.9946	18.343	down				Others	Map3k20	17.5097	23.3574	up				Others	Epsti1	25.6974	20.1152	down
Others	Cfb	21.4814	15.8675	down				Others	Myo9a	23.7848	18.257	down				Others	Rtp4	23.5019	17.6601	down				Others	Aurka	18.6294	24.18	up
Others	F13a1	24.0989	18.5149	down				Others	Cks2	19.6524	25.1424	up				Others	Ifi203	27.1459	21.3244	down				Others	Dusp4	18.4357	23.9711	up
Others	Cntn1	20.2297	14.6555	down				Others	Lancl3	16.214	21.6972	up				Others	Bcat1	21.4423	27.2571	up				Others	Aqp3	16.0502	21.5618	up
Others	Elane	20.7882	15.2459	down				Others	Ak4	18.5587	24.0225	up				Others	Hk2	23.902	29.6803	up				Others	Ttr	23.009	17.5039	down
Others	Col1a1	20.9937	15.4594	down				Others	Rtp4	23.5019	18.0537	down				Others	Pld4	21.9007	16.1265	down				Others	Hsd11b1	27.8346	22.3449	down
Others	Irf8	21.627	27.138	up				Others	Fn1	27.1991	21.771	down				Others	Hsd11b1	27.8346	22.0641	down				Others	Rtp4	23.5019	18.0338	down
Others	Aurka	18.6294	24.0905	up				Others	Elane	20.7882	15.3699	down				Others	Aurkb	20.9659	26.7232	up				Others	Mpo	24.9842	19.5486	down
Others	Plbd1	24.1259	18.7009	down				Others	Fgg	23.5596	18.1485	down				Others	Ngp	24.4744	18.7265	down				Others	Adrb2	18.2571	12.8232	down
Others	Sytl2	23.5556	18.1699	down				Others	Cdk1	23.7373	29.1361	up				Others	Elane	20.7882	15.0921	down				Others	Tnfrsf10b	15.669	21.1015	up
Others	Phf1	25.6219	20.2499	down				Others	-	16.7875	11.435	down				Others	Ak4	18.5587	24.2376	up				Others	Arhgap24	14.9697	20.3793	up
Others	Nox1	18.4269	13.0663	down				Others	Scd1	15.9917	21.3382	up				Others	Gzma	23.8258	18.2025	down				Others	Plbd1	24.1259	18.7212	down
Others	Serpina1d	21.3989	16.0424	down				Others	Pclaf	20.6136	25.96	up				Others	Myo9a	23.7848	18.1793	down				Others	Ngp	24.4744	19.1038	down
Others	Hk2	23.902	29.2579	up				Others	Ngp	24.4744	19.1809	down				Others	Cks2	19.6524	25.2432	up				Others	Enkd1	17.467	22.8185	up
Others	Fgg	23.5596	18.2061	down				Others	Tnfrsf9	14.1334	19.4232	up				Others	Tspan6	19.2785	24.8571	up				Others	Nox1	18.4269	13.0776	down
Others	Pik3ip1	23.7362	18.3913	down				Others	Ly6c1	25.0369	19.752	down				Others	Postn	25.188	19.6211	down				Others	-	19.0937	13.7605	down
Others	Serpinf1	23.1531	17.8086	down				Others	H2-Eb1	19.9559	14.6731	down				Others	Aurka	18.6294	24.1957	up				Others	Treml1	17.5378	12.2164	down
Others	Scd2	16.5197	21.8526	up				Others	Phf1	25.6219	20.34	down				Others	Slc16a3	19.9053	25.443	up				Others	F13a1	24.0989	18.8012	down
Others	Itih3	24.0713	18.7424	down				Others	Rrm2	23.2255	28.493	up				Others	Asns	21.6968	27.2313	up				Others	Myo9a	23.7848	18.4993	down
Others	Tnfrsf9	14.1334	19.4613	up				Others	Art2b	25.1475	19.8803	down				Others	Dlgap5	21.6221	27.1444	up				Others	Gzma	23.8258	18.5522	down
Others	Ngp	24.4744	19.1556	down				Others	Ube2c	22.41	27.6581	up				Others	Klf3	24.6902	19.1697	down				Others	Dlgap5	21.6221	26.8868	up
Others	Cks2	19.6524	24.9149	up				Others	Lrp5	12.6766	17.9007	up				Others	Ncs1	19.4692	24.989	up				Others	Cth	18.7107	23.9713	up
Others	Lrp5	12.6766	17.9325	up				Others	Plk1	21.0307	26.2365	up				Others	Hbb-b1	30.1928	24.7322	down				Others	Cdk1	23.7373	28.9947	up
Others	Mnda	21.0937	26.3429	up				Others	Kpna2	24.1035	29.3009	up				Others	Plod2	19.3863	24.8433	up				Others	Art2b	25.1475	19.9286	down
Others	Cdk1	23.7373	28.9737	up				Others	Dlgap5	21.6221	26.8075	up				Others	Art2b	25.1475	19.7111	down				Others	Ccr8	19.0535	24.268	up
Others	Il6ra	24.371	19.1629	down				Others	Ces1c	17.9773	12.8044	down				Others	Cfb	21.4814	16.0805	down				Others	Rrm2	23.2255	28.426	up
Others	Ybx3	20.718	25.9217	up				Others	Ccr8	19.0535	24.1973	up				Others	Kiaa0754	13.0196	18.4074	up				Others	Hk2	23.902	29.079	up
Others	Gzma	23.8258	18.6242	down				Others	Hk2	23.902	29.0451	up				Others	S100a4	21.8027	16.4672	down				Others	Nusap1	21.3141	26.4564	up
Others	Hmgcs1	23.6015	28.7969	up				Others	Uhrf1	23.6429	28.7617	up				Others	Scd1	15.9917	21.3116	up				Others	Fn1	27.1991	22.0794	down
Others	Ahsg	18.8709	13.7047	down				Others	Spin4	17.6248	22.738	up				Others	Rrm2	23.2255	28.5189	up				Others	Itih3	24.0713	18.9637	down
Others	Dlgap5	21.6221	26.7463	up				Others	Mturn	21.3996	16.2878	down				Others	Cdk1	23.7373	29.0279	up				Others	Cntn1	20.2297	15.1313	down
Others	Scd1	15.9917	21.1135	up				Others	-	14.861	19.9667	up				Others	Epsti1	25.6974	20.4087	down				Others	Slfn8	21.9447	16.8669	down
Others	Igflr1	20.7372	15.6259	down				Others	Irak3	20.6966	15.61	down				Others	Mpo	24.9842	19.707	down				Others	Pik3ip1	23.7362	18.662	down
Others	Chdh	25.3792	20.2876	down				Others	Kiaa0754	13.0196	18.0983	up				Others	F13a1	24.0989	18.8436	down				Others	Cfb	21.4814	16.4242	down
Others	Plk2	12.63	17.7206	up				Others	Hemk1	18.5709	23.6429	up				Others	Serpind1	21.0858	15.8339	down				Others	Prelid1	17.5495	22.601	up
Others	-	14.2694	19.3055	up				Others	Sytl2	23.5556	18.4943	down				Others	Ybx3	20.718	25.9611	up				Others	Ube2c	22.41	27.4602	up
Others	Crebl2	21.9106	16.8787	down				Others	Serpinf1	23.1531	18.0952	down				Others	Plg	23.637	18.4113	down				Others	Plaur	17.3826	22.4244	up
Others	Mpo	24.9842	19.953	down				Others	Ly6c2	23.2723	18.216	down				Others	Cyp2d11	19.7161	14.4905	down				Others	Hba	28.3026	23.2634	down
Others	Ttr	23.009	17.9787	down				Others	Itih3	24.0713	19.0384	down				Others	Prelid1	17.5495	22.7693	up				Others	Ifit1	27.1059	22.0754	down
Others	Plk1	21.0307	26.0449	up				Others	Prelid1	17.5495	22.5551	up				Others	Rasgrp2	27.0894	21.8727	down				Others	Col4a1	17.4084	12.4273	down
Others	Dusp4	18.4357	23.4429	up				Others	Rad51	20.5401	25.5404	up				Others	Prc1	20.7019	25.9176	up				Others	Tpx2	22.632	27.6096	up
Others	Ppp2r3d	13.6496	18.6277	up				Others	Igflr1	20.7372	15.7448	down				Others	-	14.2694	19.4825	up				Others	Cish	18.8854	23.8613	up
Others	Rrm2	23.2255	28.1979	up				Others	Fosl2	18.7562	23.7188	up				Others	Ube2c	22.41	27.6131	up				Others	Cdca8	20.837	25.8073	up
Others	Rad51	20.5401	25.4942	up				Others	Ybx3	20.718	25.6799	up				Others	Adarb1	21.0514	26.2458	up				Others	Ybx3	20.718	25.6879	up
Others	Nmes1	17.1617	22.1144	up				Others	Serpina1d	21.3989	16.4425	down				Others	Krt13	15.5843	10.3972	down				Others	Prc1	20.7019	25.6711	up
Others	H2-Eb1	19.9559	15.0263	down				Others	Cdkn1b	26.2776	21.3212	down				Others	Tnfrsf10b	15.669	20.8431	up				Others	Pclaf	20.6136	25.5827	up
Others	Nusap1	21.3141	26.2294	up				Others	Cdca8	20.837	25.7924	up				Others	Tnfrsf9	14.1334	19.2487	up				Others	Uhrf1	23.6429	28.6026	up
Others	Ybx2	15.6438	10.7443	down				Others	Cyp51a1	23.8705	28.8184	up				Others	Chdh	25.3792	20.2841	down				Others	Plk1	21.0307	25.9889	up
Others	Hsd11b1	27.8346	22.9532	down				Others	Pld4	21.9007	16.9594	down				Others	Itih3	24.0713	18.979	down				Others	Rasgrp2	27.0894	22.1468	down
Others	Mturn	21.3996	16.5299	down				Others	Plbd1	24.1259	19.2145	down				Others	Uhrf1	23.6429	28.7137	up				Others	Ak4	18.5587	23.4879	up
Others	Pif1	18.7023	13.8339	down				Others	Mt1	12.7905	17.698	up				Others	P4ha2	19.3463	24.3994	up				Others	H2-Eb1	19.9559	15.0304	down
Others	Nr4a2	15.858	20.7195	up				Others	Cish	18.8854	23.7867	up				Others	Ifit1	27.1059	22.0538	down				Others	Hbb-b1	30.1928	25.2756	down
Others	Serpind1	21.0858	16.2451	down				Others	Incenp	22.5014	27.3932	up				Others	Kpna2	24.1035	29.1277	up				Others	Xaf1	24.0551	19.148	down
Others	Ube2c	22.41	27.2455	up				Others	Ska3	19.3862	24.2731	up				Others	Hba	28.3026	23.2894	down				Others	Kpna2	24.1035	29.0035	up
Others	Kpna2	24.1035	28.9215	up				Others	Ogn	18.5867	13.7039	down				Others	Plk1	21.0307	26.0417	up				Others	Plscr1	18.3287	23.228	up
Others	Rflnb	26.3172	21.5198	down				Others	Top2a	25.8305	30.703	up				Others	Cdca8	20.837	25.831	up				Others	Rad51	20.5401	25.4316	up
Others	Rasgrp2	27.0894	22.302	down				Others	Fads2	20.4698	25.315	up				Others	Plbd1	24.1259	19.1361	down				Others	Top2a	25.8305	30.7107	up
Others	Prelid1	17.5495	22.336	up				Others	Cntn1	20.2297	15.3884	down				Others	Dapl1	24.9597	19.9779	down				Others	Epx	22.9581	18.0911	down
Others	Fbln1	23.9873	19.2071	down				Others	Ckap2	20.2021	25.0338	up				Others	Pclaf	20.6136	25.5652	up				Others	Slfn5	28.1	23.2333	down
Others	Prelid2	14.4723	19.2496	up				Others	Ttr	23.009	18.1836	down				Others	Slc2a6	15.9144	20.8587	up				Others	Incenp	22.5014	27.3613	up
Others	Tpx2	22.632	27.3957	up				Others	Otub2	13.1873	18.0075	up				Others	Nusap1	21.3141	26.2522	up				Others	Pif1	18.7023	13.8444	down
Others	Pld4	21.9007	17.1583	down				Others	Tpx2	22.632	27.4487	up				Others	Chil3	23.9756	19.0674	down				Others	Hemk1	18.5709	23.4207	up
Others	Amd2	17.9355	22.6748	up				Others	Chdh	25.3792	20.581	down				Others	Rad51	20.5401	25.4467	up				Others	Crabp2	19.1758	24.011	up
Others	Foxo4	19.9485	15.2112	down				Others	Ccnb1	20.2186	25.0101	up				Others	Ctnna2	17.0527	21.959	up				Others	Sgo1	19.3268	24.1563	up
Others	Cdca8	20.837	25.5625	up				Others	Hsd11b1	27.8346	23.0482	down				Others	Cntn1	20.2297	15.3352	down				Others	Ripor2	27.5777	22.758	down
Others	Slc7a3	19.0441	23.7691	up				Others	Pbk	21.4088	26.1779	up				Others	Smox	19.8095	24.6785	up				Others	Ifitm3	20.0038	15.1867	down
Others	Otub2	13.1873	17.9074	up				Others	Comp	21.7803	17.0172	down				Others	Nox1	18.4269	13.558	down				Others	Hmgcs1	23.6015	28.4123	up
Others	Acpp	19.4476	14.7344	down				Others	Ifit1	27.1059	22.3433	down				Others	Tpx2	22.632	27.4885	up				Others	Col1a1	20.9937	16.1844	down
Others	-	19.0937	14.4133	down				Others	Prelid2	14.4723	19.2221	up				Others	Epx	22.9581	18.1086	down				Others	Klf2	23.4067	18.6046	down
Others	Klf3	24.6902	20.039	down				Others	Dclre1a	13.2326	17.9717	up				Others	Bsg	23.8039	28.6459	up				Others	Pbk	21.4088	26.2044	up
Others	Ripor2	27.5777	22.9447	down				Others	Tmtc3	12.5744	17.3046	up				Others	Lrp5	12.6766	17.5186	up				Others	-	14.861	19.6461	up
Others	Ccnb1	20.2186	24.8482	up				Others	Nusap1	21.3141	26.0429	up				Others	Mndal	27.9827	23.143	down				Others	Dclre1a	13.2326	18.0142	up
Others	Pde2a	24.7459	20.1194	down				Others	Mpo	24.9842	20.2594	down				Others	Xaf1	24.0551	19.2166	down				Others	Fosl2	18.7562	23.5338	up
Others	Timp3	20.9412	16.3158	down				Others	Dusp4	18.4357	23.155	up				Others	Incenp	22.5014	27.3165	up				Others	Plod2	19.3863	24.1575	up
Others	Chil4	20.9317	16.3082	down				Others	Prc1	20.7019	25.4208	up				Others	Pbk	21.4088	26.2192	up				Others	Esco2	19.0087	23.7655	up
Others	Pbk	21.4088	26.0275	up				Others	Gtse1	21.4148	26.1205	up				Others	Hmgcs1	23.6015	28.4117	up				Others	Slc2a6	15.9144	20.6619	up
Others	Serpinc1	23.9435	19.3248	down				Others	Znf296	13.4544	18.1449	up				Others	Gsta4	23.9946	19.1847	down				Others	Abcg3	24.6087	19.8636	down
Others	Fmod	18.873	14.2605	down				Others	Tfpi	15.5047	20.1923	up				Others	Polr3gl	17.7915	12.9841	down				Others	Chil3	23.9756	19.2708	down
Others	Kiaa0754	13.0196	17.628	up				Others	Esco2	19.0087	23.6838	up				Others	Pyhin1	30.1711	25.3835	down				Others	Chdh	25.3792	20.6984	down
Others	Uhrf1	23.6429	28.2456	up				Others	Rasgrp2	27.0894	22.415	down				Others	Irak3	20.6966	15.9134	down				Others	Slc1a4	18.5586	23.2341	up
Others	Incenp	22.5014	27.0992	up				Others	Coq2	15.734	20.4082	up				Others	H2-Eb1	19.9559	15.1761	down				Others	Slc16a3	19.9053	24.5783	up
Others	Krt23	18.2552	13.6599	down				Others	Amd2	17.9355	22.6056	up				Others	Tmtc3	12.5744	17.3515	up				Others	Nmes1	17.1617	21.8041	up
Others	Ckap2	20.2021	24.7962	up				Others	Serpinb1a	24.589	19.9212	down				Others	F5	24.7053	19.9306	down				Others	Bsg	23.8039	28.434	up
Others	Top2a	25.8305	30.4182	up				Others	Tk1	21.6352	26.3002	up				Others	Crebl2	21.9106	17.1387	down				Others	Lrp5	12.6766	17.3036	up
Others	Sec61a2	17.1631	21.7462	up				Others	-	19.0937	14.4407	down				Others	Sgo1	19.3268	24.086	up				Others	Ska3	19.3862	24.0111	up
Others	Cdkn1b	26.2776	21.6995	down				Others	Hmmr	21.8362	26.4777	up				Others	Top2a	25.8305	30.584	up				Others	Ybx2	15.6438	11.0255	down
Others	Col4a1	17.4084	12.8328	down				Others	Mdk	18.6042	13.9727	down				Others	Igflr1	20.7372	15.9984	down				Others	Tmem248	14.7727	19.3792	up
Others	H2-Aa	19.1268	14.5517	down				Others	Ripor2	27.5777	22.9561	down				Others	Amd2	17.9355	22.6734	up				Others	Pdlim4	27.0658	22.4769	down
Others	Ska3	19.3862	23.9582	up				Others	Cdc20	19.1989	23.8185	up				Others	Ttr	23.009	18.2934	down				Others	Pyhin1	30.1711	25.5851	down
Others	Vmac	20.7992	16.2361	down				Others	Lypd6b	17.1233	12.5133	down				Others	Mturn	21.3996	16.7033	down				Others	Ctnna2	17.0527	21.6223	up
Others	Adad1	17.8445	13.283	down				Others	Cd22	19.0041	14.4062	down				Others	Niban2	21.6244	26.3149	up				Others	Serpinb1a	24.589	20.0265	down
Others	Pclaf	20.6136	25.1706	up				Others	Map3k20	17.5097	22.0947	up				Others	Cth	18.7107	23.3849	up				Others	Amd2	17.9355	22.4954	up
Others	Prc1	20.7019	25.2568	up				Others	Lss	23.3441	27.9212	up				Others	Serpina1d	21.3989	16.7261	down				Others	Pgam2	17.3413	12.7904	down
Others	Esco2	19.0087	23.5633	up				Others	B4galt5	17.7543	22.3308	up				Others	Chml	15.9165	20.5861	up				Others	Spi1	16.9412	12.3922	down
Others	Ica	17.3434	12.7899	down				Others	Sgo1	19.3268	23.8898	up				Others	Plaur	17.3826	22.04	up				Others	Ccnb1	20.2186	24.7669	up
Others	Bcl2a1	18.5185	23.0589	up				Others	Bub1b	21.9269	26.484	up				Others	Ska3	19.3862	24.0423	up				Others	Cks1b	20.7213	25.2637	up
Others	Krt80	18.5565	14.0228	down				Others	Crebl2	21.9106	17.3597	down				Others	Abhd14a	15.7997	20.4506	up				Others	Dhx58	25.1915	20.6701	down
Others	Coq2	15.734	20.2655	up				Others	Bcl2a1	18.5185	23.0667	up				Others	Ccnb1	20.2186	24.8586	up				Others	Klf3	24.6902	20.1746	down
Others	Irak3	20.6966	16.1686	down				Others	Tyms	22.978	27.5236	up				Others	Coq8a	23.021	18.3845	down				Others	Gatm	18.3157	22.8232	up
Others	Bsg	23.8039	28.3263	up				Others	Ica	17.3434	12.8024	down				Others	-	18.0539	22.6682	up				Others	Pld4	21.9007	17.4015	down
Others	Tmem248	14.7727	19.2887	up				Others	Ehd2	14.8066	19.342	up				Others	Ahr	21.0322	25.6426	up				Others	Lrrc75a	13.1578	17.6523	up
Others	Gtse1	21.4148	25.9075	up				Others	S100a4	21.8027	17.2746	down				Others	Chil4	20.9317	16.3213	down				Others	Serpinh1	19.5488	15.0564	down
Others	Galnt3	18.0129	22.4939	up				Others	Bsg	23.8039	28.3163	up				Others	Esco2	19.0087	23.6118	up				Others	Tmtc3	12.5744	17.0449	up
Others	Slc1a4	18.5586	22.9898	up				Others	Tmem248	14.7727	19.2848	up				Others	Prelid2	14.4723	19.0685	up				Others	Niban2	21.6244	26.0887	up
Others	Fancd2	21.7026	26.127	up				Others	Chil3	23.9756	19.4809	down				Others	Col4a1	17.4084	12.8216	down				Others	Adad1	17.8445	13.3857	down
Others	Epx	22.9581	18.541	down				Others	Slc16a3	19.9053	24.3983	up				Others	Dusp4	18.4357	23.0034	up				Others	Irak3	20.6966	16.2415	down
Others	Rgs1	19.7788	24.1746	up				Others	Kif2c	21.889	26.3803	up				Others	Dclre1a	13.2326	17.8002	up				Others	Zwilch	21.5307	25.9856	up
Others	Zbtb32	18.7383	23.1318	up				Others	Cks1b	20.7213	25.2035	up				Others	Selenow	20.2049	15.6499	down				Others	Slc9b2	16.859	21.3089	up
Others	Cks1b	20.7213	25.1111	up				Others	Tnfrsf4	20.3295	24.8003	up				Others	Tacc3	21.9258	26.4801	up				Others	Tacc3	21.9258	26.3664	up
Others	L1cam	22.2819	17.8978	down				Others	Ube2t	21.1193	25.578	up				Others	Arhgef18	27.2157	22.6961	down				Others	Fgg	23.5596	19.1293	down
Others	Cyp2d26	21.7227	17.3418	down				Others	Arhgef18	27.2157	22.7575	down				Others	Ces1c	17.9773	13.4592	down				Others	Kif2c	21.889	26.3081	up
Others	Pdcd4	29.4175	25.0495	down				Others	Treml1	17.5378	13.0871	down				Others	Cish	18.8854	23.3912	up				Others	Pde2a	24.7459	20.338	down
Others	Hmmr	21.8362	26.1962	up				Others	Fancd2	21.7026	26.1525	up				Others	Cdkn1a	19.7041	24.2096	up				Others	Ckap2	20.2021	24.5974	up
Others	Tnfrsf4	20.3295	24.6822	up				Others	Vmac	20.7992	16.3569	down				Others	Tmem248	14.7727	19.2753	up				Others	Cyp51a1	23.8705	28.253	up
Others	Lcor	20.6113	16.2586	down				Others	L1cam	22.2819	17.8426	down				Others	Cilp	18.2561	13.762	down				Others	Racgap1	20.0702	24.4474	up
Others	Dctd	17.5998	21.9345	up				Others	Zwilch	21.5307	25.967	up				Others	Ckap2	20.2021	24.6873	up				Others	Fads2	20.4698	24.8258	up
Others	Serac1	18.0624	13.7302	down				Others	Ppp2r3d	13.6496	18.083	up				Others	Galnt3	18.0129	22.4953	up				Others	Fancd2	21.7026	26.0562	up
Others	Znf296	13.4544	17.7801	up				Others	Hmgcr	20.2461	24.6625	up				Others	Sec61a2	17.1631	21.6277	up				Others	Kntc1	23.083	27.4364	up
Others	Serpinh1	19.5488	15.2248	down				Others	Ankrd9	15.3912	19.7847	up				Others	Cks1b	20.7213	25.1766	up				Others	Ms4a1	23.2171	18.8668	down
Others	Ncs1	19.4692	23.7909	up				Others	Timp3	20.9412	16.5571	down				Others	Fads2	20.4698	24.9087	up				Others	Ogn	18.5867	14.2552	down
Others	Pdlim4	27.0658	22.7515	down				Others	Ahsg	18.8709	14.4911	down				Others	Hemk1	18.5709	23.0096	up				Others	Tyms	22.978	27.309	up
Others	Dclre1a	13.2326	17.54	up				Others	Dhx58	25.1915	20.8191	down				Others	Cd1d1	23.7986	19.3731	down				Others	Mdk	18.6042	14.2793	down
Others	Fads2	20.4698	24.7737	up				Others	Krt13	15.5843	11.2196	down				Others	Frmd4b	17.8261	22.2445	up				Others	Bub1b	21.9269	26.2517	up
Others	Sgo1	19.3268	23.6215	up				Others	Rnf10	18.4253	22.7748	up				Others	Ppp2r3d	13.6496	18.0675	up				Others	S100a4	21.8027	17.4819	down
Others	Slc16a3	19.9053	24.1994	up				Others	Adad1	17.8445	13.4972	down				Others	Rnf10	18.4253	22.8414	up				Others	Nrgn	19.2612	14.9426	down
Others	Lss	23.3441	27.6363	up				Others	Mmadhc	16.4049	20.7392	up				Others	Pgam2	17.3413	12.9354	down				Others	Cdc20	19.1989	23.512	up
Others	Bub1b	21.9269	26.2148	up				Others	Padi2	26.8781	22.5534	down				Others	Itga4	24.5579	20.1657	down				Others	Cyp2d26	21.7227	17.4111	down
Others	Arhgef18	27.2157	22.9288	down				Others	Tp53	16.4022	20.7211	up				Others	Gtse1	21.4148	25.7928	up				Others	Arhgef18	27.2157	22.9124	down
Others	Zwilch	21.5307	25.8158	up				Others	Sec61a2	17.1631	21.4786	up				Others	Slc1a4	18.5586	22.9264	up				Others	Ahsg	18.8709	14.5698	down
Others	Tp53	16.4022	20.6719	up				Others	Psrc1	20.4179	24.7311	up				Others	Ankrd9	15.3912	19.7521	up				Others	Tk1	21.6352	25.933	up
Others	Hebp1	19.9779	15.7117	down				Others	Col1a1	20.9937	16.6813	down				Others	Ipcef1	25.7439	21.3891	down				Others	Slc36a1	17.6617	13.3696	down
Others	Nudt1	18.9839	23.2499	up				Others	Nt5e	25.4463	21.1405	down				Others	Slc4a8	18.3187	22.6719	up				Others	Chil4	20.9317	16.6434	down
Others	Padi2	26.8781	22.6169	down				Others	Thbs1	24.9152	20.6132	down				Others	Xylt1	17.9516	13.602	down				Others	Ankrd9	15.3912	19.6546	up
Others	Serpinb1a	24.589	20.3392	down				Others	Abhd14a	15.7997	20.0962	up				Others	Pde2a	24.7459	20.3971	down				Others	Itgb3	25.3866	21.1334	down
Others	Rilpl2	22.1204	26.3616	up				Others	Pyhin1	30.1711	25.8752	down				Others	Abcg3	24.6087	20.2614	down				Others	Hmmr	21.8362	26.0803	up
Others	Cd200	22.2103	26.4505	up				Others	Slfn5	28.1	23.8085	down				Others	Kif2c	21.889	26.2349	up				Others	Fbxo2	19.9645	24.1999	up
Others	Slc36a1	17.6617	13.4406	down				Others	Pmvk	22.4615	26.7513	up				Others	Dhx58	25.1915	20.8464	down				Others	Nek6	19.7374	23.9708	up
Others	Slc25a33	16.4958	20.7104	up				Others	-	18.0539	22.3396	up				Others	Ehd2	14.8066	19.1468	up				Others	Gtse1	21.4148	25.6471	up
Others	F2	24.3535	20.139	down				Others	Pros1	22.3464	26.6302	up				Others	Cd96	21.944	17.6081	down				Others	Kynu	18.0738	22.3057	up
Others	Map3k20	17.5097	21.7239	up				Others	Pde2a	24.7459	20.4651	down				Others	Serpinh1	19.5488	15.2181	down				Others	Tdrd7	18.6208	14.3931	down
Others	Slc6a9	17.4214	21.6349	up				Others	Tacc3	21.9258	26.2042	up				Others	Lancl3	16.214	20.5438	up				Others	Lcor	20.6113	16.3988	down
Others	Pim2	16.6789	20.888	up				Others	Sprr2h	22.1316	17.8559	down				Others	Ccr5	15.0394	19.3648	up				Others	Uap1	23.7275	27.9399	up
Others	Znf250	19.126	14.9257	down				Others	Igfals	19.3556	15.0924	down				Others	Fancd2	21.7026	26.0242	up				Others	Ly6c1	25.0369	20.8264	down
Others	Tyms	22.978	27.1748	up				Others	Cyp2d26	21.7227	17.462	down				Others	Pigv	18.8688	14.5508	down				Others	Lancl3	16.214	20.4112	up
Others	Rasa3	28.1606	23.9778	down				Others	Fcrla	20.0158	15.7682	down				Others	Espl1	21.4483	25.7492	up				Others	Ccnb2	19.6093	23.8063	up
Others	Mt1	12.7905	16.9715	up				Others	Ska2	17.9013	22.1412	up				Others	Ripor2	27.5777	23.2887	down				Others	-	18.0539	22.2495	up
Others	Espl1	21.4483	25.625	up				Others	Serac1	18.0624	13.8246	down				Others	Zwilch	21.5307	25.8098	up				Others	F2	24.3535	20.161	down
Others	Kntc1	23.083	27.2395	up				Others	F5	24.7053	20.4778	down				Others	Hmmr	21.8362	26.1111	up				Others	Scn1a	16.8604	12.6753	down
Others	Rnf10	18.4253	22.5767	up				Others	Mcrip2	18.9482	23.1666	up				Others	Znf296	13.4544	17.7249	up				Others	Cd1d1	23.7986	19.6187	down
Others	Mcrip2	18.9482	23.0944	up				Others	Kntc1	23.083	27.3008	up				Others	Nudt1	18.9839	23.2526	up				Others	Comp	21.7803	17.61	down
Others	Kif2c	21.889	26.0284	up				Others	Pim2	16.6789	20.8866	up				Others	Spats2	14.7518	19.0194	up				Others	Znf296	13.4544	17.6146	up
Others	Znf652	24.8662	20.7275	down				Others	Racgap1	20.0702	24.277	up				Others	Kntc1	23.083	27.3493	up				Others	Ncs1	19.4692	23.627	up
Others	Tacc3	21.9258	26.0565	up				Others	Ppdpf	18.2397	14.0366	down				Others	Ube2t	21.1193	25.3852	up				Others	Efcab11	14.8476	19.0003	up
Others	Tbxa2r	23.0227	18.8943	down				Others	Ell2	18.8365	23.0328	up				Others	Pdcd4	29.4175	25.154	down				Others	Cep55	22.4406	26.5919	up
Others	Tdrp	25.7414	21.6156	down				Others	Spc25	20.1897	24.3824	up				Others	F2	24.3535	20.0958	down				Others	Socs2	19.0396	23.1894	up
Others	Prr14	27.2857	23.1599	down				Others	Rasa3	28.1606	23.9684	down				Others	Comp	21.7803	17.5244	down				Others	Ddx58	28.4284	24.2877	down
Others	S100a4	21.8027	17.6807	down				Others	Pole2	21.497	25.6883	up				Others	Ms4a1	23.2171	18.9734	down				Others	Cybb	21.0724	16.9358	down
Others	Abhd14a	15.7997	19.9197	up				Others	Cdca7	20.1655	24.3553	up				Others	Rgs1	19.7788	24.0091	up				Others	Lss	23.3441	27.4754	up
Others	Snx9	23.4556	27.5711	up				Others	Ska1	18.6257	22.8089	up				Others	Icos	21.5821	25.7903	up				Others	Gfpt2	17.456	21.5848	up
Others	Snx10	15.3677	19.4829	up				Others	Kif18b	19.2846	23.4346	up				Others	Wls	21.0743	16.87	down				Others	Isg15	28.4814	24.3569	down
Others	Smyd2	20.5009	24.6159	up				Others	Diaph3	21.8961	26.0361	up				Others	Bub1b	21.9269	26.1311	up				Others	Sorcs2	19.3564	15.2355	down
Others	Ggt5	23.4303	19.3247	down				Others	Psmc3ip	19.6032	23.7397	up				Others	Igfals	19.3556	15.1552	down				Others	Nudt1	18.9839	23.1037	up
Others	Slc41a3	19.7469	15.6448	down				Others	Wls	21.0743	16.9398	down				Others	Pdlim4	27.0658	22.8692	down				Others	Ncf1	22.2281	26.3419	up
Others	Nt5e	25.4463	21.3554	down				Others	Ncs1	19.4692	23.6029	up				Others	Racgap1	20.0702	24.2613	up				Others	Retnlg	19.5037	15.3982	down
Others	Chek1	21.3058	25.3941	up				Others	Epx	22.9581	18.8256	down				Others	Bnip3	16.322	20.5119	up				Others	Marcksl1	21.9019	26.0058	up
Others	Cdc20	19.1989	23.2787	up				Others	Spc24	21.0004	25.13	up				Others	Tk1	21.6352	25.8236	up				Others	Sema7a	20.7239	24.8238	up
Others	-	18.0539	22.1255	up				Others	Slc4a1	18.3481	14.2186	down				Others	Junb	22.7608	26.9443	up				Others	Ggt5	23.4303	19.3361	down
Others	Hbp1	20.842	16.7713	down				Others	Ube2s	22.0844	26.2113	up				Others	Tnfrsf4	20.3295	24.5089	up				Others	Coq2	15.734	19.8229	up
Others	Mmadhc	16.4049	20.4693	up				Others	F2	24.3535	20.2275	down				Others	Rhoq	21.2631	17.0856	down				Others	Hist1h1t	21.7617	17.6751	down
Others	Pyhin1	30.1711	26.1405	down				Others	Slc25a33	16.4958	20.6207	up				Others	Lypd6b	17.1233	12.9469	down				Others	Abhd14a	15.7997	19.8861	up
Others	Pdia5	18.3429	22.3734	up				Others	Prr14	27.2857	23.1613	down				Others	Cyp2d26	21.7227	17.5505	down				Others	Igfals	19.3556	15.2773	down
Others	Ccdc50	22.2424	26.2648	up				Others	Rilpl2	22.1204	26.2447	up				Others	Mmadhc	16.4049	20.5745	up				Others	Chek1	21.3058	25.3814	up
Others	Shcbp1	21.723	25.737	up				Others	Cd1d1	23.7986	19.6805	down				Others	Ikbke	26.2919	22.1252	down				Others	Stil	17.7124	21.7842	up
Others	Psmc3ip	19.6032	23.6109	up				Others	Hells	24.5223	28.6367	up				Others	N4bp2l1	22.1453	18.0057	down				Others	Spc25	20.1897	24.2614	up
Others	Spc25	20.1897	24.1959	up				Others	Espl1	21.4483	25.554	up				Others	Cdc20	19.1989	23.3216	up				Others	Cebpb	19.982	24.0515	up
Others	Trip13	23.3732	27.3791	up				Others	Ccne2	17.2969	21.3985	up				Others	Tdrp	25.7414	21.6236	down				Others	Thbs1	24.9152	20.8593	down
Others	Thbs1	24.9152	20.9136	down				Others	Pgam2	17.3413	13.24	down				Others	Mppe1	23.187	19.07	down				Others	Id1	17.7794	21.8327	up
Others	Cd1d1	23.7986	19.8022	down				Others	Fbln1	23.9873	19.8909	down				Others	Prr14	27.2857	23.1725	down				Others	Shcbp1	21.723	25.7739	up
Others	Lgals7	18.4721	22.4676	up				Others	Ctnna2	17.0527	21.1314	up				Others	Tlcd1	18.2683	22.375	up				Others	Spata2l	23.3907	19.3479	down
Others	Ska2	17.9013	21.893	up				Others	Tbxa2r	23.0227	18.9516	down				Others	Akap1	19.9705	24.075	up				Others	Rflnb	26.3172	22.2763	down
Others	Adarb1	21.0514	25.0414	up				Others	Rflnb	26.3172	22.2463	down				Others	Dusp14	13.521	17.6247	up				Others	Padi2	26.8781	22.8403	down
Others	Pgam2	17.3413	13.3583	down				Others	Tdrp	25.7414	21.6722	down				Others	Tyms	22.978	27.0782	up				Others	Ccdc28b	20.5074	16.4715	down
Others	Abcg3	24.6087	20.6259	down				Others	Nqo2	24.4243	20.3554	down				Others	P4ha1	22.356	26.4374	up				Others	Rgs1	19.7788	23.8137	up
Others	Hmgcr	20.2461	24.2286	up				Others	Shcbp1	21.723	25.7856	up				Others	Chek1	21.3058	25.383	up				Others	Flg2	17.5244	13.491	down
Others	Comp	21.7803	17.8027	down				Others	Chek1	21.3058	25.3588	up				Others	Ica	17.3434	13.2667	down				Others	Ccne2	17.2969	21.3301	up
Others	Nid2	17.9912	14.0165	down				Others	Cilp	18.2561	14.2034	down				Others	Cpd	21.3377	25.4002	up				Others	Vmac	20.7992	16.7687	down
Others	Ube2t	21.1193	25.0936	up				Others	Kif15	23.7143	27.7663	up				Others	Cyp51a1	23.8705	27.9279	up				Others	Prr14	27.2857	23.2566	down
Others	Kif15	23.7143	27.6782	up				Others	Smyd2	20.5009	24.5521	up				Others	Gprc5a	16.5279	20.5722	up				Others	Crebl2	21.9106	17.8831	down
Others	Dnajc15	21.0763	25.0326	up				Others	Nfia	20.9341	16.8865	down				Others	Mpp2	19.6959	23.7383	up				Others	Tcp11l2	23.7398	19.7144	down
Others	Arl5b	17.162	21.1173	up				Others	Cdc45	22.0029	26.0484	up				Others	Slfn5	28.1	24.0596	down				Others	Igsf8	18.4315	22.4568	up
Others	Racgap1	20.0702	24.0198	up				Others	Timm17a	18.9029	22.9482	up				Others	Rflnb	26.3172	22.2827	down				Others	Sec61a2	17.1631	21.1864	up
Others	Cdkn1a	19.7041	23.6528	up				Others	Col4a1	17.4084	13.3681	down				Others	Ccne2	17.2969	21.3225	up				Others	Oas1a	23.2666	19.2437	down
Others	Cish	18.8854	22.8295	up				Others	Tcp11l2	23.7398	19.7022	down				Others	Syngr1	18.7183	22.743	up				Others	Fmo5	24.4797	20.4672	down
Others	Chil3	23.9756	20.043	down				Others	Nudt1	18.9839	23.0131	up				Others	Sp100	27.9952	23.9705	down				Others	Timp3	20.9412	16.93	down
Others	Nfia	20.9341	17.0112	down				Others	Slc4a7	22.0155	26.0442	up				Others	Spc25	20.1897	24.2075	up				Others	Plg	23.637	19.6274	down
Others	Pole2	21.497	25.4128	up				Others	Fignl1	21.9559	25.9836	up				Others	Furin	20.7337	24.7301	up				Others	Ube2t	21.1193	25.1264	up
Others	Tk1	21.6352	25.5497	up				Others	Dnajc15	21.0763	25.0991	up				Others	Fgr	18.4138	14.4327	down				Others	Zbtb32	18.7383	22.7335	up
Others	Spc24	21.0004	24.8985	up				Others	Ccdc50	22.2424	26.2578	up				Others	Selenop	21.2357	17.2562	down				Others	Krt23	18.2552	14.279	down
Others	Gpt2	20.3435	24.2394	up				Others	Ramp1	21.3138	17.3006	down				Others	Znf579	16.6377	12.6598	down				Others	Mmadhc	16.4049	20.3792	up
Others	Hells	24.5223	28.4098	up				Others	Akr1c18	21.1014	25.1139	up				Others	Akip1	19.3742	15.4061	down				Others	Spc24	21.0004	24.9746	up
Others	Marcksl1	21.9019	25.7879	up				Others	Oas1a	23.2666	19.2694	down				Others	-	14.861	18.8265	up				Others	Espl1	21.4483	25.4096	up
Others	Gzmb	22.4531	26.335	up				Others	Chil4	20.9317	16.9418	down				Others	Pole2	21.497	25.4601	up				Others	Maff	18.8592	22.8195	up
Others	Akap1	19.9705	23.8514	up				Others	Dctd	17.5998	21.5844	up				Others	Ska1	18.6257	22.5844	up				Others	Oasl1	23.096	19.1373	down
Others	Timm17a	18.9029	22.7693	up				Others	Ifi203	27.1459	23.164	down				Others	Cep55	22.4406	26.3907	up				Others	Kif15	23.7143	27.673	up
Others	Col6a1	18.5728	14.7104	down				Others	Pigv	18.8688	14.8898	down				Others	Anln	21.3375	25.2838	up				Others	Spin4	17.6248	21.5802	up
Others	Pon3	19.8904	16.0349	down				Others	Akap1	19.9705	23.9438	up				Others	Csprs	27.2014	23.2559	down				Others	Krt13	15.5843	11.6386	down
Others	Mdk	18.6042	14.7495	down				Others	Abcg3	24.6087	20.6533	down				Others	Spc24	21.0004	24.9413	up				Others	Melk	20.3447	24.283	up
Others	Tm6sf1	21.1566	17.3043	down				Others	Rad54l	20.8053	24.7539	up				Others	Syn1	18.3692	22.3076	up				Others	Zbp1	28.033	24.0966	down
Others	Pmvk	22.4615	26.3117	up				Others	Sesn2	19.3401	23.287	up				Others	Smyd2	20.5009	24.4379	up				Others	Angptl2	19.3643	23.3002	up
Others	Brsk2	18.9736	22.8191	up				Others	Kif4	23.5031	27.4474	up				Others	Znf250	19.126	15.1917	down				Others	Ctla2a	19.318	23.2519	up
Others	Eif4ebp1	21.4682	25.3119	up				Others	Trip13	23.3732	27.3102	up				Others	Slc36a1	17.6617	13.7303	down				Others	Tlcd1	18.2683	22.1978	up
Others	Melk	20.3447	24.1827	up				Others	Ccnb2	19.6093	23.5426	up				Others	Kif15	23.7143	27.6449	up				Others	Oas3	26.4786	22.5536	down
Others	Mtfp1	16.5886	20.425	up				Others	Itga4	24.5579	20.6313	down				Others	Shcbp1	21.723	25.6501	up				Others	Mt2	19.14	15.2159	down
Others	Btg2	17.3932	13.5605	down				Others	Tmem134	18.3903	14.4637	down				Others	Oas1a	23.2666	19.3414	down				Others	Pole2	21.497	25.4088	up
Others	Atp6v0a1	26.3277	22.5039	down				Others	Nuf2	20.9688	24.8892	up				Others	Slfn8	21.9447	18.0226	down				Others	Mturn	21.3996	17.4903	down
Others	Tf	24.1487	20.328	down				Others	Tdrd7	18.6208	14.7083	down				Others	Nek6	19.7374	23.6535	up				Others	Chml	15.9165	19.8242	up
Others	Ube2s	22.0844	25.9046	up				Others	Pygl	19.193	15.2845	down				Others	Lcor	20.6113	16.6952	down				Others	Kif4	23.5031	27.4058	up
Others	Cyp2s1	24.5425	20.7279	down				Others	Sorcs2	19.3564	15.4511	down				Others	Itga3	21.344	25.2577	up				Others	Cpa1	19.4202	15.5177	down
Others	Dtx1	22.552	18.7386	down				Others	Cmpk2	27.645	23.7465	down				Others	Kif4	23.5031	27.4164	up				Others	Smyd2	20.5009	24.3994	up
Others	Trp53i11	24.3456	20.5343	down				Others	Traip	17.3086	21.2031	up				Others	Timp3	20.9412	17.0287	down				Others	Akr1c18	21.1014	24.9986	up
Others	Otx1	12.2545	16.059	up				Others	Adarb1	21.0514	24.9428	up				Others	Itgb3	25.3866	21.4787	down				Others	Ska2	17.9013	21.7968	up
Others	Stil	17.7124	21.5161	up				Others	Efcab11	14.8476	18.7325	up				Others	Marcksl1	21.9019	25.8017	up				Others	Susd2	19.422	15.5279	down
Others	Fignl1	21.9559	25.7576	up				Others	Slc36a1	17.6617	13.7783	down				Others	Trip13	23.3732	27.2724	up				Others	Cdkn1b	26.2776	22.3908	down
Others	Cybb	21.0724	17.2713	down				Others	Id2	16.6076	20.488	up				Others	Sprr2h	22.1316	18.2341	down				Others	Plod3	21.8662	25.753	up
Others	Psrc1	20.4179	24.2184	up				Others	Pdcd4	29.4175	25.5385	down				Others	Tcp11l2	23.7398	19.8481	down				Others	St3gal6	20.1548	16.2684	down
Others	Sesn2	19.3401	23.1389	up				Others	Ggt5	23.4303	19.5517	down				Others	Hells	24.5223	28.4115	up				Others	Cdca7	20.1655	24.0437	up
Others	Ctnna2	17.0527	20.849	up				Others	Arl5c	19.3809	15.5023	down				Others	Ccnb2	19.6093	23.4974	up				Others	Znf652	24.8662	20.9947	down
Others	Efcab11	14.8476	18.636	up				Others	Znf652	24.8662	20.9924	down				Others	Brsk2	18.9736	22.8592	up				Others	Igflr1	20.7372	16.8673	down
Others	Nfic	22.5888	18.8008	down				Others	Cdc42se2	20.7328	16.8705	down				Others	Id2	16.6076	20.4929	up				Others	Tdrp	25.7414	21.8743	down
Others	Dusp23	23.4721	19.6872	down				Others	Ddx58	28.4284	24.5725	down				Others	Igsf8	18.4315	22.3125	up				Others	Eif4ebp1	21.4682	25.3319	up
Others	Kif18b	19.2846	23.0693	up				Others	Tnfrsf26	22.4216	18.5672	down				Others	Adrb2	18.2571	14.3761	down				Others	Slc4a1	18.3481	14.4873	down
Others	Ska1	18.6257	22.4027	up				Others	Cpa1	19.4202	15.5668	down				Others	Nuf2	20.9688	24.8478	up				Others	Adarb1	21.0514	24.9101	up
Others	Igfals	19.3556	15.5792	down				Others	Art4	20.5332	16.6799	down				Others	Mdk	18.6042	14.7295	down				Others	Ska1	18.6257	22.4833	up
Others	Dclk1	19.4924	23.2667	up				Others	Pdia5	18.3429	22.1962	up				Others	Ska2	17.9013	21.7754	up				Others	Rnf10	18.4253	22.2745	up
Others	Susd2	19.422	15.6493	down				Others	Lcor	20.6113	16.7584	down				Others	Tgm2	22.739	26.6092	up				Others	Rab34	17.3836	21.2319	up
Others	Gsn	28.3384	24.5669	down				Others	Acpp	19.4476	15.5973	down				Others	Mllt11	17.3161	21.1855	up				Others	Cip2a	22.4213	26.2657	up
Others	Epb41l1	22.1974	18.4267	down				Others	Pdlim4	27.0658	23.2347	down				Others	Padi2	26.8781	23.0107	down				Others	Slc4a8	18.3187	22.1595	up
Others	Nos2	21.532	25.3003	up				Others	Cip2a	22.4213	26.2262	up				Others	Nr4a2	15.858	19.7235	up				Others	Mt1	12.7905	16.6135	up
Others	Cdc45	22.0029	25.7638	up				Others	Foxo4	19.9485	16.1468	down				Others	Timm17a	18.9029	22.7618	up				Others	Wls	21.0743	17.2513	down
Others	Arl5c	19.3809	15.6251	down				Others	Fmo5	24.4797	20.6786	down				Others	Slc29a2	17.4001	21.2532	up				Others	Serinc5	15.0367	18.8592	up
Others	Rtp4	23.5019	19.7583	down				Others	Ect2	20.1005	23.8972	up				Others	Col6a1	18.5728	14.7227	down				Others	Trip13	23.3732	27.1934	up
Others	B4galt5	17.7543	21.4917	up				Others	Melk	20.3447	24.1372	up				Others	Cip2a	22.4213	26.2708	up				Others	Akap1	19.9705	23.7858	up
Others	Selenow	20.2049	16.4707	down				Others	Tspan6	19.2785	23.0663	up				Others	Ctla2a	19.318	23.1665	up				Others	P4ha1	22.356	26.1692	up
Others	Selenop	21.2357	17.5042	down				Others	N4bp2l1	22.1453	18.3594	down				Others	Ddx58	28.4284	24.5832	down				Others	Serpinc1	23.9435	20.1369	down
Others	Pdss1	18.0553	21.784	up				Others	Tf	24.1487	20.3668	down				Others	Melk	20.3447	24.1872	up				Others	Lypd6b	17.1233	13.3194	down
Others	Slc9b2	16.859	20.5819	up				Others	Selenow	20.2049	16.4332	down				Others	Ggt5	23.4303	19.597	down				Others	Pigv	18.8688	15.0677	down
Others	Kif4	23.5031	27.2246	up				Others	Chaf1a	22.308	26.0779	up				Others	Eif4ebp1	21.4682	25.2946	up				Others	Dctd	17.5998	21.3977	up
Others	Ms4a1	23.2171	19.4987	down				Others	Cd200	22.2103	25.9733	up				Others	Gdpd1	12.3985	16.2112	up				Others	Col1a2	18.5695	14.7717	down
Others	Diaph3	21.8961	25.6031	up				Others	Mtfp1	16.5886	20.3368	up				Others	Isg20	25.3954	21.5844	down				Others	Shpk	24.1919	20.407	down
Others	Wls	21.0743	17.3736	down				Others	Syngr1	18.7183	22.4649	up				Others	Fbxw8	19.3281	23.1184	up				Others	Hells	24.5223	28.3051	up
Others	Pygl	19.193	15.493	down				Others	Stil	17.7124	21.4553	up				Others	Rasa3	28.1606	24.3747	down				Others	Cmpk2	27.645	23.8636	down
Others	Aen	20.6116	24.3079	up				Others	Slc41a3	19.7469	16.0191	down				Others	Rad54l	20.8053	24.5887	up				Others	Ctse	22.7017	18.926	down
Others	Slc4a7	22.0155	25.7114	up				Others	Bspry	15.4899	19.2074	up				Others	Lss	23.3441	27.1262	up				Others	Brca1	21.1932	24.9595	up
Others	Znf569	19.0827	15.3876	down				Others	Ndc80	21.7304	25.4453	up				Others	Slc2a1	23.3416	27.1235	up				Others	Nudt6	22.3769	18.6144	down
Others	H2-Ab1	20.1048	16.4151	down				Others	Anln	21.3375	25.0484	up				Others	Ccdc28b	20.5074	16.7276	down				Others	Kbtbd11	29.1004	25.3454	down
Others	Mppe1	23.187	19.5068	down				Others	Wdhd1	23.1367	26.8339	up				Others	Wdr54	18.4671	22.2429	up				Others	Tf	24.1487	20.3953	down
Others	Tnfrsf26	22.4216	18.7443	down				Others	Ccnf	14.7299	18.425	up				Others	Tlcd3a	15.4987	19.2733	up				Others	Dusp23	23.4721	19.7235	down
Others	Net1	17.8305	21.5055	up				Others	Smpdl3b	15.613	19.3069	up				Others	Cysltr1	16.7329	20.5032	up				Others	Cdr2	14.6856	18.4335	up
Others	Ccnb2	19.6093	23.2829	up				Others	Aen	20.6116	24.3027	up				Others	Cdc45	22.0029	25.7658	up				Others	Psmc3ip	19.6032	23.3492	up
Others	Slc25a45	24.2202	20.5482	down				Others	Siva1	20.0002	23.6899	up				Others	-	21.2129	17.453	down				Others	Mis18bp1	20.7514	24.4913	up
Others	Nqo2	24.4243	20.7552	down				Others	Cd151	15.9466	12.2632	down				Others	Cmpk2	27.645	23.8852	down				Others	Cdc45	22.0029	25.7329	up
Others	Acss1	27.1228	23.4562	down				Others	Ptpn3	18.0983	21.7801	up				Others	Cul7	20.3381	24.0976	up				Others	Selenow	20.2049	16.4768	down
Others	Rad54l	20.8053	24.4686	up				Others	Marcksl1	21.9019	25.5796	up				Others	Nfil3	20.768	24.5146	up				Others	Efemp1	21.4215	17.6985	down
Others	Gbp5	24.1263	27.7879	up				Others	Klf3	24.6902	21.013	down				Others	Snx10	15.3677	19.1104	up				Others	Rrm1	26.5446	30.2616	up
Others	Thbs4	21.1382	17.4844	down				Others	Cybb	21.0724	17.3962	down				Others	Stil	17.7124	21.4543	up				Others	Anln	21.3375	25.0531	up
Others	Ccdc28b	20.5074	16.8544	down				Others	Plk2	12.63	16.3036	up				Others	Psmc3ip	19.6032	23.3424	up				Others	Mppe1	23.187	19.472	down
Others	Fmo5	24.4797	20.8283	down				Others	Epsti1	25.6974	22.0258	down				Others	Epn2	17.6641	21.3913	up				Others	Cpd	21.3377	25.0439	up
Others	Bcl2l1	22.8119	26.4626	up				Others	Cdkn1a	19.7041	23.3744	up				Others	Ube2s	22.0844	25.8066	up				Others	Timm17a	18.9029	22.6061	up
Others	Ramp1	21.3138	17.6658	down				Others	Mmachc	13.6884	17.3534	up				Others	Ganc	24.61	20.8879	down				Others	Brsk2	18.9736	22.676	up
Others	Lypd6b	17.1233	13.4987	down				Others	Far1	24.7091	28.3637	up				Others	Kif18b	19.2846	23.0048	up				Others	Arhgap11a	20.5123	24.2147	up
Others	F5	24.7053	21.083	down				Others	Selenop	21.2357	17.5821	down				Others	Ect2	20.1005	23.8189	up				Others	Pmvk	22.4615	26.1626	up
Others	Cd38	20.6801	17.0651	down				Others	Prelid3b	18.9309	22.5785	up				Others	Nudt6	22.3769	18.6644	down				Others	Thbs4	21.1382	17.439	down
Others	Pim1	20.3279	23.9387	up				Others	Hbp1	20.842	17.1955	down				Others	Brca1	21.1932	24.903	up				Others	Tnfrsf4	20.3295	24.0151	up
Others	Cdca7	20.1655	23.7747	up				Others	Isg15	28.4814	24.8379	down				Others	Isg15	28.4814	24.783	down				Others	Rbl2	25.383	21.6996	down
Others	H2-Ab1	20.0418	16.4335	down				Others	Polr3gl	17.7915	14.1509	down				Others	Arhgap24	14.9697	18.6571	up				Others	Slc6a9	17.4214	21.1007	up
Others	Tcp11l2	23.7398	20.137	down				Others	Net1	17.8305	21.4691	up				Others	Fmo5	24.4797	20.7952	down				Others	Acss1	27.1228	23.4592	down
Others	Brca1	21.1932	24.7927	up				Others	Pdss1	18.0553	21.6895	up				Others	Rabl2	18.0353	21.7114	up				Others	Kif18b	19.2846	22.9357	up
Others	Nuf2	20.9688	24.5594	up				Others	Rrm1	26.5446	30.1731	up				Others	Dctd	17.5998	21.2733	up				Others	Mcrip2	18.9482	22.5933	up
Others	Nr4a1	21.6629	25.2476	up				Others	Fbxw8	19.3281	22.9519	up				Others	Spin4	17.6248	21.2959	up				Others	Chaf1a	22.308	25.9501	up
Others	Apoe	19.3781	15.7969	down				Others	Gen1	19.3078	22.9216	up				Others	Mgll	18.5991	22.2629	up				Others	Sesn2	19.3401	22.9744	up
Others	Chaf1a	22.308	25.884	up				Others	Mis18bp1	20.7514	24.3627	up				Others	Higd1a	18.3231	21.978	up				Others	Ube2s	22.0844	25.7184	up
Others	Ctse	22.7017	19.1289	down				Others	Smpdl3a	23.0433	19.4352	down				Others	Oasl1	23.096	19.4447	down				Others	Btg2	17.3932	13.7657	down
Others	Ccne2	17.2969	20.8634	up				Others	Ckap2l	19.2873	22.8934	up				Others	Znf652	24.8662	21.2196	down				Others	Nuf2	20.9688	24.5954	up
Others	Traip	17.3086	20.8736	up				Others	Il6ra	24.371	20.7695	down				Others	Trim34a	25.2555	21.6097	down				Others	Sprr2h	22.1316	18.5061	down
Others	Nrgn	19.2612	15.698	down				Others	Fdft1	22.2131	25.8113	up				Others	Chaf1a	22.308	25.9533	up				Others	Slc4a7	22.0155	25.6397	up
Others	Cep55	22.4406	26.0028	up				Others	Arhgap11a	20.5123	24.1039	up				Others	Fignl1	21.9559	25.601	up				Others	Gsta4	23.9946	20.3713	down
Others	Gen1	19.3078	22.8687	up				Others	Pcna	27.6611	31.2472	up				Others	Ttc38	28.4925	24.8476	down				Others	Nfia	20.9341	17.3127	down
Others	Far1	24.7091	28.2632	up				Others	Epb41l1	22.1974	18.6156	down				Others	Chst2	18.0208	21.6657	up				Others	Ganc	24.61	20.9903	down
Others	Spata2l	23.3907	19.8509	down				Others	Nfil3	20.768	24.3486	up				Others	Nfia	20.9341	17.2908	down				Others	Gsn	28.3384	24.7217	down
Others	Wdhd1	23.1367	26.6748	up				Others	Cd38	20.6801	17.1034	down				Others	Sfn	23.4493	27.0885	up				Others	Irf5	20.9112	24.5274	up
Others	Map2k6	26.3127	22.7796	down				Others	Pif1	18.7023	15.1259	down				Others	Far1	24.7091	28.3474	up				Others	Gen1	19.3078	22.922	up
Others	Rps6ka5	25.4775	21.9496	down				Others	Brca1	21.1932	24.7672	up				Others	Ccdc125	17.5378	13.9169	down				Others	Sp100	27.9952	24.3821	down
Others	Sorcs2	19.3564	15.8363	down				Others	Krt6a	25.3119	21.7396	down				Others	Timp2	18.0609	14.4422	down				Others	Dtx1	22.552	18.9414	down
Others	Art4	20.5332	17.0153	down				Others	Atf6	14.9702	18.542	up				Others	Tmem237	18.5238	22.1405	up				Others	Hic2	19.294	22.9001	up
Others	-	22.5669	19.0527	down				Others	Rnf41	16.6802	13.1095	down				Others	Thbs4	21.1382	17.5223	down				Others	Wdhd1	23.1367	26.7409	up
Others	N4bp2l1	22.1453	18.6356	down				Others	Slc25a45	24.2202	20.6555	down				Others	Mcrip2	18.9482	22.5606	up				Others	Rad54l	20.8053	24.3994	up
Others	Arhgap11a	20.5123	24.017	up				Others	Samd9l	25.0096	21.4525	down				Others	Pctp	16.6468	20.2586	up				Others	Matk	21.6291	18.0355	down
Others	Ppdpf	18.2397	14.7375	down				Others	Bcl2l1	22.8119	26.3674	up				Others	Rrm1	26.5446	30.1509	up				Others	Mki67	27.1734	30.7628	up
Others	Mis18bp1	20.7514	24.2504	up				Others	Efemp1	21.4215	17.8661	down				Others	Ndc80	21.7304	25.3246	up				Others	Tespa1	24.7483	21.1591	down
Others	Ddx58	28.4284	24.9322	down				Others	Rbl2	25.383	21.8312	down				Others	Cpa1	19.4202	15.8334	down				Others	Slc41a3	19.7469	16.1772	down
Others	Spi1	16.9412	13.4465	down				Others	Casp4	19.1919	22.7427	up				Others	Hbp1	20.842	17.2604	down				Others	Bnip3	16.322	19.8896	up
Others	Cuedc1	13.8475	17.3408	up				Others	Znf579	16.6377	13.087	down				Others	Thbs1	24.9152	21.3388	down				Others	Chst14	16.0216	19.5884	up
Others	St6galnac4	18.5532	22.0431	up				Others	E2f3	18.1312	21.6777	up				Others	Plod3	21.8662	25.4387	up				Others	Nsl1	18.832	22.3976	up
Others	Apob	25.6658	22.1844	down				Others	Nudt6	22.3769	18.8357	down				Others	Wdhd1	23.1367	26.7043	up				Others	Fignl1	21.9559	25.5192	up
Others	Ndc80	21.7304	25.2117	up				Others	Shpk	24.1919	20.6524	down				Others	Pif1	18.7023	15.1348	down				Others	Hmgcr	20.2461	23.8046	up
Others	Cip2a	22.4213	25.893	up				Others	Klhl36	21.4032	17.8663	down				Others	Pdia5	18.3429	21.9045	up				Others	Ckap2l	19.2873	22.8451	up
Others	Ca2	24.8345	21.3641	down				Others	Ctse	22.7017	19.1694	down				Others	Il6ra	24.371	20.8098	down				Others	Znf250	19.126	15.5738	down
Others	Cdr2	14.6856	18.1553	up				Others	Ncapd2	25.2199	28.7506	up				Others	Cdr2	14.6856	18.2416	up				Others	Mmachc	13.6884	17.2397	up
Others	Efemp1	21.4215	17.9521	down				Others	Ttc38	28.4925	24.9622	down				Others	Trps1	20.8193	24.3696	up				Others	Gpt2	20.3435	23.8838	up
Others	Siva1	20.0002	23.4671	up				Others	Cdc6	18.9398	22.4697	up				Others	Sema7a	20.7239	24.2716	up				Others	Csprs	27.2014	23.6663	down
Others	P4ha1	22.356	25.8178	up				Others	Ganc	24.61	21.0822	down				Others	Nqo2	24.4243	20.8809	down				Others	Ldlr	22.0985	25.6309	up
Others	Ganc	24.61	21.1484	down				Others	Plg	23.637	20.1173	down				Others	Arhgap11a	20.5123	24.0474	up				Others	Tm6sf1	21.1566	17.6253	down
Others	Bspry	15.4899	18.9504	up				Others	Oasl1	23.096	19.5808	down				Others	Vmac	20.7992	17.2646	down				Others	Hsd17b11	26.4097	22.8821	down
Others	Plek	23.1633	26.6226	up				Others	Cep55	22.4406	25.9484	up				Others	Trp53inp1	18.205	14.6727	down				Others	Diaph3	21.8961	25.4118	up
Others	Fos	18.4666	21.9232	up				Others	Higd1a	18.3231	21.8248	up				Others	Spata2l	23.3907	19.8638	down				Others	Slc7a5	24.3322	27.8472	up
Others	Klhl36	21.4032	17.9493	down				Others	Xaf1	24.0551	20.5541	down				Others	Tf	24.1487	20.63	down				Others	Apoe	19.3781	15.8751	down
Others	Ttc38	28.4925	25.0404	down				Others	Junb	22.7608	26.2594	up				Others	Mmgt2	17.9105	21.428	up				Others	Ect2	20.1005	23.6034	up
Others	Rbl2	25.383	21.9319	down				Others	Brsk2	18.9736	22.4713	up				Others	Mki67	27.1734	30.69	up				Others	Gimap4	31.8159	28.3151	down
Others	Vrk3	28.2931	24.8461	down				Others	Gys2	23.1378	19.6401	down				Others	Nsl1	18.832	22.3485	up				Others	Traip	17.3086	20.8059	up
Others	Casp4	19.1919	22.6369	up				Others	Slfn8	21.9447	18.448	down				Others	Diaph3	21.8961	25.4122	up				Others	Far1	24.7091	28.2054	up
Others	E2f3	18.1312	21.5739	up				Others	Cuedc1	13.8475	17.3432	up				Others	Zbtb4	22.0545	18.5404	down				Others	Sorl1	24.7397	21.2455	down
Others	Psat1	27.6603	31.1023	up				Others	Zbtb4	22.0545	18.5637	down				Others	Ppp3ca	23.6067	20.0954	down				Others	Prelid2	14.4723	17.9641	up
Others	Znf260	21.6067	18.1665	down				Others	Mmgt2	17.9105	21.4012	up				Others	Acss1	27.1228	23.6131	down				Others	Tns3	16.8642	20.3507	up
Others	Tlcd1	18.2683	21.706	up				Others	Chst2	18.0208	21.5097	up				Others	Net1	17.8305	21.3394	up				Others	Ica	17.3434	13.8626	down
Others	Rrm1	26.5446	29.9819	up				Others	Gpx3	19.6474	16.1606	down				Others	Maff	18.8592	22.3653	up				Others	Epb41l1	22.1974	18.7188	down
Others	Shpk	24.1919	20.7564	down				Others	Sp100	27.9952	24.5096	down				Others	Cdca7	20.1655	23.6664	up				Others	Cdkn1a	19.7041	23.1772	up
Others	Tmtc3	12.5744	16.0093	up				Others	Chaf1b	22.8432	26.3256	up				Others	Pim2	16.6789	20.1785	up				Others	Gys2	23.1378	19.6647	down
Others	Mmgt2	17.9105	21.3436	up				Others	Slc6a9	17.4214	20.897	up				Others	Ttc39c	18.2745	21.7618	up				Others	Sord	21.9985	18.5279	down
Others	Lmna	28.0916	24.6641	down				Others	Pick1	15.7312	19.1992	up				Others	Cenpa	20.8572	17.3744	down				Others	Bcl2l11	24.8903	21.4244	down
Others	Pcna	27.6611	31.0885	up				Others	Spata2l	23.3907	19.9227	down				Others	Gsn	28.3384	24.8581	down				Others	Net1	17.8305	21.2945	up
Others	Vim	33.8582	30.4321	down				Others	Ldlr	22.0985	25.5604	up				Others	Serac1	18.0624	14.5822	down				Others	Selenop	21.2357	17.7744	down
Others	Ankrd9	15.3912	18.8166	up				Others	Fancg	18.5108	21.9703	up				Others	Dnajc15	21.0763	24.5548	up				Others	Slc5a3	19.2526	22.7119	up
Others	Il15ra	18.3421	21.7601	up				Others	Vrk3	28.2931	24.8337	down				Others	Lgals3	21.6155	25.0937	up				Others	Fbxw8	19.3281	22.7841	up
Others	Chst2	18.0208	21.4336	up				Others	Tgfbi	20.5166	17.0594	down				Others	Cnksr3	19.5632	16.0931	down				Others	Calhm6	21.6374	18.1816	down
Others	Fgd3	25.8143	22.402	down				Others	Gpm6b	14.9651	18.4214	up				Others	Shpk	24.1919	20.7275	down				Others	Pctp	16.6468	20.1023	up
Others	Ect2	20.1005	23.5103	up				Others	Pkmyt1	18.8753	22.3295	up				Others	Iigp1	25.1658	21.7089	down				Others	Cul7	20.3381	23.7934	up
Others	Myo1f	23.1531	19.7487	down				Others	Lmna	28.0916	24.6412	down				Others	Kbtbd11	29.1004	25.6495	down				Others	Ndc80	21.7304	25.1855	up
Others	Poglut2	21.6023	25.0053	up				Others	Eif4ebp1	21.4682	24.9185	up				Others	Chst14	16.0216	19.471	up				Others	Slc2a1	23.3416	26.7931	up
Others	Coq8a	23.021	19.6193	down				Others	Snx9	23.4556	26.9058	up				Others	Slc41a3	19.7469	16.299	down				Others	Noct	19.4422	22.8895	up
Others	Trp53inp1	18.205	14.8054	down				Others	Rfesd	20.0898	16.6433	down				Others	Kdelr2	18.9435	22.391	up				Others	Lrig1	20.1728	23.6107	up
Others	Fzd7	15.9353	12.5362	down				Others	Ccdc28b	20.5074	17.0613	down				Others	Pdss1	18.0553	21.502	up				Others	Maged1	15.4707	18.9053	up
Others	Furin	20.7337	24.1318	up				Others	Csprs	27.2014	23.7635	down				Others	Serpinf1	23.1531	19.7065	down				Others	Znf569	19.0827	15.65	down
Others	Arfgef3	18.5707	21.9644	up				Others	Ercc6l	23.1891	26.622	up				Others	Zscan12	16.1177	19.5607	up				Others	Rnf41	16.6802	13.2485	down
Others	Col3a1	21.1283	17.7409	down				Others	Vim	33.8582	30.426	down				Others	Ncapd2	25.2199	28.6607	up				Others	H2-Aa	19.1268	15.6961	down
Others	Krt19	24.1608	20.7847	down				Others	Psat1	27.6603	31.0829	up				Others	Mecp2	28.5042	25.0723	down				Others	Arfgef3	18.5707	21.9927	up
Others	Pkmyt1	18.8753	22.2513	up				Others	Dhcr24	22.2003	25.6206	up				Others	Coq2	15.734	19.1543	up				Others	Sp4	23.2056	19.7893	down
Others	Cdc6	18.9398	22.3126	up				Others	Dtx1	22.552	19.1378	down				Others	Pcna	27.6611	31.0813	up				Others	Furin	20.7337	24.1489	up
Others	Nfe2l1	18.5477	21.9195	up				Others	Gzma	23.8258	20.4168	down				Others	Slc25a45	24.2202	20.8007	down				Others	Trim34a	25.2555	21.8473	down
Others	Rnf167	21.9695	18.602	down				Others	Pim1	20.3279	23.7354	up				Others	Pmvk	22.4615	25.8809	up				Others	Pygl	19.193	15.7862	down
Others	Ldlr	22.0985	25.465	up				Others	Mlkl	19.5768	22.983	up				Others	Ncaph	23.8395	27.2586	up				Others	Ercc6l	23.1891	26.5933	up
Others	Kcnq5	16.8356	20.1985	up				Others	Fgd3	25.8143	22.4102	down				Others	Ercc6l	23.1891	26.6072	up				Others	Pcna	27.6611	31.0636	up
Others	Anln	21.3375	24.6988	up				Others	Birc5	21.2844	24.6837	up				Others	Cutc	25.5244	22.1078	down				Others	Zbtb4	22.0545	18.6537	down
Others	Fcrla	20.0158	16.6569	down				Others	Dusp23	23.4721	20.0762	down				Others	Slc4a1	18.3481	14.9362	down				Others	Fsd1l	18.5711	21.9714	up
Others	Mlkl	19.5768	22.9308	up				Others	Mki67	27.1734	30.5677	up				Others	Gfpt2	17.456	20.8676	up				Others	Slc25a33	16.4958	19.8955	up
Others	Ehd2	14.8066	18.1537	up				Others	Ncaph	23.8395	27.2293	up				Others	Mis18bp1	20.7514	24.1586	up				Others	Apob	25.6658	22.2675	down
Others	Lbh	23.1979	19.852	down				Others	Akip1	19.3742	15.9902	down				Others	Sgo2	20.4467	23.8509	up				Others	St14	18.0244	21.4204	up
Others	Mthfd2	25.2472	28.5912	up				Others	Mppe1	23.187	19.8064	down				Others	Ca2	24.8345	21.4402	down				Others	Ttc38	28.4925	25.0969	down
Others	Dzip3	17.6787	21.0157	up				Others	Hebp1	19.9779	16.6074	down				Others	Maged1	15.4707	18.8579	up				Others	Slc29a1	23.7087	27.1014	up
Others	Ercc6l	23.1891	26.5226	up				Others	Hjurp	21.2842	24.6526	up				Others	H2-Q7	27.6453	24.2603	down				Others	Colgalt1	22.8956	26.287	up
Others	Fam102a	24.4243	21.096	down				Others	Prr11	19.6485	23.0154	up				Others	Cdc6	18.9398	22.3244	up				Others	Gimap6	20.5441	17.1532	down
Others	Adrb2	18.2571	14.9361	down				Others	Pdss2	19.5535	22.9139	up				Others	Slc4a7	22.0155	25.3962	up				Others	Pdia5	18.3429	21.7313	up
Others	Krt76	26.9015	23.5813	down				Others	Slc38a2	19.7083	23.0616	up				Others	Dusp22	17.8715	21.2513	up				Others	Krt72	20.7204	17.3332	down
Others	Slc4a1	18.3481	15.0351	down				Others	Knl1	20.8571	24.1999	up				Others	Sidt1	22.8604	19.485	down				Others	Tmem17	15.5358	18.9211	up
Others	Krt13	15.5843	12.2719	down				Others	Tspo	20.2517	16.9116	down				Others	Ephx1	28.7856	25.412	down				Others	Ski	22.1609	18.7758	down
Others	Tgfbi	20.5166	17.2048	down				Others	Krt42	26.0047	22.6673	down				Others	Ckap2l	19.2873	22.659	up				Others	Sgo2	20.4467	23.8286	up
Others	Matk	21.6291	18.3185	down				Others	Cebpb	19.982	23.3153	up				Others	Cap2	21.2815	17.9114	down				Others	Map2k6	26.3127	22.9363	down
Others	Slc2a6	15.9144	19.2205	up				Others	Bag2	20.7274	24.0527	up				Others	Slc9b2	16.859	20.2273	up				Others	Slc25a45	24.2202	20.8574	down
Others	Itgb3	25.3866	22.0811	down				Others	Zbp1	28.033	24.7101	down				Others	Tbxa2r	23.0227	19.6554	down				Others	Dnajc15	21.0763	24.4368	up
Others	Slc29a2	17.4001	20.7036	up				Others	P4ha1	22.356	25.6782	up				Others	Hp1bp3	31.2263	27.8597	down				Others	Ncaph	23.8395	27.1931	up
Others	Chaf1b	22.8432	26.1432	up				Others	Kdelr2	18.9435	22.2632	up				Others	Sorl1	24.7397	21.3738	down				Others	Slc4a11	20.3661	23.7144	up
Others	Ncf2	18.9626	15.6677	down				Others	Lbh	23.1979	19.8817	down				Others	Slc25a33	16.4958	19.8609	up				Others	Ppp2r3d	13.6496	16.9971	up
Others	Gap43	15.7668	12.4755	down				Others	Kcnq5	16.8356	20.1461	up				Others	Cd200	22.2103	25.5732	up				Others	Pecam1	24.6981	21.3565	down
Others	Ncapd2	25.2199	28.5096	up				Others	Nsl1	18.832	22.142	up				Others	Chaf1b	22.8432	26.2012	up				Others	Ncapd2	25.2199	28.5599	up
Others	Pigv	18.8688	15.5828	down				Others	Dzip3	17.6787	20.9872	up				Others	Plcl1	18.9889	15.6347	down				Others	Chaf1b	22.8432	26.1792	up
Others	Hist1h1t	21.7617	18.4767	down				Others	Poglut2	21.6023	24.9099	up				Others	Acsl4	25.8654	29.2172	up				Others	Ttc39b	22.9463	26.2804	up
Others	Slc7a5	24.3322	27.6134	up				Others	Slc2a9	19.3319	16.0303	down				Others	Sdcbp2	19.992	23.3428	up				Others	St6galnac4	18.5532	21.8806	up
Others	Knl1	20.8571	24.1382	up				Others	Jup	24.5949	21.2946	down				Others	Ptpn3	18.0983	21.4483	up				Others	Cyp2s1	24.5425	21.217	down
Others	Krtcap2	15.0577	18.3372	up				Others	Cenpe	22.9404	26.2402	up				Others	Colgalt1	22.8956	26.2401	up				Others	Bag2	20.7274	24.0488	up
Others	Hp1bp3	31.2263	27.9497	down				Others	Thbs4	21.1382	17.8453	down				Others	Sorcs2	19.3564	16.0154	down				Others	Tnfrsf8	18.3972	15.0762	down
Others	Znf22	26.2318	22.9626	down				Others	Slc7a3	19.0441	22.3368	up				Others	Spag5	21.2618	24.6024	up				Others	Birc5	21.2844	24.5969	up
Others	Plaur	17.3826	20.6489	up				Others	Mndal	27.9827	24.6905	down				Others	Pmm1	20.4474	23.7872	up				Others	Fancg	18.5108	21.822	up
Others	Msrb1	19.6134	16.3478	down				Others	Hat1	25.2241	28.5163	up				Others	Samd9l	25.0096	21.6723	down				Others	Knl1	20.8571	24.1542	up
Others	Nsl1	18.832	22.0904	up				Others	Atp6v0a1	26.3277	23.0378	down				Others	Psmb5	25.0695	28.4058	up				Others	Hspa12a	19.7873	16.5014	down
Others	Zfp41	21.8874	18.6295	down				Others	Akirin2	20.198	23.4834	up				Others	Susd2	19.422	16.0863	down				Others	Ncf2	18.9626	15.6785	down
Others	Mtbp	20.5469	23.7918	up				Others	Gpt2	20.3435	23.6281	up				Others	Fancg	18.5108	21.8436	up				Others	Gsdma2	20.8766	17.5986	down
Others	Junb	22.7608	25.9995	up				Others	Rabl2	18.0353	21.3183	up				Others	H2-Aa	19.1268	15.7994	down				Others	Ehd3	27.9022	24.6266	down
Others	Pdss2	19.5535	22.7887	up				Others	Kif11	25.5216	28.8008	up				Others	Ccr8	19.0535	22.3772	up				Others	Neil3	20.105	23.3739	up
Others	Ncaph	23.8395	27.0738	up				Others	Col2a1	20.1978	16.9312	down				Others	Dhcr24	22.2003	25.5133	up				Others	Bcl2l1	22.8119	26.0733	up
Others	Retnlg	19.5037	16.2719	down				Others	Spag5	21.2618	24.523	up				Others	Rbpj	25.7542	29.0613	up				Others	Mecp2	28.5042	25.2443	down
Others	Fdxacb1	16.4568	19.6869	up				Others	Sorl1	24.7397	21.4828	down				Others	Noct	19.4422	22.7486	up				Others	E2f3	18.1312	21.3882	up
Others	Pycr1	20.1604	23.3898	up				Others	Slc1a4	18.5586	21.8109	up				Others	Eme2	21.6177	18.3121	down				Others	Mtfp1	16.5886	19.8448	up
Others	Sun2	29.7317	26.5032	down				Others	Acss2	27.1333	23.8819	down				Others	Cdca3	20.5546	23.8585	up				Others	Znf22	26.2318	22.9767	down
Others	Ckap2l	19.2873	22.5151	up				Others	Slbp	18.0445	21.2951	up				Others	Cybb	21.0724	17.771	down				Others	Dnmt3b	20.6171	23.8708	up
Others	Ets2	16.1554	19.3817	up				Others	Pon3	19.8904	16.6413	down				Others	Birc5	21.2844	24.5808	up				Others	Cyp11a1	20.714	23.9645	up
Others	Pick1	15.7312	18.9568	up				Others	Hp1bp3	31.2263	27.9825	down				Others	Serinc5	15.0367	18.3318	up				Others	Atrn	17.2686	20.5108	up
Others	Rgs10	28.2673	25.0453	down				Others	Mast4	21.4502	18.208	down				Others	Uvssa	23.8398	20.5467	down				Others	Lad1	24.2605	27.5013	up
Others	Tmem237	18.5238	21.7456	up				Others	Paxx	24.822	21.5803	down				Others	Hsd17b11	26.4097	23.1183	down				Others	Casp1	24.1444	20.9127	down
Others	Mki67	27.1734	30.3933	up				Others	Dnmt3b	20.6171	23.8582	up				Others	Map2k6	26.3127	23.0223	down				Others	Rgs14	27.1853	23.9588	down
Others	Tmem134	18.3903	15.1769	down				Others	Mtbp	20.5469	23.7819	up				Others	Arhgap15	27.7409	24.4527	down				Others	Siva1	20.0002	23.2254	up
Others	Slbp	18.0445	21.2563	up				Others	Atrn	17.2686	20.4991	up				Others	Lrig1	20.1728	23.4586	up				Others	Myo1f	23.1531	19.9282	down
Others	Gys2	23.1378	19.9262	down				Others	Ifitm3	20.0038	16.7762	down				Others	Retnlg	19.5037	16.2187	down				Others	Psat1	27.6603	30.8833	up
Others	Idua	24.0076	20.7971	down				Others	Tax1bp3	20.8965	17.6692	down				Others	Spi1	16.9412	13.6572	down				Others	-	22.153	18.9327	down
Others	Serpina3k	22.1901	18.9805	down				Others	Adrb2	18.2571	15.0321	down				Others	Rad51ap1	21.1941	24.4771	up				Others	Art4	20.5332	17.3135	down
Others	Chml	15.9165	19.1162	up				Others	Mt2	19.14	15.9186	down				Others	Cyp11a1	20.714	23.9962	up				Others	Plag1	18.3351	21.5495	up
Others	Sgo2	20.4467	23.6458	up				Others	Trp53inp1	18.205	14.9846	down				Others	Tgtp2	27.5972	24.3156	down				Others	Fam241a	21.4708	24.6777	up
Others	Prg3	17.8236	14.6248	down				Others	Krt16	24.427	21.2135	down				Others	Cuedc1	13.8475	17.1264	up				Others	Pycr1	20.1604	23.3672	up
Others	Gja1	13.0409	16.228	up				Others	Rgs14	27.1853	23.9727	down				Others	Aen	20.6116	23.8866	up				Others	Rragd	18.2442	21.4449	up
Others	Krt79	26.9157	23.7293	down				Others	Tlcd1	18.2683	21.4777	up				Others	Ly6c1	25.0369	21.7622	down				Others	Dhcr24	22.2003	25.4002	up
Others	Akip1	19.3742	16.1934	down				Others	Nfe2l1	18.5477	21.7564	up				Others	Pkmyt1	18.8753	22.1465	up				Others	Eme2	21.6177	18.4192	down
Others	Tax1bp3	20.8965	17.7174	down				Others	Syce2	17.8523	21.059	up				Others	Arl5c	19.3809	16.1102	down				Others	Cdc6	18.9398	22.1382	up
Others	Ly6c2	23.2723	20.0936	down				Others	Bnip3	16.322	19.5285	up				Others	Bag2	20.7274	23.995	up				Others	Higd1a	18.3231	21.5176	up
Others	Prkd1	24.1113	20.9336	down				Others	Pydc3	23.5203	20.3168	down				Others	Ccdc50	22.2424	25.5058	up				Others	Mndal	27.9827	24.7893	down
Others	Fancg	18.5108	21.6877	up				Others	Tecpr1	27.552	24.35	down				Others	Znf569	19.0827	15.8269	down				Others	Pkmyt1	18.8753	22.0685	up
Others	S1pr4	20.1516	16.9763	down				Others	Acss1	27.1228	23.9277	down				Others	Rps6ka5	25.4775	22.2225	down				Others	Slc31a1	18.7729	21.9619	up
Others	Hjurp	21.2842	24.4517	up				Others	Bora	20.5555	23.7493	up				Others	Slc5a3	19.2526	22.5041	up				Others	Dpf1	18.0267	14.8426	down
Others	Eme2	21.6177	18.4508	down				Others	Pcyox1l	20.7001	23.891	up				Others	P2rx7	22.1946	18.9446	down				Others	Rasa3	28.1606	24.9809	down
Others	Eea1	25.34	28.5001	up				Others	Nid2	17.9912	14.8005	down				Others	Xylb	17.0525	20.3013	up				Others	Dzip3	17.6787	20.8565	up
Others	Fbxw8	19.3281	22.484	up				Others	Sp4	23.2056	20.0156	down				Others	Fcrla	20.0158	16.77	down				Others	Hgfac	22.2353	19.058	down
Others	Tmem97	21.1626	24.3105	up				Others	Otud5	22.2119	25.398	up				Others	Slc4a11	20.3661	23.6016	up				Others	-	22.5669	19.3926	down
Others	Rfesd	20.0898	16.9436	down				Others	Fdxacb1	16.4568	19.6428	up				Others	Ifih1	25.1507	21.9151	down				Others	Trp53i11	24.3456	21.1717	down
Others	Pydc3	23.5203	20.376	down				Others	Irf8	21.627	24.8113	up				Others	Cd5l	13.7005	16.9358	up				Others	Hp1bp3	31.2263	28.0535	down
Others	Hbb-b1	30.1928	27.0507	down				Others	Lig1	26.4395	29.6236	up				Others	Tmem63a	24.0583	20.8384	down				Others	Ifi203	27.1459	23.9736	down
Others	Sprr2h	22.1316	18.9965	down				Others	Ankrd52	22.3923	25.5736	up				Others	Prr11	19.6485	22.8627	up				Others	Nqo2	24.4243	21.2534	down
Others	Mecp2	28.5042	25.3704	down				Others	Gatm	18.3157	21.4927	up				Others	Ldlr	22.0985	25.3118	up				Others	Cdca3	20.5546	23.7254	up
Others	Birc5	21.2844	24.4176	up				Others	Aqp3	16.0502	12.8759	down				Others	Pim1	20.3279	23.541	up				Others	Pydc3	23.5203	20.3505	down
Others	Gatm	18.3157	21.4422	up				Others	Pctp	16.6468	19.8176	up				Others	Acss2	27.1333	23.9204	down				Others	Samd9l	25.0096	21.8406	down
Others	Sord	21.9985	18.8727	down				Others	Pecam1	24.6981	21.5302	down				Others	Pecam1	24.6981	21.4857	down				Others	Serac1	18.0624	14.8947	down
Others	-	14.861	17.986	up				Others	Eif4e3	19.5566	16.3894	down				Others	Atp2b4	22.6555	25.8667	up				Others	Krt19	24.1608	20.9933	down
Others	Ptpn3	18.0983	21.2223	up				Others	Spdl1	21.2251	24.3871	up				Others	Otub2	13.1873	16.3982	up				Others	Rad51ap1	21.1941	24.3607	up
Others	Slc2a1	23.3416	26.4655	up				Others	Mecp2	28.5042	25.3437	down				Others	Dtx1	22.552	19.3421	down				Others	Rps6ka5	25.4775	22.3113	down
Others	Ncf1	22.2281	25.351	up				Others	Rad51ap1	21.1941	24.3519	up				Others	Znf22	26.2318	23.0247	down				Others	Lig1	26.4395	29.6029	up
Others	Syngr1	18.7183	21.8375	up				Others	Orc6	21.7846	24.9405	up				Others	Col1a1	20.9937	17.7876	down				Others	Smox	19.8095	22.972	up
Others	Dhcr24	22.2003	25.315	up				Others	Abi3	25.348	22.1928	down				Others	Tespa1	24.7483	21.5437	down				Others	Rfesd	20.0898	16.9302	down
Others	Kdelr2	18.9435	22.0578	up				Others	Chml	15.9165	19.069	up				Others	Arl6	19.3586	22.5619	up				Others	S1pr4	20.1516	16.9938	down
Others	Vwf	20.537	17.4243	down				Others	Idua	24.0076	20.8611	down				Others	Aldh6a1	26.5654	23.3752	down				Others	Pdcd4	29.4175	26.2599	down
Others	Rdh11	23.3781	26.4884	up				Others	Glyctk	23.8441	20.6988	down				Others	Atrn	17.2686	20.4582	up				Others	Cutc	25.5244	22.3695	down
Others	Abhd14b	24.0498	20.9411	down				Others	Cdk6	23.9019	27.0462	up				Others	Traip	17.3086	20.498	up				Others	Kif11	25.5216	28.6757	up
Others	Kif11	25.5216	28.6264	up				Others	Cdca3	20.5546	23.6945	up				Others	Tor1aip2	15.1529	18.3387	up				Others	Cd200	22.2103	25.3642	up
Others	Camk2a	18.563	15.4588	down				Others	Gimap4	31.8159	28.6841	down				Others	Ppm1h	26.3607	23.1783	down				Others	Vwf	20.537	17.3831	down
Others	-	21.2129	18.1103	down				Others	Hspa12a	19.7873	16.6567	down				Others	Cmah	25.7207	22.5413	down				Others	Prr11	19.6485	22.8021	up
Others	Cmpk2	27.645	24.5435	down				Others	Klhl3	21.1374	18.0103	down				Others	Dusp23	23.4721	20.2935	down				Others	Ccdc50	22.2424	25.3908	up
Others	Hat1	25.2241	28.3229	up				Others	P2rx7	22.1946	19.0685	down				Others	Acvr1	17.7434	20.9186	up				Others	Slc7a3	19.0441	22.1887	up
Others	Slc7a1	23.8586	26.9554	up				Others	Arfgef3	18.5707	21.6968	up				Others	Ppfibp1	22.4354	25.6031	up				Others	Hebp1	19.9779	16.8367	down
Others	Krt42	26.0047	22.9093	down				Others	Tmed1	18.3537	21.4796	up				Others	Apoe	19.3781	16.2122	down				Others	L1cam	22.2819	19.144	down
Others	Cpa1	19.4202	16.329	down				Others	Tm6sf1	21.1566	18.0328	down				Others	Gen1	19.3078	22.4711	up				Others	Krt17	20.2625	17.1249	down
Others	Noct	19.4422	22.5297	up				Others	Kif20b	23.4086	26.5311	up				Others	Plcd1	19.4792	22.6403	up				Others	Syngr1	18.7183	21.8549	up
Others	Cryl1	27.207	24.1222	down				Others	Cmah	25.7207	22.5985	down				Others	Arhgef3	20.3057	17.147	down				Others	Cd22	19.0041	15.869	down
Others	Spag5	21.2618	24.3449	up				Others	Zcchc3	16.7046	19.8264	up				Others	Krt76	26.9015	23.745	down				Others	Slc2a9	19.3319	16.2016	down
Others	Polr3gl	17.7915	14.7099	down				Others	Aldh6a1	26.5654	23.4445	down				Others	Vrk3	28.2931	25.1382	down				Others	Evl	29.5023	26.3749	down
Others	Dnmt3b	20.6171	23.697	up				Others	Rps6ka5	25.4775	22.3582	down				Others	Sun2	29.7317	26.5769	down				Others	Krt6a	25.3119	22.1855	down
Others	Cebpb	19.982	23.0609	up				Others	Coq8a	23.021	19.9022	down				Others	Xdh	24.062	20.9092	down				Others	Acss2	27.1333	24.011	down
Others	Hsd17b11	26.4097	23.3354	down				Others	Abhd14b	24.0498	20.9323	down				Others	Rfesd	20.0898	16.9378	down				Others	Syne2	24.2214	21.1011	down
Others	Cdca3	20.5546	23.6276	up				Others	Tmem97	21.1626	24.2776	up				Others	Mtbp	20.5469	23.6894	up				Others	Krt80	18.5565	15.4395	down
Others	Aldh6a1	26.5654	23.4926	down				Others	Map2k6	26.3127	23.2003	down				Others	Lig1	26.4395	29.581	up				Others	Ccnf	14.7299	17.8423	up
Others	Cdc42se2	20.7328	17.6607	down				Others	Chst14	16.0216	19.1265	up				Others	Efemp1	21.4215	18.2808	down				Others	Znf579	16.6377	13.5285	down
Others	Plod3	21.8662	24.9382	up				Others	-	22.5669	19.4663	down				Others	Fgg	23.5596	20.4231	down				Others	Vrk3	28.2931	25.1855	down
Others	Colgalt1	22.8956	25.9671	up				Others	Krtcap2	15.0577	18.1575	up				Others	Foxo4	19.9485	16.8127	down				Others	Aen	20.6116	23.7148	up
Others	Hic2	19.294	22.3652	up				Others	Crebrf	22.7256	19.6264	down				Others	Psrc1	20.4179	23.5516	up				Others	Gpr65	19.9823	16.8808	down
Others	Rgs14	27.1853	24.116	down				Others	Mid1ip1	19.1587	22.2563	up				Others	Tm6sf1	21.1566	18.0245	down				Others	Galnt3	18.0129	21.1122	up
Others	Zbtb22	19.8028	16.7354	down				Others	Cdr2	14.6856	17.7825	up				Others	E2f3	18.1312	21.2631	up				Others	Pdss1	18.0553	21.151	up
Others	Tecpr1	27.552	24.4848	down				Others	Hist1h1t	21.7617	18.6713	down				Others	Siva1	20.0002	23.1264	up				Others	Tp53	16.4022	19.4949	up
Others	Cenpe	22.9404	26.0072	up				Others	Aspm	21.857	24.9391	up				Others	Scml4	24.4108	21.2894	down				Others	Pask	21.8286	24.9198	up
Others	Sqor	26.823	23.7563	down				Others	Aqp11	18.0878	15.0064	down				Others	Rassf2	28.7745	25.6583	down				Others	Mtbp	20.5469	23.6369	up
Others	Crat	23.1901	20.1238	down				Others	Sgk3	24.5171	21.4378	down				Others	Trim14	24.6733	21.5573	down				Others	Fbln1	23.9873	20.9085	down
Others	Hba	28.3026	25.2384	down				Others	Abhd15	21.2251	18.151	down				Others	Stk35	17.2357	20.3505	up				Others	Tmem63a	24.0583	20.982	down
Others	Crebrf	22.7256	19.6627	down				Others	Sgo2	20.4467	23.5204	up				Others	Cdk6	23.9019	27.0164	up				Others	Kif20b	23.4086	26.4823	up
Others	Cyth4	26.7052	23.6463	down				Others	Idi1	26.4022	29.474	up				Others	Zfp41	21.8874	18.7743	down				Others	Fdft1	22.2131	25.2832	up
Others	Cluh	25.6108	28.6678	up				Others	Krt17	20.2625	17.191	down				Others	Slc6a6	21.6119	24.7223	up				Others	Cenpe	22.9404	26.01	up
Others	Atf6	14.9702	18.0266	up				Others	Phlda3	15.6263	18.6973	up				Others	Krtcap2	15.0577	18.16	up				Others	Fdps	25.6968	28.7659	up
Others	Ly6c1	25.0369	21.985	down				Others	Samhd1	31.9502	28.8796	down				Others	Klhl36	21.4032	18.3023	down				Others	Akirin2	20.198	23.2665	up
Others	Atrn	17.2686	20.3162	up				Others	Serpinh1	19.5488	16.4782	down				Others	Akirin2	20.198	23.293	up				Others	Hjurp	21.2842	24.3523	up
Others	Slc6a6	21.6119	24.6593	up				Others	D3Ertd751e	20.8009	17.733	down				Others	Sp4	23.2056	20.1116	down				Others	Ifit2	23.8249	20.7569	down
Others	Ankrd52	22.3923	25.4387	up				Others	Cercam	13.5625	16.6279	up				Others	Slc7a5	24.3322	27.4251	up				Others	Col2a1	20.1978	17.1316	down
Others	Gsdma2	20.8766	17.8315	down				Others	Krt72	20.7204	17.656	down				Others	Cenpe	22.9404	26.0315	up				Others	Spats2	14.7518	17.8167	up
Others	Ube2l6	15.0908	18.1329	up				Others	Hist1h2ab	21.4685	18.4046	down				Others	Glyctk	23.8441	20.7569	down				Others	Tmem97	21.1626	24.2259	up
Others	Rabl2	18.0353	21.0715	up				Others	Cryl1	27.207	24.1432	down				Others	Sesn2	19.3401	22.415	up				Others	Mmgt2	17.9105	20.9735	up
Others	Lyz2	22.8544	19.8225	down				Others	Krt79	26.9157	23.8524	down				Others	Syce2	17.8523	20.9246	up				Others	Poglut2	21.6023	24.6643	up
Others	Fancb	19.3795	22.4109	up				Others	Plod3	21.8662	24.9281	up				Others	Obsl1	18.5733	21.6456	up				Others	Stk35	17.2357	20.297	up
Others	Mmachc	13.6884	16.7198	up				Others	Ms4a1	23.2171	20.1566	down				Others	Slfn9	21.3908	24.4595	up				Others	Slc6a6	21.6119	24.6724	up
Others	Flg2	17.5244	14.4938	down				Others	Bard1	20.298	23.3536	up				Others	Cdkn1b	26.2776	23.2159	down				Others	Pmf1	21.7546	24.8142	up
Others	Sema7a	20.7239	23.7523	up				Others	Naf1	21.7405	24.7951	up				Others	Tedc2	12.9701	16.0301	up				Others	Spag5	21.2618	24.3189	up
Others	Slc26a11	18.5668	15.5387	down				Others	Card19	24.9747	21.9233	down				Others	Kif11	25.5216	28.5801	up				Others	Dusp28	22.6366	19.5878	down
Others	Alas1	20.8326	23.8541	up				Others	Znf250	19.126	16.0751	down				Others	Glipr1	22.4697	19.4148	down				Others	Kdelr2	18.9435	21.9893	up
Others	Bag2	20.7274	23.7478	up				Others	Hsd17b11	26.4097	23.3593	down				Others	Mmachc	13.6884	16.7406	up				Others	Krt76	26.9015	23.858	down
Others	Otud5	22.2119	25.225	up				Others	Znf22	26.2318	23.1874	down				Others	Epb41l1	22.1974	19.146	down				Others	H2-Ab1	20.0418	16.9999	down
Others	Igsf8	18.4315	21.4435	up				Others	Grpel2	20.735	23.776	up				Others	Tnfaip8l2	26.7622	23.7144	down				Others	-	22.2365	19.1956	down
Others	Akirin2	20.198	23.2068	up				Others	Gmnn	21.3845	24.4249	up				Others	Knl1	20.8571	23.9028	up				Others	Ahr	21.0322	24.0705	up
Others	Gmnn	21.3845	24.392	up				Others	Marcks	22.248	25.2878	up				Others	Dohh	23.8146	26.8582	up				Others	Rnf167	21.9695	18.9393	down
Others	Smpdl3a	23.0433	20.0372	down				Others	Oasl2	22.0872	19.0494	down				Others	Atf6	14.9702	18.0062	up				Others	Tlcd3a	15.4987	18.5283	up
Others	Hgfac	22.2353	19.2304	down				Others	Ncam1	20.5202	17.4845	down				Others	Rbl2	25.383	22.347	down				Others	Oasl2	22.0872	19.0591	down
Others	Lig1	26.4395	29.4439	up				Others	Slc29a2	17.4001	20.4352	up				Others	Slc6a11	21.0578	24.0897	up				Others	Lyz2	22.8544	19.831	down
Others	Tchp	21.3427	18.3412	down				Others	Serpina3k	22.1901	19.1555	down				Others	Krt72	20.7204	17.6899	down				Others	Sqor	26.823	23.8021	down
Others	Hspa2	23.0051	26.0049	up				Others	Zc3h6	21.3008	18.2707	down				Others	Pcmtd1	19.4986	16.4711	down				Others	Ninj1	18.1631	21.1822	up
Others	Slc2a9	19.3319	16.3323	down				Others	Ampd3	25.5021	22.4721	down				Others	Sgsm3	17.4841	20.5113	up				Others	Fdxacb1	16.4568	19.4754	up
Others	Klhl3	21.1374	18.1469	down				Others	Gins4	22.5098	25.5393	up				Others	Aspm	21.857	24.8834	up				Others	Tmed1	18.3537	21.3666	up
Others	Prelid3b	18.9309	21.9184	up				Others	Egr3	20.2844	23.3134	up				Others	Zfp184	20.6746	17.6494	down				Others	Gmnn	21.3845	24.3965	up
Others	Slc6a11	21.0578	24.0426	up				Others	Adamtsl4	17.3779	14.3515	down				Others	Prkd1	24.1113	21.0915	down				Others	Slc3a2	25.663	28.6684	up
Others	Znhit3	20.7711	23.751	up				Others	Cluh	25.6108	28.6358	up				Others	Ctnna1	22.3557	25.3754	up				Others	Scml4	24.4108	21.4082	down
Others	Naf1	21.7405	24.7202	up				Others	Gramd2b	24.6037	21.5794	down				Others	Hspa12a	19.7873	16.7679	down				Others	Ifnar1	18.5223	15.5229	down
Others	Tspo	20.2517	17.2845	down				Others	Tedc1	14.1203	17.1431	up				Others	Saraf	24.7476	21.7295	down				Others	Asf1b	21.7568	24.7557	up
Others	Rad51ap1	21.1941	24.1608	up				Others	Colgalt1	22.8956	25.9163	up				Others	Ccdc88a	16.4988	19.5166	up				Others	H2-Q7	27.6453	24.6475	down
Others	Prr11	19.6485	22.6144	up				Others	Rad54b	20.5874	23.6077	up				Others	Gimap6	20.5441	17.5288	down				Others	Psmb5	25.0695	28.0655	up
Others	Orc6	21.7846	24.7474	up				Others	Dohh	23.8146	26.8335	up				Others	Col2a1	20.1978	17.1835	down				Others	Ptprs	20.1532	23.1483	up
Others	Acss2	27.1333	24.1809	down				Others	Gja1	13.0409	16.0547	up				Others	Dennd1c	26.372	23.3586	down				Others	Dsn1	21.0743	24.0684	up
Others	Knop1	22.595	25.5473	up				Others	Fam102a	24.4243	21.4243	down				Others	Adad1	17.8445	14.8315	down				Others	Hist3h2bb	28.7781	25.7859	down
Others	Aebp2	22.0611	25.0127	up				Others	Mnd1	19.5176	22.5133	up				Others	Nod1	20.548	17.535	down				Others	Bard1	20.298	23.2891	up
Others	Arhgap45	30.0814	27.1301	down				Others	Gnai1	21.0803	18.0847	down				Others	Psat1	27.6603	30.6721	up				Others	Slbp	18.0445	21.0347	up
Others	Card19	24.9747	22.0235	down				Others	Znhit3	20.7711	23.7667	up				Others	Ltb4r	15.7732	18.782	up				Others	Jup	24.5949	21.6099	down
Others	Ikzf5	18.2245	15.2739	down				Others	Myl9	21.2279	18.2327	down				Others	Tk2	24.3528	21.3452	down				Others	Mapkbp1	19.6789	22.6612	up
Others	Ncam1	20.5202	17.5702	down				Others	Ncapg2	24.1628	27.158	up				Others	Pi4k2b	19.1136	22.1198	up				Others	Slc7a1	23.8586	26.8403	up
Others	Plg	23.637	20.6874	down				Others	Sntb1	25.1575	22.1661	down				Others	Zc3h6	21.3008	18.2967	down				Others	Tmem237	18.5238	21.5049	up
Others	Itm2a	22.0487	24.9976	up				Others	Plaur	17.3826	20.3704	up				Others	Rab19	23.7566	20.7577	down				Others	Cap2	21.2815	18.302	down
Others	Paxx	24.822	21.8751	down				Others	Hirip3	22.05	25.0367	up				Others	St3gal6	20.1548	17.1561	down				Others	Col6a1	18.5728	15.5961	down
Others	Rad54b	20.5874	23.5343	up				Others	Ccm2	26.5006	23.5164	down				Others	Akr1c18	21.1014	24.0998	up				Others	Ankrd52	22.3923	25.3658	up
Others	Pctp	16.6468	19.5931	up				Others	Trp53i11	24.3456	21.3641	down				Others	Pmf1	21.7546	24.7525	up				Others	Fgr	18.4138	15.4415	down
Others	Tnfaip8l2	26.7622	23.8161	down				Others	Cdca2	22.0313	25.0117	up				Others	Sntb1	25.1575	22.1599	down				Others	Slc6a11	21.0578	24.0296	up
Others	Higd1a	18.3231	21.2689	up				Others	Cpd	21.3377	24.3115	up				Others	Rgs14	27.1853	24.1881	down				Others	Pim1	20.3279	23.2943	up
Others	Chst14	16.0216	18.9666	up				Others	Hgfac	22.2353	19.2621	down				Others	Krt80	18.5565	15.5595	down				Others	Gmfg	27.3583	24.3936	down
Others	Krt10	29.0577	26.1158	down				Others	Arl5b	17.162	20.1333	up				Others	Bard1	20.298	23.287	up				Others	Dnmt3c	16.8789	19.8424	up
Others	Krt2	27.9095	24.9704	down				Others	Knop1	22.595	25.5663	up				Others	Jup	24.5949	21.6062	down				Others	Gins4	22.5098	25.4629	up
Others	Glyctk	23.8441	20.9063	down				Others	Ppm1h	26.3607	23.3912	down				Others	Ak6	19.8162	22.803	up				Others	Rilpl2	22.1204	25.0683	up
Others	Ampd3	25.5021	22.5673	down				Others	Tmem237	18.5238	21.4911	up				Others	Serpina3k	22.1901	19.2086	down				Others	Idi1	26.4022	29.3496	up
Others	Lrrc75a	13.1578	16.0913	up				Others	Krt35	18.6754	15.7084	down				Others	Dguok	26.9989	24.0178	down				Others	Paxx	24.822	21.8775	down
Others	Pglyrp2	21.5566	18.6232	down				Others	Gstt3	19.2142	22.1782	up				Others	Stxbp4	14.9713	17.9499	up				Others	-	21.2129	18.269	down
Others	Rassf2	28.7745	25.8413	down				Others	Ccne1	18.8784	21.8421	up				Others	Dsn1	21.0743	24.051	up				Others	P4ha2	19.3463	22.29	up
Others	Serinc5	15.0367	17.9678	up				Others	Lyz2	22.8544	19.8909	down				Others	Ca1	20.7593	17.7829	down				Others	Psrc1	20.4179	23.361	up
Others	Hist3h2bb	28.7781	25.8566	down				Others	Asf1b	21.7568	24.7199	up				Others	Saysd1	19.6262	16.6511	down				Others	Ifit3	25.2236	22.2815	down
Others	Pde7a	21.0137	23.9312	up				Others	Fosl1	18.5626	21.5249	up				Others	Ybx1	22.386	25.3545	up				Others	Gimap3	24.4487	21.5099	down
Others	Plod2	19.3863	22.3029	up				Others	Ifnar1	18.5223	15.5643	down				Others	Bphl	27.5887	24.6206	down				Others	Senp7	27.1041	24.1677	down
Others	Fancm	24.6374	21.7228	down				Others	Akap2	21.118	18.1627	down				Others	Gvin1	27.8005	24.8329	down				Others	Slc29a2	17.4001	20.3364	up
Others	Acp5	25.3367	22.4227	down				Others	Tchp	21.3427	18.3906	down				Others	Asf1b	21.7568	24.7173	up				Others	Hbp1	20.842	17.9162	down
Others	Nudt6	22.3769	19.4634	down				Others	Arhgap45	30.0814	27.13	down				Others	Dnph1	22.2468	25.203	up				Others	Cercam	13.5625	16.4883	up
Others	Elk4	23.6965	20.7862	down				Others	Hist3h2bb	28.7781	25.827	down				Others	Gimap4	31.8159	28.8614	down				Others	Coq8a	23.021	20.0971	down
Others	Ccm2	26.5006	23.5915	down				Others	Sqle	22.1273	25.0762	up				Others	Ubap2	23.609	26.5619	up				Others	Sidt1	22.8604	19.9387	down
Others	Ccne1	18.8784	21.7847	up				Others	-	14.2976	17.2392	up				Others	Plcb2	26.1067	23.155	down				Others	Sqle	22.1273	25.0486	up
Others	Tmem147	19.4884	22.3935	up				Others	Gzmb	22.4531	25.3938	up				Others	Nmes1	17.1617	20.1095	up				Others	Aspm	21.857	24.777	up
Others	Trim65	24.6311	21.7262	down				Others	Retnlg	19.5037	16.5634	down				Others	Fdps	25.6968	28.6439	up				Others	Pi4k2b	19.1136	22.0307	up
Others	Spdl1	21.2251	24.1279	up				Others	Rhoh	25.9508	23.0119	down				Others	Ncam1	20.5202	17.5739	down				Others	Tnfaip8l2	26.7622	23.846	down
Others	Mdm1	24.1777	21.2843	down				Others	Plcb2	26.1067	23.1708	down				Others	Stx2	20.1378	17.1918	down				Others	Aldh6a1	26.5654	23.6534	down
Others	Dohh	23.8146	26.7077	up				Others	Trim34a	25.2555	22.3205	down				Others	Ccnf	14.7299	17.674	up				Others	Glyctk	23.8441	20.9329	down
Others	Bard1	20.298	23.1884	up				Others	Cyth4	26.7052	23.7711	down				Others	Fancm	24.6374	21.6967	down				Others	Mthfd2	25.2472	28.1584	up
Others	-	22.153	19.2666	down				Others	Myo1f	23.1531	20.2195	down				Others	Crebrf	22.7256	19.7892	down				Others	Axl	19.5982	22.5073	up
Others	Mnd1	19.5176	22.404	up				Others	Pole	24.7186	27.6501	up				Others	Larp4	24.694	27.6276	up				Others	Slc26a11	18.5668	15.6581	down
Others	Maff	18.8592	21.745	up				Others	Fam185a	19.519	22.4505	up				Others	Fads1	20.7431	23.675	up				Others	Scpep1	21.7825	24.69	up
Others	Notch1	22.2255	25.1103	up				Others	Prim1	24.0537	26.9834	up				Others	Poglut2	21.6023	24.534	up				Others	Znf629	16.86	13.9533	down
Others	Slc1a5	24.7333	27.6166	up				Others	Znf569	19.0827	16.1551	down				Others	Tmsb4x	21.5799	18.6493	down				Others	Map1lc3b	20.9336	23.8397	up
Others	Fam185a	19.519	22.4016	up				Others	Ak6	19.8162	22.7428	up				Others	Pydc3	23.5203	20.5897	down				Others	Slfn9	21.3908	24.2935	up
Others	Sp4	23.2056	20.3251	down				Others	Kif20a	23.0025	25.9273	up				Others	Hmgcr	20.2461	23.1736	up				Others	Dnph1	22.2468	25.1481	up
Others	Kif20b	23.4086	26.2891	up				Others	Slc7a5	24.3322	27.2546	up				Others	Aebp2	22.0611	24.9879	up				Others	Marcks	22.248	25.1489	up
Others	Cfap97	16.5945	19.4729	up				Others	Fancb	19.3795	22.3015	up				Others	Rad54b	20.5874	23.5141	up				Others	Fcrla	20.0158	17.1163	down
Others	Armcx3	21.2762	24.1544	up				Others	Txnip	23.7391	20.8189	down				Others	Cdc34	22.7364	25.6626	up				Others	Fam102a	24.4243	21.5253	down
Others	Ybx1	22.386	25.26	up				Others	Senp7	27.1041	24.185	down				Others	Znf512	27.1642	24.2406	down				Others	Mdm1	24.1777	21.2817	down
Others	Ifit1	27.1059	24.239	down				Others	Cul7	20.3381	23.2555	up				Others	Art4	20.5332	17.611	down				Others	-	21.9175	19.0233	down
Others	Znf512	27.1642	24.2974	down				Others	Sord	21.9985	19.0844	down				Others	Trp53i11	24.3456	21.4235	down				Others	Crebrf	22.7256	19.8315	down
Others	Ccsap	23.9385	21.0726	down				Others	Cpm	25.0592	22.1481	down				Others	Dnajc12	16.0304	18.9442	up				Others	Nenf	22.6946	25.588	up
Others	Topbp1	23.8195	26.6851	up				Others	Aamdc	25.0978	22.1869	down				Others	Fdft1	22.2131	25.1264	up				Others	Klhl3	21.1374	18.2471	down
Others	Ppp3ca	23.6067	20.7438	down				Others	Sqor	26.823	23.9131	down				Others	Bcl2l1	22.8119	25.7232	up				Others	Ncapg2	24.1628	27.0526	up
Others	Gins4	22.5098	25.3671	up				Others	Ncf2	18.9626	16.0565	down				Others	Gins4	22.5098	25.4202	up				Others	Tecpr1	27.552	24.6628	down
Others	Camkk1	20.2774	17.4216	down				Others	Egr1	20.2778	23.1832	up				Others	Tgfbi	20.5166	17.6098	down				Others	Alyref2	21.732	18.8456	down
Others	Grpel2	20.735	23.5897	up				Others	Slc12a6	23.2755	20.3701	down				Others	Matk	21.6291	18.7228	down				Others	Ifih1	25.1507	22.2684	down
Others	Hirip3	22.05	24.9041	up				Others	Aldh1l1	17.2748	14.3697	down				Others	Arhgap45	30.0814	27.1778	down				Others	Ctnna1	22.3557	25.2344	up
Others	Idi1	26.4022	29.2562	up				Others	Otx1	12.2545	15.1589	up				Others	Kif20b	23.4086	26.3108	up				Others	Dohh	23.8146	26.6914	up
Others	Fdft1	22.2131	25.0602	up				Others	Ubap2	23.609	26.5118	up				Others	Gmnn	21.3845	24.2816	up				Others	Ppp3ca	23.6067	20.731	down
Others	Ak6	19.8162	22.6602	up				Others	Tmem147	19.4884	22.3888	up				Others	Mdm1	24.1777	21.281	down				Others	Fancm	24.6374	21.7619	down
Others	Zfp184	20.6746	17.8315	down				Others	Add1	29.053	26.1556	down				Others	Tmem147	19.4884	22.3793	up				Others	Fam111a	21.5923	24.4644	up
Others	Dpp7	22.5049	19.6626	down				Others	Ehd3	27.9022	25.0057	down				Others	Otulinl	26.02	23.1293	down				Others	Rad54b	20.5874	23.4586	up
Others	Ttc27	24.0202	26.8614	up				Others	Cfap97	16.5945	19.487	up				Others	Ttc39b	22.9463	25.8347	up				Others	Ampd3	25.5021	22.6332	down
Others	Scml4	24.4108	21.574	down				Others	Rdh11	23.3781	26.2685	up				Others	Fn1	27.1991	24.3156	down				Others	Gja1	13.0409	15.9096	up
Others	Tagap	18.9408	21.7775	up				Others	Lad1	24.2605	27.1506	up				Others	Rogdi	15.1836	12.3019	down				Others	Ms4a6b	22.1222	19.2553	down
Others	Fam78a	24.0303	21.1945	down				Others	Nr4a1	21.6629	24.5529	up				Others	Cpq	20.5998	17.7201	down				Others	Orc6	21.7846	24.6462	up
Others	Zbtb4	22.0545	19.2204	down				Others	Cyp2s1	24.5425	21.6533	down				Others	Gpt2	20.3435	23.2228	up				Others	Rnasel	23.6315	20.7714	down
Others	Polr3g	20.7651	23.5988	up				Others	Fdps	25.6968	28.5835	up				Others	Mapkbp1	19.6789	22.555	up				Others	B4galt5	17.7543	20.6136	up
Others	Kbtbd11	29.1004	26.2674	down				Others	Ttc27	24.0202	26.9057	up				Others	Sfmbt2	19.9557	17.0809	down				Others	Nr4a1	21.6629	24.522	up
Others	Cnksr3	19.5632	16.7303	down				Others	Ifit3	25.2236	22.3389	down				Others	Znhit3	20.7711	23.642	up				Others	Dffb	27.355	24.4964	down
Others	Ncapg2	24.1628	26.9929	up				Others	Itgam	22.4751	19.5913	down				Others	Arfgef3	18.5707	21.4408	up				Others	Tmem35a	22.1597	19.3017	down
Others	Zscan12	16.1177	18.9475	up				Others	Slc2a1	23.3416	26.2211	up				Others	Trim30a	24.1114	21.245	down				Others	Dapl1	24.9597	22.1023	down
Others	Bora	20.5555	23.3845	up				Others	Mthfd2	25.2472	28.1244	up				Others	Slc26a11	18.5668	15.7023	down				Others	St3gal2	16.9247	19.7815	up
Others	Cpt1a	26.4349	23.6092	down				Others	Ybx1	22.386	25.263	up				Others	Idua	24.0076	21.1448	down				Others	Tspo	20.2517	17.3956	down
Others	Col1a2	18.5695	15.7446	down				Others	Topbp1	23.8195	26.6958	up				Others	Senp7	27.1041	24.2452	down				Others	Gstm5	17.7485	14.8926	down
Others	Tfdp2	20.753	17.9293	down				Others	Camk2a	18.563	15.6871	down				Others	Slc6a13	17.3929	20.2488	up				Others	Parp12	20.7175	17.8635	down
Others	Slfn5	28.1	25.2769	down				Others	Nek6	19.7374	22.6125	up				Others	Gys2	23.1378	20.282	down				Others	Acpp	19.4476	16.5952	down
Others	Parp16	19.3676	16.5454	down				Others	Dna2	23.6011	26.4759	up				Others	Cercam	13.5625	16.4175	up				Others	Zfp41	21.8874	19.0388	down
Others	D3Ertd751e	20.8009	17.9789	down				Others	Nudt16	26.0709	23.1966	down				Others	Katnbl1	18.9742	21.8289	up				Others	Lgals7	18.4721	21.3205	up
Others	Tmem63a	24.0583	21.2398	down				Others	Matk	21.6291	18.755	down				Others	-	22.8358	19.9822	down				Others	Prelid3b	18.9309	21.7786	up
Others	Nap1l1	27.9321	30.7505	up				Others	Bcl9l	23.9146	21.0414	down				Others	Ankrd52	22.3923	25.2399	up				Others	Tpcn1	22.5925	19.7481	down
Others	Pi4k2b	19.1136	21.9317	up				Others	Cpq	20.5998	17.7268	down				Others	Gem	19.9474	22.795	up				Others	Krt42	26.0047	23.1627	down
Others	Dsn1	21.0743	23.8887	up				Others	Dpp4	27.2765	24.4036	down				Others	Prim1	24.0537	26.8993	up				Others	Igfbp2	23.0493	20.2087	down
Others	Mast4	21.4502	18.6368	down				Others	Hbb-b1	30.1928	27.3205	down				Others	Zbp1	28.033	25.1891	down				Others	Ybx1	22.386	25.2248	up
Others	Igfbp2	23.0493	20.2363	down				Others	Sgsm3	17.4841	20.3556	up				Others	Cryl1	27.207	24.364	down				Others	Rabl2	18.0353	20.8719	up
Others	Bcl9l	23.9146	21.103	down				Others	Trim16	17.0988	19.9627	up				Others	Sgk3	24.5171	21.6755	down				Others	Wdr54	18.4671	21.3033	up
Others	Fosl1	18.5626	21.3726	up				Others	Nr4a2	15.858	18.7215	up				Others	Hjurp	21.2842	24.1247	up				Others	Gins3	21.6743	24.5102	up
Others	Krt77	20.7283	17.9212	down				Others	Hba	28.3026	25.4417	down				Others	Orc6	21.7846	24.6247	up				Others	Ptpn3	18.0983	20.934	up
Others	Aamdc	25.0978	22.2915	down				Others	Stk35	17.2357	20.0931	up				Others	Paxx	24.822	21.9853	down				Others	Tchp	21.3427	18.5079	down
Others	Crip1	25.7134	22.9071	down				Others	P4ha2	19.3463	22.2014	up				Others	Procr	18.6055	21.4386	up				Others	Cdca2	22.0313	24.8637	up
Others	Fth1	25.8594	23.0541	down				Others	Timeless	24.5751	27.429	up				Others	Pdss2	19.5535	22.3823	up				Others	Prag1	23.2796	20.448	down
Others	Dna2	23.6011	26.4062	up				Others	Rassf2	28.7745	25.9239	down				Others	Ncapg2	24.1628	26.9913	up				Others	Tbxa2r	23.0227	20.1928	down
Others	Abi3	25.348	22.5504	down				Others	Dsn1	21.0743	23.9202	up				Others	Tmem97	21.1626	23.9906	up				Others	Cit	23.2535	26.0812	up
Others	Crebzf	20.5317	17.7361	down				Others	Rnf167	21.9695	19.126	down				Others	Fyb1	28.048	25.2201	down				Others	Kctd12	23.4377	20.6114	down
Others	Krt16	24.427	21.6346	down				Others	Pmf1	21.7546	24.597	up				Others	Tmem256	17.5692	20.3969	up				Others	Inpp4a	24.4455	21.6206	down
Others	Krt35	18.6754	15.883	down				Others	Hic2	19.294	22.1354	up				Others	Pacsin3	16.1251	18.9528	up				Others	H2-Ab1	20.1048	17.2844	down
Others	-	22.2365	19.4445	down				Others	Bub1	20.8307	23.671	up				Others	Bcl9l	23.9146	21.087	down				Others	Rab19	23.7566	20.938	down
Others	Senp7	27.1041	24.3128	down				Others	Aebp2	22.0611	24.9009	up				Others	Flvcr1	19.4057	22.2328	up				Others	Plp2	22.454	25.2708	up
Others	Cdk19	22.0096	19.2188	down				Others	Fancm	24.6374	21.7989	down				Others	Cd22	19.0041	16.1775	down				Others	Tgfbr1	20.957	23.7732	up
Others	Znrd2	20.298	23.0887	up				Others	Noct	19.4422	22.2788	up				Others	Clec2i	18.1842	15.3589	down				Others	Cenpa	20.8572	18.0411	down
Others	Sp100	27.9952	25.2069	down				Others	Slc7a1	23.8586	26.6934	up				Others	Tchp	21.3427	18.5198	down				Others	Utp14b	21.13	23.9458	up
Others	Pmm1	20.4474	23.2321	up				Others	Smug1	25.1184	22.2844	down				Others	Acad10	26.2809	23.4581	down				Others	Rhoh	25.9508	23.1358	down
Others	Vldlr	17.3991	20.1809	up				Others	Kbtbd11	29.1004	26.2696	down				Others	Plek	23.1633	25.9857	up				Others	Fam185a	19.519	22.3331	up
Others	Notch2	22.6993	25.4777	up				Others	Fanca	21.7239	24.549	up				Others	Mlkl	19.5768	22.3977	up				Others	Pole	24.7186	27.5275	up
Others	Stk35	17.2357	20.0127	up				Others	Pglyrp2	21.5566	18.7326	down				Others	Prim2	24.5179	27.3386	up				Others	Slco4a1	20.6575	17.8515	down
Others	Blm	23.2585	26.0316	up				Others	Ap3m2	22.5	19.6776	down				Others	Gimap3	24.4487	21.6336	down				Others	Kcnq5	16.8356	19.6414	up
Others	Chtf8	19.7119	22.4839	up				Others	Fads1	20.7431	23.5582	up				Others	Sqor	26.823	24.0142	down				Others	Larp4	24.694	27.4988	up
Others	Pole	24.7186	27.4854	up				Others	Mgme1	21.428	24.243	up				Others	Hic2	19.294	22.0996	up				Others	Spdl1	21.2251	24.029	up
Others	Crtap	18.7749	21.5415	up				Others	Ptprs	20.1532	22.9671	up				Others	Hgfac	22.2353	19.4315	down				Others	Itga4	24.5579	21.7605	down
Others	Dnph1	22.2468	25.0134	up				Others	Ms4a6b	22.1222	19.3103	down				Others	Pask	21.8286	24.6308	up				Others	Fancb	19.3795	22.175	up
Others	Aspm	21.857	24.6216	up				Others	Elovl6	18.2983	21.1062	up				Others	Rbms2	19.5528	22.3546	up				Others	Calhm2	20.802	23.5966	up
Others	Prim1	24.0537	26.8155	up				Others	Slc5a3	19.2526	22.0599	up				Others	B4galt5	17.7543	20.5538	up				Others	Tmem147	19.4884	22.2821	up
Others	Ca1	20.7593	17.9975	down				Others	Repin1	20.3674	23.1745	up				Others	Cluh	25.6108	28.4101	up				Others	Cox17	19.5195	22.3128	up
Others	Trps1	20.8193	23.578	up				Others	Actn1	31.7851	28.9805	down				Others	Mast4	21.4502	18.653	down				Others	Nfe2l1	18.5477	21.3408	up
Others	Pcyox1l	20.7001	23.457	up				Others	Trim14	24.6733	21.8694	down				Others	Ccnd3	21.3965	24.1913	up				Others	Naf1	21.7405	24.5336	up
Others	Gmfg	27.3583	24.6058	down				Others	Mdm1	24.1777	21.3753	down				Others	Dennd5a	20.3382	23.1309	up				Others	Sh3bp4	18.337	21.1291	up
Others	Dennd1c	26.372	23.621	down				Others	Zscan12	16.1177	18.919	up				Others	Ampd3	25.5021	22.7108	down				Others	Rassf2	28.7745	25.9873	down
Others	Ifit3	25.2236	22.4748	down				Others	Plag1	18.3351	21.1362	up				Others	Uap1	23.7275	26.514	up				Others	Tk2	24.3528	21.5657	down
Others	Sgk3	24.5171	21.7714	down				Others	Emp3	24.7425	21.9417	down				Others	Pole	24.7186	27.5033	up				Others	Krt16	24.427	21.6447	down
Others	Slc38a2	19.7083	22.4516	up				Others	Add3	28.7942	25.9943	down				Others	Ifit3	25.2236	22.4393	down				Others	Ttc28	22.051	19.2722	down
Others	Ehd3	27.9022	25.1604	down				Others	Ktn1	24.5886	27.3882	up				Others	Tecpr1	27.552	24.769	down				Others	Fbxo30	19.9071	22.6846	up
Others	Csprs	27.2014	24.4606	down				Others	Gimap3	24.4487	21.6502	down				Others	Asap1	25.8724	23.0903	down				Others	Prim1	24.0537	26.831	up
Others	Ikzf2	23.9267	21.1861	down				Others	Dbf4	15.9886	18.7851	up				Others	Tob2	16.9077	19.6897	up				Others	Samhd1	31.9502	29.1732	down
Others	Hvcn1	25.4269	22.6885	down				Others	Fancl	19.5846	22.3809	up				Others	Tp53	16.4022	19.1838	up				Others	Slc25a39	14.4611	17.2357	up
Others	Dguok	26.9989	24.2634	down				Others	Krt76	26.9015	24.1065	down				Others	Etv6	22.864	25.6449	up				Others	Klhl2	19.4224	22.1943	up
Others	Fdps	25.6968	28.429	up				Others	Zfp41	21.8874	19.0937	down				Others	Znf260	21.6067	18.827	down				Others	Arhgap45	30.0814	27.3095	down
Others	Rab34	17.3836	20.1152	up				Others	Znrd2	20.298	23.0863	up				Others	Dpp4	27.2765	24.4971	down				Others	Prim2	24.5179	27.2868	up
Others	H1foo	12.4364	15.163	up				Others	Larp4	24.694	27.4818	up				Others	Il12rb2	17.9154	20.6937	up				Others	Map3k20	17.5097	20.2771	up
Others	Fancl	19.5846	22.3109	up				Others	Igfbp2	23.0493	20.2618	down				Others	Cdkn2d	19.6604	22.4382	up				Others	Znf512	27.1642	24.3992	down
Others	Coro7	29.0448	26.3194	down				Others	Notch2	22.6993	25.4864	up				Others	Hirip3	22.05	24.8258	up				Others	Slc1a5	24.7333	27.4962	up
Others	Saraf	24.7476	22.0238	down				Others	Neil3	20.105	22.8906	up				Others	Lgals7	18.4721	21.2469	up				Others	Ppfibp1	22.4354	25.1934	up
Others	Enpp1	19.915	17.1931	down				Others	Abcg1	23.4087	20.6245	down				Others	Trim65	24.6311	21.8587	down				Others	Elmo3	22.5682	19.811	down
Others	Dnmt3c	16.8789	19.5993	up				Others	Ablim1	27.6526	24.87	down				Others	Slc31a1	18.7729	21.5435	up				Others	Bub1	20.8307	23.5874	up
Others	P2rx7	22.1946	19.4767	down				Others	Wdr54	18.4671	21.249	up				Others	Dffb	27.355	24.5847	down				Others	Topbp1	23.8195	26.576	up
Others	S100a13	28.1445	25.4271	down				Others	H2-Q7	27.6453	24.8646	down				Others	Cit	23.2535	26.0238	up				Others	Trps1	20.8193	23.572	up
Others	Prim2	24.5179	27.2353	up				Others	Orc1	23.8197	26.5965	up				Others	Oasl2	22.0872	19.3189	down				Others	Acp5	25.3367	22.5852	down
Others	Ktn1	24.5886	27.3057	up				Others	Alas1	20.8326	23.6091	up				Others	Lgals8	21.7219	18.9551	down				Others	Kif20a	23.0025	25.753	up
Others	Abhd15	21.2251	18.5084	down				Others	Rbpj	25.7542	28.5306	up				Others	Angptl2	19.3643	22.129	up				Others	D3Ertd751e	20.8009	18.0511	down
Others	Wdr54	18.4671	21.182	up				Others	E2f6	18.3013	21.0764	up				Others	Ms4a6b	22.1222	19.3588	down				Others	Ell2	18.8365	21.5831	up
Others	Aqp11	18.0878	15.374	down				Others	Tet2	20.5357	23.3089	up				Others	Gas2l3	19.5279	22.291	up				Others	Tedc1	14.1203	16.8651	up
Others	Smad3	23.2948	20.5814	down				Others	Crtap	18.7749	21.5473	up				Others	Cdca4	20.3845	17.6229	down				Others	Ncam1	20.5202	17.7776	down
Others	Pmf1	21.7546	24.4671	up				Others	Jakmip1	24.597	21.8256	down				Others	Smc2	26.6815	29.4427	up				Others	Cdca4	20.3845	17.6423	down
Others	Myl9	21.2279	18.5166	down				Others	Hexb	27.7158	24.9479	down				Others	Efcab11	14.8476	17.6087	up				Others	Prkd1	24.1113	21.3695	down
Others	Rcor3	21.9068	19.1959	down				Others	Fam78a	24.0303	21.2646	down				Others	Sox5	16.7968	19.5566	up				Others	Hsd17b7	22.4006	25.1415	up
Others	Pgm2	29.3177	26.6084	down				Others	Celsr1	13.6222	16.3861	up				Others	Inpp1	26.7678	24.0089	down				Others	Pcyox1l	20.7001	23.4394	up
Others	Hid1	23.4592	20.752	down				Others	Ccsap	23.9385	21.1756	down				Others	Slc12a6	23.2755	20.5206	down				Others	Ubap2	23.609	26.3483	up
Others	-	21.9175	19.2158	down				Others	Nek3	24.518	21.7586	down				Others	Bcl2l11	24.8903	22.1354	down				Others	Pdss2	19.5535	22.2908	up
Others	Bphl	27.5887	24.8895	down				Others	Mgll	18.5991	21.3561	up				Others	Abhd18	18.7582	21.5112	up				Others	Fanca	21.7239	24.4611	up
Others	Bub1	20.8307	23.5292	up				Others	Bcam	18.9862	21.7425	up				Others	Kcnq5	16.8356	19.5807	up				Others	Enpp1	19.915	17.179	down
Others	Krt5	26.4487	23.7512	down				Others	Pcmtd1	19.4986	16.743	down				Others	Znrd2	20.298	23.041	up				Others	Hirip3	22.05	24.7858	up
Others	Larp4	24.694	27.3881	up				Others	Alyref2	21.732	18.9786	down				Others	Slbp	18.0445	20.7874	up				Others	Nr4a3	23.1216	25.8543	up
Others	Snx16	19.0957	21.7884	up				Others	Pik3r5	23.2946	20.5428	down				Others	Ivns1abp	24.3927	27.1354	up				Others	Il6ra	24.371	21.6407	down
Others	Ubap2	23.609	26.3005	up				Others	Gemin8	21.3948	24.1443	up				Others	Tmed1	18.3537	21.095	up				Others	Hist1h2ab	21.4685	18.7385	down
Others	Add1	29.053	26.3649	down				Others	Ids	21.3378	18.5895	down				Others	Omd	17.7009	14.9597	down				Others	Rnf213	29.5424	26.8142	down
Others	Serpine2	18.7605	21.4454	up				Others	Prkd1	24.1113	21.3638	down				Others	Trip10	22.7313	25.472	up				Others	Grpel2	20.735	23.4619	up
Others	Abcg1	23.4087	20.7238	down				Others	Omd	17.7009	14.9536	down				Others	Cdk4	23.641	26.3796	up				Others	Dnajc12	16.0304	18.7571	up
Others	Plcb2	26.1067	23.4221	down				Others	Arhgap25	27.8944	25.1474	down				Others	Topbp1	23.8195	26.5548	up				Others	Knstrn	21.1003	23.8237	up
Others	Slc3a2	25.663	28.3433	up				Others	Eea1	25.34	28.0865	up				Others	Crebzf	20.5317	17.7992	down				Others	Sun2	29.7317	27.0102	down
Others	Znf629	16.86	14.18	down				Others	Chtf8	19.7119	22.4542	up				Others	Rnf167	21.9695	19.2399	down				Others	Timeless	24.5751	27.2963	up
Others	Lasp1	29.1585	26.4814	down				Others	Apoe	19.3781	16.6366	down				Others	Ppm1m	21.1495	18.4204	down				Others	Fgd3	25.8143	23.097	down
Others	Mid1ip1	19.1587	21.8351	up				Others	Fastkd3	18.2073	20.9463	up				Others	Knstrn	21.1003	23.8283	up				Others	Ca1	20.7593	18.0445	down
Others	Sorl1	24.7397	22.0642	down				Others	Slc6a6	21.6119	24.3494	up				Others	Slc1a5	24.7333	27.4606	up				Others	Aebp2	22.0611	24.7739	up
Others	Orc1	23.8197	26.4949	up				Others	Polr3g	20.7651	23.4989	up				Others	Tstd2	22.5496	25.2713	up				Others	Bphl	27.5887	24.8785	down
Others	St3gal6	20.1548	17.4796	down				Others	Slc35f2	19.9393	22.67	up				Others	Arl5b	17.162	19.8805	up				Others	Bach1	22.068	19.3625	down
Others	Tmem38b	19.3731	22.0454	up				Others	Prim2	24.5179	27.2461	up				Others	Timeless	24.5751	27.293	up				Others	Znf710	19.9166	17.2137	down
Others	Timeless	24.5751	27.247	up				Others	Dhdds	19.9697	22.6972	up				Others	Aldh1l1	17.2748	14.5573	down				Others	Znhit3	20.7711	23.4729	up
Others	Cirbp	25.4915	22.8197	down				Others	Rangrf	20.6556	23.3818	up				Others	Edem2	20.1703	22.887	up				Others	Trim30a	24.1114	21.4109	down
Others	Oas1a	23.2666	20.5971	down				Others	Gmfg	27.3583	24.6321	down				Others	Alas1	20.8326	23.5474	up				Others	Zdhhc12	15.6163	18.3163	up
Others	Ubiad1	20.8684	23.5376	up				Others	Notch1	22.2255	24.9486	up				Others	Fabp5	26.1736	28.888	up				Others	Abhd15	21.2251	18.5262	down
Others	Dffb	27.355	24.687	down				Others	Krt5	26.4487	23.7269	down				Others	Cnnm4	20.9042	23.6184	up				Others	Notch1	22.2255	24.9242	up
Others	Tedc1	14.1203	16.7873	up				Others	Xrcc3	18.9427	21.6644	up				Others	Apob	25.6658	22.9542	down				Others	Akip1	19.3742	16.6772	down
Others	Syce2	17.8523	20.5186	up				Others	Donson	21.1209	23.8425	up				Others	H2-Q8	23.3151	20.6043	down				Others	Plcb2	26.1067	23.41	down
Others	Tespa1	24.7483	22.0837	down				Others	Sun2	29.7317	27.0107	down				Others	Dzip3	17.6787	20.3837	up				Others	Chtf8	19.7119	22.4083	up
Others	Cpq	20.5998	17.9362	down				Others	Slc1a5	24.7333	27.4542	up				Others	Hp	20.4359	17.7323	down				Others	Nid2	17.9912	15.2965	down
Others	Nfil3	20.768	23.4299	up				Others	Rhoc	20.1954	17.4774	down				Others	Polr3g	20.7651	23.468	up				Others	Nudt16	26.0709	23.3805	down
Others	Smug1	25.1184	22.4581	down				Others	Myh10	24.2399	26.9577	up				Others	Tfdp2	20.753	18.0524	down				Others	Pick1	15.7312	18.4167	up
Others	Tspan6	19.2785	21.9377	up				Others	Slc31a1	18.7729	21.4885	up				Others	Ehd3	27.9022	25.2033	down				Others	Dnase2	18.3219	21.0071	up
Others	Krt6a	25.3119	22.6573	down				Others	Saraf	24.7476	22.0352	down				Others	Tcf7	26.5665	23.8704	down				Others	Smug1	25.1184	22.4366	down
Others	Arrb1	26.9554	24.3032	down				Others	Nudt18	22.7868	20.0756	down				Others	Csrp2	20.3924	23.0878	up				Others	Dguok	26.9989	24.3177	down
Others	Slc35f2	19.9393	22.5891	up				Others	Trim65	24.6311	21.92	down				Others	Slc12a4	21.5864	24.2817	up				Others	Hat1	25.2241	27.9022	up
Others	Sh3bgrl3	28.9549	26.3089	down				Others	Znf260	21.6067	18.8961	down				Others	Hopx	22.3473	19.6537	down				Others	Rbpj	25.7542	28.4307	up
Others	Zcchc3	16.7046	19.35	up				Others	Pgm2	29.3177	26.6098	down				Others	Tmem134	18.3903	15.6972	down				Others	Rad51b	19.3344	22.0086	up
Others	Eef1akmt4	22.4435	25.087	up				Others	Cdk4	23.641	26.3489	up				Others	Ero1a	26.3343	29.0253	up				Others	Gas2l3	19.5279	22.2	up
Others	Dgka	28.802	26.1639	down				Others	Nap1l1	27.9321	30.6387	up				Others	Zbtb32	18.7383	21.429	up				Others	Nod1	20.548	17.8784	down
Others	Jup	24.5949	21.9606	down				Others	Spi1	16.9412	14.2361	down				Others	Aqp11	18.0878	15.399	down				Others	Slc28a2	26.7417	24.0739	down
Others	Nfat5	22.4005	25.0345	up				Others	Dnmt3c	16.8789	19.5812	up				Others	Slc7a6	19.1219	21.8095	up				Others	Dusp14	13.521	16.1864	up
Others	P4ha2	19.3463	21.9784	up				Others	DSCC1	21.6518	24.3536	up				Others	Eea1	25.34	28.0198	up				Others	Hp	20.4359	17.7726	down
Others	Srfbp1	22.5728	25.2045	up				Others	Sh3bgrl3	28.9549	26.2563	down				Others	Dnase2	18.3219	21.0006	up				Others	Dhdds	19.9697	22.6325	up
Others	Ccnf	14.7299	17.3613	up				Others	H2-Aa	19.1268	16.4285	down				Others	Pick1	15.7312	18.4099	up				Others	Ak6	19.8162	22.478	up
Others	Mgme1	21.428	24.0573	up				Others	Iap	22.9665	25.6621	up				Others	Ccne1	18.8784	21.5567	up				Others	Bora	20.5555	23.2166	up
Others	Ets1	25.4451	22.8177	down				Others	-	22.153	19.4616	down				Others	Tmem154	20.9495	18.2714	down				Others	Slc7a6	19.1219	21.7826	up
Others	Pecam1	24.6981	22.0707	down				Others	Btf3	23.296	25.9856	up				Others	Naf1	21.7405	24.4176	up				Others	Chtf18	23.3079	25.9673	up
Others	Accs	23.5566	20.9302	down				Others	Crip1	25.7134	23.024	down				Others	Slc25a39	14.4611	17.1358	up				Others	DSCC1	21.6518	24.3112	up
Others	Ttc39b	22.9463	25.5686	up				Others	Slc25a39	14.4611	17.1501	up				Others	Smarca2	27.3594	24.6851	down				Others	Klra1	19.4091	16.75	down
Others	Plekhg2	24.1626	21.5405	down				Others	Ptpn5	20.3752	23.0634	up				Others	Ust	16.8315	19.5032	up				Others	Dennd1c	26.372	23.7175	down
Others	Acad10	26.2809	23.6591	down				Others	Dnase2	18.3219	21.0087	up				Others	Ago1	26.5844	23.9136	down				Others	Arhgap19	19.6211	22.2747	up
Others	Tpp1	26.0057	23.3843	down				Others	Dffb	27.355	24.669	down				Others	Hebp1	19.9779	17.309	down				Others	Atp2a1	25.1891	22.5358	down
Others	Hspa12a	19.7873	17.166	down				Others	Dennd1c	26.372	23.6864	down				Others	Knop1	22.595	25.2635	up				Others	Poll	24.2341	21.5832	down
Others	Cyp51a1	23.8705	26.4916	up				Others	Ltf	25.0471	22.3623	down				Others	Tspo	20.2517	17.5834	down				Others	Dpp4	27.2765	24.6301	down
Others	Cmah	25.7207	23.1011	down				Others	Cdc34	22.7364	25.4204	up				Others	Slc7a1	23.8586	26.5264	up				Others	Rdh11	23.3781	26.0222	up
Others	Rbbp8	20.1427	22.7611	up				Others	Atad5	23.1464	25.8283	up				Others	Gins3	21.6743	24.342	up				Others	Ggt1	22.4684	19.8245	down
Others	Fam111a	21.5923	24.2035	up				Others	Syne2	24.2214	21.5404	down				Others	Rbbp8	20.1427	22.809	up				Others	Klhl36	21.4032	18.7612	down
Others	Naga	26.5748	23.9642	down				Others	Blm	23.2585	25.9383	up				Others	Zmat1	21.11	18.4442	down				Others	Krt79	26.9157	24.2741	down
Others	Adss1	19.7437	17.1339	down				Others	Snx10	15.3677	18.0474	up				Others	Tnfrsf8	18.3972	21.0629	up				Others	Fah	22.9437	20.3022	down
Others	Tmed1	18.3537	20.9609	up				Others	Tlcd3a	15.4987	18.1765	up				Others	Hist1h1t	21.7617	19.0963	down				Others	Cnksr3	19.5632	16.9253	down
Others	Col2a1	20.1978	17.5915	down				Others	S100a13	28.1445	25.467	down				Others	Map1lc3b	20.9336	23.5986	up				Others	Polr3g	20.7651	23.4026	up
Others	-	15.9107	18.5145	up				Others	Ttll4	18.7916	21.4688	up				Others	Nid2	17.9912	15.3263	down				Others	Gsdmdc1	27.2233	24.5871	down
Others	Gins3	21.6743	24.2778	up				Others	Ccdc125	17.5378	14.8648	down				Others	Nr4a1	21.6629	24.3269	up				Others	Fads1	20.7431	23.3791	up
Others	Uxs1	20.4931	23.0963	up				Others	Gins2	20.4555	23.1282	up				Others	Chtf8	19.7119	22.3754	up				Others	Rufy2	22.7291	20.096	down
Others	Shmt2	28.6395	31.2409	up				Others	Chtf18	23.3079	25.98	up				Others	Ccsap	23.9385	21.2777	down				Others	Slc12a6	23.2755	20.6447	down
Others	Elmo3	22.5682	19.969	down				Others	Scml4	24.4108	21.7392	down				Others	Hexa	24.9617	22.3022	down				Others	Rgs10	28.2673	25.6376	down
Others	Hexb	27.7158	25.1219	down				Others	Gfi1	20.3512	23.0214	up				Others	Slc20a1	20.4456	23.1043	up				Others	Cdk4	23.641	26.2676	up
Others	Slc12a6	23.2755	20.683	down				Others	Smc2	26.6815	29.3484	up				Others	Ptpre	25.2213	22.5641	down				Others	Cdc34	22.7364	25.3612	up
Others	Add3	28.7942	26.2032	down				Others	Gins3	21.6743	24.3409	up				Others	Isoc2b	22.7736	20.1166	down				Others	Elovl6	18.2983	20.9213	up
Others	Gimap3	24.4487	21.8592	down				Others	Slc6a11	21.0578	23.7244	up				Others	Rgs10	28.2673	25.6103	down				Others	Asap1	25.8724	23.2498	down
Others	Dhps	23.1737	25.7628	up				Others	Chchd6	21.8612	24.5261	up				Others	Akap8l	25.5565	22.9015	down				Others	Ppm1m	21.1495	18.5285	down
Others	Itpr3	28.0883	25.4996	down				Others	Cit	23.2535	25.9137	up				Others	Tusc2	17.7674	20.4209	up				Others	Cluh	25.6108	28.2309	up
Others	Cars	26.4227	29.0105	up				Others	Dguok	26.9989	24.3406	down				Others	Prelid3b	18.9309	21.5825	up				Others	Atad5	23.1464	25.7656	up
Others	Lyar	25.0954	27.6831	up				Others	Znf512	27.1642	24.5067	down				Others	Lsp1	30.4511	27.8004	down				Others	Smc2	26.6815	29.3006	up
Others	Slc5a3	19.2526	21.8387	up				Others	Ezh1	24.5575	21.9008	down				Others	Rad51b	19.3344	21.9844	up				Others	Crtap	18.7749	21.3908	up
Others	Ablim1	27.6526	25.0668	down				Others	Utp14b	21.13	23.7863	up				Others	Nap1l1	27.9321	30.5791	up				Others	Hvcn1	25.4269	22.812	down
Others	Tmem70	22.8465	25.4311	up				Others	Dnmt3a	26.1727	28.8287	up				Others	Fanca	21.7239	24.3706	up				Others	Ldhb	28.2661	25.6516	down
Others	Sytl1	22.4161	19.832	down				Others	Elmo3	22.5682	19.9128	down				Others	Slc3a2	25.663	28.309	up				Others	Pou2af1	18.8631	16.2489	down
Others	Arhgap15	27.7409	25.1577	down				Others	St6galnac4	18.5532	21.2084	up				Others	-	22.5669	19.9225	down				Others	Ugdh	23.4391	26.0532	up
Others	Ikzf3	26.9138	24.3326	down				Others	Hid1	23.4592	20.8098	down				Others	Accs	23.5566	20.9129	down				Others	Zscan12	16.1177	18.7312	up
Others	Rbms2	19.5528	22.1334	up				Others	Prkacb	26.6981	24.0521	down				Others	Spdl1	21.2251	23.8669	up				Others	Gtf2ird1	18.8856	21.4951	up
Others	Procr	18.6055	16.0254	down				Others	Lipa	26.8507	24.2078	down				Others	Krt42	26.0047	23.3696	down				Others	Junb	22.7608	25.3697	up
Others	H1f0	28.4552	25.8761	down				Others	Pcif1	27.0759	24.4348	down				Others	Ktn1	24.5886	27.2229	up				Others	Abhd14b	24.0498	21.4417	down
Others	Zeb2	16.0711	18.6497	up				Others	Plod2	19.3863	22.0274	up				Others	Lamc1	20.2317	22.865	up				Others	Rhoq	21.2631	18.6559	down
Others	Cdc42se1	20.201	17.6233	down				Others	Acot11	23.0841	20.4432	down				Others	Lasp1	29.1585	26.5253	down				Others	Pola1	25.464	28.0708	up
Others	Acot11	23.0841	20.5076	down				Others	Nufip1	21.9789	24.6158	up				Others	Hat1	25.2241	27.8559	up				Others	Fth1	25.8594	23.2532	down
Others	Poll	24.2341	21.6579	down				Others	Ireb2	22.1176	24.7536	up				Others	Elovl6	18.2983	20.9279	up				Others	Cmas	28.6555	26.0513	down
Others	Rangrf	20.6556	23.2283	up				Others	Rgs10	28.2673	25.6379	down				Others	Slc7a3	19.0441	21.6735	up				Others	Sh2b3	20.3354	17.7313	down
Others	Ireb2	22.1176	24.6898	up				Others	Grsf1	23.8589	26.4873	up				Others	Glt8d1	18.883	21.5113	up				Others	Notch2	22.6993	25.3034	up
Others	Cd22	19.0041	16.4326	down				Others	Ikzf4	20.1068	17.4803	down				Others	Dhfr	25.1166	27.7446	up				Others	Ikbke	26.2919	23.6898	down
Others	Limd2	28.1375	25.5685	down				Others	Fem1b	21.8394	24.4656	up				Others	Igfbp2	23.0493	20.4243	down				Others	Trim14	24.6733	22.0747	down
Others	Epsti1	25.6974	23.1285	down				Others	Casp3	26.35	28.9755	up				Others	Rilpl2	22.1204	24.7404	up				Others	Trim65	24.6311	22.0341	down
Others	Uvssa	23.8398	21.2712	down				Others	Pola1	25.464	28.0894	up				Others	Cdc42se1	20.201	17.5839	down				Others	Acvr1	17.7434	20.3402	up
Others	Rad51b	19.3344	21.9024	up				Others	Batf3	15.4197	18.0428	up				Others	Fam241a	21.4708	24.0868	up				Others	Usp18	20.851	18.2549	down
Others	Ppm1m	21.1495	18.582	down				Others	-	21.9175	19.2972	down				Others	Cdca2	22.0313	24.6466	up				Others	Cep135	26.0597	23.4669	down
Others	Ifnar1	18.5223	15.9549	down				Others	Farp1	21.4979	24.1177	up				Others	Fancb	19.3795	21.9941	up				Others	Fancl	19.5846	22.1757	up
Others	Pask	21.8286	24.3956	up				Others	Rgs1	19.7788	22.3964	up				Others	Itprip	26.0349	23.4203	down				Others	Ap3m2	22.5	19.9094	down
Others	Acox3	25.4184	22.8525	down				Others	Naga	26.5748	23.9637	down				Others	Scrn3	24.5459	21.9362	down				Others	N4bp2l1	22.1453	19.5584	down
Others	Cap2	21.2815	18.7169	down				Others	Dhfr	25.1166	27.7262	up				Others	Glrx	25.9859	23.3774	down				Others	Glt8d1	18.883	21.4676	up
Others	Cnst	24.3501	21.7856	down				Others	Cnksr3	19.5632	16.9544	down				Others	Rgs12	16.5253	19.1331	up				Others	Tgfbi	20.5166	17.9337	down
Others	Chtf18	23.3079	25.8717	up				Others	Shmt2	28.6395	31.2439	up				Others	Armcx3	21.2762	23.8837	up				Others	Arhgap15	27.7409	25.1617	down
Others	Osbpl5	23.2147	20.6536	down				Others	Dab2ip	16.5091	19.1126	up				Others	Slc2a9	19.3319	16.725	down				Others	Tstd2	22.5496	25.1282	up
Others	Eif4e3	19.5566	16.996	down				Others	Tor1aip2	15.1529	17.7549	up				Others	Ttll4	18.7916	21.3954	up				Others	Tmem134	18.3903	15.8126	down
Others	DSCC1	21.6518	24.2124	up				Others	Spats2	14.7518	17.3533	up				Others	Irgm1	27.3537	24.75	down				Others	Atp2a3	29.1069	26.5329	down
Others	Nufip1	21.9789	24.536	up				Others	Maff	18.8592	21.4601	up				Others	Fam83d	18.9384	21.5398	up				Others	Nap1l1	27.9321	30.506	up
Others	Dhdds	19.9697	22.5254	up				Others	-	21.2129	18.6136	down				Others	Oas3	26.4786	23.8778	down				Others	Ccsap	23.9385	21.3653	down
Others	Pola1	25.464	28.0177	up				Others	Slc25a24	26.0983	23.4993	down				Others	Sdf4	22.4936	25.0903	up				Others	Acsl4	25.8654	28.4381	up
Others	Tedc2	12.9701	15.5218	up				Others	Vwf	20.537	17.9406	down				Others	Hist3h2bb	28.7781	26.1815	down				Others	Dusp22	17.8715	20.4398	up
Others	Fanca	21.7239	24.2749	up				Others	Msrb1	19.6134	17.0184	down				Others	Pola1	25.464	28.0595	up				Others	B9d2	18.9145	21.4798	up
Others	Cdc34	22.7364	25.2843	up				Others	Krt2	27.9095	25.3144	down				Others	Smug1	25.1184	22.523	down				Others	Cryl1	27.207	24.6418	down
Others	Dgkb	25.9028	23.355	down				Others	Knstrn	21.1003	23.6896	up				Others	Kif20a	23.0025	25.5977	up				Others	Elk4	23.6965	21.1314	down
Others	Ltf	25.0471	22.4997	down				Others	Slfn9	21.3908	23.9788	up				Others	Gpat3	18.0931	20.6877	up				Others	Aldh4a1	26.3747	23.8114	down
Others	Neil3	20.105	22.651	up				Others	Bin1	27.5338	24.9478	down				Others	Col3a1	21.1283	18.5349	down				Others	Mllt11	17.3161	19.8783	up
Others	Ids	21.3378	18.7927	down				Others	Ubxn2a	17.6132	20.1987	up				Others	Lbh	23.1979	20.6047	down				Others	Ttc27	24.0202	26.5811	up
Others	Cbwd1	22.9967	25.5385	up				Others	Accs	23.5566	20.9716	down				Others	Tedc1	14.1203	16.7113	up				Others	Krt2	27.9095	25.3516	down
Others	Rufy2	22.7291	20.1883	down				Others	Ifit2	23.8249	21.2427	down				Others	Cpt1a	26.4349	23.8445	down				Others	Akap2	21.118	18.5615	down
Others	Flvcr1	19.4057	21.9441	up				Others	Epn2	17.6641	20.2463	up				Others	Add1	29.053	26.4631	down				Others	Znrd2	20.298	22.8544	up
Others	Hexa	24.9617	22.4254	down				Others	Cdca5	19.4029	21.9844	up				Others	Atad5	23.1464	25.7357	up				Others	Cdca5	19.4029	21.9574	up
Others	Farp1	21.4979	24.0325	up				Others	Lasp1	29.1585	26.5789	down				Others	Slc28a2	26.7417	24.1531	down				Others	Ssna1	22.5866	25.1376	up
Others	Smc2	26.6815	29.2155	up				Others	Coro7	29.0448	26.466	down				Others	Nfe2l1	18.5477	21.1357	up				Others	Acyp1	28.2835	25.735	down
Others	Ago1	26.5844	24.0518	down				Others	Scrn3	24.5459	21.9684	down				Others	Itpr2	26.9343	24.348	down				Others	Stmn2	23.9979	26.5463	up
Others	Bin1	27.5338	25.0024	down				Others	Dnase1l1	17.8452	15.2701	down				Others	Vldlr	17.3991	19.9838	up				Others	Dbf4	15.9886	18.5345	up
Others	Sgsm3	17.4841	20.0113	up				Others	Col3a1	21.1283	18.5537	down				Others	Scpep1	21.7825	24.367	up				Others	Adam19	20.9814	23.5255	up
Others	Bst2	21.9588	24.4859	up				Others	Map1lc3a	18.3215	20.8959	up				Others	Ppdpf	18.2397	15.6558	down				Others	Arl5b	17.162	19.7049	up
Others	Pcif1	27.0759	24.5489	down				Others	Col1a2	18.5695	15.9952	down				Others	Zfand5	20.8638	23.4476	up				Others	Tcra	26.426	23.8832	down
Others	Hist1h2ab	21.4685	18.9427	down				Others	Krt71	19.4699	16.8963	down				Others	Actn1	31.7851	29.2039	down				Others	Auh	26.3704	23.8282	down
Others	Slc6a13	17.3929	19.9163	up				Others	Dusp28	22.6366	20.0633	down				Others	Dusp28	22.6366	20.056	down				Others	E2f6	18.3013	20.8431	up
Others	Ctla2a	19.318	21.8396	up				Others	Kctd12	23.4377	20.8694	down				Others	Tdrd7	18.6208	16.0416	down				Others	Map1lc3a	18.3215	20.8629	up
Others	Zfp37	16.6791	19.1989	up				Others	Apob	25.6658	23.0978	down				Others	Ubtd2	18.9907	21.566	up				Others	Aqp11	18.0878	15.5465	down
Others	Grsf1	23.8589	26.3762	up				Others	Uvssa	23.8398	21.2727	down				Others	Chtf18	23.3079	25.8806	up				Others	Cfap97	16.5945	19.1332	up
Others	Gemin8	21.3948	23.9094	up				Others	Rab34	17.3836	19.9498	up				Others	Snx16	19.0957	21.6659	up				Others	Dhfr	25.1166	27.6531	up
Others	Itgb7	26.3915	23.8771	down				Others	Tk2	24.3528	21.7894	down				Others	Bub1	20.8307	23.4005	up				Others	Srd5a3	20.7825	18.2466	down
Others	Slc12a4	21.5864	24.1003	up				Others	Cirbp	25.4915	22.9286	down				Others	Ybx2	15.6438	13.0794	down				Others	Abhd18	18.7582	21.2928	up
Others	Slfn9	21.3908	23.9026	up				Others	Kdelr3	18.8333	21.3959	up				Others	Krt5	26.4487	23.8846	down				Others	Tmem242	17.9555	20.4894	up
Others	Rcan3	18.378	15.8667	down				Others	Ptger2	17.8118	20.3723	up				Others	Osbpl5	23.2147	20.6513	down				Others	-	25.8424	23.3098	down
Others	Srrd	16.689	19.199	up				Others	Pycr1	20.1604	22.7177	up				Others	Idi1	26.4022	28.9645	up				Others	Shmt2	28.6395	31.1713	up
Others	Cdca4	20.3845	17.8749	down				Others	Rbbp8	20.1427	22.7	up				Others	Pycr1	20.1604	22.7218	up				Others	Snx10	15.3677	17.8974	up
Others	Zdhhc12	15.6163	18.1242	up				Others	Arhgap15	27.7409	25.1878	down				Others	Tapbp	28.9382	26.3779	down				Others	Nudt15	19.3376	16.8087	down
Others	Dhfr	25.1166	27.6236	up				Others	Ca2	24.8345	22.2814	down				Others	B9d2	18.9145	21.4731	up				Others	Inpp1	26.7678	24.2393	down
Others	Glrx	25.9859	23.4832	down				Others	Ubiad1	20.8684	23.4193	up				Others	H1f0	28.4552	25.8985	down				Others	Poc1b	23.8277	21.3001	down
Others	Tpcn1	22.5925	20.0921	down				Others	Fos	18.4666	21.0168	up				Others	Add3	28.7942	26.2385	down				Others	Eef1akmt4	22.4435	24.9696	up
Others	Jakmip1	24.597	22.0984	down				Others	Tmem63a	24.0583	21.509	down				Others	Kdelr3	18.8333	21.3887	up				Others	Saraf	24.7476	22.2218	down
Others	Cdca5	19.4029	21.8988	up				Others	Itm2a	22.0487	24.5952	up				Others	Krt6a	25.3119	22.7588	down				Others	Sh3bp5	21.6263	19.1072	down
Others	Aldh1l2	20.4486	22.9434	up				Others	Gimap6	20.5441	17.9978	down				Others	Neil3	20.105	22.6568	up				Others	Icos	21.5821	24.101	up
Others	E2f6	18.3013	20.7956	up				Others	B3GNT2	22.405	24.9513	up				Others	Pts	25.3439	22.7928	down				Others	Glrx	25.9859	23.4671	down
Others	Mt2	19.14	16.6468	down				Others	Uxs1	20.4931	23.039	up				Others	Kctd5	20.8805	23.4294	up				Others	Peli1	23.3637	20.8451	down
Others	Aqp3	16.0502	13.5594	down				Others	Zmat1	21.11	18.5689	down				Others	Elk4	23.6965	21.1487	down				Others	Myl9	21.2279	18.7099	down
Others	Dnmt3a	26.1727	28.6623	up				Others	Poll	24.2341	21.6957	down				Others	Nudt16	26.0709	23.5234	down				Others	Plxnb2	22.4358	19.9185	down
Others	Katnbl1	18.9742	21.4627	up				Others	Tob2	16.9077	19.4431	up				Others	Limd2	28.1375	25.5903	down				Others	Pgm2	29.3177	26.8015	down
Others	Sqle	22.1273	24.615	up				Others	Myo1e	23.4364	20.9049	down				Others	Klhl3	21.1374	18.594	down				Others	Ppdpf	18.2397	15.7255	down
Others	Scrn3	24.5459	22.0591	down				Others	Pfn2	23.2244	20.6936	down				Others	Gemin8	21.3948	23.9381	up				Others	Zfp184	20.6746	18.1623	down
Others	Rhoh	25.9508	23.4642	down				Others	Poc1b	23.8277	21.2974	down				Others	St6galnac4	18.5532	21.0962	up				Others	Krt10	29.0577	26.55	down
Others	Atad5	23.1464	25.6326	up				Others	Ccr4	19.5987	22.1253	up				Others	Tspan2	15.8185	18.3611	up				Others	Mis12	21.7143	24.2198	up
Others	Ccdc125	17.5378	15.0518	down				Others	Dhps	23.1737	25.6997	up				Others	Tpcn1	22.5925	20.0501	down				Others	Snx16	19.0957	21.5965	up
Others	Znf526	22.9331	20.4497	down				Others	Tstd2	22.5496	25.0746	up				Others	Sh3gl3	18.5602	16.0189	down				Others	Osbpl5	23.2147	20.7167	down
Others	Utp14b	21.13	23.6118	up				Others	Rufy2	22.7291	20.2053	down				Others	Slc6a9	17.4214	19.9615	up				Others	Stard4	21.1973	23.6943	up
Others	Krt1	27.8223	25.3414	down				Others	Fbxo5	19.8066	22.3301	up				Others	Ttc28	22.051	19.5123	down				Others	Ktn1	24.5886	27.0849	up
Others	Cdkn2c	19.6726	17.1931	down				Others	Shtn1	21.626	24.1467	up				Others	Cep135	26.0597	23.5211	down				Others	Katnbl1	18.9742	21.4702	up
Others	Tmem238	16.4998	18.9779	up				Others	Acyp1	28.2835	25.7631	down				Others	Rnasel	23.6315	21.0945	down				Others	Jakmip1	24.597	22.1037	down
Others	Suox	24.9292	22.4543	down				Others	Zfp36l1	23.1167	25.6362	up				Others	Nudt15	19.3376	16.8032	down				Others	Pde7a	21.0137	23.5068	up
Others	Abcb1b	23.9333	26.4076	up				Others	Cdc42bpa	18.9359	21.4536	up				Others	Samhd1	31.9502	29.4161	down				Others	Lipa	26.8507	24.3587	down
Others	Plcl1	18.9889	16.5152	down				Others	Ppp3ca	23.6067	21.0892	down				Others	Poll	24.2341	21.7004	down				Others	Krt5	26.4487	23.9603	down
Others	Abr	25.9672	23.4937	down				Others	Pask	21.8286	24.3458	up				Others	Slc29a1	23.7087	26.2401	up				Others	Nmt2	23.8033	26.2917	up
Others	Tlcd3a	15.4987	17.9717	up				Others	Calhm6	21.6374	19.121	down				Others	Tmem143	22.1608	19.6339	down				Others	Pts	25.3439	22.8578	down
Others	Smarca2	27.3594	24.8869	down				Others	Recql4	22.0895	24.6023	up				Others	Pcyox1l	20.7001	23.2265	up				Others	Cyp4v2	17.9542	15.4707	down
Others	Iap	22.9665	25.4383	up				Others	Cdc42se1	20.201	17.689	down				Others	Fdxacb1	16.4568	18.9824	up				Others	Ago1	26.5844	24.1018	down
Others	Fastkd3	18.2073	20.6772	up				Others	Slc9b2	16.859	19.3674	up				Others	Cryzl2	18.9766	16.454	down				Others	Cpm	25.0592	22.5767	down
Others	Arhgdib	30.8261	28.3583	down				Others	Ddah2	22.8752	20.3673	down				Others	Dna2	23.6011	26.1183	up				Others	Epc1	24.3969	21.9179	down
Others	Ugdh	23.4391	25.902	up				Others	Tedc2	12.9701	15.4721	up				Others	Crtap	18.7749	21.2919	up				Others	Akap8l	25.5565	23.0779	down
Others	Zmat1	21.11	18.6471	down				Others	Dock4	19.1518	16.6506	down				Others	Pacsin1	26.6324	24.117	down				Others	Pcif1	27.0759	24.5985	down
Others	Kif20a	23.0025	25.4639	up				Others	Kif23	23.1112	25.6118	up				Others	Clasp1	25.0905	27.6045	up				Others	Cdc42se2	20.7328	18.2561	down
Others	Atp2a1	25.1891	22.7287	down				Others	Pip4k2a	26.7249	24.2293	down				Others	Fancl	19.5846	22.0976	up				Others	Ucp2	21.6944	24.1701	up
Others	Ecm1	22.1112	19.6509	down				Others	Igsf8	18.4315	20.9256	up				Others	-	22.153	19.6406	down				Others	Saysd1	19.6262	17.1508	down
Others	Ap3m2	22.5	20.0417	down				Others	Abhd18	18.7582	21.2514	up				Others	Tnik	26.0254	23.5136	down				Others	Pmm1	20.4474	22.9188	up
Others	Snx21	17.2821	14.8257	down				Others	Ptgir	16.5052	18.994	up				Others	Id1	17.7794	20.2911	up				Others	Blm	23.2585	25.7298	up
Others	Antxr2	21.4525	18.9969	down				Others	Eme2	21.6177	19.1294	down				Others	Trim12a	25.1733	22.6672	down				Others	Cpt1a	26.4349	23.9637	down
Others	Saysd1	19.6262	17.1705	down				Others	Armcx3	21.2762	23.7641	up				Others	Ugdh	23.4391	25.9446	up				Others	Fbxo5	19.8066	22.2778	up
Others	Krt72	20.7204	18.2664	down				Others	Acox3	25.4184	22.9309	down				Others	Sorbs1	21.598	19.0931	down				Others	Ppm1h	26.3607	23.8921	down
Others	Cit	23.2535	25.7053	up				Others	Bphl	27.5887	25.1016	down				Others	H2-Ab1	20.1048	17.5999	down				Others	Zfand5	20.8638	23.3316	up
Others	Ccdc14	18.2763	20.7276	up				Others	Cutc	25.5244	23.0373	down				Others	Sh3kbp1	29.9112	27.4066	down				Others	Clasp1	25.0905	27.5568	up
Others	Fech	24.5284	22.0793	down				Others	Antxr2	21.4525	18.9654	down				Others	Smpdl3a	23.0433	20.5404	down				Others	Ephx1	28.7856	26.32	down
Others	Zc3h6	21.3008	18.8525	down				Others	Rad51b	19.3344	21.8214	up				Others	Ncf2	18.9626	16.462	down				Others	Cmah	25.7207	23.2557	down
Others	Itga4	24.5579	22.1109	down				Others	Fyb1	28.048	25.5629	down				Others	Pip4k2a	26.7249	24.2264	down				Others	Ddah2	22.8752	20.4164	down
Others	Tor1aip2	15.1529	17.5994	up				Others	Elk4	23.6965	21.2138	down				Others	Sh3bgrl3	28.9549	26.4576	down				Others	Tmem33	23.797	26.2545	up
Others	Ccr8	19.0535	21.4996	up				Others	Rxra	21.0943	23.577	up				Others	Cebpb	19.982	22.4786	up				Others	Ston1	21.1071	23.5613	up
Others	Selenbp1	23.9864	21.5419	down				Others	Lyar	25.0954	27.5777	up				Others	Myl9	21.2279	18.7317	down				Others	Col3a1	21.1283	18.6782	down
Others	Gfod1	21.3784	23.8223	up				Others	Anxa6	32.9242	30.4419	down				Others	Notch1	22.2255	24.7214	up				Others	Zrsr1	21.72	19.2701	down
Others	Cul7	20.3381	22.7819	up				Others	Srfbp1	22.5728	25.0531	up				Others	Plag1	18.3351	20.8307	up				Others	Ids	21.3378	18.8882	down
Others	Nme3	25.2819	22.8402	down				Others	Osbpl5	23.2147	20.7346	down				Others	Atp2a1	25.1891	22.702	down				Others	Gbp4	25.5015	23.0521	down
Others	Ikbke	26.2919	23.8504	down				Others	St3gal6	20.1548	17.6761	down				Others	Mthfd2	25.2472	27.7341	up				Others	Acad10	26.2809	23.832	down
Others	Arl6	19.3586	21.8001	up				Others	Ago1	26.5844	24.1068	down				Others	Nenf	22.6946	25.1811	up				Others	Accs	23.5566	21.1096	down
Others	Cdca2	22.0313	24.4709	up				Others	Ugdh	23.4391	25.9153	up				Others	Bcl2a1	18.5185	21.0021	up				Others	-	19.4973	21.9432	up
Others	Dusp22	17.8715	20.3101	up				Others	Pmm1	20.4474	22.9229	up				Others	Ifit2	23.8249	21.3414	down				Others	Knop1	22.595	25.0409	up
Others	Kctd12	23.4377	21.0001	down				Others	Ipcef1	25.7439	23.2686	down				Others	Hdhd5	27.1321	24.6489	down				Others	Limd2	28.1375	25.692	down
Others	Atp2a3	29.1069	26.6698	down				Others	Map1lc3b	20.9336	23.4087	up				Others	Akap2	21.118	18.6389	down				Others	Ipcef1	25.7439	23.2992	down
Others	Lrig1	20.1728	22.6096	up				Others	Slc28a2	26.7417	24.2692	down				Others	Ssx2ip	18.3066	20.7818	up				Others	Cask	15.4073	17.8487	up
Others	Pxmp4	20.2783	17.8416	down				Others	Ca1	20.7593	18.29	down				Others	Blm	23.2585	25.7329	up				Others	Cnnm4	20.9042	23.3451	up
Others	Cyp4v2	17.9542	15.5189	down				Others	Crat	23.1901	20.7222	down				Others	Cfap97	16.5945	19.0673	up				Others	Mnd1	19.5176	21.9561	up
Others	Cutc	25.5244	23.0898	down				Others	Tnik	26.0254	23.5603	down				Others	Trim21	26.6724	24.2018	down				Others	Serpina3k	22.1901	19.7523	down
Others	Asf1b	21.7568	24.1907	up				Others	Cnp	27.7511	25.2875	down				Others	Aldh4a1	26.3747	23.9047	down				Others	Vwa5a	26.8516	24.4149	down
Others	Bach1	22.068	19.6345	down				Others	Gsn	28.3384	25.8792	down				Others	Rangrf	20.6556	23.1254	up				Others	Ecm1	22.1112	19.6751	down
Others	Ifit2	23.8249	21.3916	down				Others	Coa8	16.3045	18.7609	up				Others	Utp14b	21.13	23.5992	up				Others	Crat	23.1901	20.7555	down
Others	Acyp1	28.2835	25.8515	down				Others	Tmem242	17.9555	20.4117	up				Others	Ttc27	24.0202	26.488	up				Others	Fosl1	18.5626	20.995	up
Others	Nek6	19.7374	22.1688	up				Others	Dnph1	22.2468	24.6993	up				Others	Gins2	20.4555	22.9199	up				Others	Syce2	17.8523	20.2834	up
Others	Bnip3	16.322	18.7534	up				Others	Shq1	22.0859	24.5365	up				Others	Atp2a3	29.1069	26.6426	down				Others	Atp6v0a1	26.3277	23.8968	down
Others	Slc31a1	18.7729	21.204	up				Others	Tonsl	21.8357	24.2858	up				Others	Zscan2	19.8477	17.3838	down				Others	Otub2	13.1873	15.6164	up
Others	Pole4	21.0353	23.4648	up				Others	Tmem70	22.8465	25.2956	up				Others	Ltf	25.0471	22.5833	down				Others	Ccdc88a	16.4988	18.927	up
Others	Tnik	26.0254	23.5966	down				Others	Tgoln1	17.9445	20.3927	up				Others	Orc1	23.8197	26.2799	up				Others	Krtcap2	15.0577	17.4845	up
Others	Shq1	22.0859	24.514	up				Others	H1foo	12.4364	14.8844	up				Others	Fscn1	21.8177	19.3589	down				Others	Donson	21.1209	23.5439	up
Others	Gimap4	31.8159	29.3885	down				Others	Tpst1	19.2325	21.6795	up				Others	Antxr2	21.4525	18.9962	down				Others	Tlk2	23.2031	25.6256	up
Others	Tfpi	15.5047	17.9318	up				Others	Fam111a	21.5923	24.0381	up				Others	Kif23	23.1112	25.5654	up				Others	Nfat5	22.4005	24.8216	up
Others	Tcf7	26.5665	24.1424	down				Others	Ttc28	22.051	19.6064	down				Others	Dgkz	27.0925	24.642	down				Others	Orc1	23.8197	26.239	up
Others	Hemgn	20.5917	18.17	down				Others	Parp12	20.7175	18.2732	down				Others	Cmas	28.6555	26.2063	down				Others	Gins2	20.4555	22.8738	up
Others	Ivns1abp	24.3927	26.8116	up				Others	Hsdl1	27.7346	25.2903	down				Others	Rasal1	24.5681	22.1195	down				Others	Nt5m	20.4962	18.0792	down
Others	Mllt11	17.3161	19.7346	up				Others	Mms22l	22.4169	24.8606	up				Others	Mnd1	19.5176	21.9662	up				Others	Mgme1	21.428	23.8444	up
Others	Tgoln1	17.9445	20.3613	up				Others	Inpp1	26.7678	24.3247	down				Others	Poc1b	23.8277	21.3805	down				Others	Ptgfrn	22.039	24.4536	up
Others	Mgst3	22.5546	20.1384	down				Others	Krt80	18.5565	16.1136	down				Others	Mis12	21.7143	24.16	up				Others	Stat4	26.0787	23.6648	down
Others	Fpgs	21.7553	24.17	up				Others	Flvcr1	19.4057	21.8482	up				Others	Elmo3	22.5682	20.1226	down				Others	Cst3	24.813	22.3994	down
Others	Donson	21.1209	23.5348	up				Others	Cdkn2c	19.6726	17.2333	down				Others	Donson	21.1209	23.566	up				Others	Alas1	20.8326	23.2442	up
Others	Xdh	24.062	21.6488	down				Others	Cop1	15.6632	18.1007	up				Others	Inpp4a	24.4455	22.0013	down				Others	Itpr3	28.0883	25.6768	down
Others	Slc49a4	17.3809	14.9704	down				Others	Procr	18.6055	16.1703	down				Others	Scai	21.8764	19.4337	down				Others	Itgam	22.4751	20.0647	down
Others	Nudt16	26.0709	23.6631	down				Others	Dgka	28.802	26.3673	down				Others	Pglyrp2	21.5566	19.1152	down				Others	H1f0	28.4552	26.0461	down
Others	Zfand5	20.8638	23.2712	up				Others	Smarca2	27.3594	24.9265	down				Others	Igf1r	22.4013	24.8427	up				Others	Flvcr1	19.4057	21.8123	up
Others	Cep135	26.0597	23.6549	down				Others	Cd101	22.341	19.9102	down				Others	Slc12a2	22.8699	25.3099	up				Others	Fpgs	21.7553	24.1612	up
Others	Xylb	17.0525	19.457	up				Others	Mdh1	32.7664	30.3359	down				Others	Nme3	25.2819	22.8437	down				Others	Ablim1	27.6526	25.2479	down
Others	Clasp1	25.0905	27.4945	up				Others	Tfdp2	20.753	18.3239	down				Others	Agpat4	22.1111	24.5493	up				Others	Ireb2	22.1176	24.5221	up
Others	H2-Q7	27.6453	25.2419	down				Others	Stard4	21.1973	23.6254	up				Others	Fbxo2	19.9645	22.4022	up				Others	Fyb1	28.048	25.6445	down
Others	Dbf4	15.9886	18.3919	up				Others	Snx16	19.0957	21.5224	up				Others	G2e3	19.3324	21.7689	up				Others	Cbr1	29.3148	26.9115	down
Others	Tmbim6	21.6297	19.2275	down				Others	Card11	26.6234	24.1979	down				Others	Dst	20.6682	23.1014	up				Others	Isg20	25.3954	22.9932	down
Others	Cbr1	29.3148	26.9136	down				Others	Golt1b	21.5916	24.0168	up				Others	Prkacb	26.6981	24.2659	down				Others	Fam49a	25.8654	23.4646	down
Others	Ttc28	22.051	19.6515	down				Others	Xylb	17.0525	19.4774	up				Others	Setd1b	23.9266	21.4949	down				Others	Letm2	18.5763	16.1772	down
Others	Alyref2	21.732	19.3334	down				Others	Cmas	28.6555	26.2318	down				Others	Abcg1	23.4087	20.977	down				Others	Ptpre	25.2213	22.8224	down
Others	Ubxn2a	17.6132	20.0107	up				Others	Smc4	26.7597	29.1799	up				Others	Atp8a1	23.7583	21.3283	down				Others	Twsg1	20.3274	22.725	up
Others	Tmem33	23.797	26.1933	up				Others	Ikzf2	23.9267	21.5066	down				Others	Cst3	24.813	22.3853	down				Others	Slco3a1	18.8705	21.2673	up
Others	Nhej1	20.9142	18.5219	down				Others	Kctd5	20.8805	23.2999	up				Others	Rbl1	23.6269	26.0529	up				Others	Xrcc3	18.9427	21.3388	up
Others	Ppm1h	26.3607	23.9692	down				Others	Acvrl1	21.9021	19.483	down				Others	Syne2	24.2214	21.7976	down				Others	Cars	26.4227	28.8187	up
Others	Nenf	22.6946	25.0861	up				Others	Eef1akmt4	22.4435	24.8598	up				Others	Cbwd1	22.9967	25.4197	up				Others	Gimap1	26.2847	23.8911	down
Others	Stx2	20.1378	17.747	down				Others	Psmb5	25.0695	27.4858	up				Others	Cdk19	22.0096	19.5878	down				Others	Mgat4a	17.9495	20.3411	up
Others	Hsd17b7	22.4006	24.7885	up				Others	Ezh2	24.3562	26.7716	up				Others	Pcif1	27.0759	24.6547	down				Others	Sc5d	16.6962	19.0865	up
Others	Tle4	24.3225	21.9347	down				Others	Ppm1m	21.1495	18.7348	down				Others	Grpel2	20.735	23.1556	up				Others	-	20.0255	17.6385	down
Others	Ucp2	21.6944	24.0822	up				Others	Tube1	20.5855	23.0001	up				Others	Evl	29.5023	27.0838	down				Others	Spata6	23.0041	20.6173	down
Others	Slc29a1	23.7087	26.0964	up				Others	Hsd17b7	22.4006	24.8136	up				Others	Cdca5	19.4029	21.8203	up				Others	Cst7	21.8537	19.4741	down
Others	Slc25a24	26.0983	23.7125	down				Others	Fancc	18.0679	20.48	up				Others	Smc4	26.7597	29.1764	up				Others	Rbbp8	20.1427	22.5215	up
Others	Ldhb	28.2661	25.8815	down				Others	Naxe	24.9684	22.5571	down				Others	Pdk1	28.1542	25.7405	down				Others	Slc6a13	17.3929	19.7713	up
Others	Notch4	20.0124	22.3951	up				Others	Adap2	18.9477	16.5373	down				Others	Xrcc3	18.9427	21.3564	up				Others	Csrp2	20.3924	22.7698	up
Others	B3galt4	20.8125	18.4301	down				Others	Ivns1abp	24.3927	26.8025	up				Others	H2-Ab1	20.0418	17.6305	down				Others	Tspan2	15.8185	18.1932	up
Others	Cnp	27.7511	25.3693	down				Others	Pole4	21.0353	23.4431	up				Others	Akr1c13	25.7949	23.3844	down				Others	Zc3hav1l	20.2708	22.6439	up
Others	Abcd1	26.0124	23.631	down				Others	Ifi44	18.8849	16.4796	down				Others	Nufip1	21.9789	24.389	up				Others	Tor1aip2	15.1529	17.5238	up
Others	Nudt18	22.7868	20.4054	down				Others	Slc12a4	21.5864	23.9875	up				Others	DSCC1	21.6518	24.0604	up				Others	Maoa	22.6466	25.0082	up
Others	Thnsl1	22.5164	20.1367	down				Others	Tcf7	26.5665	24.1676	down				Others	Tonsl	21.8357	24.2443	up				Others	Zc3h6	21.3008	18.941	down
Others	Tk2	24.3528	21.9731	down				Others	Tpp1	26.0057	23.608	down				Others	Nt5m	20.4962	18.0906	down				Others	Ubtd2	18.9907	21.3491	up
Others	Acvrl1	21.9021	19.5231	down				Others	Acad10	26.2809	23.8853	down				Others	Btf3	23.296	25.7004	up				Others	Trim21	26.6724	24.3156	down
Others	Als2cl	25.485	23.106	down				Others	Tmem164	18.1185	20.5134	up				Others	Gimap1	26.2847	23.8839	down				Others	Smc4	26.7597	29.1159	up
Others	Id3	17.1966	19.5752	up				Others	Tnfaip8l2	26.7622	24.3677	down				Others	Znf827	18.1725	15.7726	down				Others	Nufip1	21.9789	24.3344	up
Others	Fancc	18.0679	20.4462	up				Others	Dpp7	22.5049	20.1106	down				Others	Tlk2	23.2031	25.6022	up				Others	Mlycd	24.6839	22.3296	down
Others	Kdelr3	18.8333	21.2113	up				Others	Gins1	22.6902	25.0824	up				Others	Acaa2	29.6778	27.2797	down				Others	Fanci	23.9983	26.3507	up
Others	Hist2h2ac	19.4997	17.1232	down				Others	Limd2	28.1375	25.7463	down				Others	Mid1ip1	19.1587	21.5548	up				Others	Pkp1	19.4925	17.1418	down
Others	Knstrn	21.1003	23.4764	up				Others	Chd5	23.7378	21.3467	down				Others	Tcf19	19	21.3957	up				Others	Tpp1	26.0057	23.6556	down
Others	Usp36	23.5997	25.9751	up				Others	Mis12	21.7143	24.1052	up				Others	E2f6	18.3013	20.6954	up				Others	Tube1	20.5855	22.9346	up
Others	Naxe	24.9684	22.593	down				Others	Tigit	19.3345	21.7254	up				Others	Ggt1	22.4684	20.0757	down				Others	Slc9a8	19.0539	21.4017	up
Others	Ttll4	18.7916	21.1667	up				Others	Cep135	26.0597	23.6731	down				Others	Epc1	24.3969	22.0047	down				Others	Smarca2	27.3594	25.0117	down
Others	Pitpnm1	27.1601	24.7879	down				Others	Suox	24.9292	22.5438	down				Others	Dtl	21.3623	23.754	up				Others	Idua	24.0076	21.66	down
Others	Cbr3	26.2713	23.9006	down				Others	Dgkz	27.0925	24.7102	down				Others	Stk4	29.2608	26.8698	down				Others	Xylb	17.0525	19.399	up
Others	Cd101	22.341	19.9718	down				Others	Pgghg	24.5439	22.168	down				Others	Thnsl1	22.5164	20.1265	down				Others	Aldh1l1	17.2748	14.9316	down
Others	Syne2	24.2214	21.8549	down				Others	Mvb12b	21.0266	18.6507	down				Others	Golt1b	21.5916	23.9803	up				Others	Fam83d	18.9384	21.2807	up
Others	Pak3	20.1281	17.7627	down				Others	Fam122b	19.2202	16.8445	down				Others	Afdn	21.0478	23.436	up				Others	Rbms2	19.5528	21.8936	up
Others	Nolc1	27.412	29.7743	up				Others	Cenpa	20.8572	18.4835	down				Others	Nmt2	23.8033	26.1905	up				Others	Cdc42se1	20.201	17.861	down
Others	Ero1a	26.3343	28.6955	up				Others	B9d2	18.9145	21.2844	up				Others	Dhdds	19.9697	22.3559	up				Others	Tmem164	18.1185	20.4577	up
Others	Prkacb	26.6981	24.3382	down				Others	Fkbp11	19.4024	21.7707	up				Others	Otud5	22.2119	24.5974	up				Others	Tspan6	19.2785	21.6166	up
Others	E2f5	14.584	16.9438	up				Others	Zfand5	20.8638	23.2316	up				Others	Acyp1	28.2835	25.9008	down				Others	Ivns1abp	24.3927	26.7296	up
Others	Dusp7	20.2423	17.8839	down				Others	Arrb1	26.9554	24.5882	down				Others	-	22.2365	19.8568	down				Others	Sh3gl3	18.5602	16.2252	down
Others	Entpd1	17.6246	15.2686	down				Others	Nolc1	27.412	29.779	up				Others	Galk2	26.531	24.1516	down				Others	Ero1a	26.3343	28.6693	up
Others	Gch1	20.7121	23.0679	up				Others	Ets2	16.1554	18.5222	up				Others	Arhgap26	22.5494	20.1704	down				Others	Tob2	16.9077	19.2383	up
Others	Syne1	27.0705	24.7155	down				Others	Shmt1	27.1621	29.5289	up				Others	Tube1	20.5855	22.9633	up				Others	Slc12a2	22.8699	25.2004	up
Others	Epn2	17.6641	20.0189	up				Others	Glul	25.6061	23.2395	down				Others	Arhgdib	30.8261	28.449	down				Others	Foxo4	19.9485	17.6181	down
Others	Tmem242	17.9555	20.3099	up				Others	Fah	22.9437	20.5786	down				Others	Parp12	20.7175	18.3413	down				Others	Rbl1	23.6269	25.9528	up
Others	Blvrb	23.3795	21.0259	down				Others	Zdhhc12	15.6163	17.9811	up				Others	Vav3	23.536	21.1622	down				Others	Sh3bgrl3	28.9549	26.6305	down
Others	Nr4a3	23.1216	25.4751	up				Others	Ero1a	26.3343	28.6976	up				Others	Fem1b	21.8394	24.212	up				Others	Bin2	28.0474	25.7233	down
Others	Lgals8	21.7219	19.3733	down				Others	Ncf1	22.2281	24.5906	up				Others	Fanci	23.9983	26.3692	up				Others	Rangrf	20.6556	22.9774	up
Others	Akap13	28.1682	25.8198	down				Others	Gas2l3	19.5279	21.8897	up				Others	Elovl1	18.7466	21.117	up				Others	Usp1	22.5897	24.9091	up
Others	Xrcc3	18.9427	21.291	up				Others	-	21.6699	24.0315	up				Others	Ipo7	27.2593	29.6286	up				Others	Blvrb	23.3795	21.0618	down
Others	Iqgap2	28.4548	26.1079	down				Others	G2e3	19.3324	21.6934	up				Others	Fam78a	24.0303	21.6614	down				Others	Scrn3	24.5459	22.2286	down
Others	Uck2	24.2246	26.5706	up				Others	Zc3hav1l	20.2708	22.6306	up				Others	Rin3	26.6904	24.3223	down				Others	Tmem256	17.5692	19.8853	up
Others	Zranb3	19.6347	21.98	up				Others	Cpt1a	26.4349	24.0757	down				Others	Piezo1	20.996	23.362	up				Others	Tmem70	22.8465	25.1607	up
Others	Icos	21.5821	23.9236	up				Others	Uck2	24.2246	26.5837	up				Others	Zbtb20	20.9215	18.5603	down				Others	Zbtb22	19.8028	17.4888	down
Others	Chchd6	21.8612	24.2013	up				Others	Plekhg2	24.1626	21.8061	down				Others	Col1a2	18.5695	16.2126	down				Others	Smpdl3a	23.0433	20.7292	down
Others	Elovl6	18.2983	20.638	up				Others	Stk4	29.2608	26.9063	down				Others	Phlpp2	19.9901	22.347	up				Others	Fabp5	26.1736	28.487	up
Others	Ticrr	21.4342	23.7732	up				Others	Hexa	24.9617	22.6072	down				Others	Ski	22.1609	19.804	down				Others	Cbr3	26.2713	23.9581	down
Others	Cmas	28.6555	26.3171	down				Others	Fgr	18.4138	16.0594	down				Others	Bach1	22.068	19.7115	down				Others	Otulinl	26.02	23.708	down
Others	Slc16a1	24.7573	27.0926	up				Others	Wdr62	21.4228	23.7772	up				Others	Ablim1	27.6526	25.298	down				Others	Rin3	26.6904	24.379	down
Others	Cenpa	20.8572	18.5231	down				Others	Tcra	26.426	24.0764	down				Others	Lipa	26.8507	24.4973	down				Others	Add1	29.053	26.7421	down
Others	Wdr62	21.4228	23.7565	up				Others	Tmem33	23.797	26.1464	up				Others	Uxs1	20.4931	22.8455	up				Others	Mid1ip1	19.1587	21.4689	up
Others	Itprip	26.0349	23.7014	down				Others	Usp1	22.5897	24.9387	up				Others	Fosl1	18.5626	20.914	up				Others	Stmn1	27.6449	29.9551	up
Others	Fah	22.9437	20.6114	down				Others	Cdk19	22.0096	19.6629	down				Others	Letm2	18.5763	16.2265	down				Others	Tonsl	21.8357	24.1453	up
Others	Kct2	20.7955	23.1275	up				Others	Zbtb22	19.8028	17.4581	down				Others	Zrsr1	21.72	19.3705	down				Others	Dpp7	22.5049	20.1961	down
Others	Recql4	22.0895	24.4206	up				Others	Msn	32.2051	29.8612	down				Others	Zdhhc12	15.6163	17.9629	up				Others	Kdelr3	18.8333	21.1417	up
Others	Mdh1	32.7664	30.4365	down				Others	Gemin7	18.5518	20.8957	up				Others	Znf609	22.466	24.8125	up				Others	Dna2	23.6011	25.9092	up
Others	Sdf4	22.4936	24.8235	up				Others	Gpsm3	26.4862	24.1424	down				Others	Pgm2	29.3177	26.9738	down				Others	Lyar	25.0954	27.4034	up
Others	Ufsp1	18.5974	16.2684	down				Others	Arhgap19	19.6211	21.9644	up				Others	Arhgef12	20.7163	23.0557	up				Others	Deaf1	22.3193	20.0123	down
Others	Slc4a8	18.3187	20.6464	up				Others	Iqgap2	28.4548	26.1124	down				Others	E2f5	14.584	16.9228	up				Others	Dok2	25.9856	23.6791	down
Others	Timp2	18.0609	15.7358	down				Others	Ptms	19.167	16.8248	down				Others	Slc16a1	24.7573	27.0904	up				Others	Irf9	25.2985	22.9956	down
Others	Cdk6	23.9019	26.225	up				Others	Ago3	19.8853	17.5431	down				Others	Cdkn2c	19.6726	17.3398	down				Others	Septin3	18.238	20.5383	up
Others	Cotl1	31.1875	28.8651	down				Others	Cad	28.6321	30.9737	up				Others	Ap3m2	22.5	20.169	down				Others	Cdk6	23.9019	26.2007	up
Others	Znf672	22.2229	19.9005	down				Others	Basp1	23.4026	21.0626	down				Others	Mtfp1	16.5886	18.9186	up				Others	Slc35f2	19.9393	22.2368	up
Others	Rgs19	23.61	21.2897	down				Others	Tmem238	16.4998	18.8395	up				Others	Ucp2	21.6944	24.0238	up				Others	Eea1	25.34	27.6366	up
Others	Znf691	22.2026	19.8825	down				Others	Thnsl1	22.5164	20.1772	down				Others	Mms22l	22.4169	24.7463	up				Others	Plekhg2	24.1626	21.8667	down
Others	Kif23	23.1112	25.4268	up				Others	Tmem256	17.5692	19.9077	up				Others	Brms1l	23.0166	20.6899	down				Others	Pole4	21.0353	23.3307	up
Others	Slc28a2	26.7417	24.429	down				Others	Nfic	22.5888	20.2535	down				Others	-	19.4973	21.8219	up				Others	Actn1	31.7851	29.4907	down
Others	Arr3	22.8504	20.5389	down				Others	Elovl1	18.7466	21.0814	up				Others	Lyar	25.0954	27.4195	up				Others	Wdr62	21.4228	23.7157	up
Others	Ptprs	20.1532	22.4642	up				Others	Pea15	26.1324	23.7979	down				Others	Mlycd	24.6839	22.3608	down				Others	Dtl	21.3623	23.655	up
Others	Foxred2	17.3769	19.687	up				Others	Ap1s2	24.6837	22.3511	down				Others	Klra1	19.4091	17.0878	down				Others	Dgka	28.802	26.5115	down
Others	Lipa	26.8507	24.541	down				Others	Fech	24.5284	22.1976	down				Others	Fbxo30	19.9071	22.2283	up				Others	Iqgap2	28.4548	26.1645	down
Others	Mms22l	22.4169	24.7265	up				Others	Foxred2	17.3769	19.7055	up				Others	Fpgs	21.7553	24.0753	up				Others	Msmo1	22.8796	25.1696	up
Others	Btf3	23.296	25.6045	up				Others	Msmo1	22.8796	25.2073	up				Others	Hook2	21.2517	23.5702	up				Others	Kif23	23.1112	25.3987	up
Others	Znf703	17.0918	19.4	up				Others	Cdc123	24.7121	27.0387	up				Others	Sec61g	22.2293	24.5478	up				Others	Grsf1	23.8589	26.1462	up
Others	Ccdc88a	16.4988	18.8067	up				Others	B3galt4	20.8125	18.4874	down				Others	Nfic	22.5888	20.2704	down				Others	Mms22l	22.4169	24.7038	up
Others	Dnajc6	18.9982	16.692	down				Others	Nenf	22.6946	25.0185	up				Others	Plgrkt	26.3226	24.0062	down				Others	Cbwd1	22.9967	25.2831	up
Others	Nop2	26.7492	29.0549	up				Others	Krt23	18.2552	15.9314	down				Others	Lrrc75a	13.1578	15.4729	up				Others	Trim12a	25.1733	22.8885	down
Others	Fanci	23.9983	26.3039	up				Others	Gfod1	21.3784	23.7009	up				Others	Cdc42bpb	21.9254	24.2404	up				Others	Trip10	22.7313	25.0135	up
Others	Tube1	20.5855	22.8908	up				Others	Nt5m	20.4962	18.1742	down				Others	Ptgfrn	22.039	24.3533	up				Others	Acaca	26.1445	28.4253	up
Others	Fyb1	28.048	25.7433	down				Others	Pdia6	27.0436	29.3643	up				Others	Pof1b	20.0144	17.7004	down				Others	Tpst1	19.2325	21.5127	up
Others	Kctd5	20.8805	23.1827	up				Others	Pola2	24.743	27.0629	up				Others	Casp1	24.1444	21.8313	down				Others	Tfdp2	20.753	18.474	down
Others	Tnfrsf18	24.4231	26.7245	up				Others	Cbwd1	22.9967	25.3158	up				Others	Dgka	28.802	26.489	down				Others	Cdt1	24.2555	21.979	down
Others	Dusp28	22.6366	20.3378	down				Others	Pacsin1	26.6324	24.3147	down				Others	Rhoh	25.9508	23.6385	down				Others	Recql4	22.0895	24.3655	up
Others	Cd96	21.944	19.6476	down				Others	Cars	26.4227	28.7396	up				Others	Fgd3	25.8143	23.5033	down				Others	Gemin8	21.3948	23.6648	up
Others	Itgb1bp1	23.7931	21.4975	down				Others	Mgst3	22.5546	20.2378	down				Others	D3Ertd751e	20.8009	18.4914	down				Others	Elovl1	18.7466	21.013	up
Others	Omd	17.7009	15.4056	down				Others	Nop2	26.7492	29.0654	up				Others	Ticrr	21.4342	23.7431	up				Others	Piezo1	20.996	23.2613	up
Others	Sdhaf2	21.2623	23.5573	up				Others	Znf691	22.2026	19.8869	down				Others	H2-K1	20.9519	18.6434	down				Others	Slc16a1	24.7573	27.0225	up
Others	Tonsl	21.8357	24.1284	up				Others	Lsp1	30.4511	28.1387	down				Others	Bora	20.5555	22.8634	up				Others	Pof1b	20.0144	17.75	down
Others	Arhgap25	27.8944	25.6051	down				Others	Tipin	22.1763	24.4879	up				Others	Pole4	21.0353	23.3427	up				Others	Brms1l	23.0166	20.7523	down
Others	Tor4a	21.4761	19.1878	down				Others	Aacs	26.0784	28.3899	up				Others	Ccm2	26.5006	24.1933	down				Others	Mast4	21.4502	19.1863	down
Others	Samhd1	31.9502	29.6625	down				Others	Zfp184	20.6746	18.3645	down				Others	Iap	22.9665	25.2709	up				Others	Gnai1	21.0803	18.8167	down
Others	Rhoc	20.1954	17.9078	down				Others	Pgm2l1	25.4797	23.17	down				Others	Btg2	17.3932	15.089	down				Others	Gins1	22.6902	24.9533	up
Others	Thada	24.8266	27.114	up				Others	Kdm5c	24.2007	26.5092	up				Others	Tmem242	17.9555	20.2585	up				Others	Tmem38b	19.3731	21.6347	up
Others	Rnasel	23.6315	21.3448	down				Others	Abr	25.9672	23.6589	down				Others	Ift22	20.9833	23.2861	up				Others	Pdk1	28.1542	25.8941	down
Others	Osgepl1	19.9375	22.2236	up				Others	Cotl1	31.1875	28.8794	down				Others	Lsm14b	22.4544	24.7536	up				Others	Cpq	20.5998	18.3403	down
Others	Twf2	29.4876	27.2033	down				Others	Als2cl	25.485	23.1784	down				Others	Ninj1	18.1631	20.4603	up				Others	Pdia6	27.0436	29.302	up
Others	Tyro3	13.5479	15.8322	up				Others	Itgb7	26.3915	24.0849	down				Others	Irf9	25.2985	23.0051	down				Others	Gpsm3	26.4862	24.2279	down
Others	Itgam	22.4751	20.1908	down				Others	Stmn2	23.9979	26.304	up				Others	Tubb6	23.4075	25.6993	up				Others	Soat1	23.041	25.2983	up
Others	B9d2	18.9145	21.1975	up				Others	Zranb3	19.6347	21.9402	up				Others	Jmjd6	22.6989	24.99	up				Others	Map7	18.9196	21.1708	up
Others	Poc1b	23.8277	21.5451	down				Others	Tlr7	18.8896	16.5845	down				Others	Nlrx1	25.2136	22.9227	down				Others	Hexa	24.9617	22.7113	down
Others	Tstd2	22.5496	24.8298	up				Others	Usp36	23.5997	25.9033	up				Others	Sap30l	20.9621	18.6739	down				Others	Krt1	27.8223	25.5725	down
Others	Cdc123	24.7121	26.9915	up				Others	Sfmbt2	19.9557	17.6529	down				Others	Dhps	23.1737	25.4609	up				Others	Pola2	24.743	26.9928	up
Others	Malsu1	20.4843	22.7629	up				Others	Mapre2	23.3475	25.6501	up				Others	Fam185a	19.519	21.8051	up				Others	Slc25a24	26.0983	23.8487	down
Others	Mtrr	20.682	22.9593	up				Others	Ccser2	21.2235	18.9236	down				Others	Nipsnap2	25.2813	22.9954	down				Others	Myof	18.4133	20.6589	up
Others	Camk1d	25.0281	22.7508	down				Others	Vwa5a	26.8516	24.5521	down				Others	Vwf	20.537	18.2514	down				Others	Flywch1	23.7382	21.4933	down
Others	Nek4	20.123	22.4001	up				Others	Rapgef4	19.5486	17.2498	down				Others	Ccn1	18.6593	16.3762	down				Others	Syne1	27.0705	24.8264	down
Others	Pogk	14.7192	16.9962	up				Others	Desi1	22.063	24.3615	up				Others	Thada	24.8266	27.1087	up				Others	Trerf1	20.7032	18.4592	down
Others	Iars	28.216	30.4927	up				Others	Acp5	25.3367	23.0394	down				Others	-	20.0255	17.7435	down				Others	Cuedc1	13.8475	16.0906	up
Others	Aldh4a1	26.3747	24.0985	down				Others	Tnfrsf18	24.4231	26.7195	up				Others	Bin2	28.0474	25.7674	down				Others	Fasn	29.595	31.8366	up
Others	Map1lc3b	20.9336	23.2087	up				Others	Nip7	25.5575	27.8536	up				Others	Pola2	24.743	27.0207	up				Others	Uvssa	23.8398	21.5993	down
Others	Arl6ip6	22.2971	20.0227	down				Others	Zfp37	16.6791	18.9743	up				Others	Rapgef4	19.5486	17.2725	down				Others	Sh3kbp1	29.9112	27.6721	down
Others	Phlda3	15.6263	17.9	up				Others	Col6a1	18.5728	16.2794	down				Others	Stard4	21.1973	23.4731	up				Others	Sorbs1	21.598	19.3616	down
Others	Ahi1	19.3725	21.6427	up				Others	Znf703	17.0918	19.385	up				Others	Krt1	27.8223	25.5471	down				Others	Ttll4	18.7916	21.0265	up
Others	Dgkz	27.0925	24.8231	down				Others	Prickle3	19.67	17.3776	down				Others	Krt16	24.427	22.1524	down				Others	Tcf19	19	21.2337	up
Others	Shmt1	27.1621	29.4308	up				Others	Crmp1	24.6012	22.3115	down				Others	Ush1c	21.7244	19.4507	down				Others	Sema4f	20.3346	18.1021	down
Others	Auh	26.3704	24.1027	down				Others	Malsu1	20.4843	22.7735	up				Others	Btbd6	13.57	15.8429	up				Others	Obi1	23.1765	25.4078	up
Others	Pip4k2a	26.7249	24.4583	down				Others	Gpr65	19.9823	17.695	down				Others	Eef1akmt4	22.4435	24.7157	up				Others	Thada	24.8266	27.0563	up
Others	Gfm1	26.0465	28.3113	up				Others	Cap2	21.2815	18.9978	down				Others	Recql4	22.0895	24.36	up				Others	Camk2a	18.563	16.334	down
Others	Heatr3	25.4794	27.7433	up				Others	Dnajc12	16.0304	18.314	up				Others	Rufy2	22.7291	20.4601	down				Others	Mthfs	25.6729	23.446	down
Others	Umps	26.9765	29.2399	up				Others	Ahi1	19.3725	21.6556	up				Others	Chd5	23.7378	21.469	down				Others	Vps37b	24.4615	22.235	down
Others	Zfp36l1	23.1167	25.3782	up				Others	Grap2	28.6512	26.3686	down				Others	Foxred2	17.3769	19.6449	up				Others	Zranb3	19.6347	21.8609	up
Others	Cdk4	23.641	25.9023	up				Others	Bles03	26.5589	24.2776	down				Others	Sqle	22.1273	24.394	up				Others	Bles03	26.5589	24.3333	down
Others	Siae	24.0414	21.7821	down				Others	Ncaph2	23.3462	25.627	up				Others	Ccnd2	19.3551	21.6204	up				Others	Manba	26.2499	24.0248	down
Others	Nkiras2	24.1409	21.8819	down				Others	Katnbl1	18.9742	21.2538	up				Others	Nr3c1	26.2481	23.9845	down				Others	Nek3	24.518	22.2939	down
Others	Acsl4	25.8654	28.1233	up				Others	Glt8d1	18.883	21.1622	up				Others	Magee1	20.0451	22.3085	up				Others	Xpr1	20.201	22.425	up
Others	Pola2	24.743	27.0007	up				Others	Cbr3	26.2713	23.9926	down				Others	Peli1	23.3637	21.1005	down				Others	Tedc2	12.9701	15.1911	up
Others	Samd9l	25.0096	22.7519	down				Others	Klra1	19.4091	17.1305	down				Others	B3galt4	20.8125	18.5509	down				Others	Ticrr	21.4342	23.6509	up
Others	Chd5	23.7378	21.4804	down				Others	Cd96	21.944	19.6656	down				Others	Ifnar1	18.5223	16.2649	down				Others	Card19	24.9747	22.7588	down
Others	Gins2	20.4555	22.7111	up				Others	Cnst	24.3501	22.0719	down				Others	Ldhb	28.2661	26.0092	down				Others	Ncaph2	23.3462	25.5612	up
Others	Ipcef1	25.7439	23.4897	down				Others	Hsp90b1	28.7738	31.0517	up				Others	Csde1	26.6234	28.8796	up				Others	Tmem238	16.4998	18.7131	up
Others	Acaca	26.1445	28.3977	up				Others	Hpdl	21.9847	24.262	up				Others	H2afy	32.6555	30.3995	down				Others	B3galt4	20.8125	18.6001	down
Others	St14	18.0244	20.2774	up				Others	Fasn	29.595	31.8723	up				Others	Tm2d2	19.8281	22.0831	up				Others	Btf3	23.296	25.5083	up
Others	Macrod1	25.8611	23.6102	down				Others	Slc3a2	25.663	27.9391	up				Others	Acaca	26.1445	28.3993	up				Others	Lgals8	21.7219	19.5181	down
Others	Fem1b	21.8394	24.0901	up				Others	Fam49a	25.8654	23.5908	down				Others	Cars	26.4227	28.6755	up				Others	Ttk	22.0641	24.2673	up
Others	Gpsm3	26.4862	24.2386	down				Others	Tmbim6	21.6297	19.3555	down				Others	Shmt2	28.6395	30.8922	up				Others	Hid1	23.4592	21.2573	down
Others	Krt71	19.4699	17.2233	down				Others	Fanci	23.9983	26.2723	up				Others	Cbr1	29.3148	27.0668	down				Others	Rgs19	23.61	21.4083	down
Others	Gstk1	25.8169	23.5707	down				Others	Eme1	19.9971	22.271	up				Others	Eme1	19.9971	22.2443	up				Others	Abhd2	17.9232	15.7228	down
Others	Sec61g	22.2293	24.474	up				Others	Gfm1	26.0465	28.3195	up				Others	Alyref2	21.732	19.4848	down				Others	Qsox2	21.9128	24.1127	up
Others	Smc4	26.7597	29.0031	up				Others	Rcor3	21.9068	19.634	down				Others	Krt23	18.2552	16.0081	down				Others	Brip1	22.1265	24.3255	up
Others	Etv6	22.864	25.1064	up				Others	Crebzf	20.5317	18.2589	down				Others	Slc25a28	22.0543	19.8087	down				Others	Lasp1	29.1585	26.9602	down
Others	Slc25a39	14.4611	16.7028	up				Others	Sri	29.4494	27.1768	down				Others	Hsdl1	27.7346	25.4928	down				Others	Arl6ip6	22.2971	20.0992	down
Others	Psmb5	25.0695	27.3102	up				Others	Pik3r1	27.4337	25.1636	down				Others	Grsf1	23.8589	26.0987	up				Others	Cirbp	25.4915	23.2956	down
Others	Spats2	14.7518	16.9901	up				Others	Sdcbp2	19.992	17.7237	down				Others	Pdia6	27.0436	29.28	up				Others	Cdk2	24.7179	26.9121	up
Others	Kcna3	20.3542	22.592	up				Others	-	15.2049	12.9379	down				Others	Nek4	20.123	22.3586	up				Others	Zcchc3	16.7046	18.8987	up
Others	Ppp1r3b	14.9329	12.6954	down				Others	Trim44	19.1522	21.4187	up				Others	Itgam	22.4751	20.2396	down				Others	Sgsm3	17.4841	19.6767	up
Others	Utf1	19.2564	21.4923	up				Others	Clspn	22.6191	24.8841	up				Others	Pten	23.6713	21.4383	down				Others	H2afy	32.6555	30.4632	down
Others	Gimap6	20.5441	18.3085	down				Others	Spata6	23.0041	20.7391	down				Others	Krt17	20.2625	18.0299	down				Others	Slc12a4	21.5864	23.7779	up
Others	Fhl2	17.5142	19.7491	up				Others	Znf526	22.9331	20.6694	down				Others	Card19	24.9747	22.7444	down				Others	Ppm1k	21.6399	19.4487	down
Others	Tm2d2	19.8281	22.0629	up				Others	Arhgdib	30.8261	28.5639	down				Others	Irf8	21.627	23.856	up				Others	Clspn	22.6191	24.8087	up
Others	Otulinl	26.02	23.7855	down				Others	Slc12a2	22.8699	25.1319	up				Others	Usp1	22.5897	24.8185	up				Others	Uxs1	20.4931	22.6815	up
Others	Stk38	27.5775	25.3434	down				Others	Dalrd3	21.1813	23.4425	up				Others	Ssna1	22.5866	24.8147	up				Others	Gramd2b	24.6037	22.4169	down
Others	Fads1	20.7431	22.9753	up				Others	Tomm5	16.4705	18.7314	up				Others	Hvcn1	25.4269	23.1995	down				Others	Naxe	24.9684	22.7819	down
Others	Myo1e	23.4364	21.2062	down				Others	Thada	24.8266	27.0867	up				Others	Trim44	19.1522	21.3752	up				Others	Atf6	14.9702	17.1565	up
Others	Plag1	18.3351	20.5651	up				Others	Clasp1	25.0905	27.3502	up				Others	Uck2	24.2246	26.4474	up				Others	Tm2d2	19.8281	22.0142	up
Others	Aff1	21.3021	19.0738	down				Others	Rnasel	23.6315	21.3754	down				Others	Plp2	22.454	24.6765	up				Others	Satb1	29.1851	26.9991	down
Others	Mrpl52	16.4962	18.7231	up				Others	Tlk2	23.2031	25.4588	up				Others	Jade3	20.9372	23.1591	up				Others	Ftl1	28.5528	26.3679	down
Others	Smn1	20.4888	22.7147	up				Others	Herpud1	20.2675	22.5227	up				Others	Cop1	15.6632	17.8822	up				Others	Znf260	21.6067	19.4221	down
Others	Nip7	25.5575	27.7827	up				Others	Ikbke	26.2919	24.0374	down				Others	Slc38a2	19.7083	21.9272	up				Others	Aak1	27.7506	25.5664	down
Others	-	21.6699	23.8936	up				Others	Tusc2	17.7674	20.0218	up				Others	Tmx4	26.2683	24.0497	down				Others	Lsm14b	22.4544	24.6381	up
Others	Ddah2	22.8752	20.6516	down				Others	Ucp2	21.6944	23.9485	up				Others	Trim16	17.0988	19.3138	up				Others	Iap	22.9665	25.1498	up
Others	Cyp4f3	18.6435	16.4204	down				Others	Tpcn1	22.5925	20.3392	down				Others	Nmi	27.4216	25.207	down				Others	Papss2	19.9001	22.0807	up
Others	Vwa5a	26.8516	24.6289	down				Others	Nkiras2	24.1409	21.8892	down				Others	Map1b	15.2741	17.4884	up				Others	Ipo5	28.034	30.2104	up
Others	Ikzf4	20.1068	17.8851	down				Others	Kat6b	21.8656	19.614	down				Others	Mthfs	25.6729	23.461	down				Others	Tipin	22.1763	24.3507	up
Others	Arhgap19	19.6211	21.8425	up				Others	Arhgap27	25.7627	23.5116	down				Others	Lrrc8d	20.5905	22.8011	up				Others	Kctd5	20.8805	23.0542	up
Others	Cox17	19.5195	21.7408	up				Others	Akr1b1	30.2226	27.9729	down				Others	Cotl1	31.1875	28.9771	down				Others	Skap2	24.4373	22.264	down
Others	Rin3	26.6904	24.4699	down				Others	Itga2	19.7817	17.5325	down				Others	Fasn	29.595	31.8053	up				Others	Itprip	26.0349	23.8617	down
Others	Cad	28.6321	30.8522	up				Others	Itpr3	28.0883	25.8397	down				Others	Nudt13	20.3695	18.1594	down				Others	Krt77	20.7283	18.5556	down
Others	Dok2	25.9856	23.7663	down				Others	Syne1	27.0705	24.8225	down				Others	Dnal1	16.0913	18.3011	up				Others	Ago3	19.8853	17.7141	down
Others	Tmx4	26.2683	24.0492	down				Others	Mblac2	22.0396	19.7925	down				Others	Clspn	22.6191	24.827	up				Others	Galk2	26.531	24.3599	down
Others	Tipin	22.1763	24.3938	up				Others	Stk10	29.0136	26.7674	down				Others	Rcor3	21.9068	19.6992	down				Others	Fam78a	24.0303	21.8603	down
Others	Dffa	27.7151	25.4978	down				Others	Ctnna1	22.3557	24.6006	up				Others	Wdr62	21.4228	23.6293	up				Others	Kiaa1671	20.388	22.5575	up
Others	Emp3	24.7425	22.528	down				Others	Aldh3a2	26.8134	24.5686	down				Others	Ivd	27.8169	25.6108	down				Others	Pim2	16.6789	18.8476	up
Others	Glt8d1	18.883	21.0969	up				Others	Crtc3	24.457	22.2123	down				Others	Slco3a1	18.8705	21.0753	up				Others	Mnda	21.0937	23.2622	up
Others	Slc9a8	19.0539	21.2674	up				Others	Camk1d	25.0281	22.7861	down				Others	Dbf4	15.9886	18.1931	up				Others	Id2	16.6076	18.7715	up
Others	Atxn1	22.0169	24.2296	up				Others	Itgb1bp1	23.7931	21.5522	down				Others	Ipo5	28.034	30.2383	up				Others	Dhps	23.1737	25.3374	up
Others	Pea15	26.1324	23.9201	down				Others	Rgs12	16.5253	18.7662	up				Others	Iars	28.216	30.4197	up				Others	Acacb	22.4638	24.6265	up
Others	Pik3r5	23.2946	21.0825	down				Others	Ush1c	21.7244	19.4839	down				Others	Esyt2	28.2165	26.0134	down				Others	Slc25a29	21.2409	19.0792	down
Others	Ipo7	27.2593	29.4708	up				Others	Galk2	26.531	24.2908	down				Others	-	25.275	27.4775	up				Others	Impdh2	28.4024	30.564	up
Others	Manba	26.2499	24.0395	down				Others	Bach1	22.068	19.8285	down				Others	Map9	17.7673	19.9685	up				Others	Slc19a1	21.1661	23.3275	up
Others	-	19.27	21.4801	up				Others	Aff1	21.3021	19.0629	down				Others	Parp10	24.4996	22.2985	down				Others	Aacs	26.0784	28.2395	up
Others	Crtc3	24.457	22.2475	down				Others	Cnn2	29.7321	27.4955	down				Others	Cdc42se2	20.7328	18.5321	down				Others	Nhej1	20.9142	18.7549	down
Others	Rcsd1	26.086	23.8773	down				Others	Ttk	22.0641	24.2996	up				Others	Stmn1	27.6449	29.8454	up				Others	Epn2	17.6641	19.822	up
Others	Nt5m	20.4962	18.2893	down				Others	Nagk	23.3817	21.1467	down				Others	Brip1	22.1265	24.3268	up				Others	Zscan2	19.8477	17.6905	down
Others	Oat	26.7447	28.951	up				Others	Oat	26.7447	28.9791	up				Others	Ube2l6	15.0908	12.8913	down				Others	Tmem199	21.0291	23.1854	up
Others	-	14.2976	16.5038	up				Others	Otulinl	26.02	23.7874	down				Others	Cbr3	26.2713	24.0739	down				Others	Tmsb10	19.4785	17.3226	down
Others	Rps6ka4	25.876	23.6749	down				Others	Cbr1	29.3148	27.0826	down				Others	Dipk2a	21.4267	23.6241	up				Others	Tfpi	15.5047	17.6605	up
Others	Xylt1	17.9516	15.7505	down				Others	Slc29a1	23.7087	25.9402	up				Others	Cldnd1	20.9319	23.1276	up				Others	Cnp	27.7511	25.5969	down
Others	Dpf1	18.0267	15.8264	down				Others	Rbms2	19.5528	21.7839	up				Others	Cad	28.6321	30.8251	up				Others	Sfxn2	25.3896	23.2373	down
Others	Zc3hav1l	20.2708	22.4712	up				Others	Brip1	22.1265	24.357	up				Others	Cdc123	24.7121	26.9028	up				Others	Hexb	27.7158	25.5644	down
Others	Ptger2	17.8118	20.0098	up				Others	Pkp1	19.4925	17.2643	down				Others	Rac2	31.6242	29.4358	down				Others	Ccne1	18.8784	21.0296	up
Others	Hsdl1	27.7346	25.5366	down				Others	St8sia4	18.5419	16.3158	down				Others	Fhit	23.6085	21.4206	down				Others	Tacc2	21.3972	23.5476	up
Others	Pgghg	24.5439	22.3465	down				Others	Heatr3	25.4794	27.703	up				Others	Dalrd3	21.1813	23.3692	up				Others	Ccnd3	21.3965	23.5458	up
Others	Ezh2	24.3562	26.5523	up				Others	Akap13	28.1682	25.9458	down				Others	Rdh11	23.3781	25.5656	up				Others	Coa8	16.3045	18.4535	up
Others	Iigp1	25.1658	27.3615	up				Others	Dgkb	25.9028	23.6812	down				Others	Idnk	22.5924	20.406	down				Others	Tnfrsf18	24.4231	26.5706	up
Others	Galk2	26.531	24.3378	down				Others	-	22.8358	20.6142	down				Others	Slc35f2	19.9393	22.1232	up				Others	Nkiras2	24.1409	21.9947	down
Others	H2afy	32.6555	30.4626	down				Others	Lsm14b	22.4544	24.6752	up				Others	Ndrg1	23.2412	25.4238	up				Others	Zfp37	16.6791	18.8242	up
Others	Klra1	19.4091	17.2165	down				Others	Hinfp	16.9892	19.2099	up				Others	Gemin7	18.5518	20.7336	up				Others	Acot2	28.1763	26.0314	down
Others	Dipk1a	23.6738	21.483	down				Others	Rin3	26.6904	24.4745	down				Others	Abhd14b	24.0498	21.8695	down				Others	Ccm2	26.5006	24.3561	down
Others	Spry1	19.7652	21.9559	up				Others	Cript	20.0345	17.8188	down				Others	Rnf213	29.5424	27.3622	down				Others	Clec2d	22.9277	20.7837	down
Others	Caprin2	17.7539	15.5633	down				Others	Manba	26.2499	24.0352	down				Others	-	21.9175	19.7382	down				Others	Cd82	25.2114	27.3545	up
Others	Mis12	21.7143	23.9027	up				Others	Pi4k2b	19.1136	21.3279	up				Others	H1-1	31.9701	29.7917	down				Others	Gid4	20.1861	22.3271	up
Others	Actn1	31.7851	29.5974	down				Others	Pde7a	21.0137	23.2279	up				Others	Nek3	24.518	22.3406	down				Others	Omd	17.7009	15.5611	down
Others	Hdhd5	27.1321	24.9454	down				Others	Zscan2	19.8477	17.635	down				Others	Gins1	22.6902	24.8667	up				Others	Shmt1	27.1621	29.3016	up
Others	Ago3	19.8853	17.6991	down				Others	Slc7a6	19.1219	21.3304	up				Others	Nop2	26.7492	28.9248	up				Others	Iars	28.216	30.3553	up
Others	Rbl1	23.6269	25.8129	up				Others	Jrkl	19.284	17.0775	down				Others	Arhgap19	19.6211	21.7948	up				Others	Rapgef4	19.5486	17.4101	down
Others	Cyth1	25.8254	23.6397	down				Others	Fpgs	21.7553	23.9609	up				Others	Repin1	20.3674	22.5394	up				Others	Nolc1	27.412	29.5503	up
Others	Nagk	23.3817	21.1985	down				Others	Ggt1	22.4684	20.2631	down				Others	Znf428	21.0929	23.2645	up				Others	Acot7	27.6858	29.8226	up
Others	-	22.8358	20.6527	down				Others	Id1	17.7794	19.9844	up				Others	Filip1l	23.8092	21.6393	down				Others	Trpc4ap	21.7355	23.8712	up
Others	Tcra	26.426	24.2437	down				Others	Acaca	26.1445	28.3494	up				Others	Spata6	23.0041	20.8365	down				Others	Stk4	29.2608	27.1253	down
Others	Dock4	19.1518	16.9709	down				Others	Entpd1	17.6246	15.4216	down				Others	Acot7	27.6858	29.8519	up				Others	Ier5	18.6595	16.526	down
Others	Irf5	20.9112	23.0907	up				Others	Irf9	25.2985	23.096	down				Others	Ids	21.3378	19.1757	down				Others	Eme1	19.9971	22.1286	up
Others	Peli1	23.3637	21.1848	down				Others	Dffa	27.7151	25.5136	down				Others	Ifi44	18.8849	16.7233	down				Others	Tor4a	21.4761	19.3446	down
Others	Slc7a6	19.1219	21.3006	up				Others	Lta4h	31.457	29.2558	down				Others	Tmem33	23.797	25.9582	up				Others	Mdh1	32.7664	30.6349	down
Others	Tpst1	19.2325	21.4101	up				Others	Cep128	23.3451	21.1447	down				Others	Tipin	22.1763	24.3372	up				Others	Mgat5	20.2899	22.4206	up
Others	Cep128	23.3451	21.1679	down				Others	Blvrb	23.3795	21.1798	down				Others	Septin3	18.238	20.3981	up				Others	Igf2bp2	20.2445	22.3743	up
Others	Srm	28.479	30.656	up				Others	Kcna3	20.3542	22.5521	up				Others	Cirbp	25.4915	23.3322	down				Others	Tmem260	22.5413	20.4147	down
Others	Ddit3	15.9479	18.1244	up				Others	Dtl	21.3623	23.5589	up				Others	Ufsp1	18.5974	16.44	down				Others	Add3	28.7942	26.6682	down
Others	Uap1	23.7275	25.9037	up				Others	Gsdma2	20.8766	18.6804	down				Others	Srr	21.3997	19.2433	down				Others	Tnik	26.0254	23.8999	down
Others	Bles03	26.5589	24.3839	down				Others	Mrpl52	16.4962	18.6923	up				Others	Dock4	19.1518	16.9975	down				Others	Acsl3	24.3755	26.4993	up
Others	Mad2l1	25.4207	27.5955	up				Others	Map3k3	24.4236	22.2288	down				Others	Nolc1	27.412	29.5662	up				Others	Ivd	27.8169	25.6939	down
Others	Sri	29.4494	27.2756	down				Others	Ncapd3	24.2984	26.4921	up				Others	Mindy2	23.6827	21.5291	down				Others	Syp	19.4743	21.5966	up
Others	Akap8l	25.5565	23.3844	down				Others	Hist2h2ac	19.4997	17.3075	down				Others	Sfxn2	25.3896	23.2359	down				Others	Cad	28.6321	30.7532	up
Others	Deaf1	22.3193	20.1484	down				Others	Pten	23.6713	21.4798	down				Others	Fam49a	25.8654	23.712	down				Others	Umps	26.9765	29.0971	up
Others	Tob2	16.9077	19.0771	up				Others	Smn1	20.4888	22.68	up				Others	Mdh1	32.7664	30.6148	down				Others	Dffa	27.7151	25.5949	down
Others	Spata6	23.0041	20.8349	down				Others	S1pr4	20.1516	17.9619	down				Others	Nip7	25.5575	27.7089	up				Others	Mad2l1	25.4207	27.5392	up
Others	Foxn3	22.0308	19.8622	down				Others	Obi1	23.1765	25.3648	up				Others	S1pr4	20.1516	18.001	down				Others	Cop1	15.6632	17.7797	up
Others	Acaa2	29.6778	27.5099	down				Others	Cdk2	24.7179	26.9038	up				Others	Hdlbp	27.4778	29.6264	up				Others	Chchd6	21.8612	23.9772	up
Others	Nod1	20.548	18.3812	down				Others	Impdh2	28.4024	30.5871	up				Others	Fancc	18.0679	20.2156	up				Others	Nek4	20.123	22.2383	up
Others	Tmem199	21.0291	23.194	up				Others	Arr3	22.8504	20.6657	down				Others	Caprin1	26.5099	28.6572	up				Others	Bcl9l	23.9146	21.804	down
Others	Pof1b	20.0144	17.8502	down				Others	Igfbp4	21.3468	19.1628	down				Others	Kcna3	20.3542	22.5014	up				Others	Tesk2	18.4007	20.5109	up
Others	Abhd18	18.7582	20.9222	up				Others	Rgs19	23.61	21.4273	down				Others	Malsu1	20.4843	22.6314	up				Others	Cryzl2	18.9766	16.867	down
Others	H1-1	31.9701	29.8075	down				Others	Tyro3	13.5479	15.7302	up				Others	Camk1d	25.0281	22.8829	down				Others	Eif4a2	28.0632	25.9562	down
Others	Arxes1	23.5708	21.4083	down				Others	Rbl1	23.6269	25.808	up				Others	Manba	26.2499	24.1057	down				Others	Acsf2	27.1278	25.0236	down
Others	Tmem43	27.6067	25.4444	down				Others	Rrn3	21.9122	24.0921	up				Others	Impdh2	28.4024	30.5464	up				Others	Jade3	20.9372	23.0385	up
Others	Gfod2	20.5183	18.3562	down				Others	Pitpnc1	25.8147	23.6376	down				Others	Cybc1	27.8631	25.7202	down				Others	Notch4	20.0124	22.1134	up
Others	Arhgef12	20.7163	22.8784	up				Others	Klc4	23.5003	21.3243	down				Others	Arid3a	23.1142	25.257	up				Others	Dgkb	25.9028	23.8024	down
Others	Sntb1	25.1575	22.9954	down				Others	Nhej1	20.9142	18.7382	down				Others	Acot2	28.1763	26.0336	down				Others	Mrpl52	16.4962	18.5963	up
Others	Alpl	19.7381	21.8993	up				Others	Mtss1	23.9083	21.7324	down				Others	Shq1	22.0859	24.2277	up				Others	Hsp90b1	28.7738	30.873	up
Others	Eme1	19.9971	22.1576	up				Others	H2-Ab1	20.1048	17.9304	down				Others	Ncln	24.1423	26.2839	up				Others	Selenoo	25.91	23.8117	down
Others	Trim14	24.6733	22.514	down				Others	Baz1a	26.2469	28.4213	up				Others	Gatd3a	26.5568	24.4157	down				Others	Gimap9	28.2086	26.1148	down
Others	Tet2	20.5357	22.6946	up				Others	Armcx2	20.2707	18.0973	down				Others	Umps	26.9765	29.1154	up				Others	Nrp1	22.763	24.8567	up
Others	Lyrm9	19.1129	21.2718	up				Others	Slc44a1	22.8318	20.659	down				Others	Slc25a24	26.0983	23.9595	down				Others	Lgalsl	16.0838	18.1769	up
Others	Phlpp2	19.9901	22.1478	up				Others	Nlrx1	25.2136	23.043	down				Others	Cbx1	27.1603	25.0216	down				Others	Hist2h2ac	19.4997	17.4073	down
Others	Nars	28.8541	31.0112	up				Others	Fuom	23.3784	21.2082	down				Others	Fbxo5	19.8066	21.9429	up				Others	-	25.275	27.3644	up
Others	Epc1	24.3969	22.2453	down				Others	Hdhd5	27.1321	24.9633	down				Others	Cyp2s1	24.5425	22.4088	down				Others	Sec61g	22.2293	24.3187	up
Others	Ncln	24.1423	26.2935	up				Others	Ipo7	27.2593	29.428	up				Others	-	14.2976	16.4287	up				Others	Nudt18	22.7868	20.6982	down
Others	Foxo1	25.624	23.4758	down				Others	Arhgef12	20.7163	22.8843	up				Others	Ncaph2	23.3462	25.4767	up				Others	Wdr60	17.2064	19.2943	up
Others	Itga2	19.7817	17.6339	down				Others	Ube2e2	19.1528	21.3206	up				Others	Tyro3	13.5479	15.6756	up				Others	Ncapd3	24.2984	26.3861	up
Others	Dpp4	27.2765	25.1291	down				Others	Sec61g	22.2293	24.3943	up				Others	Cnst	24.3501	22.2265	down				Others	Foxred2	17.3769	19.463	up
Others	Lta4h	31.457	29.312	down				Others	Cst3	24.813	22.6484	down				Others	Itga2	19.7817	17.6581	down				Others	Mblac2	22.0396	19.9538	down
Others	Ctnna1	22.3557	24.5004	up				Others	Cdk2ap1	21.7699	23.9336	up				Others	Naxe	24.9684	22.8455	down				Others	Dcun1d3	20.5738	18.4899	down
Others	Brip1	22.1265	24.2685	up				Others	D6Wsu163e	22.4421	20.2806	down				Others	Fkbp11	19.4024	21.5198	up				Others	Fem1b	21.8394	23.9231	up
Others	Tmem17	15.5358	17.6771	up				Others	Letm2	18.5763	16.4154	down				Others	Gmfg	27.3583	25.2411	down				Others	Znf691	22.2026	20.1196	down
Others	Naa20	24.5532	26.6929	up				Others	Umps	26.9765	29.1362	up				Others	Anxa4	23.5574	25.673	up				Others	Tmem143	22.1608	20.0782	down
Others	Uqcc3	22.4732	20.3337	down				Others	Hace1	24.2052	22.0463	down				Others	Myo5a	25.0959	27.2108	up				Others	Coro7	29.0448	26.9624	down
Others	Renbp	18.8817	16.743	down				Others	Cast	27.0527	24.8956	down				Others	Abcb6	21.3068	23.4212	up				Others	E2f8	20.6856	22.7676	up
Others	Srpra	26.0199	28.1571	up				Others	-	23.0684	20.9125	down				Others	Evi2a	17.7116	15.5977	down				Others	Src	19.2691	21.3507	up
Others	Aak1	27.7506	25.6135	down				Others	Nek4	20.123	22.2781	up				Others	Nlrc3	22.649	20.5354	down				Others	Ggta1	14.9475	17.029	up
Others	Pgm2l1	25.4797	23.3442	down				Others	Arl6	19.3586	21.5129	up				Others	Sptbn1	31.3668	29.254	down				Others	Snx29	20.182	18.1008	down
Others	Ldhd	20.9195	18.7841	down				Others	Pak3	20.1281	17.9741	down				Others	Tyw3	20.9046	23.0152	up				Others	Epop	18.9674	21.0463	up
Others	Itpka	22.8189	20.685	down				Others	Prodh	20.6014	22.7542	up				Others	Arhgap25	27.8944	25.7839	down				Others	Oat	26.7447	28.823	up
Others	Ggt1	22.4684	20.3351	down				Others	Anxa5	30.5803	28.4286	down				Others	Stk38	27.5775	25.4687	down				Others	G2e3	19.3324	21.4104	up
Others	Rnf41	16.6802	14.5483	down				Others	Flot2	25.9102	23.7599	down				Others	Arl6ip6	22.2971	20.1884	down				Others	Als2cl	25.485	23.4088	down
Others	Acsf2	27.1278	24.9981	down				Others	Jund	17.6656	19.8134	up				Others	Dmd	18.5327	16.4245	down				Others	Ehbp1	19.1891	17.113	down
Others	Fuom	23.3784	21.2495	down				Others	Rps6ka4	25.876	23.7285	down				Others	Mccc2	25.8538	23.747	down				Others	Prkacb	26.6981	24.6244	down
Others	-	25.8424	23.7144	down				Others	Hvcn1	25.4269	23.2804	down				Others	Dnmt3b	20.6171	22.7229	up				Others	Cnst	24.3501	22.2781	down
Others	Dalrd3	21.1813	23.309	up				Others	Cytip	25.8099	23.6639	down				Others	Kifap3	21.31	23.4156	up				Others	-	19.27	21.3399	up
Others	Inpp1	26.7678	24.6407	down				Others	Setd1b	23.9266	21.7822	down				Others	Cbx6	18.8394	16.7346	down				Others	-	22.8358	20.7678	down
Others	Grap2	28.6512	26.5253	down				Others	Septin3	18.238	20.3819	up				Others	Krt19	24.1608	22.0561	down				Others	Tusc2	17.7674	19.8337	up
Others	Kat6b	21.8656	19.7407	down				Others	Siae	24.0414	21.8982	down				Others	Nfat5	22.4005	24.5041	up				Others	Gstk1	25.8169	23.7506	down
Others	Egr3	20.2844	22.4087	up				Others	Kct2	20.7955	22.9384	up				Others	Rdh10	19.2433	17.1405	down				Others	Syn1	18.3692	20.4314	up
Others	Lman1	24.7908	26.915	up				Others	Kif22	24.4734	26.6157	up				Others	Rragd	18.2442	20.347	up				Others	Srpra	26.0199	28.0818	up
Others	Jmjd6	22.6989	24.822	up				Others	Pigl	16.3869	14.249	down				Others	Chchd6	21.8612	23.9639	up				Others	Ipo7	27.2593	29.3211	up
Others	Plcb3	25.7037	23.5826	down				Others	Atp2a1	25.1891	23.0516	down				Others	Ahsp	18.741	16.6395	down				Others	Dop1b	25.1504	23.0888	down
Others	Setd1b	23.9266	21.8076	down				Others	Stk38	27.5775	25.4403	down				Others	Hexb	27.7158	25.6173	down				Others	Ppp1r14b	19.905	21.9621	up
Others	Repin1	20.3674	22.4855	up				Others	Krt1	27.8223	25.6851	down				Others	Ptger2	17.8118	19.9097	up				Others	Sfmbt2	19.9557	17.8992	down
Others	Ttk	22.0641	24.1821	up				Others	St14	18.0244	20.1615	up				Others	Ctif	20.9345	23.0312	up				Others	Ssx2ip	18.3066	20.3608	up
Others	Acot13	26.6472	24.5303	down				Others	Twf2	29.4876	27.3509	down				Others	Sord	21.9985	19.9026	down				Others	Retreg1	22.6801	24.7341	up
Others	Mcpt4	20.0548	17.9382	down				Others	Abcb1b	23.9333	26.0696	up				Others	Krt71	19.4699	17.3748	down				Others	Tcf7	26.5665	24.5129	down
Others	Cdk2	24.7179	26.8332	up				Others	Eif4a2	28.0632	25.9285	down				Others	Cdk2	24.7179	26.812	up				Others	Ezh1	24.5575	22.506	down
Others	Mapkbp1	19.6789	21.7938	up				Others	Ccdc14	18.2763	20.4106	up				Others	G3bp1	27.4884	29.5814	up				Others	Psme3	27.3788	29.4295	up
Others	Klf13	25.2727	23.1581	down				Others	Mtrr	20.682	22.813	up				Others	Hlcs	23.9039	21.8119	down				Others	Acaa2	29.6778	27.6302	down
Others	Bin2	28.0474	25.9331	down				Others	Iars	28.216	30.3393	up				Others	Ppm1k	21.6399	19.548	down				Others	Mmp9	22.0755	20.0302	down
Others	Coro1a	33.3624	31.2492	down				Others	Caprin1	26.5099	28.6329	up				Others	Usp36	23.5997	25.6886	up				Others	Abi3	25.348	23.3037	down
Others	Stard4	21.1973	23.3102	up				Others	Prkx	24.0627	21.9397	down				Others	Fam98a	23.5652	25.6536	up				Others	Lman1	24.7908	26.8336	up
Others	Pdia6	27.0436	29.1551	up				Others	Etv3	22.851	20.7285	down				Others	Fam102a	24.4243	22.3362	down				Others	Otud5	22.2119	24.2547	up
Others	-	19.4973	21.6087	up				Others	Aak1	27.7506	25.6282	down				Others	Mblac2	22.0396	19.9519	down				Others	Igf1r	22.4013	24.443	up
Others	Fbxo5	19.8066	21.917	up				Others	Vps37b	24.4615	22.3392	down				Others	Dab2ip	16.5091	18.5962	up				Others	Itpka	22.8189	20.7777	down
Others	Nthl1	21.559	19.4498	down				Others	Gap43	15.7668	13.6454	down				Others	Tmem238	16.4998	18.5846	up				Others	Nthl1	21.559	19.5181	down
Others	Sirt7	26.315	24.2077	down				Others	H1f0	28.4552	26.3346	down				Others	Carhsp1	22.8422	24.9268	up				Others	Igf2bp3	23.3894	25.4303	up
Others	Pfn2	23.2244	21.1175	down				Others	Twsg1	20.3274	22.4477	up				Others	Selenoo	25.91	23.826	down				Others	Capg	27.6029	29.642	up
Others	Lad1	24.2605	26.3669	up				Others	Tie1	18.3224	16.202	down				Others	Dop1b	25.1504	23.0665	down				Others	Cdk19	22.0096	19.9706	down
Others	Stk4	29.2608	27.1548	down				Others	Pdk1	28.1542	26.0345	down				Others	Cnp	27.7511	25.6674	down				Others	Rasal1	24.5681	22.5301	down
Others	Slc12a2	22.8699	24.9725	up				Others	Tmx4	26.2683	24.1488	down				Others	Tmem70	22.8465	24.9296	up				Others	Pglyrp2	21.5566	19.5187	down
Others	Elf4	24.1571	22.0547	down				Others	-	19.4973	21.6161	up				Others	Serf2	17.064	14.9814	down				Others	Snx9	23.4556	25.492	up
Others	Fasn	29.595	31.6965	up				Others	Csde1	26.6234	28.7417	up				Others	Ddah2	22.8752	20.7927	down				Others	Hdhd5	27.1321	25.0967	down
Others	Krt17	20.2625	18.1611	down				Others	Coq4	22.8498	24.9666	up				Others	Ctps1	26.8492	28.9313	up				Others	Lyrm9	19.1129	21.1481	up
Others	Mblac2	22.0396	19.9399	down				Others	Ifi204	20.1909	18.077	down				Others	Stmn2	23.9979	26.0792	up				Others	Hivep2	25.1127	23.0779	down
Others	Csde1	26.6234	28.7221	up				Others	Xylt1	17.9516	15.8383	down				Others	Desi1	22.063	24.1437	up				Others	Slc39a4	18.464	20.4984	up
Others	Batf3	15.4197	17.5162	up				Others	H1-1	31.9701	29.8578	down				Others	Twsg1	20.3274	22.408	up				Others	Oxr1	22.8099	20.7762	down
Others	Srd5a3	20.7825	18.6868	down				Others	Hspa5	30.2608	32.3716	up				Others	Itga5	21.7576	23.838	up				Others	Naga	26.5748	24.5412	down
Others	Hspbp1	26.3006	28.3957	up				Others	Tm2d3	20.466	22.5766	up				Others	Celsr1	13.6222	15.7023	up				Others	Pcmtd1	19.4986	17.4672	down
Others	Brms1l	23.0166	20.9228	down				Others	Slc16a1	24.7573	26.8664	up				Others	Tmem260	22.5413	20.4622	down				Others	Tuba1a	29.9145	31.9458	up
Others	H2-T23	23.6045	25.6937	up				Others	Bend3	22.7612	24.8692	up				Others	Dgkb	25.9028	23.824	down				Others	Klhdc4	24.4456	26.4762	up
Others	Ctps1	26.8492	28.9376	up				Others	Uap1	23.7275	25.8336	up				Others	Myo1e	23.4364	21.3583	down				Others	Fech	24.5284	22.4978	down
Others	Celsr1	13.6222	15.7096	up				Others	Ttf2	24.0516	26.1571	up				Others	Traf5	25.8098	23.7321	down				Others	Gsr	28.9247	26.8942	down
Others	Lars	28.0385	30.1253	up				Others	Jmjd6	22.6989	24.8025	up				Others	Ranbp6	21.4552	23.5314	up				Others	Arap2	23.0532	21.0228	down
Others	Acacb	22.4638	24.5497	up				Others	Sfxn2	25.3896	23.2864	down				Others	Ttf2	24.0516	26.1274	up				Others	Znf32	21.0921	19.062	down
Others	Gemin7	18.5518	20.6371	up				Others	Ticrr	21.4342	23.5358	up				Others	Aff1	21.3021	19.2265	down				Others	Acox3	25.4184	23.3888	down
Others	Gas2l3	19.5279	21.6126	up				Others	Slc25a38	19.3064	21.4077	up				Others	Epop	18.9674	21.0402	up				Others	-	21.6699	23.6984	up
Others	Sh3bp1	28.4305	26.3459	down				Others	Capn1	29.6377	27.5364	down				Others	Hdgfl3	25.0869	23.0144	down				Others	Shq1	22.0859	24.1134	up
Others	D6Wsu163e	22.4421	20.3604	down				Others	Atpsckmt	20.6179	22.719	up				Others	Acot13	26.6472	24.575	down				Others	Ubiad1	20.8684	22.896	up
Others	Clic4	24.8037	26.8854	up				Others	Znf672	22.2229	20.1227	down				Others	Acsl3	24.3755	26.4473	up				Others	Srfbp1	22.5728	24.5999	up
Others	Fli1	26.3143	24.2335	down				Others	Casp9	22.1281	20.0296	down				Others	Cask	15.4073	17.4765	up				Others	Bcl2a1	18.5185	20.5439	up
Others	Golt1b	21.5916	23.6722	up				Others	Sema4f	20.3346	18.2361	down				Others	Hsd17b7	22.4006	24.4697	up				Others	Ttf2	24.0516	26.0734	up
Others	-	21.7467	23.8266	up				Others	Sdf4	22.4936	24.5918	up				Others	Slc25a46	23.4597	21.3911	down				Others	Shfl	22.1116	20.0905	down
Others	Casp9	22.1281	20.0485	down				Others	Ipo5	28.034	30.1314	up				Others	Deaf1	22.3193	20.2508	down				Others	Arhgdib	30.8261	28.8052	down
Others	Mthfs	25.6729	23.5949	down				Others	Sdhaf2	21.2623	23.359	up				Others	Trpc4ap	21.7355	23.8038	up				Others	Cdc123	24.7121	26.7325	up
Others	Tbc1d10c	27.4028	25.3254	down				Others	Notch4	20.0124	22.108	up				Others	Nrp1	22.763	20.6957	down				Others	Mtrr	20.682	22.7011	up
Others	Prmt7	23.8253	25.9008	up				Others	Glrx	25.9859	23.8905	down				Others	Klhdc4	24.4456	26.5114	up				Others	Anxa6	32.9242	30.9058	down
Others	Gins1	22.6902	24.764	up				Others	Cox15	22.8891	24.9842	up				Others	Krt14	20.3583	18.294	down				Others	Nme3	25.2819	23.2639	down
Others	Hace1	24.2052	22.132	down				Others	-	21.7467	23.8401	up				Others	Srfbp1	22.5728	24.6361	up				Others	G3bp1	27.4884	29.5057	up
Others	Hemk1	18.5709	20.6439	up				Others	Lman1	24.7908	26.8828	up				Others	Krt2	27.9095	25.8473	down				Others	Nmi	27.4216	25.4042	down
Others	Stard10	21.5498	19.4768	down				Others	Srd5a3	20.7825	18.691	down				Others	Farp1	21.4979	23.5595	up				Others	Srrd	16.689	18.7057	up
Others	Pdk1	28.1542	26.0816	down				Others	Nufip2	24.5893	26.6785	up				Others	Nkiras2	24.1409	22.0797	down				Others	Usp36	23.5997	25.6143	up
Others	Elovl1	18.7466	20.8187	up				Others	Mindy2	23.6827	21.5941	down				Others	Nlrc5	23.4372	21.3762	down				Others	Ncln	24.1423	26.1556	up
Others	Thtpa	22.5733	20.502	down				Others	Slc9a8	19.0539	21.1425	up				Others	Srd5a3	20.7825	18.7233	down				Others	Gdpd1	12.3985	14.4112	up
Others	Treml2	19.6186	17.5493	down				Others	Pacs1	26.8536	24.7661	down				Others	Erc2	19.1322	21.191	up				Others	Nip7	25.5575	27.5669	up
Others	Fchsd1	23.5949	21.5259	down				Others	H2afy	32.6555	30.5693	down				Others	Naga	26.5748	24.5179	down				Others	Itga5	21.7576	23.7656	up
Others	Map1lc3a	18.3215	20.3896	up				Others	Csrp2	20.3924	22.4781	up				Others	Ttk	22.0641	24.121	up				Others	Ufsp1	18.5974	16.5902	down
Others	Baz1a	26.2469	28.3148	up				Others	Vldlr	17.3991	19.4846	up				Others	Gsdmdc1	27.2233	25.1666	down				Others	Gatd3a	26.5568	24.5521	down
Others	Xylt2	21.9723	19.9046	down				Others	Pitpnm1	27.1601	25.0767	down				Others	Sri	29.4494	27.3931	down				Others	-	21.7467	23.7511	up
Others	Ccdc82	20.6839	18.6165	down				Others	Osgepl1	19.9375	22.0207	up				Others	Hsp90b1	28.7738	30.8298	up				Others	Gemin7	18.5518	20.556	up
Others	Nek3	24.518	22.4513	down				Others	Srrd	16.689	18.7717	up				Others	Jakmip1	24.597	22.5412	down				Others	Ctso	18.5896	16.5897	down
Others	Mcm9	20.8374	22.9039	up				Others	Atp2a3	29.1069	27.0255	down				Others	Dipk1a	23.6738	21.619	down				Others	Idnk	22.5924	20.5928	down
Others	Stk10	29.0136	26.9496	down				Others	Il15ra	18.3421	20.4228	up				Others	Nhej1	20.9142	18.8613	down				Others	Srm	28.479	30.477	up
Others	Arhgap27	25.7627	23.699	down				Others	Tbc1d8b	24.322	22.2425	down				Others	Tor3a	24.4685	22.4156	down				Others	Ccdc125	17.5378	15.5422	down
Others	Ube2e2	19.1528	21.216	up				Others	Morf4l2	22.6808	24.7592	up				Others	Pkp1	19.4925	17.4397	down				Others	Nr3c1	26.2481	24.2558	down
Others	Capn1	29.6377	27.5764	down				Others	G3bp1	27.4884	29.5666	up				Others	Pde7a	21.0137	23.0664	up				Others	Malsu1	20.4843	22.4749	up
Others	Ptpre	25.2213	23.1603	down				Others	Hdgfl3	25.0869	23.0112	down				Others	Naa40	24.56	26.6115	up				Others	Sirt7	26.315	24.3249	down
Others	Pik3r1	27.4337	25.3739	down				Others	Aldh4a1	26.3747	24.299	down				Others	Tppp	16.6994	14.6482	down				Others	Abcd1	26.0124	24.0242	down
Others	Snapc2	15.8763	17.9323	up				Others	Ttc39b	22.9463	25.0209	up				Others	Slc25a17	23.9859	26.0352	up				Others	Hsdl1	27.7346	25.7475	down
Others	Hspa5	30.2608	32.3163	up				Others	Nme3	25.2819	23.2079	down				Others	Dffa	27.7151	25.6662	down				Others	Thnsl1	22.5164	20.5296	down
Others	Zrsr1	21.72	19.6661	down				Others	Septin8	21.059	23.1329	up				Others	Coro1a	33.3624	31.3137	down				Others	Ezh2	24.3562	26.3429	up
Others	Aacs	26.0784	28.131	up				Others	Rsl24d1	23.4242	25.4978	up				Others	Neu3	20.626	22.6739	up				Others	Esyt2	28.2165	26.2307	down
Others	-	27.2261	25.1737	down				Others	Mrpl30	20.4752	22.5488	up				Others	Syne1	27.0705	25.0226	down				Others	Jmjd6	22.6989	24.6843	up
Others	Krt14	20.3583	18.3061	down				Others	Susd2	19.422	17.3495	down				Others	Slc25a29	21.2409	19.194	down				Others	Rab43	22.6193	20.6341	down
Others	Fam49a	25.8654	23.815	down				Others	Itpka	22.8189	20.7464	down				Others	Gbp4	25.5015	23.4549	down				Others	Pml	28.7135	26.7298	down
Others	Coq4	22.8498	24.9001	up				Others	Ctso	18.5896	16.5179	down				Others	Cep95	22.7675	20.7215	down				Others	Nlrc3	22.649	20.6654	down
Others	Gid4	20.1861	22.2345	up				Others	Gatd3a	26.5568	24.4854	down				Others	Cpne2	18.7874	20.8329	up				Others	Acot13	26.6472	24.666	down
Others	Znhit6	23.1824	25.23	up				Others	Igf1r	22.4013	24.4727	up				Others	Ncapd3	24.2984	26.3438	up				Others	Tspan31	18.3279	20.3085	up
Others	Atpsckmt	20.6179	22.6647	up				Others	Epc1	24.3969	22.3263	down				Others	Bbc3	23.1912	21.1464	down				Others	Cbx2	19.841	21.8207	up
Others	mt-Co3	20.814	18.768	down				Others	Hspa2	23.0051	25.0755	up				Others	Suox	24.9292	22.8852	down				Others	Gfm1	26.0465	28.0261	up
Others	Zmynd11	25.7637	23.7178	down				Others	Galnt3	18.0129	20.0831	up				Others	Ier5	18.6595	16.6157	down				Others	Fuom	23.3784	21.4001	down
Others	-	20.5513	22.5966	up				Others	Dnajc6	18.9982	16.929	down				Others	Anxa2	27.9305	29.974	up				Others	Pfkfb4	23.4263	21.4485	down
Others	Cox15	22.8891	24.9332	up				Others	Fhl2	17.5142	19.5831	up				Others	Srm	28.479	30.522	up				Others	Kif22	24.4734	26.4509	up
Others	Smarcc2	28.2507	26.2068	down				Others	Pomt1	18.8122	20.8799	up				Others	Mad2l1	25.4207	27.463	up				Others	Ranbp6	21.4552	23.4322	up
Others	Ipo5	28.034	30.0773	up				Others	Tanc2	21.7439	23.8112	up				Others	Shmt1	27.1621	29.2042	up				Others	Setd1b	23.9266	21.9506	down
Others	Eps8l1	22.1276	20.0845	down				Others	Ddit3	15.9479	18.015	up				Others	Cnn2	29.7321	27.6903	down				Others	Rgs12	16.5253	18.5002	up
Others	Ubtd2	18.9907	21.0334	up				Others	Cdt1	24.2555	22.1888	down				Others	Dus2	23.1633	25.205	up				Others	Fancc	18.0679	20.0425	up
Others	Hsp90b1	28.7738	30.8146	up				Others	Ccnd2	19.3551	21.4205	up				Others	Mmaa	21.2894	19.2477	down				Others	Wdr81	24.8399	22.8658	down
Others	Tmem164	18.1185	20.1592	up				Others	Gbp4	25.5015	23.4364	down				Others	Cyth3	21.5877	19.5467	down				Others	Arxes1	23.5708	21.5968	down
Others	Tlk2	23.2031	25.2437	up				Others	Utf1	19.2564	21.3199	up				Others	Tmbim6	21.6297	19.5887	down				Others	Cbx1	27.1603	25.1877	down
Others	Vezt	19.213	21.2527	up				Others	Wdr60	17.2064	19.2684	up				Others	Plekhg2	24.1626	22.1219	down				Others	Pip4k2a	26.7249	24.7546	down
Others	Usp18	20.851	22.8902	up				Others	Cbx2	19.841	21.9011	up				Others	Coro7	29.0448	27.0048	down				Others	Fastkd3	18.2073	20.1758	up
Others	Dab2ip	16.5091	18.5478	up				Others	Timp2	18.0609	16.0009	down				Others	Sptan1	31.7373	29.6984	down				Others	Golt1b	21.5916	23.5599	up
Others	Wdr81	24.8399	22.8019	down				Others	Foxo1	25.624	23.5653	down				Others	Pnpla6	22.0038	24.0419	up				Others	Smim7	17.1723	19.1385	up
Others	Tmem256	17.5692	19.6072	up				Others	Nod1	20.548	18.4897	down				Others	Tuba1a	29.9145	31.951	up				Others	Zmat1	21.11	19.1439	down
Others	Letm2	18.5763	16.5411	down				Others	Slc20a1	20.4456	22.5035	up				Others	Jak1	27.1499	25.114	down				Others	Zbtb20	20.9215	18.9557	down
Others	Eef2kmt	22.1303	24.1634	up				Others	Evi2b	23.6685	21.6108	down				Others	Tpp1	26.0057	23.9706	down				Others	Itga2	19.7817	17.8159	down
Others	Ldlrap1	24.9402	22.9072	down				Others	Ufsp1	18.5974	16.5408	down				Others	Ar	16.3924	14.3586	down				Others	Crebzf	20.5317	18.5659	down
Others	Slc20a1	20.4456	22.4785	up				Others	Arl6ip6	22.2971	20.2442	down				Others	Auh	26.3704	24.3394	down				Others	Heatr3	25.4794	27.4441	up
Others	Sh3pxd2a	23.1516	21.1201	down				Others	Plek	23.1633	25.2156	up				Others	Lta4h	31.457	29.4262	down				Others	Prnp	17.3956	19.3602	up
Others	Acsl6	21.4076	23.439	up				Others	Ecd	23.6477	25.6993	up				Others	Trmo	19.1648	21.1948	up				Others	Setdb2	24.3883	22.4271	down
Others	Clspn	22.6191	24.6504	up				Others	-	19.27	21.3201	up				Others	Znf710	19.9166	17.887	down				Others	Ammecr1	19.9844	21.944	up
Others	Nlrc3	22.649	20.6187	down				Others	Mrpl42	16.911	18.9599	up				Others	Sft2d2	16.277	14.2481	down				Others	Uck2	24.2246	26.1825	up
Others	Nmt2	23.8033	25.8329	up				Others	E2f5	14.584	16.6319	up				Others	mt-Co3	20.814	18.7861	down				Others	Stk39	24.4183	26.3753	up
Others	Gatd3a	26.5568	24.5273	down				Others	Ammecr1	19.9844	22.0322	up				Others	Foxn3	22.0308	20.0041	down				Others	Zfp26	20.1454	18.1887	down
Others	Bend3	22.7612	24.7895	up				Others	Ncln	24.1423	26.1891	up				Others	Ptprs	20.1532	22.1796	up				Others	Dnal1	16.0913	18.048	up
Others	Pptc7	25.1274	23.0994	down				Others	Slc44a2	27.3568	25.31	down				Others	Kcna2	19.8723	21.8981	up				Others	Lbr	29.702	27.7467	down
Others	Aars	27.5371	29.565	up				Others	Srr	21.3997	19.3534	down				Others	Lyz2	22.8544	20.8288	down				Others	Srr	21.3997	19.4449	down
Others	Pkp1	19.4925	17.4667	down				Others	Gemin5	26.5132	28.5583	up				Others	Pitpnm2	22.6676	20.6425	down				Others	Slc25a12	29.6615	27.7076	down
Others	Gnai1	21.0803	19.0548	down				Others	Mfsd8	15.2408	17.2855	up				Others	Txlna	25.3966	27.4216	up				Others	Cep128	23.3451	21.3954	down
Others	Ifi203	27.1459	25.1207	down				Others	Acsl4	25.8654	27.9098	up				Others	Setdb2	24.3883	22.3636	down				Others	Stxbp4	14.9713	16.9208	up
Others	Aldh3a2	26.8134	24.7887	down				Others	Reep2	16.7559	18.7971	up				Others	Gimap9	28.2086	26.1841	down				Others	Arhgef12	20.7163	22.6658	up
Others	Klc4	23.5003	21.476	down				Others	Birc2	24.3477	22.3076	down				Others	Alkbh2	14.9724	16.9969	up				Others	Bmpr2	17.3117	19.2609	up
Others	Tspan14	25.002	22.9784	down				Others	Cyth2	20.0879	18.0481	down				Others	Acacb	22.4638	24.4861	up				Others	Kdm5c	24.2007	26.1498	up
Others	Ehbp1	19.1891	17.1675	down				Others	Sdf2l1	23.7595	25.7989	up				Others	Pptc7	25.1274	23.1082	down				Others	Sri	29.4494	27.5007	down
Others	Cxcr4	18.9615	16.9408	down				Others	Esyt2	28.2165	26.1775	down				Others	Hide1	21.7505	19.7345	down				Others	Tmem43	27.6067	25.6582	down
Others	Obi1	23.1765	25.1972	up				Others	Cox17	19.5195	21.5583	up				Others	Krt7	27.2719	25.2564	down				Others	Pgghg	24.5439	22.5966	down
Others	Ezh1	24.5575	22.5377	down				Others	Mcm5	28.9279	30.9663	up				Others	Eif5a	26.0135	28.0273	up				Others	Caprin1	26.5099	28.4571	up
Others	Gars	28.4407	30.4596	up				Others	Rab4b	26.6398	24.6023	down				Others	Ezh2	24.3562	26.3695	up				Others	Rac2	31.6242	29.6779	down
Others	Ing1	23.0264	21.0077	down				Others	Clec2d	22.9277	20.8929	down				Others	Rbks	21.2751	19.2638	down				Others	Znf367	16.7409	18.6869	up
Others	Gatc	18.3258	20.3442	up				Others	Jade3	20.9372	22.9713	up				Others	Morf4l2	22.6808	24.6915	up				Others	Tmx4	26.2683	24.3236	down
Others	Lsm14b	22.4544	24.4726	up				Others	Ranbp6	21.4552	23.4859	up				Others	Usp18	20.851	18.8407	down				Others	Syngr2	24.2362	26.1806	up
Others	Syngr2	24.2362	26.2538	up				Others	Arxes1	23.5708	21.5404	down				Others	Znf367	16.7409	18.7505	up				Others	Nlrx1	25.2136	23.27	down
Others	Gemin5	26.5132	28.5292	up				Others	Cenph	22.1652	24.1948	up				Others	Kdm5c	24.2007	26.2098	up				Others	Arhgap26	22.5494	20.6061	down
Others	Naa25	26.3724	28.3884	up				Others	Txlna	25.3966	27.4249	up				Others	Bpgm	24.1723	22.1645	down				Others	Ehd2	14.8066	16.7494	up
Others	Cybc1	27.8631	25.8473	down				Others	Fam204a	19.0566	21.0848	up				Others	Upp1	19.207	21.2137	up				Others	Dnajc6	18.9982	17.057	down
Others	Sp2	24.6982	22.6827	down				Others	Alpl	19.7381	21.7662	up				Others	Rcsd1	26.086	24.0794	down				Others	Ikzf3	26.9138	24.973	down
Others	Ing2	20.6415	22.656	up				Others	Srgap3	15.7213	13.6933	down				Others	Tmem43	27.6067	25.6008	down				Others	Morf4l2	22.6808	24.6214	up
Others	Cnn2	29.7321	27.7186	down				Others	Hspbp1	26.3006	28.328	up				Others	Sumf1	16.3335	18.3385	up				Others	Nop2	26.7492	28.689	up
Others	Gart	28.2868	30.299	up				Others	Flot1	25.2365	23.2093	down				Others	-	19.199	21.2037	up				Others	Cdk2ap1	21.7699	23.7095	up
Others	Fbxl19	18.442	20.4515	up				Others	Nfat5	22.4005	24.4274	up				Others	Tmem199	21.0291	23.0324	up				Others	Tet2	20.5357	22.4752	up
Others	Kcna2	19.8723	21.8811	up				Others	Ctla2a	19.318	21.3443	up				Others	Pccb	27.205	25.202	down				Others	Csde1	26.6234	28.5609	up
Others	Slc25a29	21.2409	19.2323	down				Others	Rbbp9	25.1127	23.0879	down				Others	Cdc42bpa	18.9359	20.9389	up				Others	Mcfd2	20.1298	22.0673	up
Others	Itpr2	26.9343	24.9262	down				Others	Trim30a	24.1114	22.0892	down				Others	Ndufa4	28.9519	26.9496	down				Others	Arrb1	26.9554	25.0203	down
Others	Glul	25.6061	23.5984	down				Others	Dop1b	25.1504	23.1285	down				Others	Bles03	26.5589	24.5581	down				Others	Cry1	20.9789	22.9134	up
Others	Apobec3	25.9263	27.9335	up				Others	Trerf1	20.7032	18.6828	down				Others	Pon3	19.8904	17.8904	down				Others	Nudt14	23.4603	21.5269	down
Others	Znf740	24.8591	22.8521	down				Others	Fam117b	20.5571	22.5773	up				Others	Eef1b	26.5668	28.5629	up				Others	Znf672	22.2229	20.2905	down
Others	Prodh	20.6014	22.6081	up				Others	Itpr2	26.9343	24.9144	down				Others	Gsdma2	20.8766	18.8805	down				Others	Rbbp9	25.1127	23.1816	down
Others	Kifc3	19.1759	17.1703	down				Others	Smad3	23.2948	21.2755	down				Others	Hist2h2ac	19.4997	17.5042	down				Others	Ctps1	26.8492	28.7798	up
Others	Cript	20.0345	18.0291	down				Others	Castor2	19.807	17.7879	down				Others	Camk2a	18.563	16.5708	down				Others	Thtpa	22.5733	20.6432	down
Others	G3bp1	27.4884	29.4935	up				Others	Srm	28.479	30.498	up				Others	Tlr7	18.8896	16.8977	down				Others	Pptc7	25.1274	23.201	down
Others	Scpep1	21.7825	23.7875	up				Others	Ogfod3	20.2961	22.3138	up				Others	Hivep2	25.1127	23.1216	down				Others	Manf	25.3331	27.2589	up
Others	Msn	32.2051	30.2009	down				Others	Ssh1	20.8189	18.8013	down				Others	Mafg	21.7037	23.6941	up				Others	Mcm5	28.9279	30.8498	up
Others	Tmsb4x	21.5799	19.5763	down				Others	Treml2	19.6186	17.6014	down				Others	Acsf2	27.1278	25.1383	down				Others	Hint2	24.6629	22.7411	down
Others	Txnip	23.7391	21.7363	down				Others	Acaa2	29.6778	27.6609	down				Others	Mrpl52	16.4962	18.4857	up				Others	Irak4	25.3882	23.4671	down
Others	Ttf2	24.0516	26.0537	up				Others	Pogk	14.7192	16.7343	up				Others	Gnai1	21.0803	19.0916	down				Others	Xylt1	17.9516	16.0306	down
Others	Psme3	27.3788	29.3805	up				Others	Cdca4	20.3845	18.3695	down				Others	Sccpdh	19.1279	21.1165	up				Others	Ric1	21.6431	23.5631	up
Others	Filip1l	23.8092	21.8075	down				Others	Pomp	21.501	23.5142	up				Others	Srrd	16.689	18.6759	up				Others	-	27.2261	25.3061	down
Others	Mindy2	23.6827	21.6819	down				Others	Itprip	26.0349	24.0225	down				Others	Pgam1	28.1163	30.103	up				Others	Edem2	20.1703	22.0859	up
Others	Lpxn	26.5655	24.5649	down				Others	Tarbp2	23.6109	25.6222	up				Others	Znf691	22.2026	20.2177	down				Others	Tmub1	25.5794	23.6667	down
Others	Ncapd3	24.2984	26.2986	up				Others	Oas3	26.4786	24.4686	down				Others	Jade2	25.315	23.3303	down				Others	Eef2kmt	22.1303	24.0422	up
Others	Noc3l	25.0655	27.0634	up				Others	Bin2	28.0474	26.0385	down				Others	Slc25a42	21.6464	19.662	down				Others	Prdx5	29.0323	27.1207	down
Others	Cox11	19.4484	21.4461	up				Others	Etv6	22.864	24.8709	up				Others	Ago3	19.8853	17.9034	down				Others	Atxn1l	22.577	20.6655	down
Others	Agpat4	22.1111	24.1087	up				Others	Tmem199	21.0291	23.0356	up				Others	-	25.8424	23.8612	down				Others	Pole3	23.5438	25.4546	up
Others	-	23.0684	21.071	down				Others	Afdn	21.0478	23.0537	up				Others	Tasp1	23.2018	21.2233	down				Others	Kdm4c	22.9685	24.8788	up
Others	Ncaph2	23.3462	25.3416	up				Others	Klhdc4	24.4456	26.4513	up				Others	Tcra	26.426	24.4483	down				Others	Alkbh2	14.9724	16.8826	up
Others	Nr3c1	26.2481	24.2546	down				Others	Trim21	26.6724	24.6678	down				Others	Septin8	21.059	23.0362	up				Others	Mafg	21.7037	23.6131	up
Others	Tm2d3	20.466	22.458	up				Others	Lrrc40	26.2826	28.287	up				Others	Ifi204	20.1909	18.214	down				Others	Fam98a	23.5652	25.4742	up
Others	-	16.7875	14.7962	down				Others	Acacb	22.4638	24.4674	up				Others	Srpra	26.0199	27.9967	up				Others	Afdn	21.0478	22.9565	up
Others	Septin3	18.238	20.2281	up				Others	Atxn1l	22.577	20.5733	down				Others	Fam111a	21.5923	23.5674	up				Others	Lars	28.0385	29.944	up
Others	Krt7	27.2719	25.2821	down				Others	Srpra	26.0199	28.023	up				Others	Mcm5	28.9279	30.9008	up				Others	Mpp2	19.6959	21.6014	up
Others	Slc25a12	29.6615	27.6718	down				Others	Acot13	26.6472	24.6453	down				Others	Lman1	24.7908	26.7624	up				Others	Cybc1	27.8631	25.958	down
Others	Galnt10	23.9936	22.0048	down				Others	Znf629	16.86	14.8583	down				Others	Paics	28.3555	30.3257	up				Others	Slc25a46	23.4597	21.5552	down
Others	Ccser2	21.2235	19.2349	down				Others	-	22.2365	20.2371	down				Others	Glrx2	20.0973	22.0674	up				Others	Prmt7	23.8253	25.7298	up
Others	Gfpt2	17.456	19.4442	up				Others	Dusp6	17.1881	19.1867	up				Others	Tigar	22.7072	24.6772	up				Others	Smarcc2	28.2507	26.3465	down
Others	Anxa5	30.5803	28.593	down				Others	Sap30l	20.9621	18.9655	down				Others	Smn1	20.4888	22.4578	up				Others	Sdhaf2	21.2623	23.166	up
Others	Alkbh2	14.9724	16.9584	up				Others	Dhodh	23.5589	25.5553	up				Others	Ube2q2	20.704	22.6724	up				Others	Nars	28.8541	30.756	up
Others	Pomt1	18.8122	20.7971	up				Others	Nipsnap2	25.2813	23.2859	down				Others	Aak1	27.7506	25.7822	down				Others	H1foo	12.4364	14.3381	up
Others	Usp1	22.5897	24.5728	up				Others	Kcna2	19.8723	21.8676	up				Others	Cry1	20.9789	22.946	up				Others	Dalrd3	21.1813	23.0828	up
Others	Rsl24d1	23.4242	25.407	up				Others	Fth1	25.8594	23.8651	down				Others	Cdt1	24.2555	22.2893	down				Others	Mcm9	20.8374	22.7379	up
Others	P2ry10	20.5158	18.5345	down				Others	Mthfs	25.6729	23.6792	down				Others	Kif22	24.4734	26.4387	up				Others	Slc20a1	20.4456	22.3452	up
Others	Nsa2	24.881	26.8623	up				Others	Bcl2l11	24.8903	22.8977	down				Others	Acp5	25.3367	23.3714	down				Others	Txlna	25.3966	27.2935	up
Others	Trmo	19.1648	21.1458	up				Others	Saysd1	19.6262	17.634	down				Others	Vhl	20.8022	22.7655	up				Others	Plpp6	23.941	22.045	down
Others	Slc19a1	21.1661	23.147	up				Others	Fastkd5	21.8432	23.8342	up				Others	Ireb2	22.1176	24.0807	up				Others	Mfsd3	19.4862	17.5905	down
Others	Gramd1b	22.6534	24.6331	up				Others	Adss1	19.7437	17.7529	down				Others	Hspa2	23.0051	24.9681	up				Others	Ing2	20.6415	22.537	up
Others	Rogdi	15.1836	13.2049	down				Others	Lats2	19.5659	17.5754	down				Others	Iqgap2	28.4548	26.4942	down				Others	Glul	25.6061	23.7121	down
Others	Trerf1	20.7032	18.7277	down				Others	Pof1b	20.0144	18.0242	down				Others	Nckap1	22.03	23.9902	up				Others	Gart	28.2868	30.1788	up
Others	Tusc2	17.7674	19.7427	up				Others	Ets1	25.4451	23.4549	down				Others	Stx11	23.3514	25.3115	up				Others	Dgat1	21.4727	19.5808	down
Others	Eif4a2	28.0632	26.0879	down				Others	Psme3	27.3788	29.3685	up				Others	Rabgap1l	24.0986	26.0566	up				Others	Iqcb1	22.3325	24.2217	up
Others	Cdv3	24.2275	26.2024	up				Others	Tprg1l	24.3765	22.3881	down				Others	Apobec3	25.9263	27.8841	up				Others	Tomm5	16.4705	18.3594	up
Others	Zbtb20	20.9215	18.947	down				Others	Nsa2	24.881	26.8685	up				Others	Dpp7	22.5049	20.5476	down				Others	Hdgfl3	25.0869	23.1993	down
Others	Rel	26.2838	28.2566	up				Others	-	27.2261	25.2386	down				Others	Sdhaf1	19.568	17.6107	down				Others	Afg1l	21.4349	19.5478	down
Others	Dhodh	23.5589	25.5305	up				Others	Mad2l1	25.4207	27.4078	up				Others	Tcf25	23.9026	25.8599	up				Others	Mcm6	28.5557	30.4416	up
Others	Dnajc12	16.0304	18.0017	up				Others	Brms1l	23.0166	21.0311	down				Others	Azi2	23.2368	21.281	down				Others	Tasp1	23.2018	21.3162	down
Others	Mlycd	24.6839	22.7126	down				Others	Gfpt2	17.456	19.4414	up				Others	Ing1	23.0264	21.0707	down				Others	Tmbim6	21.6297	19.7444	down
Others	Hs1bp3	24.5417	22.5723	down				Others	Tcf19	19	20.9844	up				Others	Cep170	24.301	26.2552	up				Others	Hspa2	23.0051	24.8898	up
Others	Sfxn2	25.3896	23.4205	down				Others	Gimap1	26.2847	24.3009	down				Others	Map3k8	19.6444	21.5985	up				Others	Tgm1	20.4381	18.5542	down
Others	Inpp4a	24.4455	22.4765	down				Others	Cbx1	27.1603	25.1773	down				Others	Lyrm9	19.1129	21.0669	up				Others	R3hdm2	21.2128	23.0966	up
Others	Cdt1	24.2555	22.2866	down				Others	Slc9a3r1	30.0534	28.0713	down				Others	Hspbp1	26.3006	28.2541	up				Others	Smn1	20.4888	22.3718	up
Others	Rac2	31.6242	29.6567	down				Others	Akap8l	25.5565	23.5749	down				Others	E2f8	20.6856	22.6388	up				Others	Xylt2	21.9723	20.0895	down
Others	Coa8	16.3045	18.2719	up				Others	Cenpk	21.1286	23.1061	up				Others	Heatr3	25.4794	27.4319	up				Others	Itgae	18.2447	16.3621	down
Others	Nipsnap2	25.2813	23.3147	down				Others	Klhdc2	20.8388	22.8161	up				Others	Gramd2b	24.6037	22.653	down				Others	Baz1a	26.2469	28.1294	up
Others	Hpdl	21.9847	23.9499	up				Others	Per1	21.6972	23.6736	up				Others	Clec2d	22.9277	20.9772	down				Others	Bcam	18.9862	20.8672	up
Others	Per1	21.6972	23.6592	up				Others	Smyd5	24.6928	26.6688	up				Others	Pomp	21.501	23.4508	up				Others	Ift22	20.9833	22.8641	up
Others	Rrn3	21.9122	23.8733	up				Others	Tnfrsf8	18.3972	20.3714	up				Others	Hist1h2ab	21.4685	19.5192	down				Others	Sipa1l1	24.2857	22.4052	down
Others	Egr1	20.2778	22.2378	up				Others	Srebf1	19.6392	21.6127	up				Others	Itpr3	28.0883	26.1394	down				Others	Lrrc40	26.2826	28.1615	up
Others	Ift22	20.9833	22.9421	up				Others	Cyth1	25.8254	23.8528	down				Others	-	21.7467	23.6942	up				Others	Gars	28.4407	30.3196	up
Others	Tbc1d8b	24.322	22.3647	down				Others	Lyrm9	19.1129	21.0846	up				Others	Ankrd44	28.2792	26.3323	down				Others	Phlpp2	19.9901	21.8683	up
Others	Klhdc4	24.4456	26.4027	up				Others	Fabp5	26.1736	28.145	up				Others	Aacs	26.0784	28.0241	up				Others	Ccdc14	18.2763	20.1544	up
Others	Nudt15	19.3376	17.3812	down				Others	Tasp1	23.2018	21.2308	down				Others	Rsl24d1	23.4242	25.3693	up				Others	Sgk3	24.5171	22.6395	down
Others	Fam204a	19.0566	21.0114	up				Others	Igf2bp3	23.3894	25.3592	up				Others	Btbd11	24.0074	22.0633	down				Others	Hdlbp	27.4778	29.3549	up
Others	Hint2	24.6629	22.7086	down				Others	Slc26a11	18.5668	16.5977	down				Others	Bin1	27.5338	25.5898	down				Others	Il2rb	20.7532	22.6293	up
Others	Map3k3	24.4236	22.4695	down				Others	Tnrc6a	22.2808	24.2494	up				Others	Clic4	24.8037	26.747	up				Others	Mcpt4	20.0548	18.1788	down
Others	Gimap1	26.2847	24.3323	down				Others	Tspan31	18.3279	20.2961	up				Others	Grap2	28.6512	26.7081	down				Others	Pgap1	23.8457	21.9711	down
Others	Gbp2	27.9499	29.9023	up				Others	Coro1a	33.3624	31.3941	down				Others	Dnajc21	23.2407	25.1827	up				Others	Ydjc	22.2876	24.1604	up
Others	Impdh2	28.4024	30.3547	up				Others	Znf609	22.466	24.4341	up				Others	Eef2kmt	22.1303	24.0712	up				Others	Twf2	29.4876	27.6151	down
Others	Zdhhc4	21.737	19.7853	down				Others	E2f8	20.6856	22.6536	up				Others	Gbp5	24.1263	26.0657	up				Others	Mcm4	27.9959	29.8672	up
Others	Adcy6	18.9016	16.952	down				Others	Mov10	27.0335	25.0659	down				Others	Mcm9	20.8374	22.7754	up				Others	Sp2	24.6982	22.8268	down
Others	Snx29	20.182	18.2328	down				Others	Mybbp1a	29.8501	31.817	up				Others	Hint2	24.6629	22.7259	down				Others	Acot11	23.0841	21.215	down
Others	Znf524	22.6688	20.7198	down				Others	Gatc	18.3258	20.2916	up				Others	Mgme1	21.428	23.3648	up				Others	Gprasp1	21.1574	19.2893	down
Others	Ell2	18.8365	20.7854	up				Others	Dnmt1	28.8558	30.8187	up				Others	Znf865	24.5332	22.597	down				Others	Slc25a28	22.0543	20.1877	down
Others	Fabp5	26.1736	28.1219	up				Others	Clec2i	18.1842	20.1469	up				Others	Hpcal1	27.0713	25.1361	down				Others	Znf526	22.9331	21.0668	down
Others	Eef1b	26.5668	28.5141	up				Others	Fbxl8	24.6563	22.6947	down				Others	Zranb3	19.6347	21.5692	up				Others	Batf3	15.4197	17.2856	up
Others	Fam122b	19.2202	17.2733	down				Others	Pts	25.3439	23.3831	down				Others	Ramp1	21.3138	19.3797	down				Others	Ramp1	21.3138	19.4486	down
Others	Tomm5	16.4705	18.4167	up				Others	Azi2	23.2368	21.2778	down				Others	Eef1g	29.488	31.4202	up				Others	Eef1b	26.5668	28.4313	up
Others	Mettl5	21.3741	23.32	up				Others	Uspl1	16.6737	18.6325	up				Others	Uevld	21.8498	23.7811	up				Others	Txnip	23.7391	21.8748	down
Others	Tmem143	22.1608	20.2153	down				Others	Zrsr1	21.72	19.7615	down				Others	Tle4	24.3225	22.3932	down				Others	Plxnd1	20.7864	22.6498	up
Others	Fancf	19.1452	21.0895	up				Others	Stxbp4	14.9713	16.9298	up				Others	Psme3	27.3788	29.3071	up				Others	Mcm2	28.8625	30.726	up
Others	Ddx20	25.0709	27.0145	up				Others	Naa20	24.5532	26.5112	up				Others	Etv3	22.851	20.9232	down				Others	Rdh14	24.7739	22.9107	down
Others	Nlrx1	25.2136	23.2707	down				Others	Lxn	25.896	23.9382	down				Others	Yrdc	23.8076	25.735	up				Others	Nos2	21.532	23.3947	up
Others	Znf746	20.8109	18.8693	down				Others	Apobec3	25.9263	27.8833	up				Others	Oat	26.7447	28.6721	up				Others	Coq4	22.8498	24.7103	up
Others	Lmnb2	29.5954	27.6545	down				Others	Plcb3	25.7037	23.747	down				Others	Smim7	17.1723	19.0998	up				Others	Itgb1bp1	23.7931	21.934	down
Others	Irak4	25.3882	23.4475	down				Others	Cd37	23.811	21.8549	down				Others	Qsox1	20.6863	18.7592	down				Others	Aars	27.5371	29.3959	up
Others	Tti1	22.2441	24.1844	up				Others	Ing1	23.0264	21.0721	down				Others	Rnf41	16.6802	14.7539	down				Others	Tyro3	13.5479	15.4062	up
Others	Tnfaip8l1	21.3603	19.421	down				Others	Mtfr1	20.5797	22.5337	up				Others	Ppp1r3b	14.9329	16.8586	up				Others	Pdpr	26.4338	24.5765	down
Others	Flywch1	23.7382	21.7992	down				Others	Eif5a	26.0135	27.9672	up				Others	Tnrc6a	22.2808	24.2048	up				Others	Pa2g4	29.6629	31.52	up
Others	Selenoo	25.91	23.9718	down				Others	Apex2	21.8862	23.8398	up				Others	Adam9	19.3721	21.2955	up				Others	Paics	28.3555	30.2123	up
Others	Gemin6	22.4604	24.3981	up				Others	Pole3	23.5438	25.4965	up				Others	Pea15	26.1324	24.2102	down				Others	Zbtb14	23.0199	21.1632	down
Others	Gstm5	17.7485	15.8121	down				Others	Map7	18.9196	20.8721	up				Others	Tm2d3	20.466	22.3878	up				Others	Parp16	19.3676	17.5115	down
Others	Desi1	22.063	23.9984	up				Others	Tsr3	21.4846	23.4367	up				Others	Mtrr	20.682	22.6029	up				Others	Cep95	22.7675	20.912	down
Others	Cyp2j5	18.0335	16.1008	down				Others	Tiam1	22.8273	24.7781	up				Others	Mcm2	28.8625	30.783	up				Others	Cnn2	29.7321	27.8766	down
Others	Pole3	23.5438	25.476	up				Others	Ddx20	25.0709	27.0215	up				Others	-	21.6699	23.5898	up				Others	Trappc6a	21.1021	22.9572	up
Others	Ifi204	20.1909	22.1189	up				Others	Krt19	24.1608	22.2115	down				Others	Map1lc3a	18.3215	20.2405	up				Others	Nomo1	26.0254	27.8799	up
Others	Lmnb1	32.311	30.3834	down				Others	Tbc1d10c	27.4028	25.4544	down				Others	Afg1l	21.4349	19.5177	down				Others	Znf609	22.466	24.3199	up
Others	Cry1	20.9789	22.905	up				Others	Tmem35a	22.1597	20.2115	down				Others	Cdk16	18.2232	20.1403	up				Others	Gch1	20.7121	22.5658	up
Others	Jrkl	19.284	17.3583	down				Others	Cep97	25.8643	23.9161	down				Others	R3hdm2	21.2128	23.1294	up				Others	Rbks	21.2751	19.4224	down
Others	Ppp1r21	25.9025	23.9769	down				Others	Tmem143	22.1608	20.2128	down				Others	Msrb1	19.6134	17.6982	down				Others	Eef1g	29.488	31.3405	up
Others	Mybbp1a	29.8501	31.775	up				Others	Fancf	19.1452	21.0924	up				Others	Pa2g4	29.6629	31.5778	up				Others	Wee1	18.4717	20.3232	up
Others	Btbd11	24.0074	22.0829	down				Others	March6	19.9757	21.9227	up				Others	Nt5dc3	23.3605	25.2732	up				Others	Ing1	23.0264	21.1753	down
Others	Caprin1	26.5099	28.4342	up				Others	Tfdp1	23.9713	25.9181	up				Others	Poc5	24.7548	22.8423	down				Others	Msra	27.0918	25.2412	down
Others	Tspan31	18.3279	20.2504	up				Others	Ggt7	19.9784	21.9238	up				Others	Pgk1	31.1408	33.053	up				Others	Ajuba	19.388	17.5376	down
Others	Prdx5	29.0323	27.1102	down				Others	Tespa1	24.7483	22.803	down				Others	Mcm7	28.5705	30.4827	up				Others	Poc5	24.7548	22.9048	down
Others	Fam117b	20.5571	22.479	up				Others	Stk24	24.2767	22.3318	down				Others	Pdpr	26.4338	24.5223	down				Others	Sil1	23.2423	25.0918	up
Others	Psmg4	24.1463	26.0663	up				Others	Nlrc3	22.649	20.708	down				Others	Trappc6a	21.1021	23.013	up				Others	Elovl7	18.1149	16.2669	down
Others	Pts	25.3439	23.4239	down				Others	Ppp1r21	25.9025	23.9615	down				Others	Msra	27.0918	25.1818	down				Others	Btbd11	24.0074	22.1597	down
Others	Prkx	24.0627	22.145	down				Others	Selenoo	25.91	23.9696	down				Others	Cep120	25.0731	23.1633	down				Others	Atpsckmt	20.6179	22.4631	up
Others	Nomo1	26.0254	27.9422	up				Others	Tacc2	21.3972	23.3374	up				Others	Nudt18	22.7868	20.8784	down				Others	Kpna3	24.3228	26.1673	up
Others	Timm8b	23.6074	25.524	up				Others	Mcm3	28.6059	30.5459	up				Others	Nomo1	26.0254	27.9322	up				Others	Lmnb2	29.5954	27.7514	down
Others	Ecd	23.6477	25.5639	up				Others	Dpf1	18.0267	16.0872	down				Others	Mcfd2	20.1298	22.0357	up				Others	H1-1	31.9701	30.1265	down
Others	Tacc2	21.3972	23.3133	up				Others	Ctps1	26.8492	28.7886	up				Others	Obi1	23.1765	25.081	up				Others	-	15.9107	17.7543	up
Others	Pbxip1	22.3225	20.4068	down				Others	Mtm1	24.4485	22.5098	down				Others	Macrod1	25.8611	23.9568	down				Others	Gabarapl2	22.0346	23.8778	up
Others	Zbtb14	23.0199	21.1048	down				Others	Setdb2	24.3883	22.4501	down				Others	Rnf146	21.4148	19.5108	down				Others	Mctp2	20.9103	19.0678	down
Others	Esf1	25.249	27.1618	up				Others	Gabarapl2	22.0346	23.9723	up				Others	Flywch1	23.7382	21.8346	down				Others	Selenbp1	23.9864	22.1454	down
Others	Akr1c13	25.7949	23.8825	down				Others	Efna5	15.2956	17.2329	up				Others	Mcm6	28.5557	30.4586	up				Others	Mcm3	28.6059	30.446	up
Others	Rbbp9	25.1127	23.2023	down				Others	Sfxn3	28.2531	26.3183	down				Others	Manf	25.3331	27.2348	up				Others	Ube2e2	19.1528	20.988	up
Others	Evl	29.5023	27.5933	down				Others	Zeb2	16.0711	18.0052	up				Others	Eif4a2	28.0632	26.1615	down				Others	Eif5a	26.0135	27.8468	up
Others	Il12rb2	17.9154	19.8235	up				Others	Cuta	24.1027	22.1688	down				Others	Notch4	20.0124	21.9134	up				Others	Ntmt1	22.3145	24.1473	up
Others	Sass6	25.0068	23.0989	down				Others	Znf524	22.6688	20.736	down				Others	Kdm4c	22.9685	24.8694	up				Others	Pstpip1	26.4491	24.6172	down
Others	Larp1	28.0675	29.9741	up				Others	Kpna3	24.3228	26.2544	up				Others	Gpc1	18.096	19.9927	up				Others	Mcm7	28.5705	30.4023	up
Others	Ftl1	28.5528	26.6463	down				Others	Gm2a	26.0603	24.1288	down				Others	Map6	17.8814	19.7775	up				Others	Nipsnap2	25.2813	23.4508	down
Others	Anxa11	29.5845	27.6792	down				Others	Eif4enif1	24.8462	26.7776	up				Others	Sfxn3	28.2531	26.3581	down				Others	Itpr1	25.8083	23.978	down
Others	Ppp1r9b	26.5526	24.648	down				Others	Smarcc2	28.2507	26.3212	down				Others	Sirt7	26.315	24.4201	down				Others	Ccr4	19.5987	21.4279	up
Others	Arhgap18	24.4076	22.5033	down				Others	Tmem131	22.7392	24.6673	up				Others	Gfm1	26.0465	27.9412	up				Others	Gfod2	20.5183	18.6898	down
Others	Nufip2	24.5893	26.4934	up				Others	Tmub1	25.5794	23.6517	down				Others	Mcm3	28.6059	30.4978	up				Others	Aff1	21.3021	19.474	down
Others	Noc4l	25.8414	27.7453	up				Others	-	23.7545	21.8271	down				Others	Gid4	20.1861	22.0764	up				Others	Sdf4	22.4936	24.3212	up
Others	Mrpl30	20.4752	22.3787	up				Others	Sil1	23.2423	25.1697	up				Others	Krcc1	21.4039	19.5149	down				Others	Cbx8	22.7035	20.876	down
Others	Fmnl1	30.2664	28.3632	down				Others	Hdlbp	27.4778	29.4033	up				Others	Klc4	23.5003	21.6117	down				Others	Slc39a10	20.7463	22.5736	up
Others	Eef1g	29.488	31.3892	up				Others	Tmem59	20.3522	22.2774	up				Others	Cep128	23.3451	21.4588	down				Others	Phospho2	20.9026	19.078	down
Others	Pnpla6	22.0038	23.9045	up				Others	Faap24	19.3761	21.3008	up				Others	Zfp36l2	21.9032	23.7893	up				Others	Stk17b	25.0102	23.1878	down
Others	Herpud1	20.2675	22.168	up				Others	Sirt7	26.315	24.3909	down				Others	Plscr3	17.9195	19.8047	up				Others	Anxa5	30.5803	28.758	down
Others	Map9	17.7673	19.6677	up				Others	Irak4	25.3882	23.4644	down				Others	Ikzf2	23.9267	22.0419	down				Others	Sh3pxd2a	23.1516	21.3296	down
Others	Rapgef4	19.5486	17.6489	down				Others	Slc25a28	22.0543	20.1315	down				Others	Anxa6	32.9242	31.0406	down				Others	Rxra	21.0943	22.9163	up
Others	Rab4b	26.6398	24.7429	down				Others	Cramp1	20.8349	22.7568	up				Others	Rnf181	22.4676	24.351	up				Others	Cox15	22.8891	24.7096	up
Others	Mier2	19.0356	20.9301	up				Others	Slc25a17	23.9859	25.9069	up				Others	Mcm4	27.9959	29.8763	up				Others	Ndufa4	28.9519	27.1318	down
Others	Ammecr1	19.9844	21.8783	up				Others	H2-Ab1	20.0418	18.1216	down				Others	Mfhas1	20.149	22.0291	up				Others	Ipo11	24.7802	26.6002	up
Others	Hivep2	25.1127	23.2189	down				Others	Flna	32.4672	30.5475	down				Others	Stk10	29.0136	27.1338	down				Others	Gpatch2	23.2928	21.4729	down
Others	Prickle3	19.67	17.7766	down				Others	Gvin1	27.8005	25.8811	down				Others	Gpsm2	17.981	19.8591	up				Others	Rsl24d1	23.4242	25.2423	up
Others	Mtfr1	20.5797	22.4713	up				Others	Trip10	22.7313	24.6505	up				Others	Abcf2	26.8454	28.7225	up				Others	Sptbn1	31.3668	29.5491	down
Others	Cdkn2d	19.6604	21.5517	up				Others	Ing2	20.6415	22.5605	up				Others	St14	18.0244	19.901	up				Others	Lactb	26.0369	24.2199	down
Others	Pes1	26.2119	28.1024	up				Others	Cep19	12.6114	14.5297	up				Others	Znf524	22.6688	20.7944	down				Others	Mtm1	24.4485	22.6318	down
Others	Jund	17.6656	19.5557	up				Others	Pinx1	23.4262	25.3437	up				Others	Fastkd3	18.2073	20.081	up				Others	Slc25a42	21.6464	19.8298	down
Others	Herc6	20.4715	22.3608	up				Others	Gid4	20.1861	22.1031	up				Others	Tmub1	25.5794	23.7059	down				Others	Dnmt1	28.8558	30.6708	up
Others	Mob3b	21.4521	19.5632	down				Others	Cry1	20.9789	22.8958	up				Others	Ube2e2	19.1528	21.0247	up				Others	Dipk1a	23.6738	21.8599	down
Others	Znf467	18.4625	16.5739	down				Others	Snapc2	15.8763	17.7931	up				Others	Xbp1	16.6295	18.5014	up				Others	Abcc3	17.9632	16.1496	down
Others	Rgl2	23.3185	21.4303	down				Others	Rrs1	25.7886	27.705	up				Others	Hinfp	16.9892	18.8608	up				Others	Sass6	25.0068	23.1939	down
Others	Ifih1	25.1507	27.0385	up				Others	Cox11	19.4484	21.3647	up				Others	Aars	27.5371	29.4085	up				Others	Crip1	25.7134	23.9012	down
Others	Qsox2	21.9128	23.8005	up				Others	Mcm7	28.5705	30.4864	up				Others	Dok2	25.9856	24.1143	down				Others	Rcor3	21.9068	20.0947	down
Others	Dhx33	25.2841	27.1718	up				Others	Tm2d2	19.8281	21.7438	up				Others	Abhd16a	24.9661	23.0953	down				Others	Ikzf4	20.1068	21.9188	up
Others	Foxk2	21.3692	23.2568	up				Others	Mcm2	28.8625	30.778	up				Others	-	19.27	21.1404	up				Others	Arl6	19.3586	21.17	up
Others	Ethe1	26.5417	24.6542	down				Others	Exoc6b	23.8408	21.9259	down				Others	Zc3hav1l	20.2708	22.1387	up				Others	Tie1	18.3224	16.5121	down
Others	Pinx1	23.4262	25.3132	up				Others	Acot2	28.1763	26.2616	down				Others	Sh3bp5	21.6263	19.7591	down				Others	Scarb1	18.7598	20.5694	up
Others	Rps6kc1	18.7085	20.5952	up				Others	-	24.6398	22.7266	down				Others	Engase	27.0985	25.2315	down				Others	Xdh	24.062	22.2533	down
Others	St3gal4	20.176	22.0612	up				Others	Eef1g	29.488	31.3996	up				Others	Gemin5	26.5132	28.38	up				Others	Fli1	26.3143	24.5067	down
Others	Capn2	28.323	26.4388	down				Others	Idnk	22.5924	20.6822	down				Others	Tktl1	20.8343	22.699	up				Others	Kdm6b	22.8081	24.6151	up
Others	Gabarapl2	22.0346	23.9175	up				Others	Mcm6	28.5557	30.4648	up				Others	Krt10	29.0577	27.1934	down				Others	Gatc	18.3258	20.1314	up
Others	Znf276	20.4432	18.5607	down				Others	Lmnb1	32.311	30.4033	down				Others	Lbr	29.702	27.8377	down				Others	Fhit	23.6085	21.803	down
Others	Slc9a3r1	30.0534	28.171	down				Others	Capn2	28.323	26.4159	down				Others	Tpi1	29.6575	31.5213	up				Others	H2-Q8	23.3151	21.5098	down
Others	Tgm1	20.4381	18.556	down				Others	Pnpla6	22.0038	23.9106	up				Others	Il2rb	20.7532	22.6168	up				Others	Pecr	22.5716	24.3768	up
Others	Ankrd46	22.6884	24.5696	up				Others	Grwd1	23.7506	25.6572	up				Others	Acly	28.0671	29.9307	up				Others	Tomm40l	24.1759	22.371	down
Others	Trim16	17.0988	18.9796	up				Others	Gart	28.2868	30.1927	up				Others	Tsr3	21.4846	23.348	up				Others	Plcl1	18.9889	17.1841	down
Others	Casp3	26.35	28.2269	up				Others	Eef1b	26.5668	28.4725	up				Others	Abcd1	26.0124	24.1501	down				Others	Nsdhl	25.1371	26.9417	up
Others	Tuba1a	29.9145	31.7911	up				Others	Fli1	26.3143	24.4088	down				Others	Vezt	19.213	21.0751	up				Others	Pde3b	24.7881	22.9838	down
Others	Grwd1	23.7506	25.6266	up				Others	Rab29	23.4547	21.5494	down				Others	Ehd1	25.0981	26.9601	up				Others	Znf740	24.8591	23.0553	down
Others	Rassf5	26.7507	24.8752	down				Others	Dusp22	17.8715	19.7763	up				Others	Eif4g1	28.1075	29.9667	up				Others	Slc38a2	19.7083	21.5114	up
Others	Gm2a	26.0603	24.1859	down				Others	Dipk1a	23.6738	21.7691	down				Others	Nufip2	24.5893	26.4484	up				Others	Unkl	21.6258	19.8243	down
Others	Kiaa1328	18.4965	16.6235	down				Others	Sik3	24.6501	26.5537	up				Others	Lactb	26.0369	24.178	down				Others	Dnmt3a	26.1727	27.9741	up
Others	Sik3	24.6501	26.5229	up				Others	Lmnb2	29.5954	27.6919	down				Others	Wdr60	17.2064	19.0652	up				Others	Dapk1	18.5197	16.7185	down
Others	Kmt2e	23.0162	21.1468	down				Others	Flywch1	23.7382	21.835	down				Others	Cuta	24.1027	22.2449	down				Others	Gimap8	27.1487	25.3486	down
Others	Dus2	23.1633	25.032	up				Others	Fbxl19	18.442	20.3444	up				Others	Cript	20.0345	18.1769	down				Others	Snx33	19.6263	17.8265	down
Others	Trim44	19.1522	21.0204	up				Others	Hivep2	25.1127	23.2104	down				Others	Tjp2	23.1119	24.9689	up				Others	Macrod1	25.8611	24.0619	down
Others	Capns1	28.2168	26.3492	down				Others	Mars2	23.5481	25.4498	up				Others	Ankrd46	22.6884	24.5451	up				Others	Mrnip	18.9869	20.7856	up
Others	Tmub1	25.5794	23.7131	down				Others	Mterf3	20.9907	22.8924	up				Others	Lars	28.0385	29.895	up				Others	Fchsd1	23.5949	21.7966	down
Others	Sema4c	21.0428	22.9091	up				Others	Mdp1	27.1671	25.2662	down				Others	Ifi35	26.6825	24.8267	down				Others	Kct2	20.7955	22.5935	up
Others	Lrp10	19.4774	21.3436	up				Others	Lgals8	21.7219	19.8214	down				Others	Prkx	24.0627	22.2071	down				Others	Eif4enif1	24.8462	26.6431	up
Others	Znf428	21.0929	22.9591	up				Others	Mrps6	19.3912	21.2916	up				Others	Per1	21.6972	23.5521	up				Others	Lta4h	31.457	29.6601	down
Others	B3GNT2	22.405	24.2706	up				Others	Qsox2	21.9128	23.8131	up				Others	Pdcd2l	22.3706	24.2242	up				Others	Capn1	29.6377	27.8414	down
Others	Mtss1	23.9083	22.0432	down				Others	Map3k8	19.6444	21.5447	up				Others	Tnip2	21.3058	23.158	up				Others	Pdp1	24.7053	22.9092	down
Others	Sil1	23.2423	25.1062	up				Others	Kmt2e	23.0162	21.1164	down				Others	Kpna3	24.3228	26.1749	up				Others	S100a13	28.1445	26.3495	down
Others	Asap1	25.8724	24.0093	down				Others	Fmnl1	30.2664	28.3668	down				Others	Twf2	29.4876	27.6357	down				Others	March6	19.9757	21.7685	up
Others	Trip10	22.7313	24.593	up				Others	Sh3kbp1	29.9112	28.0116	down				Others	Erf	22.7907	20.9397	down				Others	Stk38	27.5775	25.7851	down
Others	Mterf3	20.9907	22.8522	up				Others	Pou2f2	21.2745	23.1739	up				Others	Rmnd1	23.1209	21.27	down				Others	Niban1	25.6187	27.4104	up
Others	Smyd5	24.6928	26.554	up				Others	Dcaf12	20.1441	22.0434	up				Others	Slc9a8	19.0539	20.9031	up				Others	Ccn1	18.6593	16.8682	down
Others	Igfbp4	21.3468	19.4865	down				Others	Dok2	25.9856	24.0864	down				Others	Polq	18.8148	20.6639	up				Others	Rmnd1	23.1209	21.331	down
Others	Pa2g4	29.6629	31.5224	up				Others	Prmt7	23.8253	25.7236	up				Others	Alpk2	22.0451	23.8936	up				Others	Nfic	22.5888	20.7992	down
Others	Nin	25.066	23.208	down				Others	Proser1	22.0905	23.9887	up				Others	Ipmk	18.3036	20.1513	up				Others	Mettl5	21.3741	23.1635	up
Others	Ctsa	26.0112	24.1535	down				Others	Sema4c	21.0428	22.9405	up				Others	Bcam	18.9862	20.8332	up				Others	Znf428	21.0929	22.8808	up
Others	Rrs1	25.7886	27.6457	up				Others	Tti1	22.2441	24.1417	up				Others	Znf496	18.0373	19.882	up				Others	Traf3ip3	26.2397	24.452	down
Others	Noc2l	25.6135	27.47	up				Others	Igf2bp2	20.2445	22.1418	up				Others	Ipo11	24.7802	26.6234	up				Others	Znf746	20.8109	19.0233	down
Others	Afdn	21.0478	22.9042	up				Others	Nudt14	23.4603	21.5643	down				Others	Ntmt1	22.3145	24.1575	up				Others	Znf524	22.6688	20.882	down
Others	Ssna1	22.5866	24.4425	up				Others	Jak1	27.1499	25.2542	down				Others	Lrrc59	27.7736	29.6155	up				Others	Sptan1	31.7373	29.9514	down
Others	As3mt	25.1319	23.2765	down				Others	Tle4	24.3225	22.4299	down				Others	Vcpkmt	22.0392	23.8792	up				Others	Uckl1	25.637	23.8514	down
Others	Stmn2	23.9979	25.8533	up				Others	Smim7	17.1723	19.0632	up				Others	Cobll1	21.7484	23.5874	up				Others	Birc2	24.3477	22.5624	down
Others	Sh3kbp1	29.9112	28.0582	down				Others	Pa2g4	29.6629	31.5536	up				Others	Psmb9	25.9312	24.0938	down				Others	Nufip2	24.5893	26.3734	up
Others	Mak16	24.7693	26.6217	up				Others	Nomo1	26.0254	27.9158	up				Others	-	23.7545	21.9172	down				Others	Usp54	15.7405	17.5236	up
Others	Mcph1	22.0136	23.865	up				Others	Usp54	15.7405	17.6301	up				Others	Pole3	23.5438	25.3795	up				Others	Nfil3	20.768	22.5504	up
Others	Cst3	24.813	22.9619	down				Others	Stmn1	27.6449	29.5337	up				Others	Oscp1	17.4194	19.2547	up				Others	Iba57	24.6774	22.8952	down
Others	Poc5	24.7548	22.904	down				Others	Gdi1	28.6845	26.7958	down				Others	Rad51c	21.4921	23.3264	up				Others	Coro1a	33.3624	31.5806	down
Others	Idh1	25.9155	24.0651	down				Others	Wee1	18.4717	20.3595	up				Others	Zcchc3	16.7046	18.5377	up				Others	Camk1d	25.0281	23.2483	down
Others	Axl	19.5982	21.4484	up				Others	Cyp2j5	18.0335	16.1466	down				Others	Sp2	24.6982	22.866	down				Others	Sfn	23.4493	25.2277	up
Others	Ftsj3	25.7093	27.5593	up				Others	Zbtb20	20.9215	19.0362	down				Others	Bcar1	19.9789	21.8103	up				Others	Tubb5	28.108	29.8849	up
Others	Flna	32.4672	30.6201	down				Others	Cnnm4	20.9042	22.7894	up				Others	-	19.6771	21.507	up				Others	Rab4b	26.6398	24.8632	down
Others	Wdr60	17.2064	19.0531	up				Others	Pitpnm2	22.6676	20.7837	down				Others	Rassf5	26.7507	24.9211	down				Others	P2rx7	22.1946	20.4201	down
Others	Nop53	24.3379	26.1838	up				Others	Dnajb4	24.3973	22.5151	down				Others	Slc38a1	22.8099	24.6383	up				Others	Rps6ka4	25.876	24.1029	down
Others	Iba57	24.6774	22.8325	down				Others	Znhit2	22.2151	24.097	up				Others	Xpr1	20.201	22.0291	up				Others	E2f2	19.0078	20.7808	up
Others	Slc25a28	22.0543	20.2096	down				Others	Abcf2	26.8454	28.726	up				Others	Sass6	25.0068	23.18	down				Others	Hpcal1	27.0713	25.2991	down
Others	Igf2bp3	23.3894	25.234	up				Others	Eral1	23.9624	25.8427	up				Others	Vwa5a	26.8516	25.0249	down				Others	Tmsb4x	21.5799	19.8093	down
Others	Cop1	15.6632	17.5078	up				Others	Ftsj3	25.7093	27.5885	up				Others	Celf2	26.4099	24.5842	down				Others	Pdcd2l	22.3706	24.1408	up
Others	Lbr	29.702	27.8585	down				Others	Poc5	24.7548	22.8758	down				Others	Ogfod3	20.2961	22.1211	up				Others	Gnpda2	25.3546	23.5845	down
Others	Cbx1	27.1603	25.3173	down				Others	Anxa11	29.5845	27.706	down				Others	Rdh14	24.7739	22.9496	down				Others	Tcf3	18.913	20.683	up
Others	Palb2	18.3961	20.238	up				Others	Ssna1	22.5866	24.465	up				Others	Traf3ip3	26.2397	24.4155	down				Others	Lgals3bp	24.3347	22.5676	down
Others	G2e3	19.3324	21.1727	up				Others	Tex30	24.1528	26.0305	up				Others	Dpysl4	21.9503	20.127	down				Others	Pomt1	18.8122	20.5765	up
Others	Gtf3a	20.0635	21.8997	up				Others	Arhgap18	24.4076	22.5304	down				Others	Gramd4	25.306	23.4831	down				Others	Tigar	22.7072	24.4702	up
Others	E2f8	20.6856	22.5217	up				Others	Sh2b3	20.3354	18.4584	down				Others	Tor4a	21.4761	19.6534	down				Others	Pak3	20.1281	18.3665	down
Others	Amfr	22.9742	24.8097	up				Others	Nr3c1	26.2481	24.3711	down				Others	Kiaa1107	18.5977	20.4203	up				Others	Ush1c	21.7244	19.9633	down
Others	March6	19.9757	21.8106	up				Others	Mcm4	27.9959	29.8705	up				Others	Znf526	22.9331	21.1106	down				Others	Pccb	27.205	25.4442	down
Others	Lsp1	30.4511	28.6168	down				Others	Mcph1	22.0136	23.8882	up				Others	Evi2b	23.6685	21.8464	down				Others	Mrps6	19.3912	21.1518	up
Others	Anapc16	19.9427	21.7745	up				Others	Fchsd1	23.5949	21.7213	down				Others	Phospho2	20.9026	19.0806	down				Others	Atp8a1	23.7583	21.9986	down
Others	Chac2	20.4337	22.2651	up				Others	Nop53	24.3379	26.2113	up				Others	Ezh1	24.5575	22.7362	down				Others	Gemin5	26.5132	28.272	up
Others	Lrrc40	26.2826	28.1138	up				Others	Enpp1	19.915	18.0418	down				Others	Oxsm	24.4526	22.6314	down				Others	Ltf	25.0471	23.2883	down
Others	Alpk2	22.0451	20.2146	down				Others	Pcbp3	21.4314	19.5584	down				Others	-	27.2261	25.4053	down				Others	Antxr2	21.4525	19.6946	down
Others	Kpna3	24.3228	26.1511	up				Others	Cask	15.4073	17.2799	up				Others	Pinx1	23.4262	25.2448	up				Others	Mrpl30	20.4752	22.232	up
Others	Igf1r	22.4013	24.2291	up				Others	Slc35b4	22.6739	20.8021	down				Others	Baz1a	26.2469	28.0648	up				Others	Cln3	19.1112	20.868	up
Others	Pcmtd1	19.4986	17.6719	down				Others	Znhit6	23.1824	25.0536	up				Others	Uckl1	25.637	23.8204	down				Others	Smpdl3b	15.613	17.3682	up
Others	Msra	27.0918	25.2665	down				Others	Znf428	21.0929	22.9632	up				Others	Prmt7	23.8253	25.6414	up				Others	Abcf2	26.8454	28.6006	up
Others	Pfkfb4	23.4263	21.6022	down				Others	Tmem245	19.7617	21.6312	up				Others	Snrk	22.6853	20.8694	down				Others	Slc25a38	19.3064	21.0611	up
Others	Cmtr2	22.5751	24.3985	up				Others	Cdv3	24.2275	26.0959	up				Others	Crlf3	28.1503	26.3357	down				Others	Mpeg1	18.1276	16.3735	down
Others	Foxj2	22.108	20.2848	down				Others	Snx29	20.182	18.3138	down				Others	Ets2	16.1554	17.9626	up				Others	Rpp25	17.7615	16.0074	down
Others	Hgh1	24.426	26.249	up				Others	Elf4	24.1571	22.2893	down				Others	Anxa5	30.5803	28.7735	down				Others	Pnpla6	22.0038	23.7579	up
Others	Tex30	24.1528	25.975	up				Others	Slc39a4	18.464	20.3316	up				Others	Runx2	19.9801	21.7867	up				Others	Aldh3a2	26.8134	25.0599	down
Others	Polr1b	25.9004	27.7224	up				Others	Gtf3a	20.0635	21.9297	up				Others	Hace1	24.2052	22.3986	down				Others	Haspin	21.6778	23.431	up
Others	Ctps2	28.1023	26.2809	down				Others	Adam19	20.9814	19.1155	down				Others	Fam117b	20.5571	22.3603	up				Others	Smyd3	22.8584	24.6114	up
Others	Faap24	19.3761	21.1951	up				Others	Cdc27	22.8098	24.6752	up				Others	Ubap2l	26.4146	28.2165	up				Others	Ubxn2a	17.6132	19.3659	up
Others	Pecr	22.5716	24.3902	up				Others	-	19.6771	21.542	up				Others	Pogk	14.7192	16.5202	up				Others	Erf	22.7907	21.0413	down
Others	Lats2	19.5659	17.7493	down				Others	Tmem267	17.9515	19.8117	up				Others	Hemgn	20.5917	18.7916	down				Others	Osgepl1	19.9375	21.6859	up
Others	Yrdc	23.8076	25.6232	up				Others	Polr1b	25.9004	27.7604	up				Others	Crat	23.1901	21.3928	down				Others	Setmar	18.9372	17.1889	down
Others	Hdlbp	27.4778	29.2927	up				Others	Dnal1	16.0913	17.9512	up				Others	Aldh3a2	26.8134	25.0163	down				Others	Abr	25.9672	24.22	down
Others	Gsr	28.9247	27.1105	down				Others	Prkd3	21.5558	19.6968	down				Others	Txndc11	20.7446	22.5412	up				Others	Nudt13	20.3695	18.6231	down
Others	Txlna	25.3966	27.2107	up				Others	Syngr2	24.2362	26.0947	up				Others	Cdv3	24.2275	26.023	up				Others	Pten	23.6713	21.9261	down
Others	Ggh	24.8077	22.9937	down				Others	Selenoh	27.7009	25.8434	down				Others	Asb6	22.9433	24.7374	up				Others	Rogdi	15.1836	13.4386	down
Others	Lxn	25.896	24.0825	down				Others	Uckl1	25.637	23.7798	down				Others	Mcpt4	20.0548	18.2611	down				Others	Map3k5	23.4014	21.657	down
Others	Nkrf	24.7486	26.5605	up				Others	Unkl	21.6258	19.77	down				Others	Smarcc2	28.2507	26.4588	down				Others	Taf9b	22.92	21.176	down
Others	Selenoh	27.7009	25.8893	down				Others	Noc4l	25.8414	27.6966	up				Others	Arhgef6	27.8369	26.0451	down				Others	Ikzf2	23.9267	22.1829	down
Others	Hdgfl3	25.0869	23.2756	down				Others	Ece1	22.4231	24.2782	up				Others	Rgs19	23.61	21.8184	down				Others	Uqcc3	22.4732	20.7303	down
Others	Znf367	16.7409	18.5521	up				Others	Pes1	26.2119	28.0663	up				Others	Kyat1	25.3765	23.5877	down				Others	Tle4	24.3225	22.5798	down
Others	Akr1b1	30.2226	28.4118	down				Others	Polq	18.8148	20.6687	up				Others	Clcn6	19.3743	21.1616	up				Others	Rad51c	21.4921	23.2332	up
Others	Tsr3	21.4846	23.2928	up				Others	Soat1	23.041	24.8935	up				Others	Qsox2	21.9128	23.6998	up				Others	Pinx1	23.4262	25.1669	up
Others	Ajuba	19.388	17.5804	down				Others	Sorbs1	21.598	19.7457	down				Others	Calhm2	20.802	22.589	up				Others	Slc25a35	22.6268	20.8863	down
Others	F10	20.9786	19.1712	down				Others	Rac2	31.6242	29.7724	down				Others	Dcaf12	20.1441	21.9305	up				Others	Pacs2	22.5295	20.7899	down
Others	Cep95	22.7675	20.962	down				Others	Acsl3	24.3755	26.2269	up				Others	Siae	24.0414	22.2555	down				Others	Casp4	19.1919	17.4536	down
Others	Tnrc6a	22.2808	24.086	up				Others	Btbd11	24.0074	22.1571	down				Others	Xpc	25.3881	23.6026	down				Others	Nagk	23.3817	21.644	down
Others	Atraid	15.929	14.1241	down				Others	Phlpp2	19.9901	21.8387	up				Others	Gars	28.4407	30.2261	up				Others	Znf276	20.4432	18.7056	down
Others	Card11	26.6234	24.8186	down				Others	Rad51c	21.4921	23.3382	up				Others	Stap1	25.3174	23.5321	down				Others	Vhl	20.8022	22.5394	up
Others	Cd82	25.2114	27.0157	up				Others	Prdx5	29.0323	27.1871	down				Others	Tank	22.7893	21.0045	down				Others	Cdv3	24.2275	25.9642	up
Others	Polq	18.8148	20.6162	up				Others	Cybc1	27.8631	26.0201	down				Others	Arhgef1	30.8815	29.0976	down				Others	S1pr2	16.5466	14.8105	down
Others	Cpm	25.0592	23.2583	down				Others	Nars	28.8541	30.6969	up				Others	Eci1	27.4867	25.7033	down				Others	Anxa11	29.5845	27.8499	down
Others	Trmt2a	25.7447	27.5451	up				Others	Sass6	25.0068	23.1645	down				Others	Iah1	25.7502	23.9675	down				Others	Pacsin3	16.1251	17.8597	up
Others	Amdhd2	25.531	23.7307	down				Others	Rinl	22.1345	20.2937	down				Others	Irak4	25.3882	23.607	down				Others	Aasdhppt	22.8614	24.5936	up
Others	Sfxn3	28.2531	26.4531	down				Others	Lcmt2	19.6026	21.4432	up				Others	Birc2	24.3477	22.5666	down				Others	Sap30l	20.9621	19.2302	down
Others	Cbx8	22.7035	20.9036	down				Others	Rpf2	26.2983	28.1382	up				Others	Tgoln1	17.9445	19.7256	up				Others	Hspbp1	26.3006	28.0324	up
Others	Acot2	28.1763	26.3765	down				Others	Ppm1j	18.7966	16.9571	down				Others	Terf2ip	24.2482	22.4684	down				Others	Gemin6	22.4604	24.1921	up
Others	Gtf2e2	23.9697	25.7668	up				Others	Icos	21.5821	23.4214	up				Others	Aamdc	25.0978	23.3196	down				Others	Map2	19.5486	17.8188	down
Others	Abhd16a	24.9661	23.1694	down				Others	Noc3l	25.0655	26.9047	up				Others	Rasgrp1	21.5981	19.8199	down				Others	Clcn6	19.3743	21.1034	up
Others	Pter	22.0041	23.8006	up				Others	Krt14	20.3583	18.5196	down				Others	Pes1	26.2119	27.99	up				Others	Foxj2	22.108	20.3797	down
Others	Eral1	23.9624	25.7585	up				Others	Ddx3x	27.9606	29.7991	up				Others	Ndfip2	18.8173	17.0399	down				Others	Swi5	23.9189	25.6463	up
Others	Xpc	25.3881	23.5922	down				Others	Wdr44	27.1531	25.3152	down				Others	Als2cl	25.485	23.7078	down				Others	Cuedc2	18.9231	20.6502	up
Others	Fam32a	24.4643	22.6694	down				Others	Dhx33	25.2841	27.1214	up				Others	Foxj2	22.108	20.3309	down				Others	Zfp90	18.8539	17.1281	down
Others	Slc38a1	22.8099	24.6044	up				Others	Pin1	24.3502	26.1868	up				Others	Glul	25.6061	23.8292	down				Others	Ets1	25.4451	23.7193	down
Others	Vhl	20.8022	22.5966	up				Others	Ppm1k	21.6399	19.8049	down				Others	Slc25a12	29.6615	27.8857	down				Others	Sdf2l1	23.7595	25.4848	up
Others	Gfi1	20.3512	22.1453	up				Others	Agap2	26.1862	24.3523	down				Others	Dock2	31.1896	29.4143	down				Others	Rab32	21.3442	19.621	down
Others	Kdm5c	24.2007	25.9938	up				Others	Nudt19	21.276	23.1092	up				Others	Galnt10	23.9936	22.2185	down				Others	Pacsin1	26.6324	24.9095	down
Others	Map3k8	19.6444	21.4374	up				Others	Gask1a	18.0201	19.8531	up				Others	March6	19.9757	21.7504	up				Others	Ddx20	25.0709	26.7921	up
Others	Mapre2	23.3475	25.1399	up				Others	Slc19a1	21.1661	22.9969	up				Others	Znhit2	22.2151	23.9894	up				Others	Itpr2	26.9343	25.2131	down
Others	Ap1s2	24.6837	22.8915	down				Others	Gimap8	27.1487	25.3182	down				Others	Ggps1	24.0378	22.2643	down				Others	Herpud1	20.2675	21.988	up
Others	Abi2	20.0689	21.8606	up				Others	Macrod1	25.8611	24.0307	down				Others	Pfkp	28.3385	30.1119	up				Others	Msrb1	19.6134	17.8944	down
Others	Metap1	25.7606	27.5523	up				Others	Zbtb32	18.7383	20.5662	up				Others	Nars	28.8541	30.6267	up				Others	Cenph	22.1652	23.8838	up
Others	Abcf2	26.8454	28.6366	up				Others	Rnf213	29.5424	27.7159	down				Others	Strn	27.6839	25.9122	down				Others	Strn	27.6839	25.9657	down
Others	Dop1b	25.1504	23.3593	down				Others	Polrmt	23.7227	25.5482	up				Others	Znf32	21.0921	19.3224	down				Others	Ccnd2	19.3551	21.0725	up
Others	Gsdmdc1	27.2233	25.4324	down				Others	Pptc7	25.1274	23.3026	down				Others	Mccc1	26.0257	24.2565	down				Others	Lbh	23.1979	21.4806	down
Others	Nudt14	23.4603	21.6699	down				Others	Cuedc2	18.9231	20.7473	up				Others	Zfp36l1	23.1167	24.8849	up				Others	Elf1	26.2182	24.5019	down
Others	Frmd8	24.9528	23.163	down				Others	Nmt2	23.8033	25.6257	up				Others	Dcaf11	24.9057	23.1394	down				Others	Slc25a44	21.3292	19.6131	down
Others	Twsg1	20.3274	22.1171	up				Others	Rfc4	25.7881	27.6103	up				Others	Pafah1b3	15.8677	17.6329	up				Others	Mtfr1	20.5797	22.2957	up
Others	-	19.6771	21.4665	up				Others	Kdm6b	22.8081	24.6297	up				Others	Psmb6	27.1804	28.945	up				Others	Acsl6	21.4076	23.1225	up
Others	Lrch4	25.0362	23.2471	down				Others	Gnpda2	25.3546	23.5343	down				Others	Cln3	19.1112	20.8754	up				Others	Tor3a	24.4685	22.7539	down
Others	Cdk2ap1	21.7699	23.559	up				Others	Cep72	19.8132	21.6332	up				Others	Rps28	29.5397	31.3038	up				Others	Pcca	26.8108	25.0969	down
Others	Cnnm4	20.9042	22.6926	up				Others	Znf746	20.8109	18.9911	down				Others	Fchsd1	23.5949	21.8314	down				Others	Lmnb1	32.311	30.5975	down
Others	Agap2	26.1862	24.3988	down				Others	Dcaf6	19.9879	18.1703	down				Others	Ddx20	25.0709	26.8342	up				Others	Arid3a	23.1142	24.8275	up
Others	Tyw3	20.9046	22.6904	up				Others	Lsg1	25.1055	26.9227	up				Others	Sh3bp1	28.4305	26.6675	down				Others	Phgdh	29.4706	31.1838	up
Others	Fastkd5	21.8432	23.6277	up				Others	Tomm40l	24.1759	22.3595	down				Others	Gstk1	25.8169	24.0548	down				Others	Armcx2	20.2707	18.5596	down
Others	Ap5z1	23.3949	21.6127	down				Others	Ggact	23.699	21.8829	down				Others	Gart	28.2868	30.0489	up				Others	Mybbp1a	29.8501	31.5611	up
Others	Utp20	27.4516	29.2334	up				Others	Rfc5	26.2744	28.0904	up				Others	Msmo1	22.8796	24.6417	up				Others	Lias	23.2008	24.9103	up
Others	Ubl3	21.6121	19.8304	down				Others	Tmem9	18.8405	20.6556	up				Others	Fxr2	23.9137	25.6741	up				Others	Lsp1	30.4511	28.7417	down
Others	Maoa	22.6466	24.428	up				Others	Rdh12	22.653	20.8381	down				Others	Dnmt1	28.8558	30.6161	up				Others	Ggact	23.699	21.9905	down
Others	Anxa6	32.9242	31.1433	down				Others	Foxk2	21.3692	23.1821	up				Others	Mgat4a	17.9495	19.7089	up				Others	Tmem131	22.7392	24.4475	up
Others	Atxn1l	22.577	20.7985	down				Others	Naa25	26.3724	28.185	up				Others	Ube2o	25.5533	27.3109	up				Others	Ifi44	18.8849	17.177	down
Others	Mbd1	25.3488	23.5707	down				Others	Znf367	16.7409	18.5527	up				Others	Zbtb14	23.0199	21.2627	down				Others	Ift27	21.8472	23.555	up
Others	Uspl1	16.6737	18.4506	up				Others	Idh1	25.9155	24.1043	down				Others	Tnfrsf18	24.4231	26.1795	up				Others	Gfod1	21.3784	23.0854	up
Others	Atg16l2	20.616	22.3924	up				Others	Phospho2	20.9026	19.0914	down				Others	Znf672	22.2229	20.4671	down				Others	Dcaf12	20.1441	21.851	up
Others	Ehd1	25.0981	26.8742	up				Others	Retsat	19.4432	21.2511	up				Others	Ajuba	19.388	17.6331	down				Others	Cdc42bpb	21.9254	23.6306	up
Others	Arid3a	23.1142	24.8892	up				Others	Msra	27.0918	25.2841	down				Others	Gemin6	22.4604	24.2151	up				Others	Foxk2	21.3692	23.0732	up
Others	Arhgef1	30.8815	29.1067	down				Others	Grk6	26.7843	24.9769	down				Others	Snx29	20.182	18.4286	down				Others	H2-K1	20.9519	19.2486	down
Others	Msmo1	22.8796	24.654	up				Others	Lrp10	19.4774	21.284	up				Others	Foxm1	18.0802	19.8335	up				Others	Pes1	26.2119	27.9141	up
Others	Psmg3	23.6526	25.4268	up				Others	Ggps1	24.0378	22.2316	down				Others	Septin10	19.0692	20.8219	up				Others	Fbxo7	23.8506	22.1492	down
Others	Eif4g1	28.1075	29.8816	up				Others	Gsdmdc1	27.2233	25.4203	down				Others	Lmnb2	29.5954	27.844	down				Others	Cmc4	23.6456	21.9443	down
Others	Spred2	20.0509	18.2773	down				Others	Tmsb10	19.4785	17.6758	down				Others	Ecd	23.6477	25.3975	up				Others	Dhodh	23.5589	25.2591	up
Others	Cdc27	22.8098	24.5824	up				Others	Rgl2	23.3185	21.5164	down				Others	Swi5	23.9189	25.6672	up				Others	Jak1	27.1499	25.45	down
Others	Sema4b	23.4657	21.6933	down				Others	Nkrf	24.7486	26.5503	up				Others	Lrch4	25.0362	23.2881	down				Others	Tnfrsf1a	19.074	17.375	down
Others	Sorbs1	21.598	19.8256	down				Others	Timm8b	23.6074	25.409	up				Others	Gls2	21.6651	23.4129	up				Others	Tbc1d10c	27.4028	25.7038	down
Others	Ifi44	18.8849	20.6572	up				Others	Tyw3	20.9046	22.7062	up				Others	Cox11	19.4484	21.196	up				Others	Hinfp	16.9892	18.6878	up
Others	Coro1b	28.1546	26.3841	down				Others	Lap3	27.3071	29.107	up				Others	Pin1	24.3502	26.0977	up				Others	Bend3	22.7612	24.4592	up
Others	Pisd	22.8192	24.5887	up				Others	Mafg	21.7037	23.503	up				Others	Atxn1l	22.577	20.8302	down				Others	Znf496	18.0373	19.7349	up
Others	Dtl	21.3623	23.1317	up				Others	Gimap9	28.2086	26.4099	down				Others	Bckdhb	24.202	22.4563	down				Others	Ttc32	18.1492	19.8468	up
Others	Retreg1	22.6801	24.4484	up				Others	Xbp1	16.6295	18.4283	up				Others	Cep290	22.5374	24.2824	up				Others	Capn5	17.9893	19.6868	up
Others	Esyt2	28.2165	26.4482	down				Others	Paics	28.3555	30.1533	up				Others	Tmem35a	22.1597	20.4154	down				Others	Etv3	22.851	21.1548	down
Others	Strn	27.6839	25.9162	down				Others	Mier2	19.0356	20.8329	up				Others	Pdp1	24.7053	22.9614	down				Others	Plekho2	24.7404	23.0466	down
Others	Cytip	25.8099	24.0432	down				Others	Capns1	28.2168	26.4197	down				Others	Mak16	24.7693	26.5128	up				Others	Stat5a	25.7386	27.4323	up
Others	Ranbp6	21.4552	23.2215	up				Others	Axl	19.5982	21.3952	up				Others	Traf3ip1	19.7381	21.4813	up				Others	Tm2d1	19.303	20.9966	up
Others	Nat9	21.3023	23.0677	up				Others	Ldhb	28.2661	26.4691	down				Others	Galk1	27.7191	29.462	up				Others	Dst	20.6682	22.3615	up
Others	Utp4	25.949	27.7137	up				Others	Lars	28.0385	29.8354	up				Others	Tmem131	22.7392	24.4816	up				Others	Irf2	24.6213	22.9284	down
Others	Acvr1	17.7434	19.5075	up				Others	Eif4g1	28.1075	29.9041	up				Others	Larp1	28.0675	29.8083	up				Others	Eif4g1	28.1075	29.8004	up
Others	Gphn	25.293	27.0551	up				Others	Abcd1	26.0124	24.2161	down				Others	Sumo2	22.194	20.455	down				Others	Kat6b	21.8656	20.1745	down
Others	Mrps6	19.3912	21.1526	up				Others	Rcsd1	26.086	24.2901	down				Others	Arid4a	25.2881	23.5493	down				Others	Naa20	24.5532	26.2434	up
Others	Fbxl8	24.6563	22.8958	down				Others	Crlf3	28.1503	26.3555	down				Others	S100a10	23.9466	25.6851	up				Others	Pea15	26.1324	24.4425	down
Others	Sdf2l1	23.7595	25.5189	up				Others	Pdcd11	27.9874	29.7805	up				Others	Clec16a	21.8314	20.0934	down				Others	Sfr1	23.7072	25.3967	up
Others	Slc25a38	19.3064	21.0653	up				Others	Trappc6a	21.1021	22.8951	up				Others	Asxl1	19.9188	21.6545	up				Others	Cdkn2c	19.6726	17.9854	down
Others	Birc2	24.3477	22.5889	down				Others	Dpy19l3	21.0984	19.3055	down				Others	Pcbp4	19.3386	21.0742	up				Others	Gtf2e2	23.9697	25.6563	up
Others	Lsg1	25.1055	26.8643	up				Others	Plxnd1	20.7864	22.5792	up				Others	Tpst1	19.2325	20.9675	up				Others	Zmynd11	25.7637	24.0772	down
Others	Erf	22.7907	21.032	down				Others	Etf1	28.4502	30.242	up				Others	Zbtb22	19.8028	18.0692	down				Others	Ccdc66	18.4834	20.1699	up
Others	Pacsin1	26.6324	24.874	down				Others	Fam98a	23.5652	25.3569	up				Others	Ttc32	18.1492	19.8824	up				Others	Abhd16a	24.9661	23.2821	down
Others	Ccnd3	21.3965	23.1537	up				Others	Sesn3	21.9723	20.1821	down				Others	Prkd3	21.5558	19.8242	down				Others	Pon3	19.8904	18.2066	down
Others	Fam98a	23.5652	25.3222	up				Others	Hgh1	24.426	26.2134	up				Others	Lrrc40	26.2826	28.0141	up				Others	Prkd3	21.5558	19.8735	down
Others	Afg1l	21.4349	19.678	down				Others	Lias	23.2008	24.9876	up				Others	Arid5a	23.1362	24.8662	up				Others	Cep120	25.0731	23.3912	down
Others	-	20.0255	18.2694	down				Others	Utp20	27.4516	29.2377	up				Others	Itgb1bp1	23.7931	22.065	down				Others	B4galt1	23.9261	25.6072	up
Others	Eif5a	26.0135	27.7689	up				Others	Mcm9	20.8374	22.6235	up				Others	Gpatch2	23.2928	21.5659	down				Others	Repin1	20.3674	22.0481	up
Others	Fxr2	23.9137	25.667	up				Others	Epop	18.9674	20.7534	up				Others	Rilpl1	17.7509	19.4776	up				Others	Larp1	28.0675	29.7481	up
Others	Znf32	21.0921	19.3394	down				Others	Aars	27.5371	29.3231	up				Others	Slc19a1	21.1661	22.8924	up				Others	Terf2ip	24.2482	22.5693	down
Others	Mybl2	20.515	22.2673	up				Others	Zdhhc4	21.737	19.9521	down				Others	Dock6	18.6329	20.3585	up				Others	Tm2d3	20.466	22.1444	up
Others	Prkar1a	28.8996	27.1476	down				Others	Rhoq	21.2631	19.4795	down				Others	Gde1	22.9903	24.7159	up				Others	Naaa	22.6928	21.0147	down
Others	Ddx27	26.9604	28.7101	up				Others	-	25.8424	24.059	down				Others	Sdr39u1	24.0515	22.326	down				Others	Gimap5	23.5208	21.8433	down
Others	Pik3ap1	16.0023	17.7511	up				Others	Myc	19.7501	21.5334	up				Others	Ubxn2a	17.6132	19.3384	up				Others	Clybl	26.1984	24.5209	down
Others	Pip4k2b	25.7983	24.0503	down				Others	Tgm1	20.4381	18.6552	down				Others	Galm	26.3126	24.5882	down				Others	Rrn3	21.9122	23.5897	up
Others	Rfc5	26.2744	28.0221	up				Others	Clec16a	21.8314	20.0495	down				Others	Selenoh	27.7009	25.9767	down				Others	Fam207a	25.4797	27.1568	up
Others	Mndal	27.9827	26.2353	down				Others	Carhsp1	22.8422	24.624	up				Others	Ldlrap1	24.9402	23.2164	down				Others	Ak3	26.828	25.1518	down
Others	Cep97	25.8643	24.1176	down				Others	Anapc16	19.9427	21.7244	up				Others	Atraid	15.929	14.2064	down				Others	Chchd5	21.2796	22.9547	up
Others	Zfp26	20.1454	18.3988	down				Others	Vezt	19.213	20.9946	up				Others	Nudc	27.8035	29.5249	up				Others	Vezt	19.213	20.8877	up
Others	Nudt5	26.83	28.5762	up				Others	Spin1	25.3598	23.5786	down				Others	Elf4	24.1571	22.4361	down				Others	Casp9	22.1281	20.4537	down
Others	Tfdp1	23.9713	25.7173	up				Others	Asb6	22.9433	24.7244	up				Others	Pgap1	23.8457	22.1251	down				Others	Cers5	21.9408	23.6136	up
Others	Wdr43	26.7907	28.5366	up				Others	Thtpa	22.5733	20.7924	down				Others	Dctpp1	23.828	25.5467	up				Others	Dpcd	22.0876	23.7596	up
Others	Unkl	21.6258	19.8803	down				Others	Flnc	29.0777	27.2976	down				Others	Msrb2	23.1877	21.469	down				Others	Osbpl3	21.3508	23.0228	up
Others	Crls1	19.1477	20.8925	up				Others	Nin	25.066	23.2864	down				Others	Atpsckmt	20.6179	22.3359	up				Others	Dcxr	21.5898	19.9186	down
Others	Igf2bp2	20.2445	21.9891	up				Others	Ube2h	24.041	22.2614	down				Others	Prxl2a	24.9361	23.2184	down				Others	Mvd	23.89	25.5612	up
Others	Ass1	29.087	27.345	down				Others	Ptpn22	24.2099	22.4307	down				Others	Mif4gd	22.9558	24.6729	up				Others	Ngly1	26.8339	25.1636	down
Others	Mdm2	14.8077	16.5491	up				Others	Deaf1	22.3193	20.5404	down				Others	Sh2b3	20.3354	18.6185	down				Others	Bpgm	24.1723	22.5027	down
Others	Polrmt	23.7227	25.4638	up				Others	Ptpre	25.2213	23.4424	down				Others	Pold1	27.2006	28.9175	up				Others	Flot1	25.2365	23.5668	down
Others	Mdp1	27.1671	25.4261	down				Others	Ap5z1	23.3949	21.6163	down				Others	Kmt2e	23.0162	21.2998	down				Others	Pik3r5	23.2946	21.6251	down
Others	Zscan2	19.8477	18.107	down				Others	Nfkbil1	18.7809	20.5595	up				Others	Gabarapl2	22.0346	23.7506	up				Others	Tnrc6a	22.2808	23.9502	up
Others	Fam241a	21.4708	23.2114	up				Others	Map4k2	25.0569	23.2788	down				Others	Top2b	30.7412	29.0255	down				Others	Noc4l	25.8414	27.5098	up
Others	Taf9b	22.92	21.1825	down				Others	Chchd5	21.2796	23.0576	up				Others	Sfr1	23.7072	25.4217	up				Others	Sh2b1	21.5133	23.1815	up
Others	Pcbp3	21.4314	19.6945	down				Others	Retreg1	22.6801	24.4578	up				Others	Zfyve16	22.5578	24.2712	up				Others	Tmem59	20.3522	22.0202	up
Others	Ipo4	26.698	28.4348	up				Others	Sall2	19.1552	20.9327	up				Others	Trmt2a	25.7447	27.458	up				Others	Iqsec1	21.7962	20.1283	down
Others	Tprg1l	24.3765	22.6399	down				Others	Gars	28.4407	30.2175	up				Others	Cdk2ap1	21.7699	23.4823	up				Others	-	19.199	20.8668	up
Others	Hspa9	30.1833	31.9185	up				Others	Sidt1	22.8604	21.0849	down				Others	Ccdc14	18.2763	19.9879	up				Others	Rgl2	23.3185	21.6509	down
Others	Rnf146	21.4148	19.681	down				Others	Rnf146	21.4148	19.6397	down				Others	Lmnb1	32.311	30.5995	down				Others	Septin8	21.059	22.7264	up
Others	Nbr1	19.9098	21.6418	up				Others	Gemin6	22.4604	24.2354	up				Others	Alpl	19.7381	21.4491	up				Others	As3mt	25.1319	23.4647	down
Others	Dnajc21	23.2407	24.9721	up				Others	Zmynd11	25.7637	23.9892	down				Others	Hibch	27.6697	25.9591	down				Others	Trmo	19.1648	20.8315	up
Others	Nol11	26.4471	28.1774	up				Others	Noc2l	25.6135	27.3875	up				Others	Emp3	24.7425	23.0327	down				Others	Usp6nl	19.034	20.7003	up
Others	Sap30l	20.9621	19.232	down				Others	Dapl1	24.9597	23.186	down				Others	RO60	21.5173	23.227	up				Others	Madd	26.5245	24.8609	down
Others	Ush1c	21.7244	19.9944	down				Others	Ddx27	26.9604	28.7337	up				Others	Nsa2	24.881	26.5904	up				Others	Creld2	23.6508	25.3141	up
Others	Edem2	20.1703	21.8994	up				Others	Zbtb14	23.0199	21.2473	down				Others	Mybbp1a	29.8501	31.5594	up				Others	Hspa5	30.2608	31.9238	up
Others	Mars2	23.5481	25.2771	up				Others	Znf276	20.4432	18.6706	down				Others	Znf703	17.0918	18.8009	up				Others	Arhgap18	24.4076	22.7458	down
Others	Wdr1	31.022	29.2959	down				Others	Eef2kmt	22.1303	23.9006	up				Others	Ccr4	19.5987	21.306	up				Others	Rnf146	21.4148	19.7533	down
Others	Elf2	25.1387	23.4127	down				Others	Tuba1a	29.9145	31.684	up				Others	Foxk2	21.3692	23.076	up				Others	Serpinb5	17.8019	16.1411	down
Others	Ndufa4	28.9519	27.2265	down				Others	Gk	23.6291	25.3986	up				Others	Thtpa	22.5733	20.8669	down				Others	Tfdp1	23.9713	25.6321	up
[truncated: 6,314 more rows]
