# Supplementary material for: Characterization of proteogenomic signatures of differentiation of CD4+ T cell subsets
Source: DNA Res. 2022 Dec 29;30(1):dsac054. doi: 10.1093/dnares/dsac054 (PMC9886070; doi:10.1093/dnares/dsac054)
Supplement: dsac054_suppl_Supplementary_Table_S5 [file dsac054_suppl_supplementary_table_s5.xlsx]

## Sheet: Sheet1
PCA plot of gene (Left) or protein (Right )expression profiles by RNA-sequencing or proteome analysis including Th0, Th1, Th2, Th17 and iTreg cells related to Fig. 3a and 3b.
symbol	Day2 CD4 Th0 cell (n=1)	Day2 CD4 Th0 cell (n=2)	Day2 CD4 Th0 cell (n=3)	Day2 CD4 Th0 cell (n=4)	Day2 CD4 Th1 cell (n=1)	Day2 CD4 Th1 cell (n=2)	Day2 CD4 Th1 cell(n=3)	Day2 CD4 Th1 cell (n=4)	Day2 CD4 Th2 cell (n=1)	Day2 CD4 Th2 cell (n=2)	Day2 CD4 Th2 cell (n=3)	Day2 CD4 Th2 cell (n=4)	Day2 CD4 Th17 cell (n=1)	Day2 CD4 Th17 cell (n=2)	Day2 CD4 Th17 cell (n=3)	Day2 CD4 Th17 cell (n=4)	Day2 CD4 Treg cell (n=1)	Day2 CD4 Treg cell (n=2)	Day2 CD4 Treg cell (n=3)	Day2 CD4 Treg cell (n=4)			Uniprot Ac.	002_Th0_n1	008_Th0_n2	014_Th0_n3	020_Th0_n4	003_Th1_n1	009_Th1_n2	015_Th1_n3	021_Th1_n4	004_Th2_n1	010_Th2_n2	016_Th2_n3	022_Th2_n4	005_Th17_n1	011_Th17_n2	017_Th17_n3	023_Th17_n4	006_Treg_n1	012_Treg_n2	018_Treg_n3	024_Treg_n4
Napsa	3.42176	-0.635277	-0.635277	-0.635277	0.984991	0.187435	-0.635277	-0.635277	0.836668	0.0665659	-0.635277	-0.635277	0.141954	-0.635277	-0.635277	1.03542	0.180076	0.133176	-0.635277	-0.635277			Q8VCW2	-0.223607	-0.223607	-0.223607	-0.223607	-0.223607	-0.223607	-0.223607	4.24853	-0.223607	-0.223607	-0.223607	-0.223607	-0.223607	-0.223607	-0.223607	-0.223607	-0.223607	-0.223607	-0.223607	-0.223607
Gpx7	3.39719	-0.620617	-0.620617	-0.620617	-0.174895	-0.620617	1.22927	1.10035	0.189223	-0.234475	-0.620617	-0.620617	-0.192997	0.787946	-0.620617	-0.620617	-0.172023	-0.620617	-0.620617	0.276581			O35701	-0.305963	1.71695	-0.305963	-0.305963	-0.305963	-0.305963	-0.305963	-0.305963	-0.305963	-0.305963	3.79039	-0.305963	-0.305963	-0.305963	-0.305963	-0.305963	-0.305963	-0.305963	-0.305963	-0.305963
Pde5a	3.36254	-0.43058	-0.86468	0.128674	0.542181	-0.86468	-0.86468	0.945985	-0.438656	-0.86468	-0.86468	-0.86468	0.485042	0.617299	0.045554	0.102418	0.0792695	0.469798	0.143237	-0.86468			P18525	-0.242114	0.123716	-0.242114	-0.242114	-0.242114	4.23433	-0.242114	-0.242114	-0.242114	-0.242114	-0.242114	-0.242114	-0.242114	-0.242114	-0.242114	-0.242114	-0.242114	-0.242114	-0.242114	-0.242114
1700001O22Rik	3.24957	0.619433	0.239897	-1.28595	0.360741	-0.449819	0.422619	0.30355	-0.163987	-1.28595	-0.366973	-0.457921	-0.890995	0.882318	0.312156	0.411992	-0.0429744	-0.114472	-1.28595	-0.457289			P50608	-0.241644	-0.241644	-0.241644	-0.241644	-0.241644	-0.241644	4.23507	-0.241644	-0.241644	0.114522	-0.241644	-0.241644	-0.241644	-0.241644	-0.241644	-0.241644	-0.241644	-0.241644	-0.241644	-0.241644
Gca	3.22506	0.0412038	0.865793	-0.781722	0.996274	-0.330322	0.140682	0.0763998	0.833512	-0.781722	-0.781722	-0.781722	-0.781722	-0.31349	0.943814	0.134944	-0.781722	-0.360093	-0.781722	-0.781722			Q7TPD6	-0.484778	-0.484778	-0.484778	-0.484778	-0.484778	-0.484778	-0.484778	-0.484778	1.9564	-0.484778	1.77453	-0.484778	-0.484778	-0.484778	-0.484778	-0.484778	-0.484778	2.29644	1.72908	-0.484778
A3galt2	3.07836	-0.324465	-0.324465	-0.324465	-0.324465	-0.324465	-0.324465	-0.324465	2.76201	-0.324465	-0.324465	-0.324465	-0.324465	-0.324465	-0.324465	-0.324465	-0.324465	-0.324465	-0.324465	-0.324465			O70460	-0.48439	-0.48439	-0.48439	1.20584	-0.48439	-0.48439	-0.48439	-0.48439	-0.48439	0.216161	0.635868	2.52064	-0.48439	-0.48439	-0.48439	-0.48439	-0.48439	2.68734	-0.48439	-0.48439
Fmnl2	3.06264	-0.78702	-0.78702	1.92688	0.0671176	-0.35332	0.0992137	0.0374525	-0.78702	-0.417038	0.166325	-0.78702	-0.78702	-0.337148	0.0419162	0.0937013	-0.78702	-0.78702	1.04877	0.0726303			Q9JL95	-0.542434	1.90583	-0.542434	-0.542434	1.83566	2.35036	1.52014	-0.542434	-0.542434	0.13884	-0.542434	-0.542434	-0.542434	-0.542434	-0.542434	-0.542434	-0.542434	-0.156763	-0.542434	-0.542434
Hbb-bs	3.01114	-0.32476	-0.32476	-0.32476	-0.32476	-0.32476	-0.32476	-0.32476	-0.32476	-0.32476	-0.32476	-0.32476	-0.32476	-0.32476	-0.32476	-0.32476	-0.32476	2.83454	-0.32476	-0.32476			O08543	-0.735065	-0.735065	-0.735065	-0.735065	-0.735065	-0.735065	-0.735065	-0.735065	1.12797	1.3222	1.89536	1.48167	1.63934	0.778435	-0.0647392	0.640545	-0.735065	-0.735065	-0.735065	-0.735065
Mipol1	2.99795	-0.187534	-0.681464	-0.114643	-0.220075	-0.0112724	1.3273	-0.626313	-0.545351	-0.149459	-1.60539	-0.927362	-0.292507	0.626611	0.0734665	-0.532355	-0.208585	0.703171	-0.853572	1.22739			P23953	-0.524724	-0.524724	-0.524724	-0.524724	-0.524724	-0.524724	-0.524724	-0.49158	-0.524724	2.01564	-0.524724	0.197587	-0.524724	1.83666	-0.524724	2.25075	-0.524724	-0.524724	-0.524724	1.53708
H2-Eb1	2.94413	-0.356206	0.878323	0.103324	0.0089049	-0.506946	0.0689213	-0.560459	0.829994	1.17907	-0.399807	0.0179868	0.71018	-0.747031	-1.58824	-0.490339	0.555007	-0.57826	-1.01612	-1.05243			P24457	-0.340367	-0.340367	-0.340367	-0.340367	-0.340367	-0.340367	-0.340367	-0.340367	0.339458	-0.340367	-0.340367	-0.340367	1.70318	-0.340367	-0.340367	3.7436	-0.340367	-0.340367	-0.340367	-0.340367
Tceal8	2.9264	-0.536051	0.0956853	-1.16651	-0.144891	0.908455	0.246836	-0.509086	-0.547779	-0.871492	-0.406325	-1.16651	0.140327	-0.449066	-0.505527	-1.16651	0.54716	1.41765	0.297329	0.889918			Q66K08	-0.55206	-0.55206	-0.342401	2.518	-0.55206	-0.55206	-0.55206	-0.55206	-0.55206	-0.55206	1.43934	1.64759	-0.55206	-0.0724316	-0.465273	1.96789	-0.55206	-0.55206	-0.0679998	-0.55206
Fancf	2.89771	-0.0296181	0.390998	-0.444616	-1.17044	0.837774	-0.489955	-0.932407	0.877285	0.191599	1.01792	0.350137	-0.510296	-1.56529	-0.339331	-1.4337	-0.252856	0.320944	0.234352	0.049809			Q62000	-0.174625	-0.191768	-0.319995	0.804716	-0.530383	-0.530383	-0.530383	-0.530383	-0.530383	-0.176014	-0.530383	2.50933	-0.530383	-0.530383	-0.530383	-0.530383	-0.530383	0.0798642	2.93595	0.366755
Tmem126a	2.87161	0.351739	0.92846	-0.499139	0.210145	0.257506	0.18716	0.146875	0.975102	0.530079	-0.471762	0.00519175	-1.05889	-0.558359	-1.38149	-1.29036	-0.393107	1.01768	-1.03491	-0.793521			Q9JJN5	0.487328	-0.0353598	-0.807377	-0.807377	-0.807377	-0.807377	-0.807377	-0.807377	2.39435	0.225261	-0.807377	0.768873	-0.807377	1.12826	0.301913	0.883056	1.92973	-0.807377	-0.00964381	-0.807377
Gucy1a1	2.83664	-0.256895	0.214633	0.349352	-0.727472	0.821285	0.327452	2.21675	0.196174	-0.287065	-0.727472	-0.727472	-0.727472	-0.191969	-0.727472	0.320891	-0.727472	-0.727472	-0.727472	-0.727472			O70250	0.406407	-0.930542	-0.930542	-0.930542	0.82998	1.04388	0.503517	-0.930542	1.76714	-0.930542	-0.930542	1.13395	0.967407	-0.930542	1.02725	-0.930542	0.353516	-0.930542	-0.930542	1.27239
Gtf3c6	2.81313	0.909341	-0.321005	-0.127657	1.0413	0.338427	0.397209	0.705088	-0.142386	-0.327497	0.0136941	0.101093	-1.1936	-0.794422	-1.14643	-1.63956	-0.688533	0.716722	0.338826	-0.993738			Q04758	-0.939697	-0.253377	-0.42648	-0.455997	-0.939697	-0.170547	-0.34766	-0.939697	-0.657532	-0.939697	0.0488927	-0.939697	0.0384694	-0.155307	0.764152	0.0834875	2.36897	1.79178	0.0434913	2.02614
Kif21b	2.80992	1.1595	1.01284	1.30332	0.171746	0.574061	0.39512	-0.246372	-0.134636	-0.468255	-0.474009	-1.39926	-0.113319	-0.456343	-0.968256	-0.649657	-0.736109	0.151319	-1.08537	-0.846236			P97425	0.517267	0.0969173	-0.701252	-0.701252	-0.494038	0.799105	-0.701252	-0.701252	-0.701252	0.101345	-0.701252	-0.701252	-0.701252	0.258649	-0.109029	0.400104	-0.701252	3.49023	0.307838	0.942878
Nqo2	2.78552	0.882341	0.351436	-0.0291695	-0.384824	-0.66353	-1.24774	-0.692442	-0.202511	-0.50017	-0.605644	-0.0906444	-0.419871	-0.641746	-1.24774	0.531802	1.64717	1.20781	-0.0113038	-0.668749			Q8K558	1.31221	0.542524	-0.720066	0.447761	-0.720066	0.231483	-0.712386	-0.720066	-0.720066	0.523935	0.120966	2.9025	-0.720066	-0.720066	-0.56978	-0.720066	-0.720066	-0.720066	0.0977379	1.58364
Mvb12a	2.78398	0.139988	1.41692	-0.973501	0.370156	1.04293	-0.829844	0.825786	-0.0701719	-1.01869	-0.725749	0.17402	-0.529337	-0.396248	0.416651	-1.56662	-0.396937	0.0643068	-0.906046	0.178408			P17433	0.118131	-0.70518	-0.252958	-0.70518	2.23205	-0.70518	-0.70518	-0.70518	-0.70518	0.801634	-0.70518	2.8654	-0.215332	-0.133028	0.536746	0.390026	0.233387	-0.70518	-0.229434	-0.70518
Samd9l	2.78237	2.05332	-0.470684	1.2142	0.888679	0.0636936	-0.133919	0.220497	-0.668873	-0.677711	-0.547258	-0.578154	-0.591105	-0.785786	-0.723721	-0.426837	-0.648318	-0.527808	-0.709156	0.266575			Q9CRY7	-0.685807	-0.685807	-0.565534	-0.685807	0.184658	-0.459077	-0.461523	-0.28679	-0.0321632	-0.685807	-0.455045	-0.685807	0.573891	0.0245401	1.7403	3.45692	0.286413	-0.111183	-0.0484027	-0.417965
Ly6g5b	2.7818	-0.665222	-0.665222	-0.665222	-0.665222	0.732797	-0.665222	-0.665222	-0.665222	-0.0689084	0.871318	2.10372	-0.00485555	0.0598523	-0.665222	-0.665222	0.0275345	-0.665222	0.814183	-0.665222			Q8R183	-0.513812	-0.45459	-0.513812	-0.513812	-0.486927	-0.383496	-0.431599	-0.445962	1.91565	2.65834	1.68255	1.34235	-0.472298	-0.462838	-0.463544	-0.450391	-0.513812	-0.513812	-0.513812	-0.464369
Tctn3	2.75308	-1.17388	0.841768	-0.309455	-0.878391	-0.863385	-0.340681	-1.84486	-0.308367	-0.79826	0.312585	-0.386914	-0.454036	0.954837	0.968997	0.64651	-0.385818	0.446999	0.232361	0.586905			P29699	-0.755632	-0.250242	-0.755632	1.47567	1.72665	-0.735149	-0.755632	-0.755632	-0.232981	0.119312	1.77711	-0.369163	-0.755632	0.241824	-0.755632	-0.755632	1.33549	-0.748062	-0.755632	1.70459
Zmynd19	2.7144	0.597906	-0.31114	0.0110416	1.63972	-0.418811	0.385552	-1.44239	0.635178	0.514051	0.101353	0.53116	-0.297576	-0.0950014	-1.5715	-0.116474	-0.534529	-0.636629	-0.40774	-1.29856			P08730	1.33189	-0.854615	-0.854615	1.16314	1.16875	-0.854615	2.49304	-0.854615	0.189665	-0.854615	0.298698	-0.462409	-0.854615	-0.854615	-0.409969	0.165235	-0.442605	-0.854615	1.31063	0.0308512
Vps13a	2.71187	0.970358	-1.21419	0.948524	0.125595	0.034965	0.517943	0.095782	0.846029	-0.136754	0.942882	-0.186063	-0.585372	-0.804707	-1.4458	-0.0371934	-0.358723	-0.854033	-1.56128	-0.00983487			Q80VM4	0.173561	0.455321	-0.355228	-0.985936	-0.985936	0.180198	-0.985936	-0.985936	-0.985936	0.933561	2.0342	-0.985936	0.364536	0.391229	-0.985936	-0.0400794	-0.985936	0.728127	1.97669	1.04537
Wars2	2.70487	-0.0463055	-1.21842	-0.479757	0.668086	-0.0532008	0.528867	0.308861	-0.324675	0.666803	0.201928	0.941822	-2.14158	-0.491367	-0.65952	1.03212	-0.586604	0.017486	-0.993216	-0.076204			Q921U8	-0.626963	-0.447065	-0.615004	-0.748032	-0.615247	-0.191549	-0.748032	-0.748032	-0.408636	-0.748032	-0.662992	-0.287645	2.18605	2.30113	1.51523	1.42824	-0.379118	-0.263793	0.204717	-0.145223
Ess2	2.70026	-1.55141	0.125162	-1.48425	-0.102504	-0.387774	0.526304	-0.369552	0.955202	0.476657	-1.02372	0.741527	-1.01754	-0.801278	-0.354095	0.841844	0.909889	-0.57487	0.307133	0.083028			Q9JMJ2	-0.379382	1.6348	1.93297	1.59384	2.23654	-0.304328	-0.72315	-0.72315	-0.496728	-0.0707777	-0.596081	-0.391775	-0.72315	-0.72315	-0.72315	-0.72315	0.227093	-0.72315	-0.540749	0.216626
Ddc	2.69005	2.1971	-0.455363	0.619704	-0.181484	0.0721739	0.588839	-0.436899	0.837742	0.343449	-0.364831	0.0627736	-0.89796	-0.394806	-0.89796	-0.89796	-0.89796	-0.671422	-0.89796	-0.417227			P16301	1.88674	-0.909255	0.209703	1.98313	-0.388168	-0.909255	0.1271	1.11973	-0.909255	0.174364	0.365413	-0.909255	-0.909255	-0.909255	0.30177	-0.909255	0.216073	-0.909255	-0.435686	1.71387
Ap3b1	2.68418	1.87044	1.24064	1.03171	0.326555	0.20601	0.0245576	0.106829	-0.338316	-0.591895	-0.769044	-0.748339	-0.295454	-0.580242	-1.09225	-1.13669	-0.616169	-0.591565	-0.435605	-0.295359			Q04211	1.70058	0.45597	-0.165038	-1.01699	-1.01699	-1.01699	-0.396669	0.00821675	1.08597	0.156056	0.437627	1.26019	1.39717	-1.01699	-1.01699	1.31587	-1.01699	-1.01699	-1.01699	0.879991
Tspan3	2.6647	1.1929	0.679755	0.28527	0.969451	1.37445	0.283853	-0.542199	0.520518	-0.247779	-1.05584	-0.713968	-0.204081	-0.462976	-0.501513	-0.283635	-0.966392	-0.901596	-0.69064	-1.40028			Q5SUE7	-0.598186	-0.111294	-0.598186	-0.598186	-0.393197	-0.282186	0.473939	-0.327865	-0.112579	0.718534	-0.238883	-0.598186	-0.598186	-0.598186	0.369481	3.88498	-0.112854	-0.598186	0.0232893	0.295931
Gbp6	2.64412	1.07466	-0.236218	1.63941	0.372049	0.677385	1.00261	0.879684	-0.246506	-0.761311	-0.761311	-0.761311	-0.761311	-0.462843	-0.761311	-0.761311	-0.761311	-0.492549	-0.761311	-0.761311			O35206	-0.627415	-0.602227	-0.515013	-0.646652	-0.646652	-0.597089	-0.614046	-0.646652	-0.461678	-0.559117	-0.375639	-0.274951	-0.418192	-0.377151	-0.287035	-0.0133501	1.72112	1.73343	1.98957	2.21874
Gtf2f1	2.64066	0.124223	0.845829	-0.376722	0.753896	-0.287804	0.0447851	-1.23968	0.478113	0.193335	-0.841052	-0.415132	0.198682	-0.0686831	-0.243559	-1.02459	-0.686487	-0.777867	1.97752	-1.29547			Q8C767	-0.581847	-0.670606	-0.670606	-0.670606	-0.391107	-0.670606	-0.419895	-0.670606	-0.283257	-0.0404147	-0.503702	-0.257878	1.07404	0.854219	1.62959	3.25945	0.0365846	-0.122897	-0.670606	-0.229245
Apobec1	2.63324	1.98716	0.501613	0.998041	-0.451458	0.2366	0.67987	0.0468274	0.594062	0.0568428	-0.688101	-0.17915	-0.601639	-0.845921	-0.986939	-0.986939	-0.717473	-0.859956	-0.699213	-0.71747			Q9DBD0	-0.355027	-0.278475	-0.631667	3.88923	-0.631667	-0.324454	0.420716	-0.631667	-0.631667	-0.631667	-0.19296	0.301025	-0.077703	-0.631667	0.0407108	0.0340105	0.0108507	0.435742	-0.631667	0.518008
Irak1	2.63046	-0.888665	0.448453	0.228253	0.699906	-0.2334	-2.20112	-0.635059	-1.15766	-0.147976	-0.18052	0.457622	-0.459946	0.616065	-0.818871	1.20259	0.645475	-0.448891	0.499479	-0.256196			Q8K4D3	-0.375259	-1.06247	0.574381	-1.06247	-0.264956	0.952325	0.38956	-1.06247	-1.06247	-0.107991	1.78392	0.525516	-1.06247	0.0199962	0.966602	1.03861	-1.06247	-1.06247	-0.0679425	2.00254
Stoml1	2.61919	-0.703467	0.785832	-0.84167	1.53997	0.12774	0.210269	1.22989	-0.394416	-0.778058	-0.0924331	-1.25336	-0.0823767	-0.293752	0.737543	-0.916507	0.22827	-0.376512	-0.225577	-1.52058			Q2VIS4	-0.350581	-0.355832	-0.0589206	-0.375466	-0.246912	-0.375466	-0.331556	-0.288509	-0.375466	2.26793	-0.319647	-0.341563	-0.286772	3.45545	-0.290432	-0.353857	-0.375466	-0.293745	-0.327727	-0.375466
Atg7	2.61846	0.367881	-0.848752	-0.111891	-0.173204	-0.859727	-1.70655	-0.44163	0.954706	0.986333	-1.54551	-0.59408	-0.4623	-0.594641	0.145041	0.393564	-0.00228602	1.30487	0.571964	-0.00224151			Q149F5	-0.0370473	0.10025	0.840494	0.362976	0.270583	1.981	-0.605127	-0.664646	-0.664646	-0.590455	-0.0410542	3.14	-0.664646	0.149251	-0.664646	-0.664646	-0.601479	-0.316866	-0.664646	-0.664646
Chchd5	2.61365	0.581883	-0.535687	0.453937	0.381303	0.45655	-0.693696	-0.566684	0.579718	0.345775	-0.858877	-1.21577	0.184473	-0.955275	-0.349606	-1.3418	0.920603	1.56852	-0.558963	-1.01005			Q3TDK6	0.342249	-0.991933	0.163383	-0.991933	0.112633	0.760231	-0.991933	-0.0778514	1.36105	2.88244	-0.0914092	-0.991933	-0.180885	-0.991933	0.213577	-0.991933	-0.0275794	-0.991933	0.842649	0.643042
Pyurf	2.60632	0.560302	0.0434392	0.192856	-0.778884	-1.30356	-1.44437	-0.159094	1.50164	-0.530135	0.406735	-0.384672	-1.26052	0.566435	-0.50345	-1.0722	-0.00468489	0.133933	1.05711	0.372799			P62881	-0.415713	-0.806633	-0.551906	-0.806633	0.409264	0.670421	-0.532119	-0.38503	-0.166673	-0.495151	-0.806633	-0.187026	1.54038	2.06142	-0.190981	2.72494	-0.636654	-0.546422	-0.581303	-0.297541
D2hgdh	2.60587	-0.362136	0.86629	-1.49915	-0.380029	0.488396	-0.483317	-1.24183	-0.997597	0.380101	0.754785	1.12796	1.29223	-0.282847	0.0480139	-0.152768	-1.20095	-0.316722	-0.777613	0.131313			Q03145	-0.443685	-0.426994	-1.02624	-0.716135	1.52323	2.58852	0.0463662	0.658652	-0.397287	-0.648208	-1.02624	-1.02624	-0.333062	-0.791251	-0.804734	-0.628426	0.781346	0.92989	1.13893	0.60157
Mlh1	2.58472	0.504308	0.630645	-0.378018	-0.842908	-0.927406	-0.17888	1.07745	1.13698	0.898884	-0.476525	-1.61806	-0.971023	-1.5052	0.0844718	-0.473681	-0.0288986	-0.25717	0.240028	0.500279			P49182	0.62198	-0.660977	-0.721519	-0.33605	-0.721519	-0.721519	2.87666	0.566499	-0.721519	-0.388286	1.04869	-0.721519	-0.136166	1.4697	-0.579723	0.0344358	-0.711397	-0.721519	-0.721519	1.24527
Alg13	2.58181	0.778064	1.06388	-1.63892	0.592728	0.487667	-1.02619	0.0403269	0.0229342	1.22107	-0.566305	0.151186	-1.14534	-0.841572	-0.241107	-0.407534	0.920067	-0.583689	-0.642197	-0.766889			P80205	1.61167	1.7365	2.17101	1.42083	0.510181	-0.201222	-0.241737	0.526148	-0.329758	-0.579816	0.331148	-0.689561	-0.793928	-0.779633	-0.854207	-0.854207	-0.735752	-0.854207	-0.539245	-0.854207
Resf1	2.58069	1.27388	-1.36719	0.239502	0.691483	0.758909	0.144627	-0.390861	-0.174855	-0.363514	-0.333367	-1.07767	0.936364	0.626816	-0.873121	0.173217	0.0934984	-0.303056	-1.81393	-0.821426			Q3U213	-0.789367	0.883507	-0.295647	-0.319863	-0.251188	0.208658	-0.174659	-0.789367	-0.789367	-0.314266	-0.675285	0.917902	1.52683	-0.0731364	0.0605357	-0.789367	-0.789367	-0.789367	3.22741	0.0154032
Yipf6	2.57788	-0.728736	-1.15569	-0.664996	-0.556642	-0.873412	1.69265	0.0334691	0.388347	0.738648	-0.546144	0.853742	0.348983	-0.676923	0.498642	-0.723334	-0.658247	-1.00523	-0.632636	1.08963			P97426	-0.662802	0.285646	0.553647	0.778621	-0.110162	-0.546833	3.61179	-0.662802	0.39659	-0.662802	0.276051	-0.662802	-0.494482	0.847263	-0.662802	-0.662802	-0.582495	-0.0784444	-0.554677	-0.405711
Osgepl1	2.5701	0.083775	-0.321252	-0.515414	0.356792	0.264608	-0.267466	0.938381	0.0205171	1.01143	-0.036564	0.229907	0.630508	-0.685335	-1.32022	-0.589454	-0.21108	0.864683	-2.36921	-0.654701			Q9Z2C8	-0.384832	-0.336172	-0.5071	-0.276123	-0.352744	-0.521355	-0.521355	-0.521355	2.67116	2.9269	0.402277	0.535803	-0.388482	-0.298859	-0.205355	-0.341885	-0.521355	-0.521355	-0.521355	-0.31646
Dennd1c	2.55966	-0.226283	0.00799511	1.09047	-0.367745	-1.0104	-0.0234948	-0.526471	-0.573899	-0.813289	2.03502	-0.103293	-0.779289	-1.30184	-0.515138	-0.555666	0.318324	-0.167145	-0.289277	1.24176			O35716	-0.664466	-0.612647	-0.815091	-0.723868	-0.815091	0.103548	-0.351885	-0.0205302	-0.377145	2.09469	-0.336873	-0.358018	0.72698	-0.815091	1.38495	2.80262	-0.06545	-0.427834	-0.415663	-0.313141
Cdkl5	2.55512	0.682722	0.944321	-1.05549	0.0305344	-0.795762	0.0936137	-0.0277673	0.385196	0.775661	-0.399035	1.16555	-0.306056	-1.05869	-1.10508	0.08278	-0.803387	1.00569	-1.64812	-0.521795			Q8R0C0	-0.0260311	0.182042	-0.934643	1.03514	2.64557	1.38418	-0.287207	-0.374306	-0.126556	0.682416	0.763496	-0.234099	1.21393	-0.934643	-0.934643	-0.934643	-0.360308	-0.934643	-0.934643	-0.890409
Nfkbiz	2.55238	0.392222	-0.494039	1.42033	-0.462363	0.0891642	1.07489	-0.0394439	-1.34718	-1.23482	-0.795825	-0.708074	0.00687774	-0.285666	-0.274418	-0.00285467	-0.642334	0.403237	-1.13455	1.48247			P01881	0.260181	-0.719271	-0.166493	-0.145019	2.05358	0.290944	0.67213	-0.707601	-0.996454	0.895395	2.42718	0.103307	-0.996454	-0.996454	-0.996454	-0.996454	-0.996454	0.472379	0.471951	0.0700606
Ndufs3	2.54862	0.444645	-0.00368853	0.352921	1.43755	-0.0872396	0.258118	-0.532165	-0.421228	0.669474	-0.487718	-1.60356	1.08689	0.842865	-1.22361	-1.0309	-0.49413	-0.0177426	-0.629791	-1.10931			Q91W69	-0.772138	-1.25262	-1.25262	-1.02208	0.556693	-0.24158	-0.853647	-0.757683	-0.381889	0.248624	0.0626772	0.17625	1.59409	1.77381	1.21358	2.15931	-0.101818	-0.425473	-0.48679	-0.2367
Zfp951	2.54757	1.72853	-0.872852	-0.798363	0.854894	0.0334695	0.939392	-0.308483	0.649047	0.067296	-0.766302	-0.8284	-0.315097	0.0866886	-0.848184	0.92488	-0.545083	-0.32728	-1.39376	-0.827969			P01844	-0.688338	-0.932087	-0.724724	-0.569101	1.96946	-0.932087	-0.56315	-0.932087	0.0967833	-0.356826	0.263131	-0.693915	1.47432	-0.932087	1.66915	-0.932087	0.51633	1.49932	0.96737	-0.199373
Birc2	2.54667	0.621848	-1.46647	0.61969	0.803879	0.979045	0.533714	0.346489	-0.697331	-0.968793	-0.67677	-0.861203	0.0200723	0.0989354	-1.36507	0.724569	-0.0662766	0.776171	-0.898635	-1.07054			Q9D7F2	0.0143638	1.56628	-0.342527	1.95883	-0.0246836	0.342148	1.26148	-1.18501	0.781862	-0.558855	-1.18501	-1.18501	-0.202334	-0.384516	-0.106467	-0.544429	-1.18501	1.30629	-1.18501	0.8576
Pde8a	2.54495	0.155741	2.03779	1.33598	0.664949	0.394069	-1.0045	-0.49231	-0.173435	-0.407212	0.486819	-1.04431	-0.0542385	-0.656033	-0.179667	-1.01256	-0.572255	-0.671619	-0.622874	-0.729274			A2APX8	-0.563958	1.11008	1.01015	0.907156	-0.746275	-0.675147	-0.746275	2.47953	-0.716186	1.54624	-0.458876	-0.638173	-0.746275	-0.746275	0.795517	0.886135	-0.635568	-0.724392	-0.591132	-0.746275
Klf4	2.52921	1.6204	0.605077	0.907148	-0.204643	0.807774	0.0977421	-0.407069	-0.54579	-0.343507	-0.962087	-1.50734	0.367342	0.422389	-0.480128	-0.919671	-0.0733363	0.423398	-1.15735	-1.17956			Q9CR37	-0.425862	1.89977	0.520064	-1.11029	-0.270623	-1.11029	0.506114	-0.490643	0.324115	-0.652538	-1.11029	-1.11029	0.663651	0.567109	-0.427979	0.568741	2.35241	-0.417912	0.83502	-1.11029
Ifi208	2.52113	2.27969	0.598222	0.297548	0.925507	0.0271685	-0.193569	1.0896	-0.665108	-0.665108	-0.665108	-0.665108	-0.229104	-0.665108	-0.665108	-0.665108	-0.665108	-0.665108	-0.665108	-0.665108			Q8VIK3	0.394018	-0.457123	-1.40274	0.218126	-0.358693	1.43935	1.29626	1.53354	1.06659	0.0598425	0.767928	0.118735	-1.72335	-0.73107	-0.79362	-0.633467	0.986826	0.25588	-0.313679	-1.72335
Dhx40	2.50306	0.264266	-1.845	0.616846	-0.137538	0.626762	1.44375	0.423996	0.354147	0.0248221	-0.142006	-0.118586	-0.272899	0.317588	-1.08707	0.147067	-1.52842	0.439738	-1.20831	-0.822212			Q7TSF4	-0.436696	-0.0814957	-0.690755	-0.446879	0.362343	0.214161	-0.418521	-0.369788	-0.966183	-0.777148	-0.966183	-0.851327	-0.361581	-0.328104	-0.485538	-0.309891	1.15833	2.9114	1.48936	1.3545
Dync1h1	2.49723	-0.316218	-0.605707	0.554688	0.772311	0.541762	1.12633	-0.586122	-0.873414	0.292129	1.07682	-1.22064	0.839498	-0.277326	0.212371	-1.86528	-0.427474	-1.08023	-0.090011	-0.570722			P01910	0.17281	-0.597574	-0.705625	-0.705625	0.181587	-0.577373	-0.705625	-0.303249	3.34119	-0.705625	-0.705625	0.454637	1.53628	-0.449041	-0.519149	-0.0237283	0.655562	-0.498897	-0.543916	0.698985
Arhgef40	2.49414	-0.835539	-0.495779	-0.398707	-0.0757173	-0.802628	0.34564	-0.46746	-0.50908	0.0947281	-1.17461	-1.17461	0.231074	-0.0170429	-0.463632	1.09158	0.300021	1.25756	-1.17461	1.77469			P53351	0.384613	1.10175	0.373385	-0.0913779	2.02003	1.90107	1.19355	0.990065	-0.0930874	0.205609	-0.150083	-0.325326	-0.940793	-0.990817	-0.836915	-0.614735	-0.950749	-1.05873	-1.05873	-1.05873
Smim27	2.49286	-0.999159	0.130711	0.856395	0.658461	-0.216865	1.73172	0.248369	-0.477579	0.342757	-0.651309	-0.853043	-0.499576	-0.445287	0.559673	-0.806588	0.8332	-0.957389	-1.7084	-0.238956			Q8BU00	-0.946041	2.16148	-0.946041	-0.466762	-0.946041	-0.592667	-0.349778	-0.946041	2.02113	-0.2926	0.161927	-0.690174	-0.137996	0.758856	-0.652154	-0.826724	1.84581	0.302329	0.138968	0.402521
Zmat1	2.48818	-0.19225	-0.190814	-1.614	-0.334083	-0.574168	-0.0203841	-0.131443	0.711503	-1.17047	1.24316	-0.0693654	-0.631653	0.27356	-0.620278	1.02551	0.189429	1.29976	-1.614	-0.0681862			Q8K2J9	-0.971839	0.635809	-0.617035	-0.221359	-0.775796	1.23929	-0.702177	0.420051	-1.06436	1.60946	-0.421641	-0.465451	1.56879	-1.06436	-0.266901	2.35076	0.129423	-0.787579	-0.679216	0.0841353
Agrn	2.48798	0.389088	-0.174059	0.914997	0.806939	1.91812	0.559534	0.449393	0.22448	0.166727	-1.02092	-0.714542	-0.874782	-0.700009	-1.02092	-0.392669	-0.101101	-0.876433	-1.02092	-1.02092			O35566	-0.36008	-0.995017	-0.44706	0.618771	0.60232	-0.995017	-0.995017	0.728614	-0.858226	-0.553249	-0.995017	-0.732405	2.11936	0.0560469	0.920727	-0.131508	-0.488893	1.08807	-0.717236	2.13482
9930111J21Rik2	2.4841	1.2097	-0.8559	0.123348	1.13947	1.56263	1.28949	-0.722944	-0.397124	-0.705557	-0.665221	-0.835732	-0.480502	-0.68923	-0.720945	-0.960739	-0.129629	0.238376	-0.818144	-0.0654437			Q6PGD0	-0.451648	-0.927746	0.41123	2.53223	-0.120203	-0.80464	-0.643422	-0.532577	0.0584053	-0.500658	-0.234026	0.184234	0.571832	-0.722642	-0.927746	-0.927746	-0.224535	0.691326	2.55981	0.00851772
Cyb5rl	2.48409	-0.478213	0.843399	1.97553	-0.0161054	-1.07368	-0.318775	0.265876	1.11526	-0.25418	-0.206822	0.352259	-0.430185	0.454222	-1.10576	-0.32797	-1.43865	-0.445624	-1.03156	-0.36312			Q9CQA8	0.465581	-0.438842	-0.54576	-0.248048	-0.0974192	-0.968454	-0.303079	0.679367	-1.49646	0.688102	1.38513	1.11654	-1.49646	0.666517	0.483156	-0.29281	-0.237609	-0.756271	2.46555	-1.06873
Irf7	2.47631	2.10571	-0.261866	0.346235	0.959831	1.6341	0.265875	-0.133896	-0.638966	-0.563416	-0.638966	-0.638966	-0.611078	-0.608345	-0.638966	-0.638966	-0.580454	-0.556246	-0.638966	-0.638966			Q8K207	-0.444497	-0.159464	-0.174799	-0.686848	-0.0396198	0.152194	-1.11104	-0.460646	-0.940396	-0.991206	-1.11104	-1.11104	1.48535	0.821591	2.32005	1.57664	0.391066	-0.666098	0.0951436	1.05465
Isg20	2.45166	2.52125	0.028345	0.160558	1.07443	0.775704	-0.119759	-0.270186	-0.0350938	-0.0534172	-0.339384	-0.34432	-0.8723	-0.843678	-0.847814	-0.896232	-0.569857	-0.399338	-0.574547	-0.84602			Q8C796	-0.763187	-0.308845	-0.720065	-0.828748	-0.0626961	-0.757192	-0.631826	-0.362126	-0.141037	1.10697	0.997071	0.153994	2.64304	0.469655	1.06503	1.56787	-0.876189	-0.81153	-0.928916	-0.811278
Gbf1	2.44938	-0.278475	0.915296	-1.48282	0.0554357	-1.41943	-0.259831	-0.00309813	-0.31511	-0.294844	1.65927	0.830279	-0.0440179	-0.643436	-1.21024	0.643699	-0.729929	-0.900697	0.560975	0.467593			Q8BH75	1.31435	0.476603	-1.02236	-0.0314442	-0.696721	-0.435983	1.60023	0.777524	-1.02236	-1.02236	-0.428225	0.351274	-0.976236	1.2811	-0.452881	2.21014	-0.994118	-1.02236	-0.0930497	0.186876
Vmn2r96	2.44836	-0.532967	-0.532967	2.61965	-0.532967	-0.532967	-0.532967	-0.532967	-0.532967	-0.532967	1.12822	-0.532967	0.18097	-0.532967	0.911441	-0.532967	-0.532967	0.172906	-0.532967	-0.532967			Q8BZ60	-0.376662	-0.617016	-0.566205	-0.362757	-0.514392	0.365219	-0.323441	-0.616929	-0.301383	-0.624267	-0.562028	-0.303519	0.266029	1.5252	2.02118	2.96181	-0.542207	-0.601377	-0.437628	-0.389633
Farp2	2.44229	0.593793	-0.575874	-0.464179	-0.0925358	0.355117	-0.482337	-0.543289	0.557503	-0.261553	0.524757	-1.35697	1.06919	-0.0250229	-1.35697	1.2506	1.18819	-0.957174	-1.35697	-0.508572			P23818	-0.551045	1.22264	0.0153763	-1.59275	0.551451	0.516354	-0.337117	-0.240246	0.170266	0.379699	-0.815853	-0.756865	2.56129	0.924338	-0.451635	-1.13502	0.0915317	1.29224	-0.587477	-1.25717
Pde3b	2.44149	1.05413	0.156868	-0.0310075	0.597814	0.889847	0.208767	0.0934476	0.798995	-0.276932	-0.762357	-1.26117	0.0714246	0.423344	0.330994	0.262774	-0.769676	-1.42501	-2.07178	-0.731968			P01635	1.97783	0.460752	0.0124868	0.184018	-0.216721	-0.83037	0.324777	-0.234208	-0.628888	-0.789134	-0.99221	-0.99221	-0.22261	-0.145555	-0.42835	2.28239	-0.99221	-0.10811	-0.672968	2.01129
Ifi203	2.4387	2.18985	0.0826655	0.843767	0.680057	0.934907	0.132001	0.492386	-0.495987	-0.587775	-0.592621	-0.73763	-0.929756	-0.946248	-0.955768	-0.955768	-0.373628	-0.227087	-0.800371	-0.191701			Q5M9N4	-0.0973999	-0.37405	0.892398	1.75119	-1.39202	-0.39679	0.454129	-0.81679	-0.689917	-0.554615	2.10995	1.08484	0.383303	0.0438355	0.264117	0.650887	-0.772138	-1.61278	0.353377	-1.28152
Zfp146	2.43858	-0.471758	-0.143501	1.53995	-1.45257	-1.0939	0.746176	1.27478	-0.810858	0.383283	0.124263	-0.742179	0.58048	0.40765	-0.081508	-0.724211	-1.09711	0.557518	-0.693468	-0.741636			Q91ZR4	0.216443	-0.0150605	-1.07962	0.50425	-0.404411	0.0107929	0.147012	1.33605	0.575855	-0.414377	-0.179847	-0.278131	1.87086	0.849413	-0.28867	2.04778	-0.709731	-1.13872	-1.522	-1.52789
Ncoa7	2.43441	1.95171	-0.359061	0.379794	1.05428	1.0033	-0.181896	0.448376	-0.0215375	0.00575097	-0.49717	-0.439998	-1.04791	-0.979486	-1.28868	-1.0065	-0.231606	0.197068	-1.13742	-0.283423			P70259	2.21588	0.67032	-0.317465	-0.966363	1.29313	1.11284	-0.0965435	-1.03843	-0.468367	0.928248	-0.993717	-0.988579	0.0175608	0.0017463	-0.000785869	-1.03843	1.53823	0.173492	-1.00433	-1.03843
Ifit3	2.43437	2.90592	0.451174	0.60183	-0.033883	0.552268	-0.20914	-0.236545	-0.430228	-0.60238	-0.60238	-0.60238	-0.60238	-0.402763	-0.60238	-0.211586	-0.60238	-0.60238	-0.60238	-0.60238			P23242	-0.741702	-0.604984	-0.631197	-0.293722	-0.06743	-0.307892	-0.644868	-0.648893	-0.532813	-0.39561	-0.346572	-0.540931	1.97311	2.13092	1.66239	1.91625	-0.540089	-0.50366	-0.494161	-0.388157
Dlst	2.43388	-0.694358	0.422883	-1.22462	0.212157	-0.580958	0.28529	0.63227	1.41047	1.67934	-1.01039	-0.54976	0.202842	0.647231	-1.13926	-0.68931	-0.352422	-0.09611	-0.413867	-1.1753			Q61090	-0.896334	-0.70151	-0.74502	-0.896334	-0.345808	-0.692537	-0.859137	-0.658415	0.416312	-0.408762	0.139196	-0.379011	1.12353	2.07666	1.2778	-0.896334	1.79604	1.5536	-0.531933	-0.371994
Acad10	2.40596	-0.375057	-0.798095	-0.798095	0.115912	-0.333996	-0.798095	-0.798095	1.27775	0.389652	-0.798095	1.95952	1.39412	0.164714	0.0889439	-0.798095	-0.338147	-0.364604	-0.798095	-0.798095			Q9WVH3	-1.14727	-1.14727	-0.938191	-1.14727	-0.541389	-0.246883	-0.918263	-0.861622	-0.254364	-0.300652	-0.57587	0.407028	0.620361	0.547694	-0.471249	0.846721	1.86973	1.84616	0.940999	1.47159
Vcpkmt	2.40315	-0.171057	0.700962	0.77241	-0.418022	0.4497	-0.986807	-1.43888	0.613458	0.178443	1.3156	-1.34148	-0.297072	-0.662398	0.392736	0.376385	-0.261716	-1.86015	-0.312057	0.546792			Q8BH35	-1.13846	-1.06961	-0.846714	0.121881	-0.741526	0.196345	0.0318423	1.34993	-0.410078	0.167412	1.64086	2.2289	-0.305378	-0.200211	0.378419	-0.884393	1.30552	-1.13846	0.452167	-1.13846
Acadl	2.37995	1.07982	-0.547894	-0.656787	0.936494	1.77902	-0.567183	-0.534932	1.24788	-0.482815	-0.562974	-0.361255	0.285444	-0.185267	-0.779803	-1.44487	-1.21742	0.22933	-0.183338	-0.413402			Q3UR97	-0.748492	-0.261595	-0.542896	-0.818726	-0.818726	-0.0734107	-0.53539	-0.641587	0.902678	-0.274758	-0.818726	-0.0322663	-0.257804	2.81083	0.698709	2.20971	-0.703799	0.436828	-0.656098	0.125517
Apool	2.37409	0.453183	-0.0572137	0.0315419	1.36397	-0.246014	-0.97228	-0.53759	0.168984	0.265857	-0.249116	0.500222	-0.984971	-0.809518	-1.1661	0.384119	-0.83855	2.03823	-1.10402	-0.614822			Q8CIZ9	0.206924	0.408584	-0.764113	0.108217	0.01997	0.260474	-0.920467	0.478775	0.0553709	-0.512701	-0.920467	0.44462	-0.558105	-0.879712	-0.722501	3.42885	-0.486309	-0.920467	0.146348	1.12671
Trim34a	2.37214	1.95498	0.220555	0.305843	1.24146	1.65976	-0.280068	-0.135187	-0.390753	-0.798191	-0.332313	-0.307406	-0.758305	-0.77445	-0.753544	-0.506579	-0.684214	-0.356385	-0.939209	-0.738131			P02463	2.82346	-0.610638	0.137933	1.28342	0.483037	-0.311951	-0.049143	-1.21553	0.302057	0.585646	-0.268658	-0.01974	-0.69464	-1.21553	-0.274691	1.06193	0.726828	-1.17336	-1.21553	-0.354912
Ylpm1	2.37129	-0.475756	-1.3904	-0.0985679	-0.562657	-0.403604	1.69992	-0.0277968	0.197711	-0.420171	1.36862	0.628245	-0.664698	-0.756127	-0.35316	-0.658525	-0.272756	-0.821741	-0.868984	1.50916			O35161	-0.279064	-0.609929	-1.38333	-0.190031	0.273098	0.0297339	-1.06563	1.17955	0.808315	0.804848	2.79235	-0.429461	-0.963494	-0.217504	0.567257	1.00015	-1.38333	-0.569369	0.0560311	-0.420203
Shisa8	2.36179	1.19637	2.44667	-0.674354	0.672926	0.351795	-0.674354	-0.674354	0.243606	0.492835	-0.674354	0.00311671	-0.351213	-0.674354	-0.674354	-0.674354	-0.674354	-0.674354	-0.674354	-0.674354			P18762	1.21473	-0.00142389	1.35778	-0.709055	-0.802261	0.754174	0.128747	1.4594	-0.119714	-0.340203	1.01465	1.5251	-0.00223346	0.189293	-0.793226	-0.379652	-1.57779	0.237273	-1.57779	-1.57779
Zfp882	2.35773	-0.541063	-0.540399	1.05787	-0.488287	-0.477261	0.275189	-1.19839	0.0918117	0.339574	-0.405809	1.65819	-0.176493	-0.0763595	-0.509239	-1.19839	0.230971	-0.861608	-1.19839	1.66037			O35103	0.716594	-1.60737	-0.266226	0.677261	-1.60737	0.5412	1.09948	0.856987	-0.929778	0.612784	-0.710418	-0.0508191	-0.59709	-1.60737	-0.614779	1.76346	-0.458828	0.346321	1.34369	0.492277
Cd69	2.35289	1.18182	-0.350875	0.18331	0.84421	1.16804	-0.334729	0.0817739	-0.269426	-0.893568	0.0737905	-0.399037	-0.578385	-0.822077	-1.55723	-1.31807	1.15843	0.952194	-1.03048	-0.44259			Q6GQV0	1.25492	-0.111647	-1.88281	0.81507	0.236699	-0.295886	0.568552	-0.931829	-1.03453	1.38683	-0.613884	-0.458876	0.832768	1.62129	-0.543346	1.38055	-0.658471	-1.38025	-0.54438	0.359223
Tor3a	2.3494	0.982075	0.466563	0.585409	0.551767	1.16004	-0.396662	-0.509963	1.12954	0.498555	0.725838	0.00360667	-0.519182	-0.725576	-0.936259	-1.56084	-1.23396	-0.854655	-0.81969	-0.896012			B1AT66	-1.13251	-0.961651	-1.09022	-0.760238	-0.394478	-0.772591	-0.598481	-0.290179	-0.597933	-0.756845	-0.521773	-0.402134	0.775521	2.22993	2.07607	1.15415	0.693791	0.259838	0.777401	0.312341
Alkbh6	2.34556	0.381572	2.41758	-1.71559	-0.243527	0.979832	0.130894	-0.0930219	0.317137	-0.287624	-0.489884	-0.227386	-0.730179	-0.635633	-0.327281	-0.953444	0.0344794	-0.144794	0.245682	-1.00437			Q9D9A7	-0.303434	-0.451154	-0.513994	-1.00531	-0.709755	-0.957135	-1.13813	-0.807182	0.589009	0.339083	-0.975474	-0.691959	0.31735	0.360436	-0.365694	0.0320449	2.51266	1.94587	0.762966	1.05981
Cntrl	2.34552	0.504945	-1.41679	0.520461	0.923406	0.595684	0.529012	0.433652	0.970491	0.0565068	0.971917	-0.692805	0.13311	-0.824048	-1.14441	-0.676718	-0.259176	-0.499652	-1.97241	-0.498695			Q06219	1.03304	0.997111	1.65844	1.56922	0.426107	0.284068	1.66004	0.861823	-0.575473	-0.84052	-0.758524	-0.753769	-0.0293651	-0.147726	-0.340915	-0.347423	-1.22128	-1.22449	-1.15	-1.10037
Amer1	2.34162	0.395664	1.64953	-0.941003	-0.872026	-0.50053	-0.977345	-0.447903	1.56376	-0.0969369	-0.844779	1.005	-0.947402	-0.417473	-0.763043	-0.640292	-0.520455	-0.167315	0.173082	1.00785			Q61554	1.16493	1.14765	-0.902692	-0.879815	0.931521	0.0904118	-0.830348	-0.895409	0.723094	1.41781	-0.902692	-0.902692	1.80232	-0.271001	-0.315502	-0.880632	1.55087	-0.311282	-0.857717	-0.878836
Ifi44	2.33997	1.75379	-0.244854	-0.0385816	1.20242	2.09385	0.243079	-0.0233953	-0.542021	-0.607836	-0.638506	-0.567298	-0.638506	-0.638506	-0.501074	-0.638506	-0.638506	-0.638506	-0.638506	-0.638506			Q99PS0	-0.784344	-0.784344	0.498413	-0.156354	-0.54064	-0.514046	-0.614607	-0.362112	-0.271166	3.31568	-0.492435	-0.349663	0.347211	1.90586	-0.443723	0.684947	-0.383218	-0.323214	-0.191441	-0.540801
Pus3	2.3316	-0.317615	-1.40836	-0.158408	-0.314339	0.361019	-0.215224	-0.00394166	1.33593	0.355353	2.16129	0.398723	-1.48695	-0.612212	0.012019	-1.09111	-0.157628	-0.318364	-0.714195	-0.157596			O88855	-0.628502	-0.204869	-0.421869	-0.582043	-0.469709	-0.376473	-0.472455	-0.559378	-0.295038	-0.463926	-0.587942	-0.479724	1.22559	3.18857	1.30265	1.40317	-0.459788	0.078031	-0.628502	-0.567787
Zfp280d	2.32925	0.430826	-1.59841	0.102098	-0.687918	0.0216572	-0.315787	0.143497	0.314121	-0.653943	0.678232	-0.588147	-0.192816	-0.946771	-0.22926	-0.254007	0.191469	1.2307	-1.76154	1.78675			Q0VBK2	-0.652636	-0.591673	0.266263	1.55755	-0.000840268	-0.608777	-0.784002	-0.637743	-0.415533	3.03562	-0.61209	-0.438212	-0.642637	1.53427	-0.436528	-0.386175	0.759942	-0.266758	-0.784002	0.103962
Dcakd	2.31744	1.45276	0.113203	0.524982	0.652032	-0.0312749	-0.616776	-0.366618	-0.225539	1.81045	-0.453993	-0.474491	-0.67939	-0.584008	-0.956822	-1.91191	-0.159998	0.574413	-0.0946927	-0.889772			Q9D275	-1.30298	-0.849256	-1.41418	-1.01705	0.726997	0.759151	-0.387405	0.372062	0.192143	1.7691	0.0841961	2.56512	-0.784876	-0.239396	-1.03497	0.143289	0.36338	0.594139	-0.315597	-0.223863
Exoc4	2.30961	0.241938	0.0461294	1.35466	-1.01314	-1.17043	0.660499	-1.31172	0.635977	0.699888	0.853181	-0.171147	-0.866028	-1.5391	-0.553787	-0.158821	-0.0581922	0.888423	-1.11759	0.269655			Q80SX8	-0.445099	3.84865	-0.247674	-0.743845	-0.485351	-0.72104	-0.507434	-0.171793	0.290641	-0.00283707	0.0510639	0.320939	0.762212	-0.142485	0.0678135	-0.000963103	-0.910715	-0.737643	-0.374892	0.15045
Dnajc25	2.30609	0.219005	0.673268	-0.385759	-0.00880748	-0.924399	-0.217688	-0.749965	0.0211197	1.59773	0.37701	-1.08097	-0.0747005	0.86953	1.15346	-0.994594	-0.956347	-0.469741	0.456465	-1.81071			P27699	-1.00144	-0.472703	-0.098102	-0.0720346	-0.0474444	-0.606784	-0.0647689	-0.215617	-0.725751	-0.848597	1.58192	-1.11058	0.818533	2.2074	1.30055	-0.168485	0.152022	-0.803544	-1.39695	1.57237
Ttc32	2.30511	0.925515	-0.103973	0.684573	1.1794	0.12294	-0.178317	-0.189987	-0.739346	0.193986	-0.182322	0.958166	-1.8776	-0.123394	-0.651976	-1.99101	-0.910513	-0.134552	0.750047	-0.0367566			P55772	-0.868618	-0.588337	-0.832379	-0.611082	-0.910469	-0.931302	-0.918598	-0.378616	-0.875501	-0.57477	-0.639739	-0.960429	1.31325	0.893512	1.71296	1.51543	1.38868	0.329194	1.1341	0.80271
Prf1	2.3037	0.55966	1.06113	-0.938688	1.75906	-0.390761	0.180961	-0.938688	-0.44853	-0.47126	0.265747	1.23178	-0.421052	0.766386	-0.938688	0.173996	-0.938688	-0.938688	-0.938688	-0.938688			Q8BZ00	-0.0646131	-0.968679	1.62012	0.310881	-0.890335	-0.833227	-0.0952399	1.16512	-1.29421	-0.451394	1.32634	-1.29421	0.332297	0.49757	2.05606	-0.387363	-0.855817	0.864508	-0.0628826	-0.974922
Nudt16	2.30208	1.22925	0.73209	0.469405	0.664873	0.372065	1.68903	-0.112312	-0.348543	-0.993593	-0.695661	-1.21698	-0.483671	-0.0315378	-0.616951	-0.397729	0.422806	-0.181832	-1.40608	-1.39672			A6X935	2.22186	-1.12866	-0.438752	0.545353	-0.281429	-0.0444545	-0.522913	-0.29376	-0.276381	-0.565845	-0.236198	-0.278111	-0.550579	-0.222505	0.793063	2.01744	-0.910618	-1.12866	1.94047	-0.639318
Evi2a	2.29259	1.60523	1.0968	1.20683	0.215086	1.36689	0.0011902	-0.385191	-0.589076	-0.043315	-1.10156	-0.884844	-0.790731	-0.408961	-0.377975	-1.43328	-0.189369	-0.146324	-0.827712	-0.606265			P06837	-0.405465	-0.62673	-0.621918	-0.204878	-0.849352	-0.783379	-0.617103	-0.849352	-0.694233	-0.68021	-0.718951	-0.633025	2.34518	1.60606	0.971414	-0.0713865	1.77152	1.08559	0.417879	-0.441653
Spint1	2.29168	0.716272	0.0638794	-0.49692	1.22683	0.18946	0.220604	0.118476	1.32134	1.50824	-1.24487	-0.534653	0.110167	-0.500962	-0.559506	-0.51669	-0.178745	-1.24487	-1.24487	-1.24487			Q8R0Y6	0.198378	-0.126543	-0.192049	0.874722	-0.620733	1.10421	-0.0815803	2.31155	0.437124	-0.611247	-1.36645	-0.348722	-0.241921	-1.36645	-0.53869	0.754567	-1.00986	-0.713453	2.02138	-0.48425
Spn	2.28446	1.45327	1.91806	0.521233	0.0951804	0.507695	0.851685	-0.397267	0.218868	-0.332261	-0.0290107	-0.685693	-0.897019	-0.423648	-0.586765	-1.48908	-0.563259	-0.805641	-0.619116	-1.0217			Q8BRH0	-1.09438	-0.360018	-1.17211	-0.619627	-0.760738	-0.934682	-1.2347	-0.0437393	-0.165209	1.48123	1.45266	-0.291364	0.599852	-0.585167	2.28951	0.477055	0.1481	0.864078	-0.913684	0.862935
Gucy1b1	2.28177	-0.71888	1.68775	-1.06229	0.421628	-0.30881	-1.06229	1.08628	-0.38825	-1.06229	0.593983	-1.06229	-0.350464	-0.671501	1.09791	-0.297237	0.804557	-0.358503	-1.06229	0.431206			Q812A2	1.14709	1.54313	-1.02054	-1.42573	-0.454021	0.903769	0.500455	-0.497687	-1.42573	-0.384658	-1.2004	-0.00662382	1.07539	2.21232	-0.123536	-0.0782734	0.142538	0.29572	-0.903397	-0.299808
Akap17b	2.27926	-0.0593434	-0.716963	-0.465263	-0.815007	-0.0658007	-0.50618	0.731663	0.111389	0.197057	-1.41703	-0.0891659	0.939909	1.52486	1.20992	-0.0287664	-0.804299	-0.450063	-1.96679	0.390615			Q80U57	0.18804	-1.35855	-1.16126	0.79637	0.0297093	-0.305595	-0.611031	0.960841	-0.0623491	-0.608122	-0.607762	-0.8208	0.350096	-0.686624	0.175308	2.3184	0.334967	0.957568	1.68229	-1.57151
Rbis	2.27809	-0.463019	-0.858127	-0.768152	0.945643	0.776035	-1.02979	-1.01468	0.752088	0.654698	-1.20004	-0.694912	0.263817	0.184942	-0.16174	-1.17647	0.359967	1.93407	-0.585358	-0.197049			P19091	0.803332	-0.598518	1.47292	-0.418349	-1.19673	-0.461414	2.09082	-1.19673	0.263573	0.0319593	-0.381704	1.42399	1.12905	-1.1955	-0.77162	-1.19624	0.733149	0.451629	-0.449162	-0.534446
Glipr1	2.27526	0.947341	1.37165	0.97467	-0.141698	0.209135	0.0665147	-0.598393	0.439616	0.724403	-0.291016	0.371499	-1.43542	-1.53211	-1.20918	-1.44643	-0.313358	0.370991	-0.0581755	-0.72529			Q3UP87	1.11384	1.29211	-1.29468	-0.15284	-1.30567	0.560552	-0.88405	1.54041	1.44038	-0.238164	-0.175404	-0.654924	0.172403	1.31339	-0.787886	-1.30567	1.14253	-0.623598	-0.27073	-0.882
Pycard	2.27159	0.885172	-0.0634679	0.1117	0.570826	-0.808025	-0.846334	-1.29146	0.626874	1.33205	-0.259579	0.353585	-0.997509	0.561803	-1.75153	-0.53196	0.813752	0.482172	-1.31964	-0.140021			Q9QWK4	0.48509	-0.596288	-0.210237	-1.09785	-0.401349	-1.07016	-0.963223	-0.338637	-0.936602	-0.578016	-0.0455031	0.645469	0.724081	1.15978	2.41214	1.93534	-0.670303	-0.684118	-0.518699	0.749098
Rtp4	2.26031	2.18788	0.97183	1.21151	0.857915	0.381192	0.148833	0.24811	-0.70426	-0.70426	-0.520721	-0.70426	-0.70426	-0.70426	-0.70426	-0.70426	-0.70426	-0.70426	-0.70426	-0.70426			Q80T21	0.857398	0.333057	1.58636	-0.822131	0.17627	1.34984	0.476517	-1.15346	-1.4521	-0.480499	-0.454477	-1.61409	0.755558	0.184723	-0.0354956	-0.285542	1.69737	0.0204637	0.474329	-1.61409
Trim12a	2.2592	1.85601	0.395019	-0.101597	0.969869	1.1548	0.592268	0.559058	0.0487431	0.0311947	-0.260094	0.0389944	-1.01526	-1.04407	-1.15628	-0.844809	-0.705471	-0.783753	-1.03987	-0.953946			Q8JZL0	-0.470437	-0.682128	-0.0301106	-0.133527	-0.461691	-0.362969	-0.60759	-0.632282	1.30878	-0.144509	0.913712	2.18044	1.70553	0.00425589	-1.17289	-1.12391	1.18681	0.707823	-1.01239	-1.17289
Itm2b	2.25286	2.41382	0.92692	-1.54612	0.456192	0.146698	-0.446929	-1.12082	-0.732757	-0.351507	-0.784915	-0.831134	0.132898	0.152182	0.595456	-0.525255	-0.100621	0.285203	-0.522409	-0.399756			Q9CZD0	-0.157382	0.377949	2.02307	-1.11351	-1.40163	-0.78655	-0.263636	-0.173969	-0.266413	1.30715	0.0567798	1.44616	-0.725388	-2.15994	0.00389286	0.391685	-0.0404434	-0.211933	0.606297	1.0878
B3galt6	2.25121	1.59168	-0.79103	-0.303087	0.0315877	0.284324	-1.52867	-0.648682	-0.857888	0.741611	-0.504089	0.24084	0.0362389	-0.906029	1.15748	-0.406174	1.17073	-1.5835	0.149831	-0.126393			Q91VN0	-0.546358	-0.566801	-1.05986	1.7092	-0.534974	0.89352	-0.809636	2.46087	-0.734954	1.16855	0.90569	0.406053	-0.158475	-0.536597	-0.666334	0.346212	-1.02751	-0.019219	-1.30752	0.0781332
Asb13	2.24618	0.828351	-1.017	1.272	-0.254451	-1.06757	0.510449	1.60184	-0.286044	-0.953155	0.348342	0.425626	-1.1329	-0.67328	-0.31331	0.836107	-0.408908	-1.3032	0.251749	-0.91082			Q3UFF7	1.28551	-0.116916	-1.28374	-0.763371	-0.338723	-0.832615	0.459114	0.609895	-0.0395692	2.98871	1.45397	-0.342323	-0.714349	0.125047	-0.695659	-0.613405	-0.51884	0.242837	0.00700737	-0.91258
Uqcr10	2.24088	0.163947	0.855499	-0.262666	1.57751	-0.0571575	-0.956036	-1.49416	0.485544	1.31804	-0.604352	-0.363587	-0.885933	0.0902822	-1.01953	-1.59092	0.0965649	0.286496	0.598259	-0.478684			P51944	-0.923562	-0.288146	0.907311	-0.389375	-1.2615	-0.907618	-0.907961	-0.795071	1.8341	1.96316	1.18503	1.35594	-1.15083	-0.582634	0.514435	-0.386408	-0.503714	-0.248419	0.602645	-0.0173698
Cbr4	2.23561	-0.603013	0.733223	-0.17538	0.566564	0.730616	-0.227861	-0.404036	2.27461	0.314341	-0.283647	-0.305561	0.537876	-0.772628	0.0386156	-1.84231	-0.638102	-0.339721	-1.08966	-0.74954			Q8R3V6	0.808017	0.0474301	-1.07015	-1.27472	1.3169	0.311787	1.08537	-0.355252	0.784755	0.933442	-0.297836	0.95723	0.156809	-0.372026	-0.701218	1.74283	0.173152	-1.0607	-1.48118	-1.70464
Zadh2	2.23305	0.0616579	-0.743898	-1.14977	-0.196357	0.588038	-0.371369	-2.15006	0.117415	-0.813461	-0.309488	-0.153931	0.974333	-0.260302	0.861313	0.0358571	0.0725671	0.460537	1.77552	-1.03164			Q69ZZ9	-0.971706	-0.673609	-0.690873	0.00478076	-0.849178	-0.933054	-0.902793	-0.711829	-0.504019	-0.611956	-0.460648	0.0911702	-0.0274531	0.502438	0.165054	-0.484009	1.31357	1.89646	2.17212	1.67553
Oasl2	2.23281	1.61734	-0.299281	0.294771	1.27919	2.18492	-0.260983	0.380371	-0.619095	-0.619095	-0.619095	-0.619095	-0.619095	-0.619095	-0.619095	-0.619095	-0.619095	-0.619095	-0.619095	-0.619095			Q9CQX0	0.613917	1.1529	0.0722693	-1.06804	2.28697	0.958511	-0.451179	-0.25317	1.28414	1.34126	0.412069	0.0762962	-0.854277	-0.290825	-1.01008	-0.472266	-1.27987	-0.454787	-0.837687	-1.22615
Herc6	2.23126	2.60298	-0.461208	0.590792	1.43168	0.460049	0.00979006	0.0705899	-0.591132	-0.550505	-0.65643	-0.552504	-0.0626939	-0.603301	-0.566485	-0.678949	-0.485562	-0.826436	-0.809737	-0.552199			P46412	-0.393132	0.647209	0.384336	-0.340166	-0.566129	0.365521	0.329128	-0.673211	-0.603596	-0.659288	-0.545125	-0.596271	0.450303	0.27996	-0.620627	-0.673211	0.468356	-0.603509	3.72207	-0.372622
Ccrl2	2.22488	1.73849	0.488131	0.542008	1.88193	0.895036	0.232267	0.0235154	-0.337376	-0.421586	-0.135528	-0.890184	-0.565852	-0.605294	-0.758949	-0.750751	-0.890184	-0.890184	-0.890184	-0.890184			Q8BH64	0.130078	-0.361854	0.0583968	-0.54029	-0.622162	-0.692385	-0.447487	-0.300372	1.05985	1.10698	1.38727	1.34251	0.0812066	0.618327	1.40361	1.22442	-1.39489	-1.19547	-1.49175	-1.36598
Asah2	2.22331	0.306012	-0.241945	1.79989	0.141689	0.465893	-0.725748	1.52156	0.814221	-0.827323	-0.0170988	-1.34119	-1.05666	-0.403955	-1.34119	0.493647	-0.744215	-0.215921	-0.703761	-0.14723			P53808	-0.1567	-0.23268	-0.196861	-0.549115	-0.508592	-0.192735	-0.357009	-2.67337	-0.443921	0.151378	-1.29119	0.147705	0.226111	0.892953	1.13789	2.00489	0.881014	0.187149	-0.422936	1.39603
Zfp112	2.21759	0.0109548	0.675355	-0.652105	0.780488	-0.652105	-0.652105	-0.652105	2.60152	-0.652105	-0.652105	-0.652105	0.722304	-0.652105	-0.652105	-0.652105	0.789717	0.0273379	-0.652105	-0.652105			P43488	1.09105	0.958838	1.75707	0.889763	0.158873	0.518723	1.41342	1.29349	0.118442	0.198766	0.0624875	-0.00165041	-1.11087	-1.06474	-0.875267	-1.0681	-1.10581	-1.10389	-1.10324	-1.02735
Ms4a4b	2.21631	1.55402	1.08514	1.09079	0.811024	0.793741	0.896136	0.496513	-0.812103	-0.828073	-0.840834	-0.857021	-0.906761	-0.85003	-0.909581	-0.811322	-0.541467	-0.506319	-0.444483	-0.635686			Q8R527	0.834599	1.42105	-0.607875	-0.620866	0.00746398	3.23162	-0.536519	0.275615	-0.47555	1.16584	-0.620866	-0.590111	-0.598913	-0.348043	-0.583525	-0.579527	-0.575178	-0.614524	-0.602781	0.418089
Parg	2.21461	0.784135	-2.10191	0.664965	0.462991	-0.126965	0.113211	1.48987	0.492666	-0.418905	1.09179	-1.04263	0.132209	0.0269052	-0.591627	-1.41033	-0.602047	-0.192634	-0.822467	-0.16383			O88322	-1.36551	-0.929721	1.21727	-0.443439	-0.469349	0.05655	-0.729395	-1.25661	-0.726083	0.0791394	1.32141	-0.862172	0.892245	1.67733	-0.986522	0.548605	-0.863343	1.71062	0.418705	0.710271
Lmtk3	2.2136	0.904485	-1.4945	0.0739616	0.356642	-0.366568	-0.726216	-0.0650195	0.52352	-0.532279	0.984878	0.7395	0.63665	1.62547	-0.0572803	-0.730995	-0.74927	-1.14332	-0.698769	-1.4945			P07750	-0.691592	-0.527156	-0.614882	-0.225159	-0.0603825	-0.242288	-0.615899	-0.457699	1.29172	1.2091	2.73647	2.12281	-0.563823	-0.619172	-0.509352	-0.226973	-0.556388	-0.568761	-0.386491	-0.494089
Smarca2	2.21336	0.21921	-0.584104	0.728043	0.85977	0.0834292	0.222198	-0.57033	-0.431565	-1.20886	1.23697	-1.38493	-0.605295	-1.45833	-0.426167	0.181583	1.25782	0.712107	-1.42312	0.378212			P11672	-1.91562	0.585194	-0.332845	0.416537	-0.548311	0.852061	-0.264173	-0.953266	-1.19096	0.826602	1.31227	1.60876	-1.4287	-0.508628	-0.795599	0.952214	-0.798772	0.666554	1.0859	0.430794
Ifi214	2.21283	3.04404	1.18301	0.472809	-0.250815	-0.0202877	-0.4744	-0.4744	-0.4744	-0.4744	-0.4744	-0.4744	-0.4744	-0.4744	-0.4744	-0.4744	-0.4744	-0.4744	-0.4744	-0.4744			P97326	-0.905425	-0.64351	-0.168845	-0.930384	0.533702	2.1091	0.852649	0.303362	2.27271	1.54766	-0.771809	-0.486764	0.419679	-0.449362	-0.674567	-0.306613	-0.375586	-0.886652	-0.854844	-0.584499
Gcc1	2.21002	-0.965485	-1.67343	0.360131	-0.104214	0.939105	-0.535855	0.298349	0.189189	1.135	-1.5198	0.500084	1.00569	1.14265	-0.420798	-0.16474	-1.42823	-0.331383	0.0190693	-0.65535			Q7TPN3	-1.48084	0.769829	0.476092	-0.617878	-0.144971	0.387423	2.18439	0.852472	0.76669	0.188124	-0.208897	-1.38896	-1.75108	1.23973	-0.558174	-0.905685	-0.935449	0.675701	-0.06752	0.51901
Bbip1	2.20859	0.0947355	-0.267037	1.89193	0.352569	-0.00710504	1.04925	-1.73343	-0.202244	-0.0722484	-0.143757	-0.106495	-0.959553	-0.652328	-1.46446	-0.204619	-0.7342	-0.302541	-0.150052	1.40299			Q7TPZ8	-1.63279	-1.44335	1.76789	0.0182469	0.420869	1.90687	0.83607	0.189602	0.684809	-1.18732	0.0222374	-0.564609	0.209353	0.729916	-0.234031	-0.467519	0.322074	0.0979481	0.164499	-1.84076
Dlc1	2.2056	0.628167	-0.440403	0.247727	1.04566	0.490602	0.222849	1.81159	-0.713193	-0.225074	0.313596	1.34753	-0.975498	-0.975498	-0.975498	-0.380051	-0.975498	-0.701617	-0.975498	-0.975498			Q5SUV1	-1.14341	0.643624	-0.948952	0.130422	-0.674235	1.08512	-0.112958	1.43476	-1.00096	1.66732	-0.453447	-0.873848	0.443467	1.14556	-0.521017	0.113973	1.74333	-0.612744	-0.501909	-1.5641
Adsl	2.19812	0.43369	0.183237	-1.52214	0.557263	1.50111	0.402702	0.434993	0.788837	-0.389457	-0.747675	-0.0682495	-0.467453	-0.231808	0.267305	-1.35081	-0.307964	-1.08689	1.07289	-1.66769			P11087	-0.553344	-0.337114	-0.301181	-0.398076	-0.220516	-0.624097	-0.549694	0.0546066	0.703753	-0.438511	-0.505077	0.441376	-0.342345	0.324298	-0.47589	3.80635	-0.389499	0.883208	-0.543728	-0.534517
Mpc1	2.18826	1.35856	-0.249393	-0.453817	0.443562	-1.09288	1.12473	-0.562594	-0.979435	-0.844631	0.0435227	-0.904304	1.09859	0.150033	-0.931498	-0.884649	-1.09814	0.883955	1.22498	-0.514857			Q62087	-0.937229	-1.01457	-0.816078	-0.478813	-0.713308	-0.559694	-0.231769	-0.723826	-0.411668	-0.435134	0.362299	-0.788169	-0.186918	-0.0587599	2.64385	0.164818	0.108973	0.855723	2.20229	1.01798
Prpsap1	2.18582	0.792491	-0.394637	-0.448526	0.162407	0.888226	0.0778147	0.242533	-1.67766	0.795466	-1.52362	-0.942329	1.1928	0.60679	1.27755	-0.704903	-0.730913	-0.356734	-0.919235	-0.523329			Q9D7J6	-1.20713	-0.183158	-1.24017	-0.437585	-0.580358	-0.493767	0.0770602	-0.0493754	-0.904042	-0.465364	-0.554368	-1.3676	0.9148	1.18988	2.18255	0.927251	1.34829	1.43934	-0.164072	-0.432169
Ccdc69	2.1851	-0.1543	-1.11465	-0.804646	-0.16309	-0.114656	-2.20366	-0.52236	0.259823	0.771172	0.489381	-0.929654	0.33371	-0.133448	0.754012	-0.0660017	-0.666254	1.27919	1.46656	-0.666224			Q8CFL8	-0.76905	-0.545266	0.336553	-0.393503	-0.810478	-0.742263	0.898566	0.318513	-0.321437	-0.496792	1.15671	0.0407477	-0.746531	-0.528749	1.07182	3.31507	-0.449863	-0.493248	-0.0583093	-0.78248
Pigs	2.17984	-0.40285	0.545322	-1.96314	-0.885997	0.0545354	-1.37716	-1.18407	-0.0636235	0.312759	-0.0451311	-0.546897	0.144427	2.22728	0.0533154	-0.108331	-0.0705306	0.456464	0.271324	0.402466			Q8BUB6	-0.643949	-0.557755	-0.522064	-0.523672	-0.697266	-0.474764	-0.577232	-0.504631	-0.62938	-0.591798	-0.520223	-0.370744	1.81019	1.81162	2.19925	1.88904	-0.297699	-0.328376	-0.199665	-0.270876
Ndufs7	2.17703	-0.894543	0.566725	-0.850787	-0.00578039	-0.0881388	-0.769564	-0.957248	1.86248	1.50253	-0.737879	0.321112	-0.152387	-0.00252555	-1.59235	-0.174854	0.70169	0.189303	0.0882125	-1.18304			Q9D0J8	-1.22754	-0.60492	-0.705432	-0.386437	-0.269828	1.44832	0.268465	0.567608	-1.32306	-1.0476	0.45908	-0.471387	-0.165456	-0.497949	0.0663617	2.63828	-1.05035	0.555398	1.35159	0.394855
Inpp1	2.17681	0.333078	-0.325013	1.26294	0.312812	0.508773	0.584326	1.71462	0.271617	0.306778	0.534847	-0.386389	-1.12171	-1.61726	-0.753922	-1.05705	-0.0252401	-0.804048	-0.669441	-1.24652			P25911	-0.49613	0.0922532	-0.702589	-0.340372	-0.416735	1.42246	-0.560312	-0.563893	-0.292648	-0.514989	-0.812997	-0.125943	-0.386174	3.40288	0.841895	0.985044	-0.609795	-0.00275933	-0.655861	-0.263337
Rinl	2.17169	1.03512	-0.0613702	0.279624	1.39828	-0.0936988	-0.722329	-1.31476	-0.379615	0.259878	-1.97232	-0.957767	0.351111	1.0019	0.277552	-0.0633368	-0.667038	0.965041	-0.457649	-1.05031			Q7SIG6	-1.01375	1.01164	-0.980008	2.14703	0.171859	-0.594871	-1.14416	0.098314	-0.784273	-0.280467	-0.869238	-1.04293	0.705418	1.05962	1.95173	0.843293	0.117549	0.00194896	-0.757304	-0.641401
Stim2	2.16709	0.775372	0.500262	0.545339	0.712012	0.994499	1.21395	0.505683	-0.326336	-0.597703	-0.469227	-1.11819	-1.42563	-0.117965	-0.903234	-1.80012	-0.135038	0.773152	-0.178146	-1.11576			Q8BHH1	-0.640339	-1.17447	-0.778446	-0.888041	-1.01457	-0.589436	0.647499	1.97188	-1.55145	-0.609786	1.09869	0.453909	-0.385374	-0.363801	1.868	0.0228945	1.31374	0.662839	0.0144215	-0.0581447
Ifi27l2a	2.167	1.6261	0.363323	0.223552	1.76842	1.65561	0.181447	0.027937	-0.446122	-0.461196	-0.680528	-0.741309	-0.537582	-0.644938	-0.797371	-0.812822	-0.632351	-0.572752	-0.852163	-0.834255			Q6S7F2	-0.6259	-0.492315	-0.281072	-0.856308	-0.130978	-0.952598	-0.758479	0.709327	-0.0358743	-0.416895	-0.618465	0.360587	-0.318037	2.05891	-0.788187	0.648521	-0.709994	2.89387	-0.368908	0.682792
Fnbp4	2.16629	0.64755	-0.161245	0.704538	0.688007	0.700486	1.27181	-0.338892	0.3792	-0.768799	1.23079	0.723736	-0.411115	-0.918008	-1.44871	-0.75774	-1.00001	-1.14513	-1.36383	-0.198935			Q7TQD2	-0.569342	-0.593097	-0.643502	-0.287578	-0.58992	-0.17536	-0.446453	-0.198611	-0.33339	-0.278245	-0.661087	-0.352431	-0.488953	-0.774082	-0.547788	-0.35397	2.89999	1.79552	0.993444	1.60485
Exoc6b	2.16484	1.46909	-2.05725	0.350905	-0.300547	0.233042	0.547705	-0.851914	-1.39627	-1.44805	0.230755	-0.535169	0.788709	-0.311891	0.111284	0.0217599	-0.162601	-0.181208	0.128738	1.19807			Q8K1I3	-0.162255	0.165849	1.77146	-0.862952	0.67519	-0.846174	0.672133	-0.728779	-0.314636	0.231041	0.0420265	2.04178	-1.66224	-0.139509	-1.20571	1.44465	0.195434	-0.721965	-1.1711	0.575751
Abcg3	2.16348	0.306813	-0.0061875	2.01866	1.13806	-1.06304	0.182366	0.0594972	-0.654513	0.333006	0.695199	-0.555384	-0.113522	-0.327748	0.0683774	0.521825	-1.23869	-1.09718	-0.850294	-1.58073			Q9QX66	-0.695398	-0.886959	-1.10931	-0.670385	-0.271574	0.555069	-0.967942	-0.132853	-0.274798	0.053988	0.122224	-0.00136807	2.34664	1.78288	1.7856	0.970935	-0.386838	-0.718944	-0.823009	-0.677954
Cd200r3	2.15833	0.714506	-0.525917	-0.525917	-0.525917	2.19573	-0.525917	-0.525917	-0.525917	-0.525917	-0.525917	-0.525917	-0.525917	-0.525917	2.07504	-0.525917	-0.525917	0.745155	-0.525917	-0.525917			P35803	-0.461072	-0.655977	-0.571701	-0.569891	-0.232305	-0.508822	-0.530132	-0.674175	1.06721	1.23805	2.1593	2.77232	-0.403737	-0.543389	-0.224172	0.0533424	-0.617378	-0.652493	-0.557841	-0.0871319
Mtif2	2.1567	-2.03189	-1.00875	-0.584392	0.0439151	0.535714	1.80765	-0.243746	1.26698	0.261775	-0.768579	-0.427838	-0.467479	-0.294588	0.367011	0.937231	0.180046	-0.618739	-0.0829085	-1.02811			Q6A085	0.00199262	-0.149996	-0.917863	-0.388955	0.386688	-0.485955	-0.846804	-1.04619	-0.605403	-0.0678081	0.150114	-0.153115	2.8322	1.6898	0.181475	1.73093	-0.61793	-0.676034	-0.740347	-0.276796
Rapgef2	2.15506	0.12858	-0.289739	0.0111773	0.331122	0.142809	-0.509008	-1.95565	0.0816512	0.557073	1.66156	-0.566947	-0.868942	0.237405	1.57311	0.415939	-0.565573	-1.53241	-0.441663	-0.565552			Q9ERR8	-0.700306	-0.83904	-1.22767	-0.552637	-1.04651	-0.358095	0.552413	1.51432	0.113658	-0.507277	-1.64022	0.314738	0.457968	0.976761	-1.15671	1.0779	1.69332	0.436137	1.44395	-0.5527
Gphn	2.15203	0.673989	-0.228881	-0.120501	1.04214	1.98093	0.405168	-0.175188	-0.254029	-0.965395	-0.398939	-0.696277	-0.860035	-0.653784	-1.97843	-1.04834	0.455073	0.774733	0.0152861	-0.119547			Q91WE3	-0.895687	-1.23167	-1.98534	0.410998	-0.614812	0.340225	-0.821381	1.04068	0.0221802	0.215538	2.19005	0.432872	0.289117	-1.26352	1.47863	0.758895	-0.5242	0.216597	0.481486	-0.54066
Zfp983	2.15097	0.471242	0.251685	0.124869	-1.93784	-0.467439	-0.425085	-0.563972	-0.89121	-1.37802	0.797765	-0.48634	0.115762	-0.141789	-1.01996	1.04793	-0.484887	1.22586	0.162151	1.4483			P27790	-0.140019	-1.03376	-0.737616	0.75156	0.208802	0.187742	-0.945683	0.4878	-0.744153	1.5612	-0.673534	0.978344	-0.837435	-0.671983	0.0717807	2.56709	-0.853907	-0.701944	-0.757377	1.28308
Huwe1	2.14912	-2.54069	-1.22386	0.101818	0.187156	-0.00558945	0.92439	-0.496272	1.16079	0.977192	0.869469	0.0999291	-0.331361	-0.358407	-0.784835	0.428579	0.315202	-0.976475	-0.248788	-0.247373			O70145	-0.442459	-0.0593867	0.0837257	-1.28724	-0.941572	-0.752574	0.459388	0.500953	-0.583281	0.624868	-1.18143	1.77184	-0.53413	1.74315	-0.721676	2.02053	-0.515386	-0.568322	1.01817	-0.635163
Nudt4	2.14422	0.963284	0.64694	0.370888	0.0412649	-0.175501	0.250786	-0.63293	-0.107341	1.88368	-1.31148	-0.828226	-0.710565	0.129209	-0.896281	-1.11985	0.97906	-1.37893	-0.82652	0.578298			P61219	-0.777786	-0.220066	-0.593514	0.229966	-0.93114	-1.00812	0.173272	-0.0316407	3.11541	-0.417828	-0.288954	0.125863	0.233514	0.610008	-0.501222	-0.403933	-1.17825	-0.55393	0.667384	1.75097
Eef1a1	2.14397	0.622048	-0.643189	-1.33617	1.29008	0.229857	0.0169638	-1.64292	1.39014	-0.200947	-1.03657	-1.09244	0.674698	0.373609	-0.689203	-0.858721	0.546366	0.474028	0.499834	-0.761434			Q7TQI8	-0.0185276	-0.956469	0.763806	-0.882953	-0.808351	0.0314136	-0.491296	-0.332405	0.729542	0.859285	-0.669358	-1.48278	0.208834	2.91905	0.839699	-0.735177	0.229233	0.174398	-1.14653	0.768574
Wipf1	2.14367	0.376988	-0.075117	-0.737549	0.150076	0.751908	-0.486591	0.125342	1.36536	0.508595	0.793377	-0.311584	0.114561	-0.828579	-0.63168	0.0783112	-0.0726406	0.788823	-2.22197	-1.83131			Q63739	-0.855647	0.609125	-0.0638942	-2.03627	1.42115	0.27533	-0.284014	0.364921	0.516727	0.611393	-1.16697	-0.69068	0.279959	0.883205	-1.53584	1.55837	0.569898	1.22943	-1.00703	-0.679161
Usp25	2.14088	1.55253	0.105425	-0.249774	0.870985	1.20186	0.240433	0.829969	0.504024	-0.317107	0.314548	-0.0271088	-1.00976	-0.972734	-0.925879	-1.08145	-0.454841	0.182202	-1.65068	-1.25352			P70213	-0.476759	0.505071	0.330678	-1.21561	-1.41247	-0.705104	0.973058	0.428434	0.433292	0.862255	-0.791679	0.576044	0.218322	-0.410529	-0.738169	-0.338782	-0.170543	0.434356	-1.39595	2.89409
Hist1h3f	2.13958	-1.08113	-0.928365	1.71067	-0.971846	-1.28085	0.948129	-0.234384	-0.512754	-0.177608	-0.253987	0.186683	-0.874821	-0.549126	-0.856671	0.927041	-0.140207	-0.272625	0.718101	1.50417			Q8BH31	-0.969407	-0.375127	-0.255718	0.942858	-0.948992	-0.542963	-0.66397	0.21973	-1.03384	1.51713	1.7016	1.93127	0.225966	0.800034	0.510101	-0.170683	-1.79339	-0.406074	-0.930025	0.241491
Ppp4r1	2.13927	-0.708025	-1.20612	0.802461	-0.399343	0.031909	-1.1801	1.02517	0.860937	0.453449	1.09082	-0.920543	-0.394781	-0.748244	1.40587	-0.0838783	-1.2813	-0.0991657	0.492857	-1.28126			Q9EPR5	0.506581	0.231827	0.397877	-1.89907	-0.252142	1.45073	-0.393352	0.354771	0.429657	-0.687963	-0.274554	-0.359219	-0.359794	-0.800276	0.460714	3.01661	-1.115	-0.124372	-0.0645825	-0.518446
Fbxo11	2.13402	1.2212	-0.702002	0.88767	0.432104	1.11936	0.19164	0.197646	0.656469	0.383235	1.09782	0.152852	-0.848272	-1.16811	-1.22694	-1.05395	-0.652275	-0.534495	-1.546	-0.741971			Q3UK37	-0.750447	-0.775019	-1.67597	-0.16964	-0.0181619	-0.100478	0.671529	-0.518307	1.89839	2.49965	-0.226338	-0.951287	-0.842924	-0.535277	0.645733	0.182876	-0.55502	1.22749	0.311167	-0.317963
Trim26	2.12984	1.96435	0.896249	0.449716	0.627649	1.31152	0.191381	0.196254	-1.35919	-0.739456	-1.22646	-1.24665	-0.143518	-1.03903	-0.4449	-0.42155	-0.56624	-0.0776315	-0.13028	-0.372062			P59913	-0.656122	0.590438	-0.178093	-0.0833816	0.849463	0.55532	0.268636	1.03487	-1.40509	1.16114	-1.0657	-0.237723	-0.699056	0.899708	-0.99287	-1.56396	-1.18383	2.2973	0.17437	0.234586
Gypc	2.12964	0.535022	0.727305	-0.285409	2.12346	0.831525	0.321673	-0.0243718	-0.749827	-0.414037	-0.584862	-0.636902	0.423594	0.785899	-0.213645	-0.18468	-0.945445	-1.51333	-1.07075	-1.25486			P51682	-0.596851	-0.537954	-0.530392	-0.559874	2.35149	2.22926	1.33795	1.35164	-0.672266	-0.650608	-0.654343	-0.671943	0.099422	-0.0278023	0.137426	0.112132	-0.659643	-0.68172	-0.686458	-0.68946
Eea1	2.12865	1.61499	-0.750304	1.56924	0.695941	0.709413	0.8487	0.554447	0.174322	-0.36651	-0.15456	-0.828812	-0.227044	-0.575656	-0.878596	-0.581268	-0.619946	-0.850754	-1.6262	-0.836053			P19324	0.766511	-0.528223	2.43811	0.182091	-0.445115	-0.284313	0.240531	-1.47077	0.938495	0.701523	1.42805	0.402647	-0.576388	-1.18147	-0.616526	0.396593	-1.01158	-0.887756	-1.21662	0.724216
Hsd17b12	2.12811	0.3543	-1.24828	0.00561005	-0.622811	-0.143983	-0.219258	-1.21087	0.0779498	-1.19213	-1.83073	-0.882448	0.596761	1.17368	0.0420349	0.194345	1.28073	-0.333928	1.14551	0.68541			P55144	1.08447	-0.878677	0.802941	-0.892819	-1.15866	-0.731917	0.748497	1.80501	-0.699686	-0.882753	0.155952	1.64686	-0.768883	-0.964298	0.54265	1.1866	-0.867197	-0.61428	1.09078	-0.604584
Xaf1	2.12083	1.79741	0.632253	-0.383776	1.65807	1.52091	0.322038	0.358067	-0.643711	-0.499661	-0.619917	-0.747788	-0.692832	-0.627106	-0.636604	-0.747788	-0.690137	-0.747788	-0.624672	-0.747788			Q8K1N4	-0.766631	-0.805072	-0.677588	-0.987778	-0.75102	-0.262598	-0.547453	-0.675635	0.316467	-0.603423	-0.444423	-0.663161	2.6117	1.09311	2.01194	1.11281	0.0244031	0.388068	0.210247	-0.58397
Dnaja1	2.11909	-0.877084	-0.873433	-1.60314	0.528506	0.732302	0.00985348	-0.602888	1.47641	0.367562	0.627347	-1.0633	0.116563	0.731237	-0.281137	-0.145936	-0.0628354	1.18135	-1.69399	-0.68647			P84102	0.0323666	-0.806358	0.959659	2.62436	-0.456582	-0.538137	0.464335	-0.182673	-0.599327	-0.244816	-0.315293	-0.596167	-0.219867	-0.765696	-0.41484	-0.887029	-0.613727	-0.783341	2.2829	1.06023
LTO1	2.11679	1.59916	-0.681521	0.406668	1.08273	-0.326736	0.779912	-1.41126	-0.338069	0.10935	-0.82863	-0.138309	0.752115	-0.689565	-0.609396	-0.509745	0.276801	1.10849	-1.32137	-1.37741			Q8BHL4	-0.47236	-0.435442	-0.502619	-0.470469	-0.449665	-0.479219	-0.543447	-0.577636	-0.544045	-0.54559	-0.519531	-0.59902	2.82017	2.14443	1.48132	0.804264	-0.224852	-0.0218523	-0.510481	-0.353969
Pus1	2.11632	0.609833	1.82461	-0.931699	1.44982	0.767578	0.109969	-0.60012	0.60074	0.35096	-0.923732	-0.133933	-0.956386	-0.711834	-0.561002	0.396188	-0.701354	-0.262209	-1.0055	-1.43826			Q8BNL5	0.208051	-0.631883	0.0672903	-1.13184	-0.607164	-0.294315	-1.02113	-0.944014	0.943644	-1.16508	0.268957	-0.183731	1.70243	-0.359383	2.41485	0.753235	1.27509	-0.667896	0.332141	-0.959251
Nudt13	2.11438	-0.190896	-0.886018	-0.327731	0.300425	1.41506	0.876541	0.637046	0.44888	-0.994929	0.128552	0.165283	0.761997	0.453157	0.654355	-1.00768	-1.19636	-0.132358	-1.26574	-1.95396			A2ARP1	0.190117	-0.458617	0.979277	0.0329251	0.59069	-0.951426	-1.02529	0.0333493	-0.8651	0.932302	0.29267	-0.674124	-0.401991	-1.14683	1.45443	-1.74487	-0.00707675	0.0831342	2.58361	0.102827
Fap	2.11405	0.292052	1.88825	0.464319	0.818327	1.50057	0.436512	0.343163	0.465288	-0.902981	0.057637	-0.902981	-0.902981	-0.902981	-0.902981	-0.902981	-0.686431	-0.902981	-0.902981	-0.469877			Q61502	-0.169084	0.339703	-1.59904	2.41961	0.198162	0.915108	0.31554	-0.230152	-0.392981	-0.698382	-0.526998	0.939101	-0.77055	1.16136	0.808785	-0.140309	-1.00021	-0.29323	0.605992	-1.88244
Cmpk2	2.11217	2.89818	0.480492	0.317838	0.263317	1.2142	-0.658933	-0.362193	-0.379658	-0.525771	-0.658933	-0.349768	-0.658933	-0.335102	-0.0622405	-0.658933	-0.658933	-0.658933	-0.658933	-0.658933			P02802	-0.44709	-0.496663	-0.469268	-0.611117	-0.3553	-0.461037	-0.369205	-0.425593	0.068699	-0.333516	-0.339878	-0.423122	3.23521	2.23809	0.709267	0.287471	-0.352206	-0.449872	-0.488799	-0.516073
Nfkbie	2.11132	0.743115	-0.681112	0.262797	1.52537	1.49785	-0.00347138	0.345432	-0.464074	-0.832082	-1.28153	-1.06429	0.41744	0.44808	0.176598	-1.01529	-1.45059	-0.900267	-0.517415	0.682123			Q922C1	0.135889	-1.03039	-0.223608	0.677643	-0.211897	0.838716	0.344963	-1.28467	1.6295	-0.382714	0.700738	2.30624	-0.107692	-0.781541	-0.987561	1.21559	-1.25334	-0.209759	-1.25565	-0.120463
Fancd2	2.11043	-1.17439	-0.492727	0.890239	-1.13842	-0.116003	0.326436	0.120309	0.736688	-0.00592401	0.769455	0.986692	-1.4167	-0.904264	-0.659807	-0.7866	0.0457979	-1.46309	0.759859	1.41202			Q9ET01	0.319664	-0.858175	-0.187416	-0.145518	-0.389251	-0.656713	-0.195432	-0.351375	-0.522259	-0.0305751	-0.902457	-0.408951	3.72885	0.855005	0.264033	0.618796	0.170147	0.0740212	-0.808141	-0.574251
Ifi206	2.11034	2.6746	0.0273692	-0.382807	0.794973	1.18029	0.848717	0.0550125	-0.526997	-0.428763	-0.635273	-0.635273	-0.635273	-0.635273	-0.635273	-0.635273	-0.635273	-0.635273	-0.635273	-0.635273			Q00731	0.839441	0.360603	-0.506468	-0.736899	0.895305	0.187687	-0.273683	0.522917	0.548249	0.66345	-2.15792	-0.246447	1.37406	1.79135	-0.438574	0.347034	0.430331	-1.09147	-1.88251	-0.626458
Bfar	2.11028	0.163604	-1.5692	-0.37999	-0.458118	1.57216	0.237045	-0.884403	0.741826	-0.550718	-0.774478	-0.833328	-0.581327	1.39197	-0.0908307	0.674317	0.0276693	1.20355	-1.16974	-0.830273			P23804	1.10581	1.18448	1.0565	-0.333643	1.54144	-1.10799	-0.154503	1.08167	1.38944	-0.432878	-0.426508	1.02059	-1.312	-1.67286	-1.05827	-0.120096	-0.0844816	-0.872654	-0.0403608	-0.763681
Nudt19	2.10872	-0.173023	-0.125463	-0.944708	-0.614857	-0.37555	0.286746	0.477851	1.49446	1.1772	1.00388	1.31779	-0.780474	-0.958883	-0.70198	-0.228308	0.266951	-0.3602	-1.3157	-1.55446			P60761	-0.174931	-0.526948	-0.417803	0.292387	-0.456256	-0.58252	-0.385864	-0.463766	2.17645	2.08673	1.5698	1.73017	-0.659754	-0.65475	-0.654442	-0.669016	-0.525347	-0.622268	-0.48481	-0.577056
Hpgds	2.10528	0.90342	-1.02578	1.18152	-1.02578	0.0324447	1.13663	-1.02578	-0.552454	1.23111	-1.02578	0.0221908	0.473807	1.16959	-0.0144805	-1.02578	-1.02578	-0.531565	-1.02578	0.0229908			Q9CYC3	1.33431	0.486215	0.467899	-0.341682	-0.575298	-0.545745	-1.0468	-0.465633	0.0813486	0.672171	2.50804	-2.09296	-0.310979	1.14133	0.205832	-1.01967	0.121908	-0.524615	0.584947	-0.680615
Homer1	2.09468	1.0872	-1.10108	0.153001	-0.377411	1.22155	-1.50883	-0.969296	0.213479	-0.322126	0.813414	-0.83151	0.282559	-0.170106	-1.5029	-1.33066	1.0772	0.231254	0.624762	0.314803			Q9JIC3	-0.880959	-1.16497	0.646425	-2.27787	-0.445557	0.0239253	-0.159181	-1.43859	-0.288081	1.0248	0.524912	1.10161	-0.658628	0.632089	-0.571747	1.06226	-0.199165	0.972701	0.387411	1.70862
Ms4a4c	2.09311	1.96991	1.11606	0.30034	1.01002	1.1944	0.597956	0.402244	-0.787594	-0.743099	-0.672942	-0.787594	-0.787594	-0.733491	-0.388834	-0.787594	-0.63252	-0.787594	-0.787594	-0.787594			Q62421	0.0959344	-0.761245	-0.0647527	0.471221	-0.281211	-0.994198	-0.301351	2.23123	0.249455	0.588123	0.58161	2.75329	-1.04284	-0.848078	-0.515431	-0.0124052	-1.03437	-0.694648	-0.27334	-0.146992
Pcmtd1	2.0902	0.0711366	-1.16289	-1.30407	0.925585	0.531744	1.80474	-0.23506	-0.548428	-0.113721	-0.62688	-1.55914	0.346886	-0.468509	0.124362	0.674864	-0.572969	1.07094	-1.28196	0.233167			Q8VCD6	-0.753029	-0.172396	-1.21409	0.340176	-1.87143	-0.998124	-0.744767	0.399135	-0.198872	1.32257	1.25107	1.86761	-0.612872	-0.841968	0.99101	0.13266	-0.818076	-0.0436464	1.17365	0.791378
Cdc40	2.08723	-0.0897043	-0.990755	-0.273663	0.347449	-0.253774	-0.985104	-0.302448	1.313	1.74983	-0.552606	-1.72361	-0.0281409	-0.0626757	-1.17327	0.0375767	0.721471	-0.324697	-0.781063	1.28495			Q9JJC8	2.35552	-0.0781475	0.0788153	-0.738224	0.80947	-0.93254	2.35725	-0.663587	0.662641	-0.753371	-0.827134	1.03026	-0.383466	-0.920563	-0.230047	-1.00497	-0.743333	-0.0880827	0.0390019	0.0305086
Fam118b	2.08416	-1.8091	-1.34515	-0.159169	-0.414067	0.831753	0.436225	1.35709	0.547121	-0.703081	-0.28346	0.94468	-0.589184	0.514914	1.06814	-1.64785	-0.0524811	-0.635905	-0.0922173	-0.0524268			P48774	0.355161	-0.914819	-0.77979	-0.684265	-0.596175	-0.922344	-0.48161	-0.588007	2.75502	1.16355	0.0381378	1.00907	0.899157	0.861482	0.469825	0.757401	-0.664838	-0.786254	-1.0468	-0.843896
Rnf213	2.08413	1.94126	0.133592	0.521794	1.35926	1.39679	0.543028	0.431477	-0.26348	-0.678984	-0.713279	-0.48878	-0.860317	-0.678472	-0.708313	-0.58044	-0.980026	-0.76499	-0.947134	-0.747124			Q9QZU9	0.867934	0.216179	0.11574	-0.0216015	1.48249	2.3174	1.78007	0.893193	-0.495116	-0.163318	0.278362	-0.214143	-0.883216	-0.830376	-0.956934	-0.981807	-0.825137	-0.787375	-0.902175	-0.890166
Trim36	2.08314	0.0473664	-0.859047	-0.859047	-0.369453	0.135345	-0.859047	1.03131	-0.859047	-0.0107472	2.41971	0.125709	0.550082	-0.343311	0.0912503	-0.859047	-0.859047	-0.859047	-0.859047	1.11197			Q8C4V1	-0.374518	-0.590357	-0.583967	-0.533245	-0.689589	-0.669473	-0.536082	-0.719063	-0.497982	-0.6195	-0.652242	-0.607986	0.0984077	-0.103067	0.0470995	-0.0103509	1.8709	1.54714	0.751731	2.87214
Ebi3	2.08239	2.54388	0.456556	0.228307	0.249071	0.525851	-0.720417	0.446436	0.763085	0.444995	-0.446932	-1.30556	-0.908759	-0.765165	-1.02069	-0.867661	-0.435844	-0.547341	-0.0190134	-0.703183			Q497I4	0.737612	-0.939023	-0.968859	0.260693	-0.634251	0.450375	-0.939155	-0.87813	-0.151577	-0.15623	-0.924163	-0.994477	0.372878	2.08645	-0.84477	0.332065	1.46208	1.95773	-0.858243	0.628989
Zfp664	2.07386	-0.288709	-0.992651	-0.769475	-0.53671	-1.55733	0.100213	-0.242581	0.73844	-0.579141	0.472699	1.1794	-1.00405	-1.75791	0.0790224	0.700362	0.260435	-0.32184	1.26199	1.18398			P97817	-0.472573	-1.54319	-0.485858	-1.48108	0.934628	0.871953	-0.802689	-0.173019	-1.1514	0.804924	-0.674689	-1.3766	1.41919	-0.470248	0.111126	0.644157	0.545996	0.716481	0.779569	1.80332
Parp8	2.06707	0.787875	1.49169	1.33183	0.850241	-0.490584	0.952599	0.463486	0.738362	-0.300481	-0.184632	-0.960558	-1.0026	-0.43901	-0.698781	-0.937462	-1.26448	-1.15598	-0.897945	-0.350633			Q91VU1	1.06159	-0.336762	-0.427562	-0.183943	-0.822284	-0.616125	0.805472	-1.54595	-0.808938	0.0746729	1.57444	-0.61616	1.57369	0.401368	0.370506	-1.02536	-0.955391	-0.571146	-0.152467	2.20034
Atf5	2.05862	0.997206	0.322456	-0.258371	1.61311	0.333743	0.462887	-0.705622	1.2051	1.051	0.0050773	-0.0578867	-0.503668	-0.57668	-1.40798	-1.66536	-0.719008	-0.5219	-0.545585	-1.08715			Q9D0E5	-0.687174	-0.438419	0.0802717	-0.860911	0.489537	0.507614	-0.253664	0.154498	-1.10092	0.582112	0.762171	1.41822	-1.76345	-0.653396	-1.08721	-1.21631	-0.00477135	2.221	0.837166	1.01365
Fyb	2.05639	0.656774	-0.273511	-0.653756	0.332378	0.533872	0.217614	-1.00696	1.71182	0.542508	0.243927	0.0683164	-0.794259	-0.804224	-1.84846	-1.07462	1.04191	0.773132	-1.05567	-0.667184			O54819	-0.312591	-0.545662	-0.28988	-0.335143	-0.559789	-0.515059	-0.283189	-0.156747	1.2117	1.61988	2.31914	2.32871	-0.760169	-0.745755	-0.631264	-0.422625	-0.813201	-0.351835	-0.221928	-0.534593
Ascc3	2.05413	0.910683	-2.09001	0.356006	0.52016	1.01834	1.13494	-0.0509672	0.168631	-0.523562	0.904357	-0.473498	-0.722807	-0.753158	-0.61653	0.434578	0.268909	-0.464765	-1.87816	-0.19728			Q8R0F3	0.748486	-0.0657111	-1.36351	0.157384	0.163486	-0.9961	-0.855067	1.1263	0.338122	0.869999	0.846777	-1.08619	0.344251	1.75019	0.787587	1.37549	-0.762198	-1.39433	-1.52901	-0.455958
Dync1li2	2.05247	-0.319873	-0.86114	-0.299208	-0.314313	-0.723333	-0.1461	-0.469786	0.346081	-0.708575	0.99453	-0.999689	0.747071	-0.571664	-1.361	1.7685	-1.1154	0.23756	1.79217	-0.0482974			Q9DBG9	-0.31876	-0.340663	-0.65509	-0.971847	-0.437747	-0.487431	-0.677186	-1.30021	-0.197976	-0.819885	-0.843577	-1.11674	1.85857	0.859826	1.60793	-0.213945	1.87035	1.03596	0.345527	0.802886
Eif2ak2	2.04959	2.32763	-0.0369666	0.384032	0.891439	1.366	0.805876	0.369821	-0.568109	-0.621369	-0.856085	-0.82094	-0.626066	-0.444936	-0.771414	-0.491648	-0.789337	-0.543118	-0.866433	-0.757965			Q9Z176	0.873457	0.320382	0.923568	-0.721986	1.27149	1.57478	0.737867	0.57867	0.238105	0.924807	-0.151713	-1.16982	0.275496	-0.589401	0.599337	-0.544552	-0.161397	-1.74113	-1.39313	-1.84482
Tprkb	2.04294	-0.778072	-0.608441	-1.17642	1.22743	0.863483	-0.131974	0.76643	0.207539	-0.324805	1.40356	0.270878	-1.66924	-0.723687	-1.11455	-0.897609	0.63466	-0.174833	0.988527	-0.805815			B1AXP6	0.122892	1.32722	0.553542	-1.43099	1.17691	-0.0658881	-0.0196158	-1.27008	-1.17556	2.65423	-0.574403	0.496522	-0.856766	-0.866568	0.577543	-0.218264	0.360056	-0.566415	-0.622643	0.398267
Fzd5	2.04175	-0.278132	-0.505816	1.19446	1.29542	-0.417983	-1.42117	1.91623	-0.748107	-0.77932	-0.318583	-0.427704	-0.473442	0.139724	0.0168853	0.616023	-0.178403	-0.952661	0.702009	-1.42117			P32240	-0.0627149	-1.05711	-0.663438	-0.585789	0.720456	2.31963	-0.678764	0.272911	-1.02194	0.855774	1.61701	-0.618331	-0.437544	-1.4301	-0.270727	-1.37801	0.498426	0.288105	0.731563	0.900612
Scml4	2.03786	2.83796	0.00982251	0.212338	0.504079	-0.242312	-0.613488	0.0689025	0.676307	-0.413334	-0.553444	-1.40639	-0.306665	0.606087	-0.664752	-0.61842	0.131831	-1.04396	-0.585161	-0.637272			Q9CWT3	0.1818	-0.0983385	-0.194631	-0.423083	1.17161	1.65317	1.55629	1.14942	-0.53572	-0.865496	-0.766587	-1.22609	-0.504869	0.703391	1.0933	1.01671	-1.25234	-0.882244	-1.54447	-0.231831
Arl4a	2.0355	-0.712175	0.67353	-0.693963	-0.0396021	-0.804067	-1.22487	1.28548	0.802923	-0.783059	-0.549909	0.787584	0.375916	-0.829362	-0.694962	1.8398	0.90626	-0.646526	-0.901506	-0.826983			P31649	-0.521685	0.624752	-0.0922158	-0.518604	2.22101	-0.756717	0.3014	-0.771183	-0.891049	-1.44228	-0.558843	-1.28671	1.75852	0.911329	1.02219	0.00113582	1.17354	-0.007589	-0.561303	-0.60569
Slfn9	2.0341	0.415059	-1.63646	0.353441	0.917811	0.0994535	1.82362	-0.875349	0.355659	-0.216562	-0.0279447	-0.795683	-0.414186	0.0769776	-0.625932	0.778782	-0.298246	-0.674594	-1.98365	0.693688			Q9QZD5	-0.17618	0.306575	-0.467076	-0.994787	-0.270994	0.20993	-1.14801	-0.973264	-1.09706	-0.120386	-1.16658	0.0650197	1.50132	-0.353922	1.68216	2.4975	0.97224	0.234271	-0.418622	-0.282133
Ankrd49	2.03033	-0.416425	-1.59627	0.211809	0.40514	-0.83535	0.566845	-1.39103	1.79564	0.0138769	0.997378	-0.699696	0.533362	0.375197	-0.995236	-0.650343	0.640571	0.723541	-1.01409	-0.695256			Q91WE4	-0.745681	3.2809	-0.553632	-0.715549	-0.167492	0.243626	-0.957333	1.00093	-0.862228	-0.327933	-0.0271104	-0.311976	0.847246	-0.817068	-0.730208	0.726382	0.806849	-0.0324831	0.215452	-0.87269
Zcchc2	2.02246	0.680796	-0.0816658	-0.666783	1.27311	-0.493244	0.955568	-0.209535	-0.774984	-0.437321	1.03653	1.49731	-1.2149	0.180775	-1.61203	-0.415605	-0.816792	-1.08896	-0.595213	0.760476			Q8CBB9	1.3362	1.6876	-0.494271	-0.741347	1.49213	2.79832	-0.285787	-0.311666	-0.546466	0.262093	-0.290583	-0.286665	-0.733989	-0.303687	-0.505152	-0.647869	-0.505258	-0.567285	-0.671359	-0.68496
Pnkd	2.02225	-0.00333894	2.24733	-0.717905	-0.410761	0.56032	-0.354641	-0.102237	-0.377883	0.683422	-1.07075	1.85063	0.0658791	0.0622751	-0.817169	-0.36428	-0.776905	-1.01882	-0.700512	-0.776892			P20334	2.11753	-0.475485	-0.970931	1.41293	0.665989	0.536457	-1.64318	-0.485601	-1.2379	0.269439	0.571491	-0.844478	-0.405531	-0.699072	-0.782192	-0.697605	1.4721	0.679962	0.770272	-0.254184
C330007P06Rik	2.01901	-0.153528	0.15318	-0.150772	0.862568	0.249206	0.481092	-0.0495322	0.397818	-1.02057	-0.0196886	-2.25487	-0.69501	0.527832	-1.31044	1.47772	-1.098	0.685187	-0.820796	0.719586			E9Q0B3	0.644983	-0.426489	0.269832	0.348139	-1.17893	-1.28168	-0.772393	-1.36695	0.648552	1.02431	1.06115	0.404386	-0.990691	-0.910545	-1.03797	-1.13459	1.34944	0.73903	1.33163	1.27881
Mndal	2.01895	1.94333	0.283421	1.06497	0.661808	1.0608	0.838096	0.790983	-0.437593	-0.483034	-0.358016	-0.707445	-1.04514	-1.05667	-1.05107	-1.02424	-0.579979	-0.595794	-0.832441	-0.490934			Q5BKR2	0.69048	0.112235	0.662131	0.0905676	0.0637709	-0.245509	0.0428028	0.0442834	-1.40369	-1.21144	-1.33779	-1.22788	-0.670653	-0.654366	-0.193016	-0.524002	0.561563	1.08284	1.82935	2.28831
Tbc1d5	2.00861	0.41508	1.29716	-0.585103	-0.369686	0.394763	0.101646	2.1668	0.457438	-0.0153418	-0.185364	-0.71175	-0.366692	-0.848354	-1.25523	1.05938	-1.18707	-0.847179	-1.05774	-0.471372			Q8R3L0	-0.573299	-0.591717	-0.894057	2.46399	0.340384	-0.0444051	-0.223467	0.318732	-0.643177	-0.102677	0.923255	0.854376	-0.82359	0.554659	1.50792	0.0998313	0.601808	-0.598656	-1.30193	-1.86798
Epsti1	2.00201	1.92314	0.184059	0.101257	0.944894	2.00152	0.445857	-0.0595949	-0.168934	-0.0046594	-0.276962	-0.325898	-0.882749	-0.731185	-0.704982	-1.18018	-0.640614	-0.865397	-0.985798	-0.775778			P13516	-0.575347	-0.810036	-0.603735	-0.593339	-0.885667	-0.520323	-0.41235	-0.368601	-0.0976008	-0.437885	-0.412744	-0.425143	-0.308825	-0.619294	-0.204414	-0.343818	2.14329	1.73348	1.60405	2.1383
Psmd10	2.00103	-0.252874	-1.50226	-0.904112	-0.192903	0.350803	-0.689093	0.12471	0.0561654	0.963155	-1.31846	0.216651	1.82164	0.734382	-0.42797	-1.03048	0.221088	0.166813	1.10645	-1.44473			A2AQ14	-0.046407	-0.285671	1.58931	-2.40283	-0.324587	0.764506	0.858852	-0.569344	-0.0535639	0.583427	0.270276	-0.682694	-0.455779	1.00405	-0.249658	-1.24862	-0.397757	1.99917	0.504989	-0.857681
Gbp9	2.00004	1.33585	-0.501822	0.0660659	1.04228	1.15377	2.02344	0.436632	0.0667809	-0.324119	-0.234189	-0.14462	-0.867215	-0.776079	-0.635079	-0.943417	-0.943417	-0.868075	-0.943417	-0.943417			O55237	1.5111	1.43879	0.926546	1.46285	0.872182	0.610199	1.37189	1.13366	-0.532169	-0.635866	-0.806877	-0.7707	-0.826267	-0.819596	-0.810666	-0.822271	-0.836533	-0.812169	-0.825814	-0.828283
Slc28a2	1.99906	-0.578419	-0.982209	1.53584	-0.642676	-0.599519	1.73858	0.249255	0.0331713	-0.127066	0.49657	-1.65672	-0.615214	-0.494266	1.12098	-1.31038	0.700326	-0.0918629	-0.592408	-0.183033			Q8R2N1	-0.761409	-0.75676	-0.758668	-0.754027	-0.749684	-0.758672	-0.759138	-0.758051	-0.756724	-0.759855	-0.7577	-0.759949	1.68533	1.93993	1.43879	1.17471	0.720725	0.79524	0.755494	0.580409
Zup1	1.99737	0.709889	-0.763019	0.337395	0.917175	0.791352	1.72082	0.638208	-0.761739	-1.1932	1.17526	-0.910184	-0.708548	-0.880581	-0.690084	-0.589313	0.275769	-0.365258	-1.55891	-0.142408			P12025	-1.11168	0.683004	1.92661	0.1998	0.586133	1.91492	-1.06316	-0.631299	0.0220551	-0.954811	-1.08516	-0.0701256	-0.0273622	-0.550122	-0.467216	1.75558	0.881795	-1.0151	-0.44048	-0.55338
Etf1	1.99377	0.322513	-1.08309	-0.407307	0.775682	0.528341	1.11195	-0.0548586	1.4944	0.97852	0.363669	1.07622	-0.415299	-0.414632	-1.16251	-0.971489	-1.03262	-0.827218	-1.14031	-1.13572			P12960	-1.1306	0.427138	0.857999	0.237775	-1.14642	-0.99417	0.495173	-0.0514691	-0.325552	-0.457736	-0.801328	2.4467	-1.13919	0.307157	0.734484	0.726821	-0.796927	1.38774	-1.37089	0.593303
Phospho2	1.9925	-0.503367	-0.629556	0.604496	1.13438	1.23083	-0.682854	0.10105	-0.331958	0.670991	0.595305	-0.533969	-0.336819	-1.06199	-0.418935	-0.127931	1.03232	-0.122544	-2.64978	0.0378238			P25785	-0.853032	-0.208398	1.02698	-0.791832	0.570421	-0.765402	-0.286799	-0.816566	0.866508	-0.368236	-0.917684	-0.383885	-0.78966	-0.707739	-0.418971	-0.835437	0.296512	0.879323	2.18339	2.32051
Hint3	1.99216	0.689845	0.74811	0.0312111	1.04202	1.64251	0.703638	0.220708	0.461375	0.200528	-1.12231	-0.238305	-1.15481	-0.853554	-2.04843	-0.41231	-0.35481	-0.0020346	-1.19076	-0.354779			P04919	-1.03931	-1.1698	0.179732	1.05122	-1.02529	0.982251	-0.335951	2.22355	-0.830764	-1.1668	0.0598901	0.385558	0.702056	-0.481678	0.565718	0.538075	-0.909219	-1.21118	1.5809	-0.0989697
Zfp945	1.98844	-0.536071	0.844817	0.0561331	1.98376	-0.491454	0.0347401	-0.995748	0.808754	-0.565543	-0.995748	-0.995748	-0.995748	-0.47265	0.93198	0.0283305	-0.995748	1.35943	-0.995748	0.00382967			Q64695	-0.567893	-0.546861	-0.569899	-0.507287	-0.494514	-0.51028	-0.553365	-0.523197	-0.52557	-0.509282	-0.517826	-0.50402	1.71304	2.60951	1.70302	1.60301	-0.236055	-0.28327	-0.38194	-0.39732
Slbp	1.98715	-0.392477	-0.778262	0.241538	-0.471948	0.218937	1.61277	-0.788929	0.562343	-0.123353	1.23845	0.0395624	0.871927	-0.812455	-1.31633	-0.00864415	0.25378	0.819589	-1.50522	-1.64843			Q9QYH6	-0.993278	-0.597152	-0.544135	-0.674775	-0.889848	-0.730715	-0.828025	-0.553422	-0.831367	-0.40912	-0.765093	-0.939246	0.960842	0.545754	1.17241	1.55831	0.560357	0.445972	1.22907	2.28346
Fam160a2	1.98713	0.0748215	-0.913035	2.02708	-1.23214	0.842921	-0.58648	-0.541032	-0.480375	0.647863	0.839188	1.20307	0.0817567	-0.539933	-1.56282	-1.1572	-0.543477	-0.0871636	-0.189887	0.129716			P70389	-1.37559	1.34552	0.288825	0.137633	0.557898	2.10275	-1.33887	0.345016	-0.855481	1.77326	-1.19052	-0.832241	-1.15459	-0.0582882	0.303968	0.111146	0.00843155	0.253076	0.485434	-0.907381
Nudt9	1.98223	0.202217	-0.393187	0.236481	0.963567	0.468049	1.0306	0.763512	0.763326	-0.554907	-1.26051	-0.45189	-0.306527	1.19527	-0.324413	-0.193516	-1.46313	-0.0157553	-0.308734	-2.33268			P05627	-0.735237	0.354275	-0.888651	-0.218284	2.64863	2.44544	-0.299364	1.17916	-0.692403	-0.297446	-0.743322	-0.189498	-0.0657643	-0.6095	-0.45329	-0.76425	-0.0793667	0.228088	-0.800457	-0.0187611
Tut4	1.9812	1.30376	-1.16258	1.21266	0.791955	-0.143695	1.01301	0.177239	0.329887	-1.04705	0.111933	-0.463854	-0.571565	-0.579708	-0.763403	-0.03906	0.560142	-0.988501	-2.16376	0.441413			Q60843	-1.34367	0.419434	-0.296247	-0.0520048	-0.310215	-0.378622	-0.632454	-0.766816	-0.265588	-0.445436	-0.109748	-0.203206	-0.401667	-1.06855	-0.537119	-0.749734	1.22838	1.82026	2.16037	1.93264
Gm50185	1.98117	0.433508	0.825917	-1.28491	0.714227	-0.292606	-0.885621	0.988143	-0.775305	0.391132	-1.18917	-1.79666	0.762139	0.915899	-0.619093	-0.899163	0.527371	1.11702	-0.807839	-0.106162			O88875	-0.659774	-0.00180803	-0.653532	3.86838	-0.136379	-0.0988573	0.0485911	0.0439839	-0.408979	0.0526852	-0.286	0.968289	-0.835152	-0.614707	-0.579633	-0.339631	-0.375777	0.0848313	-0.407841	0.331315
Gtf3c3	1.98064	-0.741837	-0.019369	-0.224246	-0.162639	1.37926	-0.509027	-0.213857	-0.808632	-0.888033	1.29579	1.51896	0.31924	-0.450744	0.373103	0.0671279	0.254609	-0.285191	-2.45663	-0.428519			Q920A9	-1.02617	0.960771	-1.01552	-1.20551	-1.16362	0.85894	-0.252662	1.13363	-0.935197	0.472094	-0.466449	-1.11263	1.71227	0.427145	0.0201553	-1.11895	0.714486	1.72564	0.707479	-0.435888
Fam129a	1.97805	1.17023	1.17422	0.717378	0.911961	1.422	0.260768	0.156149	-0.995467	-1.56109	-0.876806	-1.81266	-0.823936	-0.0840956	-0.332611	-0.409277	-0.428733	-0.493739	-0.0296293	0.0572883			Q04857	-0.734264	0.311865	-0.702558	-0.590456	-0.309208	-0.566441	-0.574883	-0.561839	3.04983	0.430609	0.862565	0.447933	0.0166981	-1.05592	-1.21003	0.266647	0.125321	1.71046	-0.370148	-0.546179
Cluap1	1.9769	1.40756	-0.928815	-0.232362	0.854882	0.729592	1.78298	0.187824	0.0154543	0.69117	-0.464642	-0.641006	0.451461	-0.573864	-0.180361	-1.17393	-1.2488	-1.23259	-0.172703	-1.24876			Q99K41	-1.19781	-1.00274	0.122404	-0.519319	-0.602788	-1.11049	-1.00024	-0.269543	-0.128748	0.16838	0.412711	2.09085	0.729753	1.05427	1.95744	1.07451	-1.17729	0.45516	-0.872515	-0.184008
Mctp1	1.97478	0.942474	1.21491	1.52437	1.3863	-0.0598183	0.868238	0.741578	-0.418811	-0.19049	-0.949249	-0.949249	-0.949249	-0.949249	-0.949249	-0.949249	-0.655424	-0.949249	-0.321776	-0.361592			A3KGW5	-1.15571	-1.04078	-0.56411	-0.852618	-0.598836	-0.764638	-1.32361	-1.58044	-0.425363	1.30603	0.823387	1.69902	-0.0938435	0.351136	0.143812	1.61573	-0.00147716	0.817574	0.590776	1.05396
Nmnat1	1.97396	0.619749	-0.769916	0.0625032	1.01031	1.06547	-0.557628	-1.75121	-0.308079	0.653767	1.11793	-1.71807	0.997109	-0.239472	0.109755	-0.288165	-0.892258	0.568265	-0.486712	-1.16731			Q8K2P6	-1.87181	-0.477598	-0.744562	0.813307	-0.358762	-0.326167	1.23983	0.53659	0.17783	0.0382978	-0.100963	-0.971401	-0.0418147	-0.58223	1.40823	0.26553	-1.93101	-0.0733594	1.06615	1.93392
Adamts6	1.97111	0.333181	-0.697684	1.60522	-0.264999	-1.14487	0.376289	-0.21546	-0.823268	-1.06813	-0.941885	-0.143356	-0.332925	-0.88041	0.0102803	-1.24766	1.20459	1.76419	-0.259978	0.755758			Q80ZD3	-1.27013	-0.612479	0.581255	0.905191	-0.158877	-0.606857	-0.146158	-0.918474	1.44536	-0.0799356	2.70466	0.582463	1.03961	-0.3233	-1.36927	-0.458865	0.0492012	0.328891	-0.974171	-0.718106
Hspa2	1.97093	1.08706	-0.757013	-1.10872	0.636675	1.34572	-0.199185	-0.29526	-0.370744	-0.426719	-0.0947885	-0.241558	0.546737	-1.11125	-0.288316	-1.12112	-0.0176797	2.20317	-0.625888	-1.13204			Q61205	-0.921492	0.191195	-1.07354	-0.857683	-0.165714	-0.678767	-1.02675	-0.636854	0.472595	0.0299103	-0.538266	-0.823197	2.49676	1.56983	1.23994	0.983197	-0.594975	1.06189	-0.626383	-0.10168
Nmi	1.96962	1.32394	0.182779	0.746838	0.941511	1.50413	1.22388	0.0217347	0.374703	0.23375	-0.538292	-0.327378	-0.847793	-0.927149	-0.794635	-1.0788	-0.883416	-1.1421	-1.2285	-0.754819			Q922J6	-0.839975	-0.848913	-0.916353	-0.576181	-0.794519	-0.964965	-0.678905	-0.69331	-0.955378	-0.732046	-0.743948	-0.394093	1.24688	0.635491	1.92056	1.26402	0.76131	0.946368	1.51848	0.845473
Caprin1	1.96911	-0.0109565	-1.32907	-0.558463	2.49011	0.428001	-0.0609743	-0.487726	1.52588	-0.196567	0.593404	-0.306313	0.0884296	-0.151314	-0.663859	-0.710173	-0.0979277	-0.364032	-1.36198	-0.79558			Q8R0J4	-0.511968	-0.993318	-0.85301	-0.981475	0.0169522	0.65173	-0.22085	-0.459566	-0.642756	-0.0411033	-0.870647	-0.666638	2.40973	-0.491699	-0.352042	0.881969	-0.563671	1.22936	0.240754	2.21826
Invs	1.96186	-0.657364	-0.818909	0.161569	0.368252	-0.304089	2.30347	0.950981	-0.5306	-1.07792	-0.484764	-1.3887	0.25369	1.2617	-0.741548	0.0924754	-0.855606	0.0558981	-0.936847	0.386458			Q8BFQ6	-0.773506	-0.0123365	-0.852646	-0.188871	-1.05093	-0.695387	-0.77622	-0.222643	-0.021023	0.0838402	-0.446153	0.502682	-0.333222	-0.225455	3.66093	0.483572	-0.300333	-0.227631	0.583715	0.81162
Lrch1	1.96046	2.51382	0.349085	0.402654	0.413519	1.01018	0.611201	0.101199	-0.0812856	-0.216608	-0.758613	-1.24958	-0.816522	-0.461643	-0.791246	-1.06731	0.233455	-0.20641	-0.698106	-1.24824			Q8CE08	-0.585417	-0.569107	-0.458999	-0.596678	-0.656239	-0.577244	-0.508887	-0.60002	-0.618105	-0.565982	-0.31843	-0.38265	0.838588	1.90162	2.71359	1.85628	-0.362755	-0.34644	-0.222957	0.05983
Zfp661	1.96006	1.17522	-0.103204	0.116659	-0.257982	0.0443288	0.654797	1.02871	1.12283	1.23426	-1.64072	-0.52824	-0.0488248	0.68979	-1.10395	-0.500102	-0.527404	-0.591444	-1.64072	-1.08406			Q921R8	-0.963465	-1.0564	1.34991	0.0970228	-0.985159	0.12238	0.0870323	-0.847488	0.764904	-1.56594	0.809872	-0.0421232	2.67268	0.00348982	-1.07289	-0.146667	-0.595061	0.219415	0.161741	0.986741
Slfn1	1.95933	2.4111	0.327516	0.222222	1.03459	1.65148	0.0839691	0.0369968	-0.583731	-0.316122	-0.694581	-0.500903	-0.456644	-0.50756	-0.543991	-0.630634	-0.873742	-0.879307	-0.852427	-0.887563			P35329	-0.78956	-0.836802	-0.651398	0.363903	0.598099	1.17756	1.95607	-0.0210539	-1.32082	-1.20163	-0.484567	-1.14926	1.09531	1.4291	0.512873	-1.01674	-0.475457	0.920841	-0.823308	0.716831
Irak1bp1	1.95785	0.4209	1.13815	-0.75378	1.83925	0.917884	-0.810626	-0.789168	-0.352218	0.0711196	0.624066	0.211081	-0.594997	0.389444	-0.987662	-0.827658	-0.892793	0.206074	0.232557	-1.99948			Q9DBX3	-0.515916	-0.0778963	-0.727115	-0.657909	-0.780201	-0.453027	0.5977	-0.471135	2.64464	2.67516	0.103218	-0.817433	0.370332	-0.506829	-0.322846	0.250925	-0.626848	0.211924	-0.715223	-0.18153
Zbtb12	1.95583	-0.284682	1.51472	1.23489	0.00969735	-0.679436	0.44202	-1.75422	1.13018	0.843606	-0.179184	0.0197276	-0.400398	-0.639359	0.642401	-1.39046	-1.22163	0.0862605	-0.995985	-0.333978			P06684	-0.977379	-0.681901	1.32623	-0.43571	-0.473863	0.853292	1.47966	-1.63354	-0.182845	-1.08308	0.0412243	0.809557	0.368876	-1.27032	-0.195992	-1.27979	1.71283	1.21091	0.357578	0.054264
N6amt1	1.95453	0.637503	0.725222	-0.0282718	-0.547857	-0.0337283	-0.120297	-1.97569	0.217508	1.15291	0.215383	0.280529	-0.966701	-1.92789	0.284147	1.32055	-0.969951	-0.922781	0.420668	0.284219			P08226	-0.479472	-0.35869	-0.552737	3.76568	-0.227387	-0.277942	-0.421187	-0.212915	-0.55009	0.624488	-0.573632	0.821954	0.98115	-0.581872	-0.660891	-0.260146	-0.304722	-0.105831	-0.289231	-0.336528
Trim56	1.95336	1.53379	-0.42153	1.33674	1.17328	0.900487	0.48707	-0.495261	0.298284	-0.232873	0.662178	-0.0982296	-0.492332	-0.759177	-1.26754	-0.671894	-1.07715	-1.54891	-0.221684	-1.05861			P33896	-0.642976	0.463071	-0.673687	-1.13152	-0.0288463	-0.583227	-0.7293	2.3153	-0.986221	0.314584	0.910651	-1.0339	0.611252	0.0573595	-0.0964222	2.18958	-0.980871	-0.595627	-0.29976	0.920549
Parp10	1.95259	2.36654	0.565013	-0.00802322	0.430901	1.23583	-0.494674	0.874467	0.124417	-0.52957	0.09077	-1.1894	-0.907868	-0.930313	-0.791971	-1.17287	-0.753052	-0.30225	-0.679211	0.11868			P02798	-0.494881	-0.512103	-0.457521	-0.542579	-0.311038	-0.480954	-0.412371	-0.335321	-0.411665	-0.508775	-0.461619	-0.428645	2.68677	2.26778	1.63646	0.736331	-0.48368	-0.475129	-0.484527	-0.52653
Plekhm3	1.95209	-0.026039	-0.874908	-0.267167	0.110409	0.138914	-1.24927	0.932716	-0.474614	0.859063	0.323647	-0.340738	0.035845	-0.0333065	-1.28006	1.58733	1.739	-0.637091	-1.23226	-1.26356			Q9CRA0	-1.51582	-0.548623	-0.257617	-0.970952	-1.50135	0.495465	0.167542	0.589858	-1.2675	0.310669	-1.07847	0.119105	0.210642	0.719655	1.59091	1.33932	-1.18451	0.33816	0.870695	1.57281
Tmem39b	1.95137	0.53683	1.05766	-0.715225	0.129531	1.17126	-0.184205	-0.924745	0.0892684	-0.662102	1.59247	1.69138	-0.670146	-0.28705	-0.37141	-0.777722	-1.11369	-0.962071	-1.28036	-0.271059			Q6ZPI3	-0.646428	-0.509248	-1.15432	-0.601632	-0.361368	-0.267864	-0.958066	1.3382	-0.764797	-0.861792	0.732024	2.50635	0.54122	-0.000603642	0.412732	0.385986	-0.817685	-0.0892432	-0.794508	1.91104
Prorsd1	1.95117	-0.745202	-0.293823	0.362542	1.04462	-0.244595	1.5198	-0.458218	-0.278744	-0.956692	0.0857131	-0.368599	0.234517	-0.0336104	1.17342	0.764358	-1.26442	0.752425	-1.91107	-1.3336			Q9DBW0	-0.980759	1.88703	2.10063	-0.487422	-0.669212	-1.07941	-0.135637	-1.19171	0.405572	0.813458	0.833918	-0.495571	0.334228	0.97691	0.51494	0.408079	-1.34506	-0.136151	-1.14595	-0.607877
Gramd3	1.95035	1.28207	-0.23341	0.210985	1.02885	1.81476	0.0826013	0.658707	-1.17265	-0.593306	-1.02021	-1.13813	0.714363	0.238052	-0.287722	0.304192	-1.06058	-0.873659	-1.22839	-0.676872			Q8CIW6	-1.26479	-1.44194	-1.00158	1.11543	-0.562561	0.0571	-0.902312	-0.627149	-1.1521	0.47338	-0.903713	0.339809	1.7081	0.220093	1.23765	2.08949	0.065083	-0.053909	0.232432	0.37149
Gbp7	1.95021	2.05201	-0.628972	0.437361	1.52165	1.38177	0.261075	0.580854	-0.21948	-0.287288	-0.272631	-0.204666	-0.733696	-0.705469	-0.884634	-0.58467	-0.95066	-0.854227	-0.907879	-0.950659			Q3V3F6	-0.746937	-1.13564	-0.667075	1.45027	-0.768734	-0.614665	-0.888373	1.33591	-0.934592	1.15022	1.67098	0.539983	-0.877761	0.632698	-0.116123	0.547271	-1.14748	1.5737	-0.519814	-0.483835
Pten	1.94829	1.03358	0.179824	1.45741	0.332672	-0.506527	0.153846	-0.534901	-0.103416	-1.672	-1.02275	-1.02051	0.10462	-0.414275	-0.805376	0.33531	0.942467	1.59493	-0.886109	-1.11709			Q64523	-2.05551	-0.524131	-0.993182	0.386652	-1.14434	-0.0369296	-0.159621	0.409537	-0.84319	-0.750343	0.905848	1.19147	-0.61615	0.541033	1.60118	0.726477	-1.11692	0.88514	-0.00423727	1.59722
Exosc10	1.94741	0.445385	-0.224193	0.84804	-0.370681	1.15737	-0.592204	-0.0546161	1.89165	1.04623	0.637435	-0.67273	-1.49814	-0.910611	-1.21754	0.179919	-1.29024	-0.279623	-0.488005	-0.554857			P14873	-0.543148	-0.978043	-0.970741	0.132518	0.019193	-0.413522	-0.346344	-0.0895183	-1.0068	-0.434217	-1.11841	0.0409011	1.32555	1.96273	1.93772	1.89141	0.15583	-0.132804	-0.60381	-0.828498
Ankle2	1.94608	0.426835	0.730164	-1.20818	-0.40448	-0.82976	0.201182	0.878122	-0.303501	0.547675	0.0908106	0.170953	-0.498277	-0.90796	1.54285	-0.285971	-0.677802	-2.49308	0.25634	0.818012			A2AJL3	-0.399844	0.0322005	-0.773919	-0.585434	-0.937439	0.791887	-1.20155	1.11023	-1.44717	0.0805145	-1.19572	-0.201099	0.554708	-0.4242	0.194735	-0.0247352	1.55358	2.51137	-0.464019	0.825912
Lipt1	1.94571	0.0379332	0.725241	0.530014	0.460848	0.722756	-1.72402	0.660194	-0.970039	-0.131205	-0.715174	0.584406	-0.676124	-1.48828	0.677845	-1.07644	-0.369289	-0.497612	-0.558404	1.86164			Q5SX19	0.0762755	-0.780729	1.88027	1.0808	0.34492	-1.14556	-0.259324	0.927241	-0.565827	-0.812362	-0.50454	-1.25363	-1.2261	-0.392478	-0.533455	0.496244	0.673874	2.40464	-0.142653	-0.26761
Gm4951	1.94169	1.12455	-0.105504	-0.721463	0.940393	0.628664	2.72715	-0.0798076	-0.721463	0.142366	-0.721463	-0.721463	-0.721463	-0.721463	-0.721463	-0.721463	-0.0524378	-0.721463	-0.721463	-0.0524301			Q9Z0L1	-1.45162	-0.0854386	1.8648	0.14253	-0.0264815	-0.591455	-1.52742	-0.481498	-0.12727	-0.508354	0.93852	1.92392	0.934187	0.634501	-0.497723	1.42555	-0.625217	-0.812921	-0.995344	-0.133265
Crnkl1	1.94168	0.779711	-1.51633	-0.236179	1.02721	-0.16179	0.601915	-0.755766	1.12142	0.362594	-0.477577	0.0627645	-0.0889813	-0.167386	-0.907508	-1.29666	0.0211973	1.86798	-1.42671	-0.751579			Q9R257	-0.986494	-0.538026	-1.03562	-1.03799	-0.0321947	-0.842597	-1.6072	-0.911181	-0.205654	0.365944	0.132612	-0.0530919	0.683	0.707587	1.7561	2.01199	0.262331	1.31973	-0.818248	0.829009
Dnttip1	1.94084	-0.116008	-0.111874	-2.64683	0.53984	0.862888	0.718217	-0.889052	0.105293	0.897967	-0.00500897	-1.07936	0.111486	0.793298	0.558639	-0.493897	0.405679	0.140343	-0.161263	-1.5712			P39876	-0.957393	-1.67315	0.285794	-0.659826	-1.2073	0.293923	0.670715	-1.04603	-0.536739	-0.895359	-0.0301558	1.27253	0.685737	-0.340575	1.23803	0.985361	-1.23236	1.73776	0.287478	1.12156
Lrrc73	1.93969	-0.586626	-1.59054	1.28104	0.0362368	-0.764523	0.660002	-0.543689	-0.112682	-0.181215	1.43567	1.13617	-0.0298333	-0.733722	0.514498	-1.0314	-0.226159	-1.33336	-1.0078	1.13825			Q7M760	-0.405483	1.55277	-0.662875	-0.464365	-0.833138	1.41622	-0.506028	-0.448483	-0.825414	2.11922	-0.935123	-0.707529	0.467296	0.436262	-1.1589	0.0993191	1.32663	1.04391	-1.14905	-0.365231
Tmem123	1.93339	0.6425	-0.231541	-0.574171	1.00201	1.52999	0.378474	0.396908	-0.74558	-1.02003	-2.14014	-1.80343	-0.11795	0.518143	-0.641518	-0.200809	0.0269199	0.545937	-0.0907859	0.59168			P82343	-1.53661	-1.41636	-1.22842	-0.96407	-1.36664	-0.864427	-0.306038	-1.07622	0.778501	1.43807	0.56882	0.79864	0.808815	1.0994	0.711676	0.759786	1.06209	0.19962	0.733173	-0.199818
Gm3550	1.93314	-0.280472	0.281104	-1.43771	-0.284552	0.582144	0.602729	-1.49695	1.7869	-0.259062	-0.576017	-1.14108	-0.610438	0.736772	0.203362	-0.251488	0.342932	1.57859	-0.974901	-0.734994			Q8VHK1	-1.06015	-0.549883	-0.721667	-0.68195	-0.441815	-0.486122	-0.857121	-0.915579	-0.536532	-0.283868	-0.496037	-0.508264	1.97388	1.04998	2.56993	1.39053	0.329221	0.204243	0.119019	-0.0978072
Zfp869	1.92945	-1.62335	-1.42421	0.19866	-0.405573	0.523254	-1.65988	-0.0534639	0.138322	-0.18909	-0.467519	0.788977	0.626193	0.170846	-1.46237	0.0626174	0.580636	0.36281	0.0470569	1.85664			Q3U4N7	-0.552997	-0.211991	0.673281	-1.11417	-0.360815	0.654344	-1.07602	-1.40505	-0.896788	0.201872	0.0425969	-1.04523	-0.406131	-0.315034	-0.461179	0.675837	1.87845	2.46488	0.644582	0.609575
Tango6	1.92848	0.372367	1.10355	0.0646585	0.350077	-1.82634	0.974568	-0.533217	-0.55114	0.411457	0.594294	-0.103142	1.10728	0.377504	0.0911235	-1.31856	0.215307	-1.92099	-1.23655	-0.100731			Q6DID7	-1.79897	-1.92785	0.959439	-0.209009	-0.274842	1.13016	1.17569	1.03808	-0.742026	0.320312	0.494703	-0.803874	-1.45845	-0.45175	0.807354	-0.139403	1.37957	-0.532705	0.481074	0.552487
Mettl8	1.92777	0.270315	1.19189	-0.119277	-1.43371	-0.322921	0.609126	1.37455	-0.27866	0.048676	-0.804775	0.185867	-1.43179	-1.74154	-0.523874	-0.98622	0.265108	0.428024	-0.074306	1.41575			Q6P6J4	-1.65491	0.0866278	-0.0520331	-1.44186	0.601787	1.38129	-0.52487	-0.0927053	-1.3652	0.429817	-0.360422	0.584523	-1.42076	1.35595	-0.203481	1.99367	0.589405	-0.434664	0.787816	-0.259979
Trim44	1.92691	-0.200649	-0.123887	0.305779	-1.32516	0.0703494	1.1501	0.0968169	0.613567	0.735082	-1.96972	0.327582	-0.232861	0.681245	0.426172	1.26839	-0.444631	-1.02325	-0.439507	-1.84234			P22387	-0.509695	-0.481881	-0.434352	-0.557813	-0.694247	-0.38651	-0.370035	-0.458617	1.93194	2.15046	2.16486	1.44894	-0.558365	-0.430819	-0.613038	-0.600424	-0.482331	-0.417588	-0.367277	-0.333208
Anapc13	1.92519	0.154698	-1.60801	-1.05882	1.33513	0.0741189	-1.12312	-0.0583713	-0.0773425	0.520699	-1.07368	0.115895	0.791303	1.45706	-0.357719	-0.458407	-0.131197	0.341447	0.947859	-1.71673			Q9Z0R4	-1.12208	0.0242604	-0.671387	1.84907	-1.25161	-0.562238	0.0886424	0.0536376	-0.881329	0.238639	-1.82086	-0.375179	-0.191653	0.109018	-0.839953	1.34743	1.33925	0.238445	1.61374	0.814169
Hps4	1.92499	-0.19754	0.907298	-1.42607	1.23541	-1.93297	0.604366	-0.466973	1.0922	0.351639	0.300376	0.42055	-0.00896569	-0.375943	-0.440394	-1.88009	-0.598811	-0.0695849	0.818024	-0.257512			Q99JA4	-0.625061	-0.435325	-0.492221	-0.426243	-0.595925	-0.550147	-0.531542	-0.500209	-0.554457	-0.516155	-0.575322	-0.56712	2.50257	1.67029	1.73279	1.72824	-0.00640076	-0.344541	-0.478634	-0.434591
Ddx43	1.92088	-0.102192	-1.17527	1.28026	-0.016036	-1.17527	1.23032	0.316692	0.228883	0.833285	-1.17527	1.15638	-1.17527	-1.17527	-0.425248	-0.378393	0.380332	1.02391	-1.17527	-0.397458			P11798	-0.175077	-0.386302	-0.745833	-0.912676	-1.16492	0.652195	-1.17173	0.369781	1.06324	-0.824807	-0.837862	-0.123581	1.11823	0.393953	-1.179	2.36024	0.561998	1.51125	-0.761977	0.252872
Cenpq	1.91496	0.471276	1.03363	-0.573733	0.40138	1.21258	0.715964	-1.39924	1.41392	-0.11751	-0.488485	0.309156	-1.01523	-0.659101	-0.564646	-1.42549	0.675995	0.369656	-0.772454	-1.50263			Q05A80	-0.356133	-0.444928	0.0243135	-0.0861443	-1.07926	0.621374	-0.761821	-0.726262	0.593512	0.512673	0.919756	0.300219	-1.09752	0.727187	-0.0595753	0.351894	-1.0156	-0.78098	-0.843329	3.20062
Ccdc191	1.91439	0.844474	0.919543	0.471183	1.44471	-0.132629	0.564685	0.479438	1.12678	-0.857218	-0.557013	-1.08824	-0.131859	-0.276916	-1.7461	-1.5218	0.308842	0.130422	-0.805755	-1.08694			Q7TNU6	0.253356	-0.324755	-1.3962	2.35323	-1.3723	-0.0743905	-1.25573	0.0819123	-0.132891	1.18372	1.73591	0.473849	-0.40734	0.817214	-1.23137	-0.821392	0.373643	0.00448493	-0.219374	-0.0415625
Sat1	1.91353	0.309699	1.49809	0.492893	1.22858	0.762192	0.652498	0.458597	-0.540894	-1.41228	-1.40865	-1.05361	-0.57382	0.552324	-1.27373	-0.146885	-0.143584	0.645439	-0.908379	-1.052			Q9QXM0	-0.417691	-0.272342	-0.486912	0.492965	-0.867802	1.768	1.47924	0.551549	0.0546728	-1.04567	0.517905	-0.141982	-1.03654	-1.08075	2.20885	0.108685	0.750006	-1.16587	-1.18629	-0.230037
Rnf43	1.91263	-0.366934	-0.366107	-1.18487	0.58235	1.95578	-1.18487	-0.331951	-0.783512	-0.419375	-1.18487	1.48103	-0.761011	0.676708	-0.327333	0.637352	0.593735	0.491426	-0.235305	-1.18487			Q3USB7	-0.840061	0.268672	-0.832073	-1.15864	-1.17291	0.0319683	0.667738	-0.400502	2.03254	1.11719	1.23794	-0.0554212	-1.41233	-0.354599	-0.616725	-1.41147	0.798798	1.2798	0.106594	0.713487
Igbp1	1.91062	-1.22401	-0.675348	-1.09957	0.0285623	-0.275993	-0.73175	0.220861	0.31177	1.27739	-0.898305	-0.965485	-0.630748	-0.105911	-0.789611	-0.426478	0.544245	1.35052	2.17309	0.00615111			Q91ZR3	-0.989988	-0.311074	-0.707482	-0.593304	-0.222945	0.569648	-1.05157	-0.0249118	-0.523477	-0.329151	1.26125	0.776975	-0.728197	-0.902729	1.42077	-0.32354	-1.05286	-0.062865	1.11366	2.68179
Vps13b	1.90863	-0.126708	-0.853191	1.90128	0.691449	-0.199497	1.02276	-0.0214299	0.56903	-0.588095	0.330569	-0.815281	-1.25389	-1.33899	-1.12274	1.2096	-0.337214	-0.0365927	-1.28987	0.350164			Q6P068	-0.430642	-0.650975	0.0741873	-0.258716	-0.53861	-0.274734	-0.446639	-0.845507	-0.575692	-0.482491	-0.533839	-0.722137	-0.225784	-1.05199	-0.239275	0.433514	2.14464	1.17461	0.644724	2.80535
Apold1	1.90763	1.26923	0.229332	-0.0683249	-0.346469	-0.792876	-0.554513	-0.587044	-0.612603	-0.826438	-1.02132	-1.02132	1.35263	1.11133	0.725184	1.7621	0.110677	-0.594566	-1.02132	-1.02132			Q8BTG6	-0.943514	0.9467	-0.802962	-0.758897	-0.324059	1.77043	-0.610074	-0.870846	0.701737	1.50595	-0.997083	-0.975856	1.42345	-0.0584894	-0.7546	0.357547	1.46957	0.686103	-0.905006	-0.860101
Rab3gap1	1.90675	0.163627	-0.434198	0.629423	0.589106	-0.270786	0.278498	-0.670276	0.0417918	0.0480241	1.34321	-0.53189	-0.271848	-0.09563	2.08773	-0.176871	-2.09303	-0.483689	-1.53252	-0.527422			Q811B1	0.320628	0.963489	0.311755	-0.794415	-0.320829	0.78927	-0.688246	0.83768	0.394117	1.17669	-0.132855	-0.407653	-1.02751	-0.961862	-1.34369	-1.14408	-1.20736	2.32647	-0.332393	1.24078
Pi4k2b	1.90581	-0.481992	-0.966161	-1.10514	-0.471335	0.917781	1.56822	0.171801	1.48633	-1.49842	-1.54243	-0.187272	-0.357826	-0.2887	-0.82761	0.991649	-0.184487	0.475786	-0.21601	0.609999			P15975	-1.27406	-0.339004	0.31689	0.0136826	-1.44271	0.868049	1.01153	-1.47286	-1.04097	0.737926	0.901459	0.347426	0.938852	1.82882	-1.01133	0.569742	0.00931805	0.82305	-1.49575	-0.290071
Dhx58	1.90269	1.50551	-0.39928	0.3015	2.09425	1.84282	-0.53742	0.00189573	-0.85517	-0.519646	-0.069018	-0.944212	-0.568076	-0.531219	0.00701794	-0.944212	-0.74692	-0.665296	-0.522887	-0.352327			Q9QXE4	0.26088	-0.680205	0.45665	-0.116494	-0.900994	-0.59304	0.0697812	-0.499634	-0.519652	-0.757899	0.43069	-0.744163	-0.548442	0.0121981	-0.716908	-0.891762	1.53721	1.36956	3.05712	-0.224905
Rpl36	1.89804	-1.40695	0.791586	-0.681363	0.7803	0.737318	0.373432	-0.396521	0.01166	0.0896205	-0.601208	-1.82923	-0.0805434	-0.42906	-1.17011	-0.393946	0.583139	1.98788	0.616533	-0.880587			Q3T9X0	-0.562057	-0.527062	0.96306	-0.185043	-0.7549	0.0384395	-0.425811	1.12908	-1.49404	0.372421	-0.909248	0.177399	-0.761892	0.111404	1.02626	2.65929	-1.02083	-0.893864	-0.202737	1.26013
Spag1	1.8961	1.64492	0.114606	-0.54246	-0.591375	0.681879	2.01527	0.178575	-0.291279	0.373256	-0.49527	0.24546	-0.22807	-1.4188	0.187223	0.287554	-0.586044	-0.633946	-1.4188	-1.4188			Q6PAM0	-1.6236	-1.18089	-1.44525	1.12671	-0.749911	-0.511062	-0.309186	-0.385442	-0.0295186	-1.28202	-0.722208	-0.342102	0.89945	1.12977	1.03764	1.55506	0.944307	1.16727	0.648598	0.0723893
Ubxn6	1.89306	0.979342	0.515567	-0.341203	0.264889	-0.388411	-1.04522	-0.468726	0.703152	-0.829124	-0.822617	-2.76372	0.771811	0.278626	-0.646086	0.188489	0.0885965	1.00602	-0.287783	0.903339			P41136	-1.17596	-0.831458	-0.608082	-1.08222	-0.614168	-0.78392	-0.835956	-0.884629	0.4841	1.18867	2.02871	0.789897	0.995206	1.23482	1.32583	0.968613	-0.766757	-0.360243	-0.638161	-0.4343
Itm2a	1.89225	1.60653	1.86837	1.13866	0.319904	0.131424	0.157674	0.87946	0.361064	-0.206077	-0.751741	-0.468998	-1.07397	-0.852055	-0.89544	-0.846512	-0.70962	-0.610429	-1.06648	-0.87401			P21812	-1.33394	0.172042	-0.742763	0.594747	-1.13775	-1.26836	1.05204	0.298176	0.109078	2.48988	-0.272519	-0.341375	-0.150884	1.40496	-0.185119	-0.678608	1.32776	-0.048514	-1.23483	-0.0540112
Msh3	1.89081	0.782793	-1.2562	0.801243	1.52659	-0.610489	0.679544	1.12314	0.511422	-0.746858	0.532267	-0.0333228	-0.0163087	-1.55592	-1.5843	0.461028	-0.1183	-0.828295	-0.818667	-0.740184			Q8K4Q7	-0.779881	-0.545856	-1.06998	-0.000766558	-0.746836	-0.459926	-1.44846	1.07503	-0.201686	-0.43655	-0.492549	0.741802	-0.392111	-0.647627	-0.0884287	0.711859	0.140031	0.0980282	1.79169	2.75222
CAAA01118383.1	1.89077	-0.952704	0.643358	0.871525	0.592063	0.229038	1.2156	0.0130563	-1.01191	0.518626	-0.777531	-1.54202	-1.04296	0.618121	-1.21569	0.739191	-1.75633	0.756486	0.0212724	0.19005			Q80TZ3	-0.956651	-0.60767	-0.706477	-0.752666	-1.1027	-0.274438	-0.532864	0.239117	-0.431423	-0.353542	-0.855087	0.977123	0.35041	0.307268	2.62518	2.12017	-0.887663	0.673071	-0.19966	0.368504
Scarb2	1.89055	1.1984	-0.674477	0.161566	1.20295	0.2375	0.0482897	-0.767071	-0.835475	-2.02379	-1.55097	-1.02606	0.42992	1.00198	0.716249	0.479137	-0.947156	0.00767713	0.566161	-0.115382			Q5U465	1.37173	1.34324	0.444211	0.532813	1.78118	-0.949995	-0.765901	-0.569526	0.342075	-1.29193	0.307805	-0.641479	-1.41583	-0.992671	-0.902836	-0.683499	-0.620835	0.705346	1.44295	0.563149
Atrx	1.88929	0.719778	-1.72653	0.611206	0.368055	0.56675	0.33847	-0.109053	1.04201	-0.269806	0.371293	-0.959858	-0.328726	-0.777218	-1.50514	-0.126163	0.659695	0.577779	-2.10171	0.759871			Q8C208	-0.762565	-0.742194	-0.703538	-0.658771	-0.636342	-0.681716	-0.65513	-0.619655	-0.652629	-0.708205	-0.717577	-0.668555	0.336713	0.300383	0.302739	0.171376	1.72957	1.26069	2.18298	1.92242
Slc7a6os	1.88847	-0.620906	1.10805	1.0709	0.23129	0.74858	1.54172	-1.53939	0.403229	1.02112	0.598532	-0.386894	-1.4231	-0.922371	-0.548114	-0.713217	-0.959772	-0.716546	-0.686376	-0.0952025			Q9DCM4	-1.04768	-0.948237	1.62933	0.00852327	0.645386	-0.0295302	1.06285	0.214338	-1.0381	-1.57722	-1.75595	-0.284401	-0.945969	0.0469705	0.803608	1.74187	0.322347	1.14571	-0.124173	0.130332
Aldh5a1	1.88839	-0.19541	1.02925	-1.4176	0.232798	0.258423	-1.4176	-0.143138	-0.51801	0.0121881	-0.680765	-0.753688	1.11579	-0.722193	1.78581	1.30522	-0.420982	0.147885	-1.4176	-0.0887605			Q8VD57	0.116818	-1.00323	0.955726	1.9477	0.051693	-0.805556	1.47177	-0.259102	-0.504184	-0.380234	0.923278	-0.287244	-0.956499	-1.10648	-1.45641	-1.41746	-0.00768588	0.821627	0.551927	1.34354
Cxxc5	1.88722	0.387801	1.40505	1.40545	0.128752	-0.50807	1.79401	-0.574132	0.147281	0.434573	0.602284	-0.521005	-1.00222	-1.61217	-0.992489	-0.487569	-0.299523	-0.803914	-0.430361	-0.960978			P61969	-0.863533	-0.958011	-0.663729	-0.467642	-0.584765	-0.665505	-0.139823	-0.102505	0.584414	-0.31837	-1.20491	0.439382	0.476134	-1.27161	0.236303	0.856026	1.11227	2.97333	0.954415	-0.391871
Ifih1	1.88476	1.90408	0.108924	1.29214	0.884494	1.17272	0.928041	0.302199	-0.121156	-0.282613	-0.323923	-0.542858	-0.905892	-0.925587	-0.905041	-0.716107	-0.953682	-0.918832	-0.979379	-0.902287			Q07968	0.837099	-0.844314	2.49285	-0.255624	-0.32511	-0.523973	-0.177472	1.01415	-0.463238	0.147371	0.489634	-1.10887	0.252464	-0.64766	-1.31225	-0.898931	1.9403	-0.868328	-0.420435	0.672344
Oas3	1.88115	1.78238	-0.121929	0.134965	1.78222	1.82335	0.507292	0.183167	-0.566329	-0.518801	-0.550353	-0.724449	-0.594853	-0.667841	-0.545784	-0.574489	-0.867188	-0.777435	-0.765504	-0.819572			P23336	-0.632823	-0.931028	0.747282	-1.31949	1.32093	-0.588209	-0.247526	-0.312494	-0.723797	-0.534693	-0.486952	-1.01716	-0.128587	-0.0755123	1.00506	-0.0422568	-0.0645377	3.10257	0.519074	0.41015
Glrx3	1.87511	1.12979	-1.00438	-1.49167	0.737406	-0.472415	0.384655	-0.537717	0.648615	0.928851	-2.22574	-0.0444558	-0.69241	-0.122154	-0.492746	-0.567532	1.01748	1.17045	0.0149511	-0.256082			Q9QXT9	-1.92088	0.0093878	-0.914095	0.385465	0.30119	0.21794	0.427286	0.81178	-0.41524	-1.2544	0.680001	2.31897	-0.522956	-0.118535	-0.412769	1.05136	-1.56747	-0.319578	1.27927	-0.0367299
Cd27	1.87438	1.62843	1.57484	0.533148	-0.459156	0.652673	0.564205	-0.413477	0.341287	-1.44999	0.94961	-0.241309	-0.624297	-0.717963	-0.391216	0.133247	-1.34236	-1.46423	-0.779872	-0.367955			Q9JLY0	-1.4081	0.209981	-0.504731	-0.759758	-0.499257	-1.74825	-1.94554	-0.748088	0.226599	0.23452	0.985436	1.307	0.870865	-0.111584	0.957638	0.815044	-0.604185	0.707168	1.48572	0.529519
Sphk2	1.87331	1.16245	-0.1453	-1.0527	-0.62276	0.302433	0.808784	1.24317	-0.583572	1.21149	-1.31091	0.121813	-0.730249	1.41186	-0.783277	-0.45344	-0.230624	0.106979	-1.74181	-0.587648			D3YYU8	-0.590751	-0.499161	-0.499905	-0.574578	-0.522949	-0.502463	-0.536166	-0.485882	-0.375934	-0.242001	-0.522351	-0.438706	2.60264	2.20865	1.3141	1.40348	-0.434496	-0.405331	-0.482039	-0.416154
Tm6sf1	1.87223	-0.197796	-0.0341617	0.613506	0.818264	-0.0251793	0.198402	1.73274	1.03845	0.596034	1.14284	0.131563	-0.803281	-1.05631	-1.63721	-1.25585	-0.92153	-0.816529	-0.474675	-0.921518			Q8K4B2	0.0718259	-0.0422527	-0.624279	0.979854	-1.11226	-0.388851	0.291868	1.78324	-0.580736	-0.746333	-0.263334	0.169139	-0.547106	-0.979709	-1.17806	2.27112	-0.927217	-0.0229242	0.0206631	1.82535
Trmt1	1.87173	0.422358	0.106803	-0.316007	0.120149	1.20732	0.574504	0.638854	0.109422	-0.665668	0.311878	-0.753223	-1.60499	0.604647	-1.48417	-1.04554	-1.58916	-0.667344	0.667367	1.49109			Q01149	0.472198	-0.609343	-0.197779	-0.436076	2.05027	-0.263269	-1.19636	-0.520089	0.0831318	0.885308	-1.01781	1.24441	-0.123465	-0.898844	1.6807	1.6831	-0.738332	-1.15767	-0.373384	-0.5667
Lrp10	1.87156	0.332013	1.37904	-0.786015	0.221442	0.00163368	-0.815882	0.105158	-0.484322	0.224854	-0.554446	-1.75891	-0.476477	1.00227	-1.39875	-1.72214	0.644509	0.691145	1.11396	0.409354			P82198	-1.3485	-0.31999	-1.28622	0.755345	0.0259697	0.0245527	-0.985327	-0.285306	-1.34163	-0.923917	0.615862	-0.337068	0.350282	-0.159138	-0.327282	1.50664	1.70521	2.11582	0.708015	-0.493324
Usp16	1.86512	0.347909	-1.88476	0.400241	0.415519	0.741166	1.47371	-0.012344	1.17955	-0.27677	-0.180379	-0.360665	0.506004	0.307714	-1.09906	-0.289754	-0.00944435	-0.707727	-2.23297	-0.183057			P59281	-0.719023	-0.470846	-0.188357	-0.732009	-0.465877	-0.392574	-1.64471	-0.908035	0.436206	-1.08895	-0.169228	0.417209	1.12378	-0.810907	1.00286	2.49689	0.216831	0.123659	0.0452353	1.72784
Ncoa2	1.86481	1.32804	-0.131923	0.815891	0.342772	1.1066	1.41824	0.836628	-0.00185027	-0.367306	0.128791	0.0669184	-1.2867	-1.5451	-1.39825	-1.06585	-0.580118	-0.260242	-1.1455	-0.125835			P27512	-0.478467	-0.544761	-0.543663	-0.525241	-0.304677	-0.489339	-0.446162	-0.421136	-0.41529	-0.545655	-0.544765	-0.426189	-0.4322	-0.44076	-0.560511	-0.496082	2.57878	1.99286	1.36054	1.68272
Angptl4	1.8647	1.12219	-0.0296087	-0.212746	0.887126	-0.321492	-0.554087	1.69363	-1.09223	0.867198	0.238915	0.769022	1.13404	-0.956997	-1.24086	-0.854214	-1.04159	-0.620042	-0.471888	-1.18106			Q9JLC3	-0.854243	-0.372214	-1.20974	-1.53753	-1.51568	-0.304393	-0.245758	-0.906968	0.0452966	-0.458867	-0.924931	0.676169	1.27157	0.739729	1.4127	-0.344881	1.1802	1.36029	1.0468	0.942439
Abcb1a	1.85964	1.98887	0.366567	1.89276	0.852776	0.245775	-0.246594	0.908443	-0.798946	-0.809502	0.0921585	-0.522575	-0.545779	-0.894608	-1.02659	-1.02659	-0.522196	-0.551209	-0.488015	-0.774389			Q01339	-0.739078	1.58842	-1.10146	-0.249552	0.380514	-1.7813	0.694274	-0.832814	-0.655131	-0.644954	-0.545145	1.31708	0.0702999	1.13253	-0.714818	0.531725	2.12833	-0.416608	0.412252	-0.574566
Pdia5	1.85877	-0.499601	0.35505	0.193151	-0.294573	-0.25174	-0.508946	0.497233	0.845188	-1.19442	2.42068	1.26242	-0.994752	-0.793046	-1.26839	0.107345	0.0316927	-0.145757	-0.41805	-1.20226			Q9JHZ2	-0.46954	1.49616	1.41623	0.380118	0.400684	0.303223	0.661429	0.325436	-2.29009	0.359129	-0.463273	-1.75133	0.367302	-0.105007	-1.24898	0.528951	0.833847	0.923802	-0.750329	-0.917761
Elp5	1.85846	0.735068	-1.49662	-1.1888	1.42972	0.209522	-0.495908	-1.25978	0.543542	0.928983	-0.567582	-1.75594	0.321104	1.2852	0.383007	-0.141023	-0.304662	-0.0476112	-0.833136	0.396441			Q62159	-0.975144	-0.94662	-0.97172	-1.10687	-0.890597	0.408004	-0.789506	-0.477599	-0.738917	-0.607764	-0.904978	-0.301037	1.56632	2.07449	0.81898	1.43714	0.739166	1.01028	0.138241	0.518133
Milr1	1.85292	1.15471	-0.159482	1.25362	-0.763226	0.837072	-0.309501	-0.269217	-0.646309	0.681868	-1.95731	-1.34663	0.965322	1.23055	-0.0242062	0.162698	-0.629381	-0.204324	-0.722485	-1.10669			Q6DIB4	-0.339929	-0.682304	-0.569007	-0.334496	-0.195407	-0.76109	-1.19618	-0.0345555	-0.0016452	-0.159007	0.213742	-0.0257316	-0.549901	-0.439131	-0.793842	-1.09227	0.824745	2.2062	1.59446	2.33534
Fbxo22	1.85252	0.496278	-1.52618	0.502402	0.200517	1.39105	1.14933	-1.03309	-0.101266	-0.482077	0.793636	-0.870927	-1.23167	-0.103168	1.11182	0.35945	-1.78565	-0.754187	-0.202264	0.233475			P52592	0.100261	-0.925137	-0.976587	0.527968	-0.46754	-0.48525	-0.261786	-0.655375	1.11353	0.513957	0.576413	2.07703	2.36598	0.830235	-0.484024	-0.356713	-1.13718	-0.769454	-0.85229	-0.734029
Cbwd1	1.85079	0.0433633	-0.847353	0.872661	0.613237	-0.833811	0.960264	1.308	-0.585791	-0.20145	1.12293	1.52084	-0.407001	0.200382	-1.39012	-1.06013	-1.39011	-0.778042	-0.756905	-0.241762			P11531	-0.877064	0.847457	-0.935061	1.67716	-0.161235	-0.556573	0.132659	-0.661374	-0.320069	-0.356121	0.47215	0.889658	-0.937715	-0.738568	-1.34399	-0.127458	-0.191449	-0.718671	1.52832	2.37795
Nat2	1.85067	-0.688108	-0.913269	1.28549	0.135328	0.413682	-0.804868	1.01045	-0.487267	-1.18374	0.36226	-0.344792	-0.412639	-0.274884	1.97384	0.699791	0.393714	-0.428517	-0.768656	-1.81848			B2RRL2	-0.796411	-0.533187	-0.555297	-0.721659	-1.01283	-1.18082	1.34525	0.121851	-0.34482	-0.93816	-0.927358	0.654901	-0.235557	2.34537	0.871535	1.38249	-0.720818	0.845102	-0.567448	0.967869
Saysd1	1.85047	0.500766	-0.864285	1.36568	-0.373668	-0.0277371	-0.87578	1.80536	-0.912565	1.27916	-1.34963	-0.951162	-0.777137	-0.682772	0.112653	0.936945	-0.354633	-1.08622	0.164407	0.240151			O89113	-0.604684	-1.26532	1.41803	1.15643	-1.02734	-1.0709	1.80309	0.792413	-0.24174	-0.0382516	0.374676	1.47928	-0.972243	-0.236545	0.878647	-0.876779	-0.821486	-0.945805	-0.637028	0.835562
Tnfrsf13c	1.84982	1.92099	1.62072	0.407207	-0.228899	-0.102798	0.147781	-0.157656	1.56523	-0.265652	-0.480291	-0.991731	-1.00184	-0.981316	-1.21128	-1.21128	-0.55214	-0.175905	-0.0382681	-0.112701			Q80W31	0.687782	-0.559166	-1.12848	-0.283546	0.643989	-0.412177	-1.04492	-0.224163	-0.865967	-1.07331	0.977178	2.95842	-0.486002	0.532278	0.118237	0.335568	-1.21316	1.08184	-0.365331	0.320923
Abcd3	1.84678	2.15165	1.58609	0.555232	0.506295	-0.186798	0.253642	0.467313	-0.390752	-1.03771	-1.60788	-0.85054	-0.429538	-0.523578	-0.150944	-1.05022	-0.799918	0.0644453	-0.799215	0.395645			Q8BP01	-0.503517	0.23766	-1.05863	0.375692	-0.51442	0.728419	-1.47737	-1.02632	-0.459397	0.175133	-0.327681	-1.11665	-0.59506	1.27478	2.65838	1.05071	-0.679753	0.390159	1.00837	-0.140505
Trim30d	1.84677	1.86912	0.0458397	0.147337	1.49161	1.58363	0.97277	0.557837	-0.629923	-0.560953	-0.693078	-0.685844	-0.751508	-0.723296	-0.735668	-0.765672	-0.758036	-0.729151	-0.74783	-0.733947			P11627	-0.754655	-0.566768	-0.609719	-0.348594	-0.586619	-0.519891	-0.715134	-0.450764	-0.690557	-0.490249	-0.516298	-0.617947	1.68	2.38911	1.92584	1.58803	-0.0258829	-0.235191	-0.204459	-0.250251
Ncapg2	1.84441	-0.0569701	-1.82516	-0.379299	0.161118	-0.498644	0.947551	-0.723368	1.38529	-0.292063	0.541451	0.306501	-0.0185338	-1.11391	-0.317465	0.0933358	0.831326	-0.368863	-1.94971	1.433			B2RX12	-0.0951873	-1.27788	-0.652711	0.289859	1.18177	-0.378248	0.51159	2.30909	1.37641	-0.388246	-0.115429	-0.249223	0.624511	-0.535432	-0.633983	-0.209735	1.3311	-0.85824	-1.97421	-0.2558
Ifi211	1.83489	1.80516	0.0789484	0.150473	1.56108	1.9851	0.272013	0.504266	-0.692946	-0.656839	-0.553493	-0.663783	-0.754208	-0.754208	-0.754208	-0.707852	-0.663715	-0.711564	-0.705895	-0.573219			Q6IME9	-0.542574	-0.266295	0.275567	0.916084	3.21991	-0.745617	-0.499957	-0.717366	-0.836854	1.2433	-0.184854	-0.586722	-0.267157	1.20982	-0.722503	-0.512051	0.460175	-0.134293	-0.68133	-0.627274
Cryzl1	1.83286	-1.31457	-0.829606	0.961813	1.09508	0.541785	0.426802	-0.893737	1.46961	-0.0512087	-0.6236	0.0781045	-0.713652	-1.03876	0.739568	1.25702	-0.547157	-1.14683	0.141486	-1.385			Q8VED9	-1.06229	-0.886235	-0.983511	-1.00426	-0.248192	-0.365696	-0.597828	0.932898	-0.545173	0.00954991	-1.36697	0.440025	1.12867	0.358353	-0.374551	-0.958844	2.29863	1.15554	0.80635	1.26354
Ap3m2	1.83103	1.02513	-0.771085	1.24388	0.0428195	0.416879	-0.855539	-0.996014	-1.25346	-1.04797	-0.702896	0.385018	-1.00744	-0.995349	-0.357394	0.133516	-0.26428	0.200019	0.956254	2.01689			Q8CIM7	-0.930883	-0.292858	0.348662	-0.129486	-1.79352	-0.693601	0.62111	1.59579	-1.51922	-0.110033	-0.121473	2.10155	-0.449599	-0.0895828	0.561169	0.82035	-0.982615	0.284825	1.38453	-0.605127
Zfp788	1.83064	0.228277	-0.697546	1.63683	0.822567	-0.758498	0.311847	-0.635587	0.729467	-0.273451	1.39526	-0.570805	-1.22167	-0.494337	-1.79387	-0.943215	-0.166301	-0.0922442	1.26221	-0.569574			Q9JIG4	-1.11763	-1.15785	0.411093	-1.03136	-0.743256	-1.13576	0.153468	-0.889259	0.100531	-1.18304	-0.17892	0.200761	-0.107782	-0.348161	-0.0869507	1.70236	0.866216	1.55921	1.91737	1.06896
Zcchc9	1.82773	0.751181	-1.92369	-0.0311646	0.457318	0.325926	0.587093	-0.254521	0.39747	-0.365918	-0.62191	-1.00831	-0.622462	-0.799163	-0.907314	-1.16802	1.24525	1.98479	0.424701	-0.29898			Q80TC5	-0.426301	1.14604	1.62097	0.857562	0.507699	-1.06566	0.585575	1.80534	1.22137	-0.542905	-0.240523	-0.335791	-0.51671	-0.767163	-0.625595	0.812326	-1.49402	-0.213582	-1.54743	-0.781197
Ate1	1.82745	1.22806	-2.06874	-0.888441	1.06221	0.951277	0.445622	0.710802	-0.823074	-0.434205	-1.26601	-0.00507366	0.411412	-1.12864	0.343841	1.11713	-0.27713	0.152437	-0.529869	-0.829068			Q9Z0K8	1.9948	-1.23092	-0.956522	0.890982	-0.538601	1.22664	-0.139623	0.0946851	-0.28802	-0.17809	0.517795	-0.59035	0.621467	1.50906	0.805971	0.631723	-1.06996	-1.22171	-0.435101	-1.64423
Ythdc2	1.82648	-1.48637	-1.48399	0.318783	0.0868673	0.26495	-0.244587	0.396115	1.50968	0.861941	0.800081	-0.354976	-0.847329	-0.676008	-0.252835	-0.742817	0.112141	1.63615	-1.60421	-0.120066			Q2LA85	-0.974731	-0.710436	-1.28741	-1.1159	-0.298674	-0.580272	-0.661218	-0.413511	-0.507602	-0.300328	-0.350551	-0.66411	-0.119973	0.155131	0.563251	0.788284	2.3291	0.779429	1.61255	1.75698
Bmyc	1.82629	0.692718	0.962626	0.123758	-0.54923	-0.393823	-0.255335	-0.760464	-0.669619	-1.10034	-1.03855	-1.28051	-0.216235	-0.360868	-0.504192	-0.465397	1.42688	2.46443	0.0887509	0.00910307			Q8BLB0	-1.48024	-0.0407867	-0.457129	0.808604	0.465721	0.333069	0.697189	1.07505	-0.514175	-1.79576	0.763721	0.369432	-0.393804	0.0104833	-1.39859	1.89468	-1.38498	-0.264055	1.4358	-0.124217
Idi2	1.82605	2.83283	1.02828	1.28685	0.195777	-0.449645	-0.105016	0.161889	-0.77993	-0.63905	-0.77993	-0.452845	-0.77993	-0.608629	-0.464291	-0.77993	0.0383973	-0.625679	-0.77993	-0.125261			O54749	0.222275	0.748314	0.379941	-1.01957	0.598743	-1.82473	0.0693763	-0.550496	0.534612	-0.0425337	-0.802354	-1.09309	0.833907	-0.265418	-1.58083	0.952595	2.58102	-0.258559	0.41674	0.100069
Inka2	1.82395	0.466937	1.53627	0.418949	-0.484721	-1.63008	0.36935	-0.538036	1.11796	-1.68734	0.550271	1.06783	-1.28344	-0.402756	0.214884	-0.436944	-0.474831	0.164353	0.454704	-1.24731			Q9JJR5	0.559565	-1.17478	0.959344	-0.153523	0.461876	-0.657215	0.579849	-0.063234	-0.0973624	-1.5403	0.469213	0.227181	-0.255021	-2.28615	-1.41707	0.237287	0.784535	0.31592	1.4981	1.55179
Spry1	1.81769	1.16744	0.478566	0.231353	-0.248358	0.93952	-0.229418	0.457079	-0.0210614	-0.985147	-0.411857	0.239571	-1.09168	1.88722	0.477611	-0.0558277	-1.26408	-0.850833	-0.520563	-2.01723			Q7TMM8	-0.821929	-1.01021	-0.589805	-0.992802	-0.199497	-1.07955	-1.10445	-0.717792	0.156944	0.179913	-0.456275	2.69975	1.91879	1.09842	0.191019	0.565835	0.23784	0.217274	0.058763	-0.352244
Tln2	1.81592	0.355463	-0.124614	-0.46878	-1.05048	-0.249994	1.12805	1.4421	0.55592	0.907965	-1.57068	-0.00121312	-0.822075	-0.474734	-1.06583	-1.57068	0.785291	0.896488	-1.01165	0.523541			Q9JKK0	-0.591264	-0.858672	-1.04056	-1.01368	-0.783947	-0.658866	-0.935167	-0.968634	-0.538111	-0.269671	-0.630952	-0.477091	0.70294	0.87399	0.258369	0.705462	2.06312	1.45606	1.13974	1.56693
Wdr18	1.81416	-0.289709	2.16543	-0.632001	0.290517	1.12137	-0.270485	0.176422	0.27263	0.919738	-0.714255	0.473928	-0.545907	0.0795326	-1.61681	-0.3119	-1.27759	-1.5579	0.373039	-0.470206			Q5SWY7	-0.388754	-1.13997	-1.03614	-0.618158	0.14212	-0.284148	-0.703261	-0.935562	-0.123659	-0.174155	0.508395	0.26964	0.941118	0.470363	3.51896	0.443983	-0.34273	-0.233132	-0.568219	0.253313
Pts	1.81167	0.429353	1.61218	-0.0239592	0.349495	0.587759	0.667939	-1.34991	0.0332777	0.202762	-0.669755	-0.179385	-2.58157	-0.423638	0.0711313	0.644472	0.37175	-0.690497	0.411967	-1.27504			Q9EQ32	-0.904711	-0.705066	-1.23746	-0.767154	2.22013	1.09886	0.297073	0.967175	-0.193701	0.880608	0.334778	-0.459249	0.773499	1.13582	-0.147437	-0.93219	-0.392209	0.620624	-0.747948	-1.84144
Uba7	1.81113	2.84739	-0.0103249	0.53502	1.03413	0.634474	-0.392107	0.0427367	-0.814639	0.0555738	0.0583322	-0.937151	-0.870731	-1.1919	-0.782705	-0.397644	-0.159782	0.0197872	-0.544699	-0.936887			Q9D8K8	-0.691342	-0.608939	0.962879	0.204548	-1.54399	-1.46214	1.47746	-0.336421	-1.11623	-0.194689	-0.0130328	1.83738	-0.331384	0.00997521	0.439594	0.30743	-0.70217	-0.957834	1.04316	1.67575
Zfp606	1.81057	-0.0577954	-1.07835	-0.27417	0.975492	0.190224	0.823924	0.584402	1.14853	-0.221623	1.7004	0.163061	0.0352521	-1.15915	-1.54147	-1.47453	-1.22396	0.267181	-0.833174	0.16518			Q8CGA4	-0.324751	0.377584	-0.247742	-0.585005	-1.31153	0.0482311	0.470946	-0.350618	-0.973304	0.0476312	-1.31492	0.198171	0.168297	-1.23096	1.08173	-0.418221	1.96689	0.789899	-0.759788	2.36745
Zfp763	1.80717	-0.833626	0.255072	0.504012	-0.546422	-0.531837	-0.0237896	0.781067	-1.0591	1.15907	-1.48579	-0.541081	-0.584574	-0.496266	-0.574138	-1.00149	-0.54037	2.30112	0.533185	0.877788			Q99JP6	-1.10739	-1.32347	-1.21371	-0.720389	-1.0505	-0.71316	-0.700764	0.0606668	-0.704294	-0.317446	-0.520588	-0.226632	1.21025	1.76223	1.20676	0.961323	1.63987	0.290447	1.05286	0.413921
Phf11b	1.80601	2.62507	0.263417	0.195711	1.09224	1.43294	0.0922535	0.120397	-0.430248	-0.288373	-0.230954	-0.373385	-0.812217	-0.74437	-0.792432	-0.625061	-0.809435	-0.80351	-0.868947	-0.849109			Q8BML1	-0.858578	-0.0106624	-1.13255	0.365362	-0.943274	0.480331	0.648233	1.35198	-1.25657	-0.834021	-0.725507	-0.756551	0.974784	-1.1487	-0.468717	1.08195	1.90833	0.713635	1.33175	-0.721228
Srek1ip1	1.80334	0.485394	-0.829115	-0.974349	0.79101	1.72168	-0.165611	-0.753999	1.39897	0.862408	-0.443446	-0.547685	-0.712474	-0.17339	-1.23815	-0.724053	-0.18679	1.4894	-0.997668	-0.805468			B1AZ99	-1.64335	0.928743	0.718494	-0.970627	-0.562723	-0.45169	0.594012	1.4173	-0.736762	-0.190716	-0.517177	0.936363	-0.0435756	-1.2895	1.84977	1.59056	-0.723672	0.437956	-0.935014	-0.408388
Slfn5	1.80219	2.12087	-0.236359	-0.0199154	1.65354	1.79295	-0.240099	0.539388	-0.470385	-0.788178	-0.608844	-0.361297	-0.346341	-0.531714	-0.664849	-0.839774	-0.554281	-0.764468	-0.831406	-0.651022			Q505G8	-0.451127	-0.171529	0.590984	0.69714	-0.78781	0.377431	-0.712527	1.41759	-0.582612	0.58624	0.14437	0.92799	-1.56331	-1.55446	-0.984605	-0.433794	-0.20979	0.190029	-0.120984	2.64077
Mrpl48	1.79923	-0.476375	1.48363	0.113731	1.02003	0.447154	-0.0101774	-0.241039	0.901927	-0.995273	-1.05634	-2.5077	-0.0920481	-0.525153	-0.0238841	-0.442736	1.06512	-0.886068	0.615178	-0.189212			Q32MD9	-0.386074	0.841306	-0.234554	1.69789	-0.97276	-0.841307	1.42333	0.696245	-1.01719	-0.121731	0.423705	1.2314	-0.456656	-0.887047	-0.352442	0.781611	-1.2382	-1.62618	-0.441855	1.48051
Tlk1	1.79886	0.734995	0.649979	2.1296	-0.276663	-0.875316	1.13474	0.966862	-1.08295	-0.460995	0.511264	0.523608	-0.890824	-1.16854	-0.886649	-0.1621	-0.642912	-1.26237	-0.487687	-0.252906			Q8CEG5	-0.208634	-1.25394	-0.0972231	-0.201536	-0.821545	-0.115668	1.84227	-0.131086	1.06278	-1.14306	1.62252	0.494575	-0.575057	-0.60904	2.02253	-0.753304	0.610228	0.287438	-1.16038	-0.871861
Tnfsf11	1.79856	1.75386	1.42749	1.89434	-0.243043	-0.389875	0.11752	-0.0477424	0.462489	-0.0840561	-0.384121	-0.187934	-1.2498	-1.18808	-1.20148	-1.22501	-0.54495	-0.0704424	-0.385606	-0.252113			Q9CY02	-0.833589	0.116903	-0.66098	-1.01745	-0.617604	2.33219	-0.11302	0.353671	0.62458	0.978171	0.240154	-0.986385	-1.33638	-1.20354	-0.312672	-0.160568	0.907111	-0.485034	2.01005	0.164385
Dalrd3	1.79716	-1.45231	-0.940917	-0.505847	0.554311	1.48934	-0.0502849	-1.5214	1.44409	0.861563	-1.1252	0.316612	-0.630497	0.76071	0.360664	-1.21525	0.458981	0.346336	-0.719044	-0.229017			P70124	-0.338704	-0.26326	-0.37479	-0.590623	3.77095	-0.186774	-0.114826	-0.387011	-0.440985	-0.178707	-0.391257	-0.727887	0.767262	0.470574	0.815106	0.350637	-0.9045	-0.465387	-0.545215	-0.264603
Ift81	1.79585	0.0839434	-0.33082	-1.58016	0.891693	0.473667	0.75142	-0.278702	-0.763585	0.366604	-1.58016	-1.12817	1.43806	-0.396597	1.03684	-0.653326	0.455295	1.19082	-1.09718	-0.6755			Q32M21	-0.517629	-0.489616	0.402334	0.0256801	0.780929	-0.603654	-0.529025	-0.441852	-0.441549	2.54298	-0.518669	-0.629255	-0.258507	2.86941	-0.641101	-0.43188	0.0716702	-0.0544132	-0.53123	-0.604627
Dock11	1.7935	1.15206	-0.741599	0.781467	0.893278	0.992997	1.16316	1.56828	-0.363959	-0.660071	-0.44247	-0.488591	-0.505856	-0.155174	-0.776681	0.195797	-0.815828	-0.778379	-1.93034	-0.881584			Q60846	-0.868498	-0.862219	-0.90741	-0.949201	-0.406074	-0.347936	-0.398788	-0.263248	0.490381	0.767173	0.815607	0.35662	1.65288	1.474	1.73288	1.47912	-0.943824	-0.967061	-0.900202	-0.954196
Comtd1	1.7934	0.211457	-0.23911	0.644095	0.608333	-0.821487	-0.0508763	-0.859897	1.21124	1.41706	0.648896	0.434513	-0.87605	-1.54761	-1.41656	-0.274622	-0.35207	-1.18485	-0.770342	1.42447			Q7TNU7	0.690059	-0.845994	-0.464296	-0.81243	-0.176047	1.84932	0.220263	0.569176	0.706399	1.13498	-0.577888	-0.199078	-1.18066	0.957837	-1.63057	1.03248	-1.65783	0.833717	0.602216	-1.05165
Ankrd37	1.79321	0.0767026	-1.20668	-2.00271	0.5143	0.560987	-1.05268	-1.37631	0.659297	0.813709	-0.68547	0.531398	-0.0516471	-0.299768	-0.921303	-0.107625	0.300877	1.89542	0.490184	0.0681112			Q91Z98	0.0410319	-1.01894	-0.588533	0.825087	-1.16964	0.583639	-1.64412	0.995266	1.8707	0.421329	0.225641	0.0576309	0.52424	-0.338141	0.0904526	-1.44827	1.95724	-0.343903	-1.15827	0.11756
Rpl41	1.79252	-1.55459	2.02757	-0.324961	0.266025	0.323845	-0.447049	-0.275774	0.554346	0.61631	-1.0828	-0.490856	-0.0429502	-0.914159	-0.919622	-1.00443	0.248862	1.64806	0.51194	-0.932286			Q8BFU1	1.48865	-1.07926	1.0615	0.946791	0.37181	-0.962922	0.548895	1.21443	-1.45277	-0.647316	0.804038	-1.11468	-0.335793	-0.835638	0.162931	1.91363	-1.07161	-0.647081	0.135235	-0.500841
Stk39	1.79075	0.855837	0.322193	0.589324	0.501265	0.802117	0.581656	0.839779	-1.01667	-1.36858	-1.33513	-1.61305	-0.720587	-1.10169	-0.710135	-1.10828	0.707532	0.861831	0.706128	0.4157			P07309	-1.42068	-0.34356	1.59009	0.247128	0.431956	1.2856	-1.30637	-0.682049	-0.526939	0.434104	0.556088	0.596305	0.817196	0.770171	1.77238	-1.50548	-1.01036	-1.00272	-0.659703	-0.0431546
Mmut	1.79069	0.163717	-0.0473169	-0.0264098	0.622771	-0.331648	-0.420461	0.251294	0.65492	1.05895	-1.2128	-0.829995	-0.439746	-0.208717	-1.22797	-0.599814	0.650159	1.72376	-2.29939	0.728002			O70589	-0.743707	-0.38583	-0.830724	-1.3709	-1.11254	-0.72973	-1.00749	-0.673561	0.607014	0.468767	-0.120822	-0.574883	1.30622	0.712799	-0.346481	0.0333775	2.19931	1.60149	1.30571	-0.338018
Zcrb1	1.79055	0.586388	-0.691299	-0.197503	0.385149	0.55397	-0.715713	-0.358413	1.24698	1.77376	-1.04348	-1.07197	0.0439951	0.780902	-1.17612	-1.28079	0.163908	0.367168	0.523789	-1.68127			Q8BG07	-0.455537	0.64455	-0.276743	-1.30676	-0.541083	0.419228	0.940931	0.777291	1.64704	-0.0580892	-1.77985	0.377637	-1.615	-0.216377	-1.15605	-1.00633	1.22388	0.558881	1.16921	0.653186
1500009L16Rik	1.79011	2.20201	0.572183	0.852479	0.0222954	0.40223	-0.656336	-1.38796	0.533777	0.750096	-0.600933	-1.38796	-0.0349809	-1.01657	-0.703638	-1.38796	0.0313809	0.618587	-0.630198	0.0313974			Q3TUL7	-0.0307617	0.775323	0.131966	-0.219675	-0.429045	1.24355	1.03944	2.30782	-0.426778	0.925222	-0.519324	-0.9904	-1.33004	-1.27417	-1.17737	-0.986542	0.646192	0.780502	0.480926	-0.946842
Zfp46	1.78746	0.69572	-0.373694	-0.417217	0.623081	-0.335781	-0.116787	-0.284198	-1.1669	-0.513265	-0.673202	-0.190622	-0.139161	-0.951186	-1.23506	-0.472771	-1.02107	1.87321	2.10165	0.809802			Q02780	-0.423625	-0.724902	-0.512014	-1.68299	-0.185783	-0.405733	-0.412306	1.10918	-0.961861	-0.953756	0.0976364	1.25759	0.700604	-0.0113085	-0.845496	1.98089	-0.750026	1.95685	-0.0403736	0.807431
Fem1b	1.78738	-0.122641	0.189581	0.302992	0.498915	-1.13695	0.381111	-0.668443	0.507622	1.04816	1.56612	1.34169	-1.69621	-0.176809	0.0921789	0.0518681	-0.652427	-0.527944	-1.84822	-0.937983			P63300	0.254001	-0.584195	-0.374398	3.47185	0.514169	-0.957555	0.458416	0.07765	-0.638709	-0.361349	0.837371	0.0786396	0.0994814	-0.530425	-1.09232	-1.37444	0.0281537	-0.386663	0.482822	-0.00251034
Zfp235	1.78725	0.901585	1.20987	-0.448454	-0.196711	-0.171115	-1.16106	-1.20874	-0.347623	-0.131436	-0.373239	0.807416	0.68529	-0.108689	-1.84526	1.55445	-1.18159	-0.90702	0.989307	0.145766			Q8R316	-0.922076	1.70932	0.391247	0.302269	-1.4736	-0.895485	0.369953	-1.25867	-0.610013	-0.255353	-0.485259	0.110474	-0.631011	0.167181	-1.01672	0.605201	1.21804	-0.269859	0.500871	2.44349
Mtrf1l	1.7871	-1.11649	-1.00073	0.422124	-0.663571	-0.120187	-0.168796	-0.887449	-0.49931	1.99601	-1.80814	0.704539	-0.553262	-0.371963	1.02384	1.31996	0.0934227	0.685027	-0.566929	-0.275201			Q8BMA3	-0.115466	0.251744	-0.362886	0.821573	0.395614	-0.788992	0.385709	-0.0198341	2.42564	-1.13677	0.313613	0.212687	-0.252538	-1.13112	-1.02073	-1.53732	0.511539	-0.946514	1.99069	0.00335349
Armc9	1.78484	-0.769731	-0.769731	0.773892	-0.0410003	-0.399708	-0.769731	-0.769731	-0.43872	-0.454071	-0.769731	-0.0368565	-0.420164	-0.769731	-0.769731	2.98733	0.69712	0.958363	0.013396	-0.036297			P28481	-0.658934	-0.730549	0.876308	-1.10666	0.592292	1.37806	-0.112041	1.25	-1.3083	-1.56786	1.15415	0.350672	0.526165	0.949828	-0.923322	-0.448724	-0.686133	-0.713843	1.74737	-0.568475
Mfap1a	1.78274	0.899065	-1.42175	-0.557598	0.770177	0.500496	0.41913	-0.517232	1.11662	0.383749	0.361143	-1.2233	-0.617176	0.835134	-1.474	-1.84955	0.79928	0.537755	-0.870438	0.125762			P04186	1.17409	0.23812	2.51129	-1.38991	0.2311	-0.231474	-0.911419	-0.83263	-1.20113	-0.372069	-0.753159	0.0802528	-0.648129	-0.749695	1.0867	-0.184386	1.74461	0.398812	0.152107	-0.343087
Arsb	1.78206	0.00577515	1.88411	-1.01087	0.561292	-0.634876	-0.187853	1.25878	-0.029097	-0.465283	-0.96467	-1.05415	-0.703089	0.264407	-0.29653	0.636924	1.39219	-0.332081	-1.86878	-0.238274			Q8K426	0.73813	-0.758945	0.744382	-1.12545	-0.642657	-0.531876	-0.441302	2.1451	1.02579	0.901408	0.395269	-0.352509	-0.932165	1.35252	1.01856	-1.1425	-0.978122	0.558771	-1.27178	-0.702611
Ptpn18	1.78111	2.05182	1.49177	-0.613106	0.642856	0.104777	-0.308644	-0.198277	-0.268185	-0.49153	-0.352245	0.477824	-1.7334	-1.31848	-0.908623	-1.24381	0.0197999	-0.11367	0.187996	0.792023			Q61036	-0.930975	-1.01861	-0.132615	1.92466	-1.2132	0.0686678	-0.807977	0.360773	-0.954988	-1.04774	-0.186923	1.25803	-0.0468823	1.15609	0.107936	0.881644	-0.635472	-1.29387	1.00318	1.50829
Psme2b	1.78086	2.5201	0.374044	-0.459993	1.60595	0.638567	-0.119566	-0.49303	-0.242751	-0.245749	-0.769119	-1.07173	-0.441505	-0.783825	-1.33933	-1.04204	0.234282	0.362255	-0.350202	-0.157231			P04925	-0.684435	-0.774292	-1.01583	-0.514171	-0.386471	-0.667218	-0.488115	-0.598543	-0.626759	-0.386293	-0.213999	-0.158379	0.261804	0.205523	-0.428466	-0.622882	2.01372	1.73943	2.53087	0.814513
Frg2f1	1.78024	0.437526	1.54231	0.282026	-0.208557	-1.39884	1.89452	-0.632878	0.0429231	-0.711388	-0.513151	0.197229	-1.39884	-0.562949	0.141378	1.05582	0.597746	-1.39884	-0.546085	-0.600196			P25085	-0.606859	-0.671487	-0.673128	-0.657681	-0.624204	-0.562873	-0.658391	-0.653271	-0.651364	-0.678829	-0.664974	-0.677408	2.40055	2.03746	1.45463	1.32562	0.223722	0.323992	0.000987665	0.0135033
Zfp956	1.77742	1.01388	-1.62131	-0.490175	-0.839719	-1.05492	-0.038612	-0.210207	-0.129439	-0.445001	1.20734	-0.591613	0.231177	0.498886	-1.57966	-1.03271	0.126341	1.77603	0.559404	0.842899			Q60677	-0.121594	-0.984984	-1.43629	0.351041	2.39838	0.36288	-1.0919	1.57287	0.0218369	-0.522986	0.426719	0.978922	0.45911	0.827701	-1.15275	0.430762	-0.687152	-0.583081	-1.28102	0.0315456
Ola1	1.77714	-0.0784909	-0.918554	-0.942942	0.847073	0.57491	-0.924318	-0.299952	1.94246	0.978365	-0.956286	-1.55765	0.074933	0.325215	-1.11033	-0.770569	0.0586547	1.28782	-0.596469	0.288978			Q9DCC3	-0.078272	-0.295444	0.261241	0.887029	-0.154691	-0.309108	-0.264399	-0.111745	-1.27395	-1.29652	-0.0104345	2.24948	-1.15049	-0.679503	-0.668154	-0.0905725	-0.354769	-0.263637	1.27476	2.32918
Slc25a38	1.77611	0.174994	-0.569778	0.200622	0.636759	0.537906	-0.211217	-0.44487	-1.21555	1.195	-0.317992	-0.96421	0.15614	-0.160108	-1.05518	-2.23122	0.338606	1.49341	1.29758	-0.637006			P50637	-0.752212	0.0917717	-0.260432	-0.0010526	-0.898996	0.976542	-0.114154	0.0612469	-0.0486553	-0.517547	0.412914	-2.09794	1.871	1.71995	-1.32496	0.0582822	1.6965	-0.798751	-0.0188612	-0.0546457
Ndufa13	1.7761	0.131612	-0.395464	-1.40967	2.06239	0.942942	-0.128826	-1.08006	0.83506	0.617554	-0.951437	-0.934899	0.284215	0.406573	-0.522275	-0.881718	0.167154	0.774042	-0.0903589	-1.60293			Q9Z0G7	-0.948386	-0.592537	-0.252132	0.0194079	-1.43472	-0.880829	-0.862422	-0.872298	0.821315	-0.531666	0.441487	-0.689714	0.126713	1.34308	1.82546	2.22292	-0.904504	-0.0893878	0.690264	0.567943
Spin4	1.7748	1.84468	0.63549	2.26271	-0.221597	0.664503	-0.0564982	0.0644407	0.232369	-0.290331	-0.203222	-0.21448	-0.98202	-1.11368	-0.589822	-0.651962	-0.786142	-1.04154	-1.22871	-0.0989957			O35678	-0.808517	-0.707176	-0.697077	-0.673984	-0.653076	-0.649193	-0.738132	-0.690153	0.653292	0.808266	0.216329	0.300993	1.65805	1.60575	1.82712	1.65477	-0.797535	-0.781617	-0.7456	-0.782513
Faap24	1.77458	-0.0115097	0.988761	-0.434945	0.475498	1.08188	1.06752	0.756362	-0.856351	-0.135391	1.16548	-1.44993	-0.817112	-0.904249	0.361228	-0.735102	-1.01537	-0.642165	0.99581	-1.66499			P04230	3.19386	-0.427193	0.807876	0.821345	-0.0592508	-0.212996	-0.94393	0.260927	-0.35006	-0.215999	-0.688719	-0.890628	-0.187767	0.38242	-1.08859	0.538442	-0.178041	-1.23571	-0.633997	1.10801
Mtrex	1.77212	0.26262	-1.17404	-0.163172	0.823835	0.952415	0.0455763	-0.0016363	1.46729	1.00995	0.149082	0.555511	0.415849	-0.455208	-0.395427	-1.09193	-1.12452	0.161149	-2.3545	-0.854962			P61961	-0.744324	-0.666207	0.990092	-0.824391	-0.811277	1.14162	0.386317	-1.44443	-0.531561	2.16639	-0.760666	-1.0531	1.11889	1.1675	-0.0226543	-0.787496	0.286882	1.30773	-0.335028	-0.584299
Olfr56	1.76958	1.8177	-0.586425	0.712871	0.61049	0.930498	0.0765994	-1.12134	0.71417	-0.621225	1.45596	-1.12134	-0.844421	-1.12134	-1.12134	-1.12134	0.33115	-0.299974	-0.50097	0.0406662			P35710	-0.457184	-0.601827	-0.454175	-0.462797	-0.117886	0.0499825	-0.200559	-0.248298	-0.62534	-0.591336	-0.668305	-0.675805	1.94355	2.30845	1.87625	1.41711	-0.698421	-0.743896	-0.426779	-0.62274
Zfp955b	1.76911	-0.672972	-1.15551	0.92204	-0.504521	-0.646384	0.846932	-0.75153	2.13895	-0.505403	0.342519	-0.666971	0.574284	-0.199849	-1.41741	-0.973298	0.562897	1.19801	-0.897419	0.0365215			Q9CZP0	0.632886	0.778682	-1.80337	-0.376942	-1.04576	0.365409	0.387171	-0.459112	0.152099	2.76066	-0.968822	-1.35194	0.282962	0.206554	0.237808	-0.662535	-0.543268	-0.0690174	0.194172	1.28237
Exog	1.76631	0.537823	0.990149	-1.06293	-0.42181	1.33494	-0.591314	0.672157	-0.401312	0.756379	-0.979997	-1.62811	-0.0453621	-0.0500411	0.219466	-1.10364	-0.895605	0.155643	-1.04035	1.78761			P55288	-0.00235913	-1.44829	-1.82288	1.18616	0.300661	-0.051059	-0.188741	-0.678097	0.883192	0.500864	1.53472	1.32005	0.0497188	0.335573	-1.21483	0.118607	-1.52431	0.520365	-0.967913	1.14858
Dbt	1.76253	0.89395	-0.690349	-0.882072	0.172223	-0.0423763	1.25883	-0.0741455	1.83502	0.684978	-0.459849	1.12005	-0.536337	-1.38109	-0.184895	-0.944828	0.393389	-0.254347	-1.2724	-1.39829			P13504	-0.580825	-0.529596	-0.581365	-0.444092	-0.447086	-0.594191	-0.564192	-0.358412	-0.22943	-0.621409	-0.20063	-0.534743	2.44295	1.83161	2.22027	0.993094	-0.338182	-0.440865	-0.434725	-0.588173
Neb	1.75948	0.695038	-0.927477	-0.0916768	1.57889	0.38139	-0.849648	0.115192	-1.25881	-0.81785	-1.5774	-0.519323	1.4507	0.269719	0.805058	0.592281	0.363869	-0.579435	-1.5774	0.18741			O35426	-0.652126	-0.468323	-0.672658	1.80608	-0.226006	-0.885606	-0.439461	-0.0566372	-0.4102	-0.238393	0.000573994	1.43418	-0.546848	-0.646759	-0.438007	2.68567	-0.698599	-0.600992	-0.421765	1.47587
Cops4	1.75754	0.194649	1.6496	0.671724	0.798233	0.944961	-0.438301	-0.97767	-0.0844717	1.50951	0.0547462	-0.976769	-0.0962173	0.288638	-1.32085	0.0185536	-1.4026	-0.382605	-0.663035	-1.54564			Q8CDJ3	-1.47468	-0.615874	0.0818569	-0.915379	-0.614483	-0.503184	0.232111	0.305934	-0.803066	0.109824	-1.78119	0.907255	0.448948	-0.367785	0.481459	0.0141811	0.946787	2.48781	-0.458887	1.51836
Ndufaf2	1.75656	-0.935712	2.24098	0.290147	0.139535	0.351659	0.754902	-0.732764	1.47153	0.259244	-0.441403	-0.519278	-0.89803	-0.822966	-0.819404	-0.555022	-0.0992525	-0.236319	0.566454	-1.77086			Q08890	-2.29302	0.331297	0.24706	-1.40646	0.437262	-0.516713	0.267527	-0.166739	-0.54756	-1.68076	0.832543	-0.23662	0.633254	0.765569	0.120327	2.32995	0.506096	0.0905083	-0.318317	0.604801
Pgam1	1.75496	-0.580946	-0.369001	-1.21422	-0.530101	-0.751059	0.678652	1.42722	0.0287678	1.55159	-1.21422	-0.755547	1.84868	-0.0131409	0.556273	-0.743946	-0.525693	0.299931	-0.233972	-1.21422			Q8K190	-0.595334	0.476903	1.85265	0.461903	-1.11152	0.225079	1.29802	-1.11787	1.14662	0.493458	1.30796	0.134603	-1.82124	-1.14875	-1.07733	0.31681	0.519861	-0.0575317	-0.303551	-1.00075
Asap1	1.75479	0.958354	0.63376	0.954496	0.240751	0.278038	0.4662	0.355009	1.06945	1.08093	0.83135	0.235685	-1.24985	-1.12138	-1.25737	-1.20094	-0.867929	-0.871659	-1.44051	-0.849178			Q8R079	-1.75022	-0.729971	1.82986	-0.516222	0.101222	0.864133	-0.504052	2.29269	0.453592	-1.08258	-0.631157	-0.945458	-0.330974	0.206096	0.586067	-0.386485	-0.665282	0.304884	-0.342639	1.24649
Mtm1	1.7537	0.529977	-0.123465	0.0639846	-0.373315	0.720636	0.0335125	1.97953	-0.470441	-0.208747	-0.644826	2.12247	-0.75571	0.0558879	-1.43432	-1.43432	-0.366479	-0.763375	-0.674183	-0.0105165			P22893	0.0909101	-0.30532	-0.813598	2.72599	0.835466	-0.30385	0.972777	-0.417433	0.159303	-0.479668	-0.243342	0.690075	0.72954	-0.384182	-0.829499	-2.07896	0.200721	-1.10572	0.984049	-0.427262
Erich1	1.75302	-1.5444	-0.322017	-1.75304	0.358332	1.6173	0.0779069	0.218715	-0.89117	-0.899555	-0.876669	-0.59466	1.12599	0.718993	1.18143	-0.802953	0.0354501	-0.0457243	0.956335	-0.313291			Q6NZE7	-0.796999	-0.872214	-0.365831	-0.338149	-0.502371	-0.566537	-0.548294	-0.814524	-0.644203	-1.30477	-0.932975	-0.429066	0.874596	0.775309	1.49401	2.50573	-0.271701	0.553149	1.05266	1.13217
Prrc2c	1.75244	-0.208633	-1.67822	-0.0880568	0.990134	0.465185	1.10619	-0.239807	2.21536	0.447016	0.449187	-0.488282	0.245313	-0.597045	-1.42372	-0.651734	-0.179168	-0.14541	-1.27857	-0.692184			Q8R2V5	-0.633998	-0.668624	-1.35835	-1.50537	1.37146	0.684026	-0.444501	0.314699	-1.37857	-0.799683	-0.380345	-1.02439	1.92141	0.633917	0.998036	1.34642	-0.108205	0.484957	0.69853	-0.151422
Wac	1.74974	0.165689	-1.37111	1.13685	0.697241	1.4323	0.455759	0.119778	1.37811	-0.307379	-0.579964	-0.469312	-0.764959	0.222364	0.65683	-0.656219	-0.831869	-0.871258	-2.1163	-0.0462964			Q3UY90	-0.793433	-0.442272	-0.593149	0.450472	-0.823016	-0.389706	-0.0997626	-0.71475	1.35177	2.16148	2.12044	1.5473	-0.504033	-0.634433	-0.927094	0.411632	-0.691284	-0.514807	-0.329141	-0.586212
Nbn	1.74809	0.929758	-1.85273	-0.0602206	0.581845	0.772106	0.697909	0.251562	1.36168	0.60701	0.157542	-0.962418	0.225015	-1.11809	-0.510899	-1.12156	-0.0284463	-0.482398	-1.86607	0.670316			P42082	0.388089	0.356836	0.233975	-0.1844	0.0503102	0.362373	-0.974344	0.438302	-1.263	-1.2951	-0.946784	-1.39845	-0.121134	2.95118	0.517704	0.859141	-0.580417	0.654087	0.582997	-0.631363
Eomes	1.74667	2.30801	0.193927	0.914288	1.19862	1.00889	0.653345	0.656093	-0.814281	-0.814281	-0.571394	-0.595432	-0.814281	-0.756973	-0.814281	-0.702089	-0.814281	-0.814281	-0.463499	-0.704773			Q60772	-0.92183	1.12369	-1.08949	0.800748	0.181967	-1.40484	-1.00264	0.111647	-0.121766	-0.469747	-1.10055	-0.143437	-0.829087	-0.353175	-0.50447	0.627507	0.729877	1.30738	0.482958	2.57528
Ofd1	1.74289	0.834432	-1.35994	-1.01054	0.855206	0.213441	-0.520141	-0.918635	1.06756	0.460938	1.69061	-1.15144	-0.345925	-0.562683	-1.07363	-0.540563	1.23907	0.448774	-1.15851	0.0890919			P43252	-0.560467	-0.588111	-0.620142	-0.313766	-0.510871	-0.480539	-0.330945	-0.51518	0.558056	1.58211	2.58212	2.38675	-0.587238	-0.464884	0.120059	-0.594979	-0.7129	-0.283897	-0.522714	-0.14246
Vsir	1.73865	1.13713	1.56132	0.860876	1.05126	0.683993	0.949407	0.416723	-1.02635	-0.799988	-0.477547	-1.51481	-0.0727488	0.0857768	-1.03557	-0.397919	-0.524447	-0.243696	-0.878019	-1.51405			Q99N16	-0.26873	-0.953844	-0.15988	-0.201176	-1.15361	-1.67683	0.388644	-1.44046	1.07357	0.0782151	0.549721	1.88925	0.772999	0.397053	-1.09658	0.76759	1.4713	-1.18833	0.647143	0.103957
Terf2ip	1.73797	1.02624	-0.757016	-1.77844	-0.283714	-0.403301	-0.944157	-0.154414	0.178894	0.659811	-1.87002	-0.180742	1.59549	0.774673	1.4923	-0.441391	-0.0937743	-0.611192	0.230962	-0.178166			Q9JMF7	-1.65822	0.528408	1.3349	-0.779698	-0.973246	-0.195919	1.11087	0.0471488	-0.986648	0.386681	1.07016	-0.80496	1.34379	1.52961	-0.258536	-0.952916	-0.0538348	-0.0546496	-1.56479	0.931848
Psmb10	1.73736	0.900609	0.541979	-0.956025	1.55162	1.08348	-0.04183	0.0116889	0.920998	1.12992	0.278133	-0.0678572	-0.75924	-0.78078	-1.42163	-1.23601	-0.495358	-0.44939	-0.234364	-1.7133			Q01341	-0.583834	0.124876	-0.827297	-0.609412	-1.34137	-0.101181	-1.28573	0.349588	-1.26989	0.389681	0.962275	1.73508	-0.595134	0.192767	-0.109225	1.89642	-0.87992	1.78407	0.490931	-0.322693
Gbp3	1.737	0.651278	-0.664116	0.188997	1.35364	1.39043	2.52418	-0.466528	0.103765	-0.769058	-0.592275	-0.82474	-0.469873	-0.416424	-0.463557	-0.624503	-0.824597	-0.565917	-1.01534	-0.25237			P14234	0.675501	-0.0295809	-0.339881	-0.675508	2.85394	-0.105329	1.0918	2.09203	-0.137212	-0.638088	-0.214651	0.418151	-0.940214	-0.673533	-0.631918	-0.86548	-0.781824	-0.623973	-0.249513	-0.224724
Stambpl1	1.7365	-0.0192902	0.602131	0.185433	0.758334	1.87332	1.86783	0.195172	-0.968048	-0.463103	-1.36595	-1.47166	-1.10753	-0.537636	-0.372097	0.333605	-0.250095	-0.963962	-0.148879	0.115925			P07091	-0.423792	0.339624	0.334204	0.954215	0.267829	-0.279622	2.51985	-0.536789	-1.55336	-1.06855	1.28202	0.946029	-0.259254	-0.526152	-1.24267	-1.48375	0.080929	0.411243	0.623032	-0.385037
Xrcc5	1.73493	0.146111	0.283185	0.498801	0.292353	0.165768	0.703639	0.833181	0.0245334	0.332057	-1.06925	-0.211519	-1.5804	-1.84117	-0.253297	-1.69092	-0.689534	-0.157983	0.668277	1.81124			Q149T7	-0.991078	-0.976608	-0.731694	-1.14395	-0.068811	0.35434	-0.367189	-0.177033	-0.964052	-1.28783	-1.18026	-0.603592	1.57952	0.607175	2.04499	1.04837	0.431218	0.379034	0.960284	1.08716
Rasa4	1.7323	0.595103	0.597459	0.931208	0.467456	0.821412	-1.4098	-0.216917	-1.30744	-0.0999088	-0.330813	-1.10321	-0.0751474	-0.741506	0.0968691	2.15929	-0.1521	-0.392561	-1.73648	0.164799			Q06890	-1.02081	-0.569137	-0.756217	-0.00899508	-1.15025	-0.976076	-0.0763835	1.67474	-0.982903	-0.469215	-0.6618	2.54437	0.477488	0.492256	0.0667779	-0.127555	-0.776137	1.10013	1.25409	-0.0343804
Plin2	1.73155	1.78582	-0.774491	1.22938	0.0175872	-0.454228	-1.02192	-0.114658	1.42846	0.72737	-0.43861	-0.710146	0.267068	1.30019	-0.896728	-0.689447	-0.873326	-0.833827	-0.479137	-1.20091			Q80VL3	-1.21796	-0.013686	-0.0243165	-1.04897	-0.207376	0.576125	-1.29027	-0.159238	-0.506803	0.18065	-1.4911	-1.49769	0.932297	1.46701	0.848611	1.19563	-0.245603	0.347554	0.0977729	2.05737
Zzz3	1.73096	0.398551	-2.34127	-0.126889	0.273732	0.225567	0.0575954	-0.697566	0.545177	0.412901	0.728942	0.159747	-0.660416	-0.241761	0.66203	-0.453867	0.164804	0.714863	-2.48299	0.929891			P22599	-0.39066	0.343522	0.517659	-0.144144	0.610754	-0.702163	-0.561546	-0.872863	-0.608231	-0.0953686	-0.965666	-0.595657	2.21978	0.0391893	2.7389	0.193033	0.20792	0.106109	-0.683575	-1.357
Klhl15	1.72914	0.105085	0.629628	-0.115662	-0.530474	0.930106	-1.91742	-1.41446	0.824113	-0.0620537	0.641492	-0.802487	1.82112	0.46476	-1.40858	-0.759505	0.615971	0.169498	-0.685965	-0.234311			Q06806	0.539567	-0.298576	1.30228	-0.27062	0.853283	2.52398	0.0555386	0.495144	-0.888515	-1.35782	-1.3283	-0.49156	1.35415	-0.341165	0.360759	-0.2392	-0.364505	-1.48405	0.179365	-0.599756
Rpp38	1.72616	0.308959	0.748037	-1.05028	1.50982	-0.543975	1.40562	0.699789	-0.321019	1.1877	0.334246	-0.72478	-1.17735	-0.730166	-0.599156	-0.884486	-0.460149	-0.751045	0.886689	-1.56461			O35607	-0.738405	-0.44509	-0.75438	-0.609266	-0.740761	-0.708979	-0.67804	0.733734	-0.837428	-0.176486	-0.0852213	0.711974	-0.820561	-0.3166	-0.924377	-0.440312	1.90742	1.39377	2.20641	1.3226
Scaper	1.72366	0.552163	-1.40129	0.581816	0.75585	0.963221	0.90377	-0.585653	-0.0406061	-0.394159	-0.180044	-0.863225	0.872309	0.359211	-2.06245	0.185375	-0.523281	0.507786	-1.94245	0.587996			Q3U288	-0.91604	-0.800464	-0.140815	-0.239926	0.0611388	-0.394763	0.365831	1.81014	0.523548	0.234152	1.11589	1.74025	-0.989625	-0.558527	-0.4316	1.82112	-1.68481	0.03644	-1.24064	-0.311306
Sptbn1	1.72364	0.936007	0.0419304	1.02443	-0.18339	0.323012	1.19235	0.574148	0.121063	0.286632	1.28436	0.147162	-0.729832	-1.18266	-1.75806	-1.43431	-1.04249	-0.52195	-1.31867	0.516631			Q6NZK5	-0.103578	0.0829179	-0.304153	1.13596	-0.219662	-0.54904	-2.44752	0.0348096	-0.887481	0.369423	0.32558	1.02163	1.27836	-0.412922	0.0183075	1.53707	-1.46273	-0.0159836	1.46086	-0.861854
Polrmt	1.72355	-0.539288	0.110578	1.54096	-0.202687	-1.01685	-0.393974	0.985144	0.173947	0.399177	-0.843191	1.57488	-1.55644	-0.878326	0.33989	-0.780179	-1.4007	-0.60093	0.135378	1.22906			Q3UE31	-1.5911	0.710597	1.54672	-0.356652	-0.543938	-1.26481	-0.720468	1.19873	-1.2675	-0.639532	1.39795	0.154288	1.75538	-0.378306	-0.206249	1.04648	-0.0696464	-1.08695	0.140123	0.174892
Tnfaip8	1.72306	0.770392	-0.519779	0.230845	0.921446	0.608475	-0.131642	0.0398118	2.02858	1.47093	-0.0982449	0.217506	-0.838152	-0.729958	-0.800605	-0.565411	-0.791206	-0.63651	-1.6836	-1.21593			Q80UW5	0.443598	-1.33301	0.0128307	0.321095	-0.682952	0.429964	0.367826	0.653174	-0.681167	0.374723	-0.105771	0.21921	-0.266579	0.458951	1.59585	2.12359	-1.86514	-2.03369	-0.231777	0.199269
Rasgrf2	1.71959	0.257568	0.258837	1.87575	-0.320035	-0.309502	-0.998486	-0.998486	1.46689	0.7648	0.516018	0.366131	-0.998486	-0.998486	-0.998486	-0.998486	-0.998486	0.932148	0.459702	-0.998486			P62073	0.16686	-0.417896	1.57472	0.110602	0.281976	-0.874732	1.89165	0.998491	-0.739485	0.306656	0.728971	0.0538118	-0.680327	1.45306	0.44093	-1.60562	-1.29523	-0.0802256	-1.12655	-1.18766
Arfgef3	1.71629	0.69014	0.230288	0.909047	1.0845	0.635025	0.187964	-0.25214	1.76314	0.908135	-0.851487	-0.90527	-1.10619	-0.821793	-1.45203	-0.474144	0.165249	-0.175379	-1.72479	-0.526559			Q9WV89	0.0104967	-0.24795	0.0972021	-0.912873	0.0671651	-0.953742	-0.742404	-1.0787	-0.0550258	-0.0722079	-0.438532	-0.213991	0.0194117	0.185778	2.30406	2.84818	-0.36257	-0.905918	-0.370261	0.821883
Adck5	1.71628	0.629451	1.15877	-0.191496	-0.937081	0.636151	-0.648723	-0.840003	0.382958	0.535222	-1.28447	0.407078	-0.31173	-2.39826	-0.459424	0.113539	1.55096	-0.704999	-0.144551	0.790324			P20067	-0.887592	-0.848473	-0.914156	-0.783816	-0.629484	-0.655572	-0.819079	-0.732361	-0.309623	-0.354336	-0.172945	-0.022912	-0.234293	-0.247222	0.464795	-0.104305	1.42067	1.77914	1.91865	2.13291
Rsad2	1.71554	2.44037	-0.297142	-0.425838	1.1852	2.07692	-0.00894838	0.262904	-0.450254	-0.562381	-0.59748	-0.59748	-0.59748	-0.59748	-0.59748	-0.59748	-0.59748	-0.559049	-0.59748	-0.59748			Q9D2Y9	0.130584	-0.0122939	-1.55646	1.22202	1.10311	-0.209632	0.389298	1.65679	-0.830195	-0.203552	-0.0396194	-0.62497	1.84893	-0.808129	0.327656	1.31277	-1.09335	-1.2642	-0.975423	-0.373329
Sugp1	1.71246	-0.586574	1.62673	0.250285	0.510233	-0.507788	-0.527034	0.0120155	-0.172729	0.457617	-0.203489	-1.31224	-0.745049	0.565446	1.08973	1.9046	-0.873365	-0.585266	-1.30602	-1.30957			Q80TE7	0.629948	-0.693268	1.15022	0.44697	0.601512	-1.41523	-0.346194	-0.695918	-0.845576	-0.472844	-0.675216	-0.685041	-0.43125	0.889984	-0.689674	1.89114	-1.10274	0.0751279	2.34839	0.0196552
Pcm1	1.71246	0.567482	-2.5026	-0.110184	0.0704716	-0.259265	0.133927	0.0123025	0.812097	-0.349414	0.483681	-0.446924	0.773029	-0.0759874	-1.50313	0.688849	0.583022	0.334793	-1.8673	0.942693			Q9WUL5	-0.414641	-0.509611	-0.490409	-0.44697	-0.464083	-0.47129	-0.484692	-0.470184	2.25608	2.67722	1.27658	1.26614	-0.477312	-0.524396	-0.44312	-0.464254	-0.445985	-0.512104	-0.402491	-0.454481
Samsn1	1.71123	0.205075	0.27683	0.296789	0.104853	-0.644039	-0.181474	-0.245329	2.10914	1.33292	0.811391	-0.124047	-1.58443	-0.447261	-1.51866	-0.301335	-0.270307	0.357764	-1.76738	-0.121743			Q32M00	-0.47001	0.882883	1.02702	0.27935	-0.47993	-1.49072	-0.699742	-0.965962	0.248106	-1.16625	-0.0691456	0.524624	-0.415468	-1.94405	0.328233	-0.0211628	1.5537	1.74929	1.31229	-0.183068
Gapvd1	1.71016	0.4897	-1.91148	-0.37787	-0.23275	0.805902	0.938649	0.218941	-0.202075	-0.473568	-1.02273	-0.0157463	0.696206	0.835757	-1.143	-0.540671	1.20639	1.17591	-1.83617	-0.321554			Q9EQZ6	-0.574927	-0.0857005	0.515122	1.81863	2.19303	-0.517646	-0.811187	0.987521	-0.394633	0.749884	-0.529784	-1.49123	-1.23899	-0.157235	-0.599128	0.504575	-1.40872	0.640831	-0.304138	0.703733
Pign	1.71013	0.398572	-0.0679286	0.917632	0.51855	0.404569	-0.0435544	1.04233	-0.667089	0.753784	1.32825	1.04997	-0.281588	-0.351714	-1.23258	-0.586366	-1.07451	-0.876055	-2.29345	-0.648949			Q9R0H5	-0.102226	-1.30492	-0.663579	-0.492198	-1.12574	0.989425	0.788121	-0.797681	-1.32802	0.142754	0.977332	-1.28432	-1.26613	1.34155	0.761182	-0.247597	0.717501	1.90302	0.637905	0.353614
Phip	1.70502	1.06312	-1.50573	1.14066	0.998356	1.19961	0.916531	0.0266696	0.679026	-0.48225	-0.630797	-0.936184	-0.475033	-0.913335	-1.20141	-0.050555	-0.169686	0.223517	-1.86735	0.279826			Q9ER99	-0.392346	-0.409278	-0.933285	-1.3567	-0.762374	0.389663	-0.206422	-0.686568	0.0805318	-0.325396	-1.25176	-0.88667	0.59041	1.04542	0.193648	1.46313	1.25567	2.36508	-0.937674	0.764915
Flcn	1.7029	-0.22404	1.08253	0.372083	0.288292	-0.173551	-1.56248	1.0235	-0.631984	-0.76127	0.00539028	1.20955	-1.57978	0.486288	1.79213	-0.782936	-0.974748	-0.508946	-0.946463	0.183531			Q80UP8	0.103027	-0.107173	-0.20613	0.0287643	-0.44965	0.986702	-1.19491	-0.493008	1.32035	-0.853599	0.160308	0.332037	2.48469	-0.461649	0.552079	-1.66988	0.0112455	-0.933972	1.43053	-1.03976
Blvra	1.7005	1.51724	-0.117035	-0.175003	1.13573	0.00132556	-1.31611	-1.17685	0.0801649	1.74182	-0.26158	-0.441186	-0.51253	-0.436752	-0.401623	1.51197	-0.15887	-1.14587	-0.216617	-1.32873			Q8K0U3	-0.650235	0.372222	0.109508	-0.168785	-0.190888	0.153402	-1.32803	0.37242	-0.371546	-0.307837	-0.666586	-1.36606	-0.301474	-0.888866	-0.211535	-1.08182	2.46194	1.7459	1.15884	1.15943
Mtg1	1.69983	0.0991879	-0.500442	-0.298951	1.69164	-0.321197	-0.364396	1.30126	-0.165236	-0.320662	-1.09458	-1.77082	1.68831	0.140876	0.695494	-0.831556	-1.00504	-0.429031	0.681109	-0.895801			P06802	-0.515243	-0.500011	-1.09262	-0.634766	-0.138437	-0.588671	-0.770756	-0.549865	1.63933	-0.274661	-0.682936	-0.337984	1.24678	1.37039	1.77146	2.13476	-0.410366	-0.507678	-0.74822	-0.410503
Helz2	1.69923	1.86807	-0.131873	0.457755	0.866768	1.94314	1.13571	0.494413	-0.917643	-0.797894	-0.622095	-0.364777	-0.374433	-0.626941	-0.665393	-0.916176	-0.779694	-1.11561	-0.532911	-0.619652			Q9R0G6	-0.281026	-1.09051	-0.411808	-0.131729	-0.357408	2.49379	1.02482	-0.911388	-0.562766	-0.920593	-0.55257	0.156636	1.51314	-0.206634	-1.11068	0.328543	0.834956	1.57103	-0.583615	-0.802186
Ccdc90b	1.69673	0.983139	-1.17249	-0.664156	-0.0922087	-0.608603	0.716818	-1.37354	-0.704227	-0.440356	-0.860709	-0.490977	0.328062	0.335655	1.56041	0.412892	1.3042	1.33412	-1.22361	-1.04115			P07310	0.0378907	0.446374	0.877595	-1.31958	0.949619	-0.518444	0.797065	-1.43135	0.387889	-1.03344	0.968082	1.78127	0.598302	-1.44526	-1.25704	0.736812	0.60164	-0.946954	0.675206	-0.905679
Dpp4	1.69621	1.46937	0.244246	0.244569	0.805588	1.0346	0.374731	1.20714	-0.610412	-1.15199	1.17532	-0.243421	-0.0871822	-0.701044	-0.318103	-0.37179	-0.68678	-0.951788	-1.99755	-1.13173			Q80X44	-0.0548268	0.503226	-0.619788	2.3184	0.512798	1.00924	-0.975896	0.275427	-2.57931	-0.0884302	0.138824	-0.576551	0.278523	-1.07384	0.946828	-0.625588	0.732578	-0.589701	-0.0398114	0.507901
Psme1	1.69584	1.09973	1.16397	0.17089	0.781673	1.30526	0.663903	0.343664	0.468947	0.22053	-0.505841	0.406961	-1.31527	-1.41884	-1.71678	-1.44042	-0.582913	-0.332897	-0.155745	-0.852665			Q9QXY1	-0.876071	-1.35785	0.205817	0.247762	0.55208	-0.0106797	-0.728923	-1.28793	-0.661024	-0.351474	-0.52269	-0.175507	0.825752	0.298067	1.18233	2.75717	0.181976	0.197308	-1.45656	0.98044
Pygb	1.69495	0.710514	0.113802	-0.422623	-0.782502	0.636744	0.498967	-1.27374	-0.747239	-0.842824	-1.6932	0.418239	1.68183	-0.228444	1.71052	-1.19085	0.204906	0.416622	-0.0165745	-0.889089			P20937	0.354648	0.456885	-0.401673	-0.713294	1.40684	1.61115	-1.42533	-0.122838	0.240623	1.07709	0.129432	-0.746376	-0.871965	2.17257	-0.690314	-0.27499	-1.36151	-0.94306	0.683919	-0.58181
Lrrc8d	1.69365	0.406772	-0.416252	0.310034	0.473963	2.09122	1.42111	0.947663	-0.0733221	-0.679033	0.66325	-0.52873	-0.609256	-0.248411	-0.141427	-0.845326	-0.526416	-1.12691	-1.00285	-1.80973			Q9CWM2	-0.894881	0.692297	0.312058	-0.635128	0.103056	-1.00731	0.47923	0.315086	2.10036	1.10422	-0.657578	1.30127	0.967389	-1.13337	-0.677264	-0.818151	-0.672676	-0.899208	-1.31233	1.33292
Sla	1.69155	1.02053	0.23897	-0.937353	0.875209	0.719429	0.657722	0.531981	0.319012	-0.256677	-0.341952	-0.911483	0.45787	1.84216	-0.496636	-0.499392	-0.513852	-1.06859	-1.63049	-1.69801			Q8BGK9	-1.11571	-0.996854	-1.27357	-0.921299	-0.883456	-1.20749	-0.832838	-0.353513	0.73802	1.31554	1.39375	1.97723	-0.0913943	0.0113478	-0.156854	-0.705486	0.513199	1.08831	0.726769	0.774293
Wdr70	1.68971	0.193318	-0.00553934	0.999815	0.221416	-0.828023	0.29653	-1.11564	1.24632	0.380358	0.932039	-0.269554	1.10869	-1.25564	-1.6678	-1.38454	-0.193451	1.19179	-1.12603	-0.413775			Q9WTL8	-0.994341	-0.949571	-0.611122	-0.910531	-0.830448	-0.532392	-0.919454	-0.431052	-0.791207	-0.516327	-0.697826	-0.432913	1.6437	0.449611	0.608243	0.864995	0.308545	1.94652	1.90865	0.886915
Pigv	1.68931	1.41961	0.841863	-0.541483	1.47469	1.52662	-0.568498	0.147899	-1.67992	-0.964365	-1.4032	-1.02894	0.336144	-0.768854	-0.246904	0.285556	0.444343	-0.283601	-0.0727388	-0.607533			E9Q6W4	-0.979639	-0.607038	-0.13179	-0.207732	-0.516525	-0.739677	0.982122	0.301918	-1.04041	0.924953	2.5705	1.25491	-0.171414	-1.48826	0.146696	1.06071	-1.02364	-0.956958	0.118416	0.502864
Mecp2	1.68891	1.43292	-0.911163	1.17748	0.135745	0.140804	0.464812	-1.56886	-1.17788	1.6555	0.356324	-0.284476	-0.379148	0.0877599	-0.840494	-1.07154	-0.00641334	-0.272014	-1.44296	0.814698			P97378	-0.716725	-0.646563	-0.66541	-0.701161	0.635313	0.327802	0.574892	0.319428	-0.29291	-0.726632	-0.786558	-0.794676	2.34318	1.56394	0.839928	1.81453	-0.773721	-0.828938	-0.777485	-0.708237
Zrsr2	1.68708	0.481276	-1.59672	-0.923724	0.76037	1.65435	-0.230331	-1.21068	0.983286	0.594376	-1.35118	-0.295308	0.403749	0.325946	-0.54319	-1.54855	0.965565	0.539427	-0.23645	-0.459303			Q8BH98	-0.826828	-0.637963	-0.283371	-0.876748	-1.40596	-0.242694	-0.216172	-0.045755	-2.05184	1.0008	2.59752	1.43994	0.722453	-0.0488256	0.598983	-0.077815	0.0371398	-0.00645727	0.181793	0.141804
Pter	1.68663	1.72804	1.18853	0.930418	-0.172502	0.440366	1.49176	0.163657	0.429599	0.51647	-0.254339	-0.362149	-0.969145	-1.03525	-1.15425	-1.14241	-0.950774	-1.06595	-0.714381	-0.754313			P25118	-0.878971	-1.13732	-0.358226	-0.357306	0.121172	0.153774	0.187954	-0.442913	-0.140218	-0.0857163	0.935351	-0.986458	1.36889	0.51174	2.64432	1.4951	-0.929426	-0.920654	0.0261939	-1.20727
Clptm1	1.68462	1.02514	0.646542	-1.31897	0.00655251	-1.09575	-0.985559	-0.944929	-1.50469	0.142906	1.11135	0.251078	-0.643844	-0.0291853	-0.243061	-1.01781	0.1162	-0.179588	1.88478	1.09422			Q8BL06	0.260492	-0.721748	-1.61126	1.20238	-0.60238	0.102999	-1.28462	-0.330429	0.791718	0.364865	1.17364	1.12094	-1.18265	-1.22298	0.0968207	-0.799485	-0.150161	-0.115896	2.17367	0.734079
Ctr9	1.68389	0.645507	-0.30466	-0.776911	-0.27157	0.409981	-0.702815	0.0541344	0.932744	1.43761	-0.891359	-0.203451	1.46872	0.620372	-2.1511	-0.976514	-1.27809	0.000216329	-0.455701	0.758993			Q99JB8	-0.405535	-0.365637	-0.747103	-0.501902	-0.349598	-0.198229	-1.134	-0.547631	0.0145624	-0.496498	-0.734526	-1.12956	2.93744	1.17335	1.4806	0.84317	-0.140772	0.827317	0.144403	-0.669853
Cdc25c	1.68312	-1.68964	-0.752698	0.904546	-0.545302	-1.32141	-0.858002	-1.42286	0.112912	1.35037	0.684179	0.28281	1.0829	-0.819689	-0.236873	1.62411	-0.323932	0.266681	0.0995128	-0.120731			Q9CXF0	-0.566283	-0.523448	-0.619109	-0.602106	-0.577387	-0.562399	-0.573891	-0.520226	-0.434695	-0.549807	-0.548493	-0.489436	-0.19669	-0.229988	-0.389446	-0.307688	1.7641	2.10746	1.59958	2.21996
Atmin	1.68242	1.37427	1.7407	1.44977	0.575346	0.969052	0.255119	0.354503	-0.339985	-0.0321723	-0.364032	-0.465576	-0.647777	-0.864107	-0.817574	-1.22412	-0.981098	-1.13142	-0.281441	-1.25188			Q8R1A4	-0.921679	0.607266	1.62326	-0.54711	-1.24231	1.56547	-1.24399	-0.896326	-0.0118502	1.27592	-0.313529	-1.19712	-0.0957008	-0.0629206	0.254861	-0.270231	2.12719	0.331922	-0.29977	-0.683342
Tnfrsf18	1.67931	1.63784	0.603348	-0.966324	1.48043	1.08695	-0.231478	-0.163823	0.323563	0.438877	-0.443051	-0.711602	0.974119	0.127022	-0.583017	-0.310213	-1.02232	-0.995727	-1.33213	-1.59176			P06345	0.00209983	-0.385567	-1.00426	-0.0312149	-0.0402756	-0.918219	-0.837958	-0.46157	3.14631	-0.051494	-0.734208	0.287941	1.7004	-0.25326	-0.936508	0.593038	0.812847	-0.546602	-0.592601	0.251101
Hist3h2a	1.67878	0.79276	0.430878	-0.0551541	0.623439	2.52944	-0.0947177	0.532307	0.0256812	0.386357	0.635335	-0.417177	-0.867673	-0.48027	-1.23653	-0.37713	-0.812111	-0.631576	-1.7185	-0.94414			Q8VC90	-1.13017	-0.798669	1.07135	-0.211405	1.16353	-1.20277	-0.891608	1.36421	0.21509	-0.613811	0.80561	-1.05968	-0.645989	-1.2163	-0.173995	1.25252	0.257611	-0.843775	1.79477	0.863483
Ube2l6	1.67862	0.864556	1.66827	0.236851	1.24161	0.399934	0.657743	0.532623	-0.35166	-0.575491	-1.13764	1.47266	-1.13764	-0.681952	-1.13764	-0.691586	-0.702263	-0.932473	-1.13764	-0.266875			Q8BM88	0.71078	0.956055	0.85083	-1.21539	-0.181948	1.09106	0.615568	-0.818158	-1.20685	1.38013	-1.56125	-0.430901	0.773273	0.00814007	-0.811197	1.33814	0.0681253	-1.47032	-1.02417	0.928082
Cxcl10	1.67826	0.808418	-0.414502	-0.720619	1.17895	3.05364	0.307704	0.395484	-0.720619	-0.649068	-0.720619	-0.720619	-0.00749683	-0.285619	-0.239699	-0.550298	-0.554374	-0.563937	-0.720619	-0.554372			Q69ZN7	-0.497852	-0.540806	-0.559438	-0.422066	-0.627278	-0.509409	-0.553183	-0.499714	-0.488756	-0.518536	-0.293606	-0.513234	-0.312159	-0.152306	-0.452445	-0.370071	2.54409	2.52553	1.31803	0.923216
Slc23a2	1.67768	0.850697	1.3097	1.96017	-0.620911	0.0844364	0.835731	0.551761	-1.30654	-1.11264	-0.316818	-0.606024	-1.19821	-0.308748	-0.69816	-0.876879	-0.604044	0.330889	0.981305	-0.933393			Q3UGP9	-0.761906	-0.789647	-0.455347	-0.307729	-0.762776	-0.767531	-0.675806	-0.498895	-0.242886	-0.0904103	0.481142	0.224743	0.606413	1.6368	2.67295	1.91746	-0.797073	-0.735083	-0.398689	-0.25573
Nfkbil1	1.67665	0.270703	0.0251891	-1.15092	0.725604	1.75181	-0.0854153	-0.858476	0.441157	0.598247	-1.61386	-0.738744	-1.39264	-0.881103	0.463815	0.16968	-0.194418	1.77424	-0.24505	-0.736469			P52624	-0.59603	-0.577023	-0.599751	-0.437577	-0.355464	-0.479947	-0.505256	-0.569043	-0.582914	-0.63721	-0.534423	-0.558558	2.52326	2.54895	1.22015	0.878087	-0.0192958	0.105487	-0.471141	-0.352306
Foxp1	1.67619	1.75234	-0.287187	1.10775	-0.341789	-0.0419011	0.269217	0.119296	0.0568928	0.23249	-0.575883	-0.94109	-1.14295	-1.10312	-1.77435	-0.806832	1.10337	0.970916	-1.08806	0.814703			P59764	0.37072	-0.0909116	0.119515	-1.09949	-0.959319	-0.67998	1.49644	-0.849609	0.0924974	-0.97508	-1.40779	-0.307648	-0.671315	-0.764397	0.350093	0.24304	2.16017	1.94162	0.333117	0.698325
Cntln	1.67605	0.183606	-1.83889	-0.681536	0.255693	1.34001	-0.181229	-0.578133	1.53854	0.246126	-0.0196189	-1.02253	-0.588721	0.392972	-1.06777	-1.25494	0.660401	1.3428	-0.93388	0.531053			E9Q2M9	-1.20581	1.65856	-1.42311	-0.717272	-0.947829	1.06571	-0.656193	-0.301083	-0.791792	0.675904	-0.757147	0.587372	0.306353	-1.28213	0.690749	1.38467	-0.58635	1.60346	0.800112	-0.104178
Pdgfa	1.67567	0.778469	0.915778	-0.320783	2.25497	0.975202	0.872025	-0.40298	0.608152	0.395595	-0.59669	-0.661189	-0.548178	-1.09464	-1.2484	-1.2484	-0.220004	-0.833014	-0.934664	-0.366908			Q8BGH7	-0.485672	-0.703486	0.947937	-0.571415	-1.13417	1.06127	0.199621	-1.13089	-1.02836	0.429935	-1.18971	-1.43338	0.55386	2.12737	0.206116	0.469226	1.42403	0.959605	-0.744768	0.0428768
Nsun5	1.67526	0.0311962	2.32663	0.432099	0.077759	0.211399	0.550753	-0.702811	0.0597349	0.694968	0.997953	0.271571	-1.13916	-0.143591	-0.691728	-0.56315	-1.94949	-1.40881	-0.470852	-0.259729			Q9Z126	0.85272	0.288311	-0.459862	-1.33921	-0.753952	-0.809783	-1.50476	1.59313	0.650875	-0.182041	0.0157429	-1.59039	-0.604362	1.68045	1.7503	0.810172	-0.0062697	-0.171758	-0.433072	0.21375
Ap4e1	1.67475	0.663694	-1.58303	-0.250671	1.14664	0.509249	-0.310463	0.15868	1.53765	-0.334921	0.682205	0.298921	-0.361066	-0.449312	-1.84365	-1.04394	1.34919	-1.21585	-0.58045	-0.0476356			O89084	0.995563	1.24155	-0.52122	0.976253	0.0235379	-0.788072	-1.22861	1.24349	0.56603	-0.597239	-0.517308	-1.51672	0.467546	-0.0760225	2.27096	0.227765	-1.44837	-0.456331	-0.1086	-0.754203
Cd22	1.67342	-0.350274	-0.350274	-0.350274	-0.350274	-0.350274	-0.350274	-0.350274	0.567503	-0.350274	-0.350274	3.71374	-0.350274	-0.350274	-0.350274	-0.350274	-0.350274	-0.350274	-0.350274	-0.350274			P56528	-0.700083	-0.807253	-0.773257	-0.841459	-0.625962	-0.752734	-0.7568	-0.901345	-0.65434	-0.820666	-0.734079	-0.80248	1.19871	1.40489	0.498725	0.551176	1.4878	1.80298	1.20997	1.0162
Gon4l	1.67145	0.643024	1.31961	-0.8941	0.212739	0.288402	0.669169	-1.4821	0.604189	0.930558	0.925752	1.03518	-0.42743	-0.914453	-0.570146	-1.53687	0.376688	-1.09989	-0.272731	-1.47904			Q8C4P0	1.19825	0.232906	0.328829	-1.09499	-0.271315	0.448006	0.324002	1.30826	-1.75692	0.396611	1.58072	-0.372166	-0.252196	0.584566	-0.680224	1.63646	-0.596375	-0.108301	-1.23561	-1.6705
Ndc80	1.67106	-0.814717	-1.40586	0.742914	0.696393	-0.436877	-0.126644	-1.63831	1.14846	1.24018	-0.285911	-0.684304	0.113037	0.795811	-0.917753	-0.323416	1.66369	0.168145	-1.32924	-0.276656			Q9R1A8	-0.835872	-0.410626	0.714288	-0.986572	0.146436	-1.86083	0.634189	-1.41835	-0.496372	1.40208	1.97342	0.404576	-0.703626	-0.571812	1.75041	0.397463	0.499418	-0.295458	-0.0274761	-0.315278
Dus3l	1.67	1.09825	-0.0873265	-0.9937	0.48505	0.760568	0.958922	0.458261	0.822719	1.74592	-1.11053	0.613976	-0.899145	0.00864704	-1.39111	-0.832918	-0.891027	-0.824304	-0.27042	-1.32184			Q07230	-0.477687	0.38172	-0.673665	2.92544	0.488463	-0.683852	-0.530944	2.20047	-0.363791	-0.599407	0.347265	-0.341471	-0.928046	-0.766668	-0.587354	0.320394	-0.361473	-0.925873	0.241962	0.334518
Ndufa5	1.66865	0.0120798	-0.488347	-1.85751	-0.335099	1.08561	-0.401382	-0.210189	1.10323	0.371611	-1.5088	-1.53275	0.650542	-0.422626	0.0688425	-0.10282	0.572437	1.58499	0.753685	-1.01215			Q8K214	1.04506	-1.17073	-0.68345	-0.0798391	-1.00383	-0.873385	1.25071	0.694169	0.707335	0.00909738	-1.11594	0.538701	-0.56984	0.275306	-1.17331	0.747728	-0.451705	0.400258	2.52324	-1.06957
Bcas1	1.66818	0.651718	0.653823	2.74051	-0.30665	-0.289172	-0.26435	-1.43235	0.101625	0.274295	-0.804124	0.831847	0.187619	-0.542995	-0.339864	-1.43235	-0.582635	-0.631512	0.382239	-0.865865			Q8BIX9	0.16785	-1.26519	-0.211902	-0.642562	0.586459	0.786204	0.255507	-0.775452	0.208268	-0.878852	1.06811	0.240998	1.38808	0.962863	1.40304	-0.163494	-0.0539746	-2.34667	0.785399	-1.51468
Zbtb21	1.66741	1.2724	0.778373	-1.45454	-0.0457464	0.828747	1.10994	0.265799	-0.610676	-0.358069	1.26216	0.605872	-1.13488	-0.615097	-0.584443	0.710872	-1.10696	-1.33234	0.119054	-1.37787			Q8K0E8	-1.06871	-1.16629	0.117534	0.343985	0.17495	0.725977	-0.891135	0.00446914	-0.983081	-0.756115	-0.0362807	-0.216987	1.38224	1.21339	-0.655471	2.98462	-0.256803	0.175753	-0.628215	-0.463836
Dpm1	1.66691	0.298495	1.65142	1.2233	-0.767988	-0.0827435	-0.533104	-0.0485203	-1.3722	0.957425	-1.4646	0.0561677	0.868105	0.350267	-0.0349842	0.789749	-1.73409	-0.398937	-1.15697	-0.267704			P41242	-1.4379	0.668019	-1.00136	0.459329	-1.35451	-0.0815919	0.44817	0.0388224	-0.254452	0.675995	1.87718	0.371613	2.50424	0.266401	-0.399222	-0.00686921	-0.649717	-0.81655	-0.106201	-1.2014
Usp18	1.66436	1.24886	-0.102434	-0.0164275	2.24018	2.21527	0.065802	0.146422	-0.556468	-0.543221	-0.703885	-0.47075	-0.614924	-0.606207	-0.613894	-0.560466	-0.680554	-0.703885	-0.703885	-0.703885			Q8BGN2	-0.903237	1.2499	-0.359975	1.1418	0.477528	-0.263334	-1.42119	0.268128	0.812262	-0.647665	-1.01381	-1.37081	1.42274	1.64046	-1.21706	0.703431	1.01016	-0.815238	-0.658748	-0.0553362
Usp54	1.66159	0.150942	0.152955	-0.13174	0.848977	-0.748532	0.391781	-0.802617	0.358287	-0.676016	-0.640248	-0.217989	-0.550838	-0.991182	-1.31919	-0.176928	-0.758308	-0.0550251	0.471562	3.03252			Q8C6D4	-0.219436	-1.05892	-1.18924	0.486294	-0.409836	0.0713121	-1.1693	-0.125266	-0.413723	-0.118689	-0.612695	0.123114	2.60821	1.45321	-0.0840343	1.21114	-0.324955	1.45828	-0.901345	-0.784126
Ppp1r12a	1.65866	0.210954	-1.52743	0.105476	1.80351	1.63148	1.24614	0.273537	0.379443	-0.404095	-0.138394	-0.737368	0.0274889	-0.333643	-1.29325	-0.500334	-0.168535	0.0564922	-1.76115	-0.528992			Q91YT2	-1.02446	0.279919	-1.36295	1.8111	0.10585	-0.503959	0.211825	-0.428073	0.312677	-0.681776	-0.295801	0.642844	0.408335	-0.71938	0.886687	-0.355716	-0.821566	-1.74994	2.11651	1.16786
Dock4	1.65833	-0.432105	-0.431164	1.83191	0.145365	1.70042	-0.319592	-0.392297	-0.906138	-0.927317	-1.36286	-0.351658	-1.36286	0.755478	-0.387042	-0.326081	-0.350898	0.0677672	-0.282321	1.67305			Q9D3X5	0.845252	-1.09303	0.039028	3.50566	-0.620459	-0.0963533	-0.418665	-0.277692	-0.341353	-0.380534	0.710782	0.145806	0.298492	0.906677	-0.199759	-1.12938	-0.101031	-0.520524	-0.482611	-0.790302
Ccdc184	1.65828	0.026427	2.52745	-1.04389	-0.273057	0.130315	-0.244091	1.1883	0.00651588	-0.0421953	-1.04389	0.506548	-1.04389	0.174099	-0.295801	-0.249066	-1.04389	1.14964	-1.04389	-1.04389			A2CE44	-0.555121	-0.44335	-0.967921	1.41282	0.0446801	-1.55186	-0.248773	0.764489	-1.23172	-0.669481	-0.271943	0.448732	1.23058	-0.37548	0.352548	-0.817312	-0.429145	-0.323965	2.49871	1.1335
Tvp23b	1.65668	1.64934	-0.334375	-0.255043	1.29077	1.24466	-1.06421	-1.69709	0.631998	0.335275	0.720378	-0.660558	-0.106635	0.104059	-1.57139	-0.218877	0.241734	-0.428183	-1.36025	-0.178287			Q80YP6	-0.180569	-0.490379	-0.87289	3.66491	0.0982344	-0.63618	0.601126	0.236559	0.392198	0.217843	0.496527	-0.94146	-1.2274	-0.214176	-0.363387	-0.196321	-0.594886	-0.109587	0.428369	-0.308532
Nkiras2	1.6565	-1.27926	0.0350837	0.925945	0.763321	-0.607278	1.38538	-0.497781	-0.919959	-0.352987	-2.19015	-1.43701	0.332498	0.15586	-0.309361	0.62453	1.32566	0.204445	-0.339526	0.524105			P24472	-0.759969	-0.744697	-0.917515	-0.854087	-0.835365	-0.472963	-0.818624	-0.567443	-0.491981	-0.44583	-0.231126	-0.554296	0.0707558	0.00124304	0.27685	0.207507	1.70529	1.89519	1.17626	2.36079
Wdr76	1.65571	-1.45393	0.87634	0.378892	0.00230405	0.0522026	-1.16035	-0.964265	0.559036	-0.180271	1.49629	-0.252673	-1.18239	-1.64016	0.189031	-0.894174	-0.296646	0.635856	0.58153	1.59767			P48025	-0.739635	0.132122	0.158208	0.519	-0.116584	-0.844751	-1.31999	0.915745	1.14938	0.0596674	-0.418268	-0.051481	0.51779	-1.12762	-0.278773	-0.0657918	-1.33613	-0.438307	0.170523	3.1149
Stard3nl	1.65105	-0.886113	1.17999	-1.31517	0.986563	0.941017	-0.839488	-0.599061	-0.837067	0.120637	-1.13597	-0.693063	-0.121296	0.459685	-0.577167	0.486801	-0.16304	0.448555	2.11024	-1.21711			O35231	-0.852873	-1.1081	-0.833041	-0.754923	-0.962943	-1.30419	-0.772948	-0.894442	-0.534733	0.0256156	-0.357151	-0.507141	0.0941101	1.35591	1.16061	1.05292	1.24721	1.40815	1.16456	1.37341
Emc7	1.64948	-2.10501	1.16264	-0.961378	0.213205	0.288548	0.162926	-0.691556	-0.0397811	0.0945393	-0.6837	0.512132	-0.384824	0.102574	1.62864	0.74457	-1.40728	-0.712746	1.27496	-0.847936			Q61967	-0.386067	-0.47476	-1.01322	0.318611	0.329469	-0.371051	-0.112406	0.132698	-0.865349	-0.0508452	-0.0531345	-0.188254	1.39083	1.75151	2.87367	0.180374	-0.610224	-1.1325	-0.807181	-0.912178
Zfp472	1.64801	0.0123503	-1.05827	-0.52798	0.0600369	1.28767	0.947979	1.26867	0.526753	-0.285266	-1.08934	0.608389	0.0284665	-1.20835	-0.138577	0.92214	-0.130993	-0.108002	-2.5267	-0.236994			Q5U419	-0.67674	-0.494557	0.0471612	-1.67979	-0.571332	-1.18901	2.23354	0.26763	0.145499	-0.117887	0.992525	0.856569	0.459811	1.06752	1.42927	-0.995033	-0.268524	0.496941	-1.32506	-0.678531
Tal2	1.64667	0.445613	0.193137	0.918369	0.547379	0.0124287	2.58784	0.235481	-0.821887	-0.821887	-0.821887	-0.821887	-0.821887	-0.821887	-0.821887	-0.821887	-0.270652	-0.30236	-0.821887	1.38308			P08121	-0.951698	0.398205	-1.14886	1.01948	0.24408	-1.89526	-1.36053	0.0658046	-0.443422	1.28715	-0.418241	0.549763	-0.927459	-0.460155	0.849826	1.39545	-0.277706	0.421873	-0.264667	1.91635
Limk2	1.64651	-0.298448	-0.409913	-0.476013	1.5092	0.850928	-0.840665	-0.438859	0.405267	1.54844	-2.17206	0.281993	-1.07449	0.0275612	-1.14499	-0.0903098	-0.474597	1.26565	-0.401655	0.286443			Q9Z1T2	-0.203269	1.36753	-0.436952	-0.884812	0.490435	-1.04773	-0.972984	0.723869	0.733242	0.893267	1.10612	-0.103661	-1.70933	-1.35935	1.13254	1.45195	-1.2814	-0.259759	-0.452762	0.813052
Usp30	1.64523	0.605801	-1.20393	-1.60229	1.33707	0.332458	-0.691128	0.900088	0.267501	-0.139167	0.818545	-0.455567	-1.14474	-0.340666	-1.12467	-0.704729	0.303742	-0.0220433	1.97521	-0.756717			Q8K4T5	-1.11666	-0.68366	1.54335	-0.20282	0.911582	2.00296	-0.470478	-0.281827	-0.59751	0.567599	-0.745849	-1.30554	-0.660478	0.730731	-0.499467	1.58245	-0.166822	-0.921981	1.1887	-0.874293
Usp42	1.64233	-0.381652	0.87608	0.795242	0.403093	-0.152857	-0.0687543	0.724303	0.27706	0.450564	-0.730346	0.304545	-2.13753	-1.17485	-1.99626	0.287219	0.431627	-0.641714	1.52702	-0.435114			Q8VIB3	0.331898	-1.08766	1.90888	0.414096	1.07376	-0.0288264	0.170463	-0.0528725	-0.497985	1.0484	2.20887	-0.140606	-0.0202759	-0.925751	0.00448135	0.0996734	-0.898432	-1.54312	-1.40131	-0.66368
Vamp5	1.64077	0.444481	0.747799	-0.883793	-0.311715	0.377366	-0.911743	-1.00557	0.688903	1.39534	-0.809791	2.30926	-1.0132	-0.549506	0.260502	0.417843	-0.299176	-1.33497	-0.863645	-0.299153			O88935	-0.712056	-0.656207	-0.422646	-0.700316	-0.683662	-0.622197	-0.716238	-0.514369	-0.616652	-0.575109	-0.657916	-0.358009	1.86187	2.00436	2.16204	1.50915	-0.162875	-0.0490459	0.0554154	-0.145539
Trim30a	1.64059	1.59205	-0.0619145	0.494598	1.58045	1.93023	0.587312	0.840867	-0.614129	-0.55594	-0.652577	-0.62376	-0.777388	-0.802581	-0.773129	-0.731678	-0.756995	-0.788805	-0.816423	-0.710792			P12399	-1.37659	-0.804486	-1.2912	0.0922193	-0.514933	-0.613741	-0.418317	-0.34616	-1.34127	-0.722765	-0.574268	-0.360102	1.56691	1.23612	0.684442	0.357564	1.55125	0.586957	1.89115	0.39723
Kif2a	1.64003	-0.549314	-0.913685	-0.0798155	-0.749615	-0.767633	-0.169948	0.0227169	0.0469775	-0.550863	-0.911082	-1.14461	2.01775	1.08142	0.0643046	-0.470967	1.40585	0.621115	-1.62605	1.03343			Q64163	-1.06323	-1.09956	0.0107877	-0.514244	-1.1541	0.464617	-0.612313	-0.329564	1.15444	-1.03327	-0.17436	1.77487	-1.28312	1.13288	-0.357632	-0.173889	0.261825	0.35288	2.32397	0.319006
Fut8	1.63986	2.03185	0.0194611	2.25187	0.00323079	0.509758	1.04703	-0.0487177	-0.751332	-0.491204	-0.733656	-1.219	-0.448876	-0.561468	-0.0409011	-0.230632	-0.945094	-0.589643	-0.907999	-0.534528			Q810S1	0.133483	-0.471217	-0.583682	0.761178	-0.769829	-0.256242	-0.536066	0.759402	-0.351115	0.43967	1.50761	2.73131	-0.401103	0.257154	0.531303	0.559892	-1.48307	-0.44117	-0.876603	-1.5109
Osbpl9	1.63927	-0.68863	-1.67797	0.356145	0.513911	0.292411	1.43722	1.81286	0.52804	-0.666564	-0.891684	-0.680618	0.931931	0.727682	0.30542	-0.129533	-1.00649	-1.14933	-0.788175	-0.865893			Q7TMJ8	-0.618252	-0.347027	-0.868706	-0.770028	1.52609	-0.825265	-0.364565	1.94335	-0.746962	0.459681	-0.479659	-0.247854	-1.18018	-0.538219	-0.591	-0.851391	1.83393	1.50995	0.803037	0.353072
Mcl1	1.63882	0.0078085	1.0391	-1.1135	0.848549	0.498788	0.629398	0.531064	-0.973528	-0.323028	-1.28894	-0.307052	0.477286	1.60185	0.0525597	0.853479	-0.0866395	-0.926075	-1.29962	-1.86032			Q8CJF9	-0.189396	0.896895	-0.459364	-1.90481	-0.275795	1.32842	-0.244189	-0.553563	-1.11157	1.64937	-0.662437	-0.704638	1.34005	-1.05601	0.980151	0.600956	0.160005	-0.200462	-0.988672	1.39506
Siglecg	1.6384	-0.591121	-0.591121	-0.591121	-0.591121	0.539171	-0.591121	1.55759	2.44225	-0.591121	-0.591121	-0.591121	-0.591121	-0.591121	1.56922	-0.591121	0.52906	-0.591121	-0.591121	-0.591121			Q00897	1.5235	-0.660518	-0.544305	0.48557	0.273889	-0.62906	0.191347	-0.672665	0.727598	-0.804537	-0.445726	0.861012	3.15823	-0.202866	-0.708928	-0.854499	-0.818904	-0.248512	0.161427	-0.792055
St13	1.63735	0.0901046	-0.307716	-1.18164	1.80837	0.542003	-0.37919	-1.20087	1.94515	0.161661	-0.501646	-0.766146	1.08882	0.278437	-0.289681	-0.23354	-0.333536	-0.156493	-0.372226	-1.8292			Q8CFC7	0.0889015	1.31753	-2.16572	-0.597058	0.703525	-1.09978	-0.735018	-0.900625	0.808094	2.12795	-1.09742	0.22251	0.0270383	-0.60704	0.854659	0.563089	-0.160601	1.02994	-0.457416	0.0774254
Zc3h7a	1.63709	-0.153571	-1.47784	0.0289127	0.332392	0.876797	0.609135	0.254616	-0.444115	-0.831533	0.787859	-1.31485	0.802648	0.394343	0.0109056	0.291335	-0.195236	1.18174	-2.68856	-0.102082			Q9Z1M0	-1.24083	-1.02279	-0.650066	-0.590716	-0.196671	0.285348	-0.373593	0.505299	-0.93672	-0.686222	-0.208031	0.296308	-0.650685	-0.654125	-0.524252	-0.147286	1.54848	1.13491	1.63047	2.48118
Trappc6a	1.63579	0.366492	-0.137284	-0.809531	1.02988	0.696337	-0.555215	-1.34113	0.429339	0.891989	-0.550604	-0.84774	0.939329	0.74984	-0.749028	-1.0875	0.608191	1.4556	-0.876373	-1.84837			Q8VE85	-0.963065	-0.977361	1.13419	0.982816	-0.588698	-0.315911	1.40594	-0.834165	-0.529904	-0.468296	0.166361	2.17007	-0.693252	-0.869894	0.133187	0.293096	-0.713317	-0.979949	1.90593	-0.257781
Zfp959	1.63555	0.102818	-0.246526	2.06604	-0.838728	-1.58633	1.97608	0.941058	-1.15023	-0.712803	-0.662324	-0.066385	-0.536138	-0.557651	-0.88354	0.383077	-0.255733	-0.0164711	0.0907148	0.317509			Q9JMB0	-0.634243	-0.921927	-0.86949	-0.700668	-0.503259	-0.224466	-0.714426	0.0169536	-0.440877	0.303778	-0.747568	-0.012841	1.54376	1.65262	1.78528	2.25368	-0.742029	-0.609195	-0.688612	0.253535
Slc14a1	1.63508	0.470858	1.18578	0.982261	-0.678533	-0.670565	-1.19168	1.28496	-0.958595	-0.524847	0.526572	-0.159547	-1.19168	-1.19168	-1.19168	-0.662562	0.357685	-0.46156	1.56559	0.874165			Q9D074	1.79028	0.42224	-0.955454	-1.12423	-0.843184	-0.158526	0.218083	-1.51838	0.57498	0.451566	1.22707	0.715488	0.369385	-0.322202	1.37963	-1.45254	-1.56489	-0.339625	0.978685	0.15163
Arid1b	1.63374	1.04963	-0.0934217	0.104525	0.628558	0.795668	0.494051	-1.28178	1.08625	-0.75141	0.437266	-1.08109	-1.60873	0.659565	-1.85819	-0.186799	-0.952405	1.10791	-0.605285	0.42195			E9Q3C1	1.63918	-0.534846	-1.78681	-0.516987	0.109312	0.236384	-0.532891	-0.241821	0.493066	-0.183008	-0.786204	-0.220707	1.69926	1.48556	-0.727295	1.85725	0.201015	-1.20131	-0.204811	-0.784329
Zfp51	1.63333	0.916499	-2.29629	-0.698062	1.62716	-0.304108	0.208866	-0.257038	0.0342047	0.710515	0.398571	-0.171652	-0.703786	-0.388781	-0.538897	0.815677	0.589315	0.566468	-1.97196	-0.17003			P13595	0.198739	-0.409182	-0.951815	-0.721776	-2.08333	2.50586	-0.283009	0.0260576	-0.0622279	-0.252491	-1.08436	0.85651	0.458804	0.361058	-0.131526	-0.491031	0.167713	0.546941	-0.51966	1.86873
Gm3739	1.63309	0.912244	-1.1328	1.20704	0.708232	1.85859	1.15946	-0.066546	-0.965551	-0.654319	-0.721828	-1.1328	-0.0730445	-0.938868	0.296569	-1.1328	-0.947512	-0.783539	0.0542733	0.720114			Q9CZS3	-2.19488	-0.49465	1.04963	0.335467	0.406772	-0.549539	-0.517112	-0.712291	-0.435872	-0.5808	0.34933	2.26196	-0.822677	-0.864001	-0.133452	-0.187677	0.683774	-0.300951	1.44641	1.26055
Mettl17	1.63231	0.723439	-0.271853	0.514258	-0.399336	-1.03184	1.54667	0.655289	-1.0756	0.20157	-0.760406	0.0267709	-1.70088	-2.06632	0.155663	-0.711616	0.97985	0.450682	0.287199	0.844158			Q9JJW0	-1.02525	-0.649641	-1.04843	-1.17671	-0.801893	-1.00168	-0.799928	-1.05196	0.488929	-0.29084	-0.0499742	-0.258015	0.884059	0.579691	0.183726	0.651414	1.47773	2.50995	0.337598	1.04122
Cdkal1	1.63159	0.187372	-1.09441	0.00861656	0.157138	1.55675	0.722395	-1.261	-0.175197	-0.0963928	1.44237	-0.360761	-1.79705	-0.745455	-1.24488	-0.262679	0.72876	0.51618	1.06538	-0.978726			Q6T264	1.17717	-1.11757	0.141857	-0.256968	-0.0821161	-1.3799	-1.11772	-1.18773	0.753864	-1.07275	1.77779	-1.57261	0.817268	0.496323	-0.0174401	-0.65665	0.588103	0.960232	0.548371	1.20049
Lamb3	1.62827	0.928475	0.461316	0.729883	0.61006	-0.387635	-1.4168	1.5179	0.424517	-0.977818	-0.285662	0.621586	0.0416055	-0.88303	-1.4168	-0.371829	-1.4168	0.986423	-1.4168	0.623142			Q9D6Z0	-0.666526	0.173312	0.0851358	1.13071	-1.33478	-1.56541	1.35567	0.433491	0.480887	0.766948	0.542826	1.2363	0.889375	-0.0148679	-1.2472	0.227958	-0.86466	-0.897736	1.06951	-1.80094
Sp110	1.62742	1.13895	-0.0770625	0.187669	1.14415	1.64023	1.44972	-0.278497	-0.600744	-0.988431	-0.320828	-0.911677	-1.18541	-1.30972	-1.27916	-0.962566	-0.133755	-0.146489	0.91149	0.0947037			Q9ES57	-0.853966	-0.790175	-0.668619	-0.82677	-0.123776	-1.13663	-0.650303	-0.455938	-0.440478	-0.0577466	-0.270794	-0.0242764	1.17073	2.1838	1.87638	2.03198	-0.664294	-0.235581	-0.127456	0.0639146
Plek	1.62673	1.24631	0.398651	1.77552	0.814701	0.516287	1.109	0.6613	-0.739363	-0.32993	-0.797614	-0.829652	-0.0446177	0.082735	-0.0474742	-0.214601	-1.20351	-1.34822	-1.39782	-1.27843			Q8VC88	0.913215	0.918085	1.08371	-0.231868	2.49547	0.795746	-0.405728	0.901577	1.12352	0.160625	-0.19867	-0.430331	-0.979862	-0.801953	-1.2285	-1.03762	-0.937184	-0.946191	-0.411869	-0.782172
Ntrk3	1.62616	1.25864	0.573803	0.418405	0.690815	0.739853	0.87375	1.95599	0.176661	-0.348331	-0.532123	-0.972782	-0.0909955	-0.640939	-0.844784	-0.168714	-0.815841	-0.822735	-1.66889	-1.40793			P97343	0.0392517	-0.111113	-1.13127	0.307621	-0.446949	-0.22004	0.824157	-0.811493	-1.55991	-0.753261	0.0346952	-0.120367	-0.920616	-0.63983	0.961287	2.41972	-0.381362	-0.468444	1.78429	1.19364
Arl6ip5	1.6261	-0.115378	-0.403119	-0.381831	-1.13749	-1.01235	-1.5997	-0.70683	2.02794	0.177862	-1.23849	-0.566863	0.707459	0.510331	1.14446	1.46894	-0.564245	0.131141	0.179423	-0.247353			Q9D9S3	-0.718827	-0.25876	-1.55175	-1.09343	-0.741352	-0.42802	-1.53032	-0.547015	-0.328903	-0.380554	-0.23321	0.748755	1.99818	0.259981	1.05198	1.72362	0.288	1.03562	-0.364072	1.07008
Acp2	1.6259	1.6323	0.844186	1.46812	-0.522551	-0.258665	-0.40995	-0.626624	-0.213527	-0.366817	-0.174508	-2.22755	0.79316	0.088377	-1.8573	0.0121096	0.143003	-0.0676455	0.621183	-0.503211			Q62469	-0.0252965	0.0495602	1.15788	-0.361597	0.540697	1.02561	-0.905526	-1.13424	0.0158886	0.247003	-1.271	-0.337307	0.771588	-0.0188173	-0.21271	-0.796325	1.62507	1.77557	-2.27986	0.133803
Etaa1	1.62556	0.308163	-1.83789	0.419321	-0.000605715	1.36458	-0.438748	1.03266	0.92837	0.594959	-0.588101	0.994439	-0.0285564	-0.452914	-0.514988	-1.01246	-0.468437	-0.627727	-2.0781	0.780474			Q9CPV3	-1.05229	-0.29492	-0.856442	2.76809	-0.284988	-0.694465	0.0127959	0.016108	-0.195509	0.826293	0.25115	2.1415	-0.15058	-0.331938	-0.558171	-0.844285	-0.155228	-1.16472	0.907065	-0.339463
Soat2	1.62537	0.478997	-0.62456	-0.0314115	1.02166	0.774082	1.46608	-0.255573	0.422441	0.41341	1.10455	0.741764	0.30326	0.112173	-1.40213	-1.32972	-1.35919	-1.14513	-0.956887	-1.35918			Q5RL79	-0.507322	0.613042	1.86282	0.0338544	1.70305	-0.963312	0.364235	-0.289043	-0.424181	1.06702	-1.26218	0.526348	-0.360959	1.10816	0.284243	-1.11257	-0.816637	-1.47026	-1.20124	0.844936
Cpm	1.62446	0.464893	0.583654	0.318669	0.177975	0.0241206	-0.51239	0.337134	-0.950229	-1.38808	-1.64272	-0.690292	1.58346	1.09673	1.32339	0.768676	-0.37399	-0.300915	-1.12508	-1.31947			Q9CPY0	-0.389709	-0.358512	0.537898	0.204638	0.283868	-0.45963	0.971326	0.262019	-0.31345	-1.01702	1.28533	2.36924	-0.525213	-0.630109	-1.58947	0.860924	-1.8299	-0.823609	0.431201	0.730183
Tbl3	1.62337	-0.130269	-0.528012	-0.508477	-0.551894	-0.280285	0.472163	-0.249	1.04667	0.693345	-0.00480947	0.193314	-1.58756	-1.28744	-0.089194	1.63663	-0.312432	-1.33937	2.02445	-0.821201			Q9ER81	-0.304132	0.416065	0.90931	-0.155317	-0.532896	-0.477857	-0.0532945	-0.661633	-0.890044	0.952141	-0.299316	-0.550073	1.7985	2.18763	0.444801	-0.637551	-0.342527	1.22433	-1.43108	-1.59707
Med4	1.62256	-0.876645	0.221711	-0.871141	-1.20799	1.05926	-0.153728	0.596624	2.01089	-0.506368	-1.92653	-0.984478	0.558056	0.898122	-0.259852	0.487566	0.140763	0.549205	-0.37717	-0.980854			P97350	0.542269	-1.28116	1.0351	1.82307	-1.00407	-0.0696728	1.32243	0.159388	-1.62096	0.0309536	-0.813602	1.41296	1.15762	-0.971867	-0.758012	0.782356	-0.0574661	-0.573809	-0.266728	-0.848807
Chd9	1.62	-0.184347	-2.15088	-0.450929	-0.0357594	0.0120587	-0.775163	-0.0171118	-0.0418446	0.00351181	0.467197	-0.672602	0.879541	-0.19117	-0.168726	0.909907	0.813554	0.834419	-2.27646	1.4248			Q8C561	1.341	-0.287305	0.871527	-0.529777	-0.00566002	0.692601	1.26743	-1.17489	-0.246403	-0.591594	2.59791	-1.40143	0.0247093	-1.06581	0.895155	-0.346373	-0.504839	-0.717627	-0.00564367	-0.812978
Katna1	1.61883	1.22449	-0.115783	-0.745471	1.44853	1.90302	-0.0598574	0.984019	-0.0101835	0.220544	-0.385927	-0.264493	-0.169154	-0.211071	-0.632829	-1.41588	-0.0992307	-0.787256	-1.99712	-0.505179			Q61098	-0.788739	-0.658005	-0.602334	-0.700118	0.507176	0.54657	0.0313989	0.090253	-0.766124	-0.753427	-0.775926	-0.722988	-0.647016	-0.652341	-0.644428	-0.44742	1.28913	1.79609	1.56063	2.33762
Mttp	1.61855	-0.0615997	-0.519315	-1.30782	-0.373578	0.161436	1.24643	-1.88024	-0.329859	-0.423978	0.965353	1.63489	-1.40685	-0.00605373	-0.432172	-0.31177	0.138886	1.40796	-0.758872	0.638591			Q8K0U4	1.85624	1.36608	-0.62946	0.41574	0.00878618	1.57472	0.668689	-0.252672	0.739817	-0.31133	-1.08824	-0.947331	-1.03752	-0.899613	0.861658	0.151214	-1.8226	0.700484	-0.780287	-0.57438
Tpm1	1.61839	0.478897	1.22728	1.2851	-0.274995	-0.392165	-0.531494	-0.871593	1.06327	0.69465	1.57635	0.765903	-0.824264	-0.62658	-0.200667	-0.354544	-0.880929	-0.84705	-1.24654	-1.659			Q810A1	-0.984259	0.837384	2.37091	-0.462998	-1.16562	-0.109277	-0.421995	-1.60443	-0.997777	0.821023	1.06413	-0.634823	0.716751	0.668266	-0.532518	1.40688	-0.265376	0.347479	-0.840723	-0.213037
Nrn1	1.61799	1.42665	2.33062	1.80214	-0.181675	-0.211863	0.209786	-0.0541176	0.327614	-0.225149	-0.395526	-0.595904	-0.599868	-0.579759	-0.478579	-0.62035	-0.884513	-0.990854	-0.959575	-0.93707			C0HKE1	-0.881343	-1.05193	-0.569667	0.212969	-0.565897	1.89094	-0.0404701	-0.796318	-0.862949	-1.16862	0.137333	0.19276	-0.359443	1.89664	2.41687	-0.0107511	-0.581674	-0.239864	0.269323	0.112093
Fam118a	1.61683	-0.446951	-0.158613	0.0322583	0.067692	-0.9283	0.610185	-1.42851	-1.14841	-0.878819	-1.18036	-0.94853	-0.0575512	0.340624	0.575256	1.85951	0.294465	-0.773484	1.84437	0.708322			P14483	0.353606	-0.542583	-0.89127	-0.268686	-0.0097264	-0.906243	-0.679667	-0.452403	3.0055	-0.443444	-0.731566	1.42782	1.59618	0.323837	-0.644704	-0.236835	0.43601	-0.845352	-0.614732	0.124251
Rel	1.61678	1.54989	0.397539	1.81271	0.281411	0.475706	1.23644	0.431879	0.0377772	-0.185409	0.185914	-0.188318	-1.30002	-1.25168	-1.13942	-1.22047	-0.454828	-0.386042	-1.27251	-0.627342			P58242	-0.0461031	-0.762884	-0.299496	-0.746184	-0.0595645	-0.729814	-0.404545	-0.471161	1.3074	1.64129	1.88328	2.50312	-0.754771	-0.805104	-0.293835	-0.920106	-0.650042	-0.164789	-0.0589948	-0.16769
Pou3f1	1.61458	2.3572	-0.912093	-0.912093	0.601528	1.1374	0.134906	-0.912093	0.462968	0.399201	-0.912093	0.102725	-0.912093	0.150866	-0.912093	0.128394	1.11907	-0.912093	-0.912093	-0.912093			Q99N50	-0.625131	0.422794	1.17878	-0.564199	-0.490027	-0.668385	0.955043	0.690327	-0.262811	-0.289355	1.46174	2.48413	-0.834966	-1.36777	0.474233	-1.14878	-0.37727	-1.19107	0.577133	-0.4244
Dcp1b	1.61439	0.171892	-0.203447	0.120881	0.384128	-0.400098	0.0681572	-1.29017	-0.618491	1.23937	0.715807	-1.65097	0.268149	-0.537724	-0.0960397	2.15558	-0.829204	0.817645	-0.279511	-1.65035			P70274	0.218115	-1.15492	2.13054	0.375673	-0.531944	0.587722	0.559467	-1.20787	-0.311628	-0.922608	1.29794	-0.226979	-0.498743	-0.918433	-0.635103	0.237315	1.22344	-1.34294	1.64973	-0.528767
Setd4	1.61262	0.61435	0.0992851	1.43371	-0.493938	-0.454824	0.181574	0.499308	-0.088839	-0.345693	1.67316	0.364881	-0.596251	-0.212004	-0.296618	0.738939	-2.16797	-1.42006	-1.50909	0.36746			Q80UJ9	0.449353	-0.279108	-0.345171	-1.87488	0.749557	1.00699	-1.01637	-1.31032	0.915584	1.62965	-0.106871	-0.0267929	-0.667696	1.51171	0.997927	1.20153	-0.792567	-0.886915	-0.558601	-0.59702
Synj1	1.61093	-0.584976	0.823641	0.0780573	-0.60358	-0.570913	-0.212786	0.627536	-0.395762	-1.54565	-0.604351	0.125579	-0.871715	-0.033746	2.13826	1.58741	-1.3224	0.491864	-1.14543	0.408035			F6VAN0	-0.238214	-1.04723	-0.204854	0.0708619	-0.472542	-0.0157809	0.47326	0.446629	2.88902	-0.481847	-0.0730178	1.60734	-0.169989	-1.20179	1.23013	0.458499	-0.58762	-1.05945	-0.850516	-0.772895
Azi2	1.61093	1.1997	1.41224	0.357631	0.930709	0.413231	1.202	0.93875	0.211425	-0.712427	-0.417249	-1.47416	-1.71086	-0.608339	-1.29536	0.247318	-0.751308	-0.800163	-0.543628	-0.210446			Q8CIZ8	-0.0718668	0.0335773	0.464703	-0.241266	-1.73509	-1.70706	0.432956	0.509125	-1.13688	0.911017	0.111708	1.20459	0.109969	1.11053	1.40216	1.33693	-1.24919	0.420468	-1.27652	-0.629859
Cplane1	1.61092	-0.991017	0.198683	0.00500861	-0.776899	-0.656868	-0.236349	-1.10257	-0.520174	0.49808	-0.677004	-0.674893	-0.671836	-0.683983	0.505069	2.01604	-0.857868	0.697365	0.0419858	2.27631			P35396	-1.01432	2.2905	-0.138913	-0.27654	-1.20293	-0.763347	-1.13005	-1.81166	0.867052	0.559457	0.335811	1.33867	0.561769	-0.728063	-0.792844	0.774438	-0.363637	0.775479	0.312935	0.406203
Ifnar2	1.60977	0.24011	-0.371448	0.709454	0.272802	0.14194	1.01338	0.13437	-0.523135	-0.424415	-0.535327	-0.658935	-1.43686	-1.11386	-1.31841	0.00543761	-0.752151	-0.652411	2.40604	1.25366			Q8VDU0	-0.545434	-0.968172	-0.500779	-0.274263	-0.620829	-0.731689	-0.438098	-0.995527	-0.737583	-0.658689	-0.626635	-0.236772	0.963766	1.52758	2.08539	2.33066	-0.44734	-0.0608525	0.802583	0.13269
Nhej1	1.60902	-0.768626	1.70507	-0.212278	-0.302422	-0.665874	-0.245123	1.11649	-0.78832	0.814761	-1.82726	-0.293751	-0.364352	-0.622568	1.13243	1.31733	-1.05993	0.703912	-0.1886	-1.05992			Q9WV95	-0.196526	0.237608	0.76266	0.949576	-0.966128	-0.196652	-0.154237	1.05473	0.98057	1.55805	1.19095	1.54338	-1.35815	-1.31315	0.0611147	-0.130843	-1.51467	-0.744075	-1.13701	-0.627192
Tapbpl	1.60688	1.77368	0.46244	-0.131619	1.02657	1.09203	0.614452	0.880156	0.557404	-0.0331557	0.135309	-0.147615	-0.397544	-0.630832	-0.387456	-1.1574	-1.18298	-0.950652	-1.41635	-1.71331			P62069	-1.23409	-0.810076	-1.02049	-0.318727	-1.00752	-1.19274	-0.432564	-0.4718	-0.684948	-0.46261	0.433567	0.455382	1.71385	1.42904	0.339976	2.25209	-0.125	0.699839	-0.483069	0.919875
Avl9	1.60513	-0.960999	-1.20642	-0.49341	0.518514	-0.217796	0.906916	0.504759	-0.137179	-1.05579	-1.25931	-1.07475	0.988409	1.27837	0.882056	1.24101	-0.439921	0.326685	-1.77895	0.372684			Q8K3I6	-0.143492	-0.597112	-0.837544	1.84745	-0.887157	-1.2418	0.944437	2.12108	-0.513436	0.451383	-0.125462	-1.35294	0.447279	1.04068	-0.0973168	0.148219	1.02103	-1.24851	-0.690681	-0.286098
Clip2	1.60506	0.401816	1.90269	-1.09603	-0.556661	0.547201	-1.09603	-0.0547577	0.863946	-0.161487	-1.09603	-1.09603	-0.0611039	-0.527862	0.997789	1.12859	-1.09603	-0.584411	-1.09603	1.07537			Q8VE09	-0.567686	-0.638724	-0.604221	-0.597854	-0.244132	-0.223156	-0.469647	-0.535967	-0.653303	-0.573117	-0.598611	-0.520518	2.69698	1.68205	1.6442	1.51007	-0.292636	-0.200972	-0.441834	-0.370916
Gnptab	1.60479	1.61052	0.144573	2.10117	-0.646229	0.390683	0.0668133	0.381384	-1.25938	-0.818555	-0.556152	-1.12819	-0.216765	0.171204	0.293464	0.49918	-1.29202	-0.974947	-1.1175	0.745955			Q11204	-0.461331	-0.941047	-0.654812	0.264995	-0.937809	-0.70423	-0.401412	-0.397115	-0.234158	-0.621064	-0.136736	-0.164742	-0.592582	-0.42835	-0.500985	-0.0593588	1.25622	1.04785	1.67461	2.99206
Crlf2	1.60462	-0.08227	0.650114	0.206648	1.85784	1.20388	-0.749163	-1.4824	0.130287	-0.697416	-1.55499	-1.06026	0.211653	0.625493	-0.960098	-1.30984	0.577038	0.81019	-0.294693	0.313365			P01756	-0.624337	0.396656	-0.613247	-0.537774	-0.125406	2.00275	2.45501	-0.60073	-0.504131	-0.464093	-0.927256	-0.188486	-0.109747	0.624117	-0.502257	1.93408	-0.399336	-0.64099	-1.00761	-0.167206
Nufip1	1.60355	1.09973	-0.447028	-1.22688	1.59117	0.784381	-0.169565	0.679729	-0.00735757	0.934369	1.08794	0.0513405	-0.776874	-0.558185	0.618791	-1.04617	-0.711224	-0.453407	-1.37118	-1.68312			Q9DB07	-0.21787	1.27916	-1.40378	-1.06336	-0.237395	1.601	-0.837553	-0.561374	-0.312552	0.866686	-0.803585	-0.00853826	1.52075	-0.223409	-1.43412	0.543076	1.27783	1.3522	-0.583175	-0.753984
Arl14ep	1.60168	-0.0172505	-0.632131	0.377905	0.974074	0.94609	0.893365	1.6023	0.741481	0.051156	0.797322	-0.870282	-1.17238	-0.697272	-1.33095	-1.29631	-0.532521	0.745998	-1.40993	-0.772358			Q8CG79	-1.64719	-0.716464	-1.14141	-1.43158	-0.501183	0.452552	-0.835262	-1.0167	0.745339	0.485793	-0.175681	-0.371434	-0.57685	0.347727	1.26491	1.98911	0.747587	0.0603327	1.22618	1.09421
Prmt7	1.60008	0.684818	0.732476	1.84146	0.762818	1.07495	1.04842	0.0542506	-0.828688	0.644361	0.529045	-0.781301	-0.899035	-1.00216	-0.90433	-1.07183	-1.14903	-0.937415	-0.342486	-1.0564			Q9ER63	0.327871	-1.37971	-1.54598	-0.558117	-1.51138	-0.290251	1.44	1.0419	-1.03749	-0.890919	0.168006	1.62061	-0.163808	-0.142399	0.532128	0.42714	-0.922282	0.714828	1.02778	1.14207
1810058I24Rik	1.59994	0.11807	1.07216	0.0804618	1.50201	-0.060875	-1.55638	0.319177	-0.895306	0.542164	-0.991292	-0.594613	0.195832	0.583373	-0.718815	-0.88434	0.953353	0.685858	0.268604	-2.21939			Q8VCE6	-0.678358	-0.157423	1.06195	0.328951	0.0989225	-0.457307	1.23609	0.205479	-2.09602	1.41065	1.1654	-0.496118	-0.834832	1.67669	-1.26718	-0.336515	-0.447053	0.433999	-1.29778	0.450452
Kcnn4	1.59899	0.532559	1.46841	0.453912	0.424024	1.63139	0.0906439	1.35556	-1.32343	-0.421006	-0.725037	-1.32122	0.526414	-0.168342	-0.986435	-0.0659545	-0.611174	-0.280015	-0.456854	-1.72244			P70426	1.53461	1.0068	0.42344	-0.6525	0.411004	1.90406	0.787352	1.25641	-1.01046	-1.01772	-0.669626	-0.421401	-1.11545	-0.788111	-0.159993	0.647283	-1.29008	-1.42044	-0.0236633	0.598506
Traf2	1.59849	0.725598	0.523464	1.23514	0.47004	-0.13531	0.655047	0.73108	0.832558	0.393557	-1.45594	-0.402212	-1.44752	0.0257024	-0.978344	-1.68427	0.72699	-0.420093	0.356558	-1.75052			Q69ZW3	1.18699	-0.404384	-1.96975	0.227655	-0.210768	-1.90055	-0.671722	0.291225	0.41533	1.50378	0.445182	0.562073	1.71101	0.601798	0.86823	0.26963	-0.714568	-0.993496	-0.60614	-0.611523
Nrd1	1.5975	0.154384	-1.59542	-0.675028	1.73153	0.813393	-0.17576	-0.760376	1.32235	0.778225	-0.340916	-1.08383	1.32947	-0.651932	-0.968475	-0.261295	0.435723	0.349391	-1.01655	-0.982373			Q5BKS4	0.129935	-0.449021	1.64118	-0.540778	0.447997	-0.519881	-0.604453	1.90651	-0.328882	0.604353	0.293192	1.085	-0.0366246	-1.3198	-0.133498	1.76934	-0.940601	-1.69938	-0.461647	-0.84294
Kpna4	1.59527	0.31011	-0.841179	-0.1701	0.972252	1.73325	1.30271	0.110302	1.5004	0.159529	0.470569	-0.4462	-0.541369	-0.514826	-0.239293	-1.46149	-0.887636	-0.854735	-1.63829	-0.559278			Q8CFD5	-0.555275	0.862618	-0.775139	-1.22427	0.0182726	0.490258	-1.12999	3.03343	-0.675887	0.383148	-0.638727	0.874006	0.606117	-1.25139	-0.22846	-0.022468	-0.309644	0.912581	0.245687	-0.614865
Trafd1	1.59426	2.62146	-0.0306552	0.570556	0.911864	1.1169	-0.553424	0.968803	-0.464729	-0.461159	-1.07554	0.0466865	-0.844074	-0.575216	-0.0205776	-0.397409	-0.753405	-0.704638	-1.27646	-0.673237			Q62386	-0.478132	-0.470848	-0.445068	-0.464632	-0.495633	-0.502421	-0.482545	-0.429103	-0.501297	-0.480725	-0.523549	-0.493871	2.26886	1.7818	2.19107	1.46667	-0.460382	-0.540388	-0.459933	-0.479876
Hmgn3	1.59334	1.62306	0.581581	0.183811	1.54659	1.55281	0.927716	0.510745	0.159774	-0.536139	-0.653085	-0.913319	-0.944253	-0.441571	-1.01788	-0.810209	-0.786733	-0.5554	-0.687747	-1.33308			Q9D8L5	-0.463527	-0.15572	-0.115414	0.686514	-0.516814	-0.409873	-1.46575	1.95075	1.042	-0.72702	-0.419759	-1.41145	-0.430526	0.93334	-0.349147	0.368048	-0.945107	1.91186	1.28554	-0.767946
Lgals8	1.59308	1.86901	-0.754745	1.32214	0.0841737	-0.37757	0.197042	-0.986586	-0.493973	-0.317324	-1.05696	0.101253	-0.678183	-0.810122	-1.30001	-0.854717	0.607356	1.51247	-0.767568	1.11123			Q8R3B1	-0.763115	-0.731115	-0.749534	-0.708397	-0.682376	-0.648459	-0.718007	-0.687213	0.510524	0.555545	-0.31409	-0.436618	2.11446	2.37947	1.34464	1.20148	-0.353569	-0.424219	-0.477097	-0.412308
Tfam	1.59276	0.59197	-0.875713	-1.0797	0.990825	0.0764141	0.622041	-0.77021	1.22162	-0.232182	0.17321	1.89614	-1.36587	-0.577045	-1.71485	-0.915586	-0.0650134	0.958219	-0.233385	-0.293641			Q8CGE9	-1.02612	-1.341	0.149515	-1.36006	-1.40466	-1.05112	-1.01159	-0.0774064	0.0240242	0.510898	0.627137	0.676236	0.782877	1.90351	1.37671	1.61674	-0.52115	0.193984	-0.04603	-0.0224911
Lgals3bp	1.59142	2.0939	-0.0919468	0.417184	1.11348	1.51048	0.830095	-0.69043	-0.926621	0.0708557	-0.448944	-0.137569	-0.545956	-0.490892	0.477521	-0.22585	-0.929136	-1.36693	-0.972696	-1.27796			P58749	0.362129	-0.386454	-0.647346	-0.489277	-0.951753	0.307241	-1.07223	-1.33257	-0.543935	0.85905	1.11553	1.16866	-0.612187	0.692316	2.62517	-0.187529	0.178925	0.87147	-0.934752	-1.02246
Rnmt	1.59124	0.118658	-1.02506	-0.50112	-0.121428	0.250701	0.435221	-0.992877	0.504966	0.599152	-0.817914	-1.05845	0.960675	1.21195	-0.787062	-0.173859	-0.0369682	0.794286	-2.39556	1.44345			Q61878	-0.343185	0.144341	0.5644	0.861504	0.475347	3.20828	-0.745188	-0.357698	-0.691365	1.30735	-0.971689	-0.636399	0.173448	-0.446135	-0.75674	-0.734964	-0.796879	-0.484463	-0.52682	0.756854
Gadd45b	1.59113	1.41886	0.498839	0.239965	1.58366	0.963049	1.7046	0.509005	-1.26851	-1.3885	-0.896697	-0.749549	-0.257999	-0.0898934	-0.511277	-0.497897	-0.766331	-0.676465	-0.583888	-0.822099			Q8K0V2	-1.36238	-0.878724	-0.995957	-1.02592	1.11299	0.471343	0.57024	-0.73447	2.29166	0.398083	1.5949	0.781762	0.68684	0.221719	0.170633	-0.0861804	-0.911787	-1.15985	-0.41863	-0.726268
Las1l	1.58953	0.496287	1.19994	1.04195	0.374169	-0.116144	0.871589	-0.57001	1.44199	0.427879	-0.0713648	-0.689497	-1.66775	-1.16521	-0.922023	-1.55371	0.574968	-1.35191	-0.233856	0.323163			Q8K0L9	-1.31974	-0.576641	-0.436697	0.805719	0.570129	-1.48973	0.00804575	1.79398	0.0295233	-1.32429	1.43049	1.51902	-1.11221	-1.38125	0.196386	0.331641	0.779062	-0.389823	0.315005	0.251387
Zfp710	1.5889	-0.877507	-0.431638	0.41646	0.943364	0.17009	0.707353	2.40001	0.126969	0.462181	0.88349	-0.00827671	-0.389657	-1.44995	-0.686226	-0.297762	-1.45747	-1.16297	-0.930318	-0.00704736			Q91ZP6	0.242472	-0.562547	-0.181476	0.537804	0.257275	-0.258985	0.254391	1.04705	2.56327	0.994245	0.74421	-1.41303	-2.02047	-0.795231	-0.373651	-0.755413	-1.00698	-0.0225102	0.0760435	0.673538
Slfn8	1.58768	2.11767	0.141107	0.90375	1.53707	1.20011	0.960116	-0.0776257	-0.220068	-0.460397	-0.545556	-0.596863	-0.796612	-0.819341	-0.703362	-0.585048	-0.970484	-0.843689	-0.764491	-1.06398			Q8K349	-0.0831956	0.493088	2.74604	0.970624	0.728886	0.599647	0.567806	0.435676	0.896545	-0.497081	0.0998144	-0.410394	-0.453324	-1.40402	-0.230549	-0.41312	-0.926875	-1.68215	-1.22484	-0.212576
Slc15a2	1.58763	1.37317	0.50301	-1.24259	-1.24259	-0.286041	0.712049	0.575831	0.468807	-0.426573	0.860066	-1.24259	-0.338921	-0.250373	0.585676	-1.24259	-1.24259	1.4378	-1.24259	0.653417			Q4VAA7	-0.63675	-0.682097	-0.640311	0.664662	0.628517	0.10876	-0.915035	1.60166	0.117453	2.3315	0.817136	0.236678	0.911988	-0.539361	-0.425021	-0.287069	-0.873993	0.42722	-2.09858	-0.747357
Morc3	1.58602	2.04446	-1.7211	-0.267658	0.714442	1.22079	1.32686	0.860003	-0.526688	-0.672171	-0.497753	0.305216	-0.291653	-1.00057	-0.910926	-0.230253	-0.560698	0.0797182	-1.14565	-0.312402			Q8BS40	-0.990571	-0.146399	-0.22544	-0.898386	1.21075	0.207356	-0.229087	-0.502398	-0.489967	1.95106	1.21439	1.62647	-0.0863529	-0.889308	1.33557	-0.921264	-1.20313	0.701442	-0.383616	-1.28112
Nsun4	1.58599	-0.193705	-0.276492	-0.650059	0.163324	-2.24912	0.832499	-0.639967	-1.47441	-0.723612	0.195617	-1.04083	1.68519	0.0229306	0.478653	1.18695	0.857868	0.541593	-0.591554	0.289128			Q9JLF6	-0.756208	-1.02545	-0.410218	0.87858	0.0790041	-0.769124	-0.925741	-0.025822	-0.700228	-0.0740826	-0.641647	0.0579003	1.32763	2.57634	0.133262	1.92244	0.0991433	0.198797	-1.06273	-0.881854
Parp14	1.58405	2.15053	-0.204644	0.312215	1.13829	1.64153	1.19491	0.49649	-0.380374	-0.702595	-0.623485	-0.793365	-0.556447	-0.71545	-0.943034	-0.780415	-0.60511	-0.93513	-0.758259	-0.519705			Q8BHL7	0.559073	-0.89185	-1.7658	2.65873	0.794709	-0.60016	-1.07276	0.165931	-0.406669	-0.749889	0.135467	0.845603	0.126284	0.160713	0.154465	-1.46422	0.522588	-0.668322	0.635283	0.86083
Tsen2	1.58401	0.271973	0.874024	-0.833675	1.2528	1.82433	0.107915	0.450773	-0.391912	-1.11393	0.772125	-0.664379	-0.968481	-0.170669	-2.03018	-1.24758	0.799054	-0.0837176	-0.0952597	-0.337233			O70333	-0.153461	-1.03408	-1.51297	-0.350621	-1.35787	0.659034	0.204513	0.434022	-0.196762	-1.81762	1.85243	-1.41491	-0.183367	0.709931	0.228122	0.391119	1.29078	1.02281	0.635138	0.59377
Rpp40	1.58296	0.65583	0.0591901	-1.14076	1.0365	1.09516	1.96238	-0.240726	1.0829	0.251026	-0.572703	-0.570215	-1.70565	-0.922014	-0.436685	-0.737889	-0.568583	-1.00069	0.738539	-0.568558			Q8R3Z5	-0.552358	0.580895	-0.957025	-0.62635	0.50527	-0.0932342	-0.930063	-0.715461	2.63822	-0.553277	-0.215837	-0.337563	1.90646	-0.230004	0.292683	0.654644	-0.0833979	-1.27967	1.03131	-1.03524
Uxt	1.5803	-0.608998	-0.26114	0.660427	-1.03635	0.634952	-0.445934	1.05356	-0.653933	-0.440918	-0.805433	-1.5249	1.50555	-0.275734	-0.612644	-1.23072	0.227042	2.04371	0.714452	-0.52328			Q9CQ19	-0.806977	-0.593882	-0.286119	2.81107	0.90959	-0.921292	-0.0252454	-0.508436	-0.585839	-0.729248	-0.541607	-0.193667	1.7446	-0.545534	-0.971931	0.582113	1.35472	0.178188	-0.448202	-0.422303
Ercc6l2	1.57573	0.65538	-0.788768	0.69686	0.787797	0.482355	0.773858	0.938662	0.0757057	-0.917193	1.99278	0.0938355	-0.923333	-0.518682	-1.66011	-1.00545	0.238921	-0.337888	-1.54178	-0.61868			Q9WVJ3	-0.0193966	-0.922057	0.727477	0.89186	-0.748982	-1.13281	1.00428	0.622442	-0.377262	-0.0152108	-0.865477	0.0606882	-1.58459	1.57141	0.0211021	-1.23284	-0.188749	1.97173	1.16695	-0.950557
Nop14	1.57455	0.261905	-0.582901	-0.858243	1.6349	1.10513	0.62979	-0.0293509	2.09638	0.528519	0.407397	-0.412892	-0.747675	-0.569151	-1.43537	-1.14736	-0.158446	-0.86584	-0.629983	-0.801358			Q9CYV5	0.328219	-1.83843	-1.21385	-0.307312	-0.591148	-0.714809	-0.559254	-0.283619	-1.19941	-1.06312	1.21401	-0.233663	1.2518	0.537615	0.484957	0.0926034	-0.223477	1.06637	1.53295	1.71956
Usp9x	1.57382	-0.198221	-1.93369	0.604528	0.358844	-0.257339	0.236814	-0.432515	0.100195	-0.0805327	2.18823	-0.291637	1.09037	-0.407786	-0.67451	1.04112	-0.22154	-0.617952	-1.92415	-0.154036			Q07133	-0.680434	-0.767128	-0.270313	-0.71798	-0.437647	0.345672	0.247589	-0.142522	-0.0303329	0.207918	-0.17368	1.36094	0.9773	0.585887	0.411632	3.05946	-1.33483	-0.621909	-1.05845	-0.961181
Nrde2	1.57349	1.41744	1.31709	-0.465982	-1.11845	0.665163	1.4767	0.435626	-0.290618	0.132125	-0.786907	-0.298416	-1.07007	0.176589	-0.0945634	-1.85375	0.508758	-0.72379	0.444357	-1.44478			P97298	-0.35985	-0.408253	-0.654187	0.0208268	-0.555601	-0.59993	-0.75154	-0.00122281	-0.171702	-0.16709	-0.476225	-0.340924	1.91835	2.26352	1.25222	1.99248	-1.0036	-0.561833	-0.73922	-0.656227
Mbp	1.57149	1.38477	0.787722	1.03694	0.727356	0.385937	1.34517	0.417251	-0.465432	0.498251	-0.0432363	-0.0245981	-1.43886	-1.39588	-1.52049	-1.67594	-0.469353	-0.386894	-0.299264	-0.434941			Q8BHB3	-0.247834	0.476361	-0.533522	0.224381	-0.592902	-0.677313	1.39323	-0.926195	0.34109	0.456554	-0.165305	-1.75783	-0.575146	-0.357272	-1.56399	-0.930554	1.45006	1.54911	1.01492	1.42214
Gpr174	1.57027	1.6315	-0.00629538	0.563173	0.14691	0.61577	0.947374	0.542897	0.786916	0.380545	1.13593	0.326778	-0.947188	-0.6713	-1.18442	-1.0211	-1.0027	-1.18585	-1.57897	-1.05024			Q9Z0F4	-0.205185	0.296319	-0.907665	0.613246	-1.29221	0.33206	1.2916	-0.675058	-0.127258	-0.633542	2.07464	0.935259	-1.15216	0.0089905	0.464548	-1.97963	0.403661	0.180823	1.29095	-0.919382
Baz1b	1.56983	-0.38846	0.653369	0.688587	0.346238	-0.131227	1.17694	0.350951	2.15545	0.690957	0.0377427	0.262098	-0.766659	-0.69916	-0.156056	-1.07942	-1.27238	-1.79595	-0.517505	-1.12535			Q8BH70	-0.338364	0.39574	0.365958	-2.5654	-0.559779	-0.0852608	-0.437792	-1.11533	-0.915397	0.024941	-1.28343	-0.391078	1.20468	0.18021	1.55023	1.15652	0.580005	1.1524	0.270996	0.810164
Micos13	1.56949	-0.517989	0.12041	-1.18919	-0.0723281	-0.908382	-2.24491	-0.793989	0.933462	-0.744189	0.17806	0.00725353	1.404	-0.432146	0.147055	-0.740707	0.0108355	0.934948	1.69166	0.646663			Q61093	1.20473	-0.41941	-0.643362	1.56234	0.459322	-0.151258	-0.988541	-0.408614	0.807689	-2.08241	0.0586401	0.93492	1.28478	-0.615385	0.332941	1.6063	-0.348015	-0.805509	-1.19676	-0.5924
Ighmbp2	1.56765	0.741127	1.42234	-0.587224	0.244904	-0.134163	0.555497	0.802507	1.05104	0.690822	-1.70772	1.00314	-0.207204	-0.913204	-0.0217176	-0.978235	-1.34419	-1.77331	-0.537348	0.125286			Q64692	0.18935	-0.222645	0.781415	0.212002	1.49374	1.53518	0.600182	0.62231	-1.82676	-1.58234	-0.827725	-1.3417	0.425735	-1.29389	-0.546524	1.23215	0.787178	-0.0762037	0.297824	-0.459287
Lysmd2	1.56556	-0.981853	2.12595	-0.122517	1.55994	0.707501	0.302806	-0.290333	0.0141976	-0.854539	-2.01639	-0.667644	-0.300853	-0.132751	-0.71484	0.749336	-0.441669	0.739874	-0.575161	-0.666614			O88947	-1.29661	-0.835749	-1.44974	-0.579129	-0.235256	0.301204	-0.901154	-0.106971	2.8753	-0.382162	-0.609801	-0.48849	0.0272588	0.0777944	0.584073	0.866469	0.795371	-0.471294	0.383474	1.44542
Ifi209	1.56536	3.00929	-0.40923	0.0797383	1.56194	1.04412	-0.385123	0.0185732	-0.314494	-0.610534	-0.610534	-0.610534	-0.610534	-0.610534	-0.610534	-0.386525	-0.610534	-0.507499	-0.610534	-0.391884			Q8BHJ6	-0.0454922	-0.40762	-0.621331	-0.626829	-0.0247432	-0.468396	-0.471003	0.536058	-1.09241	-0.342249	-1.29902	-1.5196	0.0208609	-0.313936	0.939429	0.744736	0.61838	0.763195	0.580336	3.02963
Hars2	1.56349	0.80788	0.381744	-2.17406	-0.422941	-0.365147	-1.00722	-1.00135	-0.975034	1.09495	0.788391	0.300123	1.21144	0.0208711	0.370348	0.892328	-0.633103	0.488916	-1.64514	0.303517			Q6IFZ6	-0.361852	-0.27349	-0.201293	-0.244696	-0.334246	-0.417607	-0.383815	-0.390409	-0.216055	1.70705	-0.518936	-0.307202	-0.315054	3.77179	-0.305703	-0.259551	-0.170546	-0.435537	-0.270554	-0.0722871
Dnajc28	1.56301	-0.269938	1.04743	-0.17513	-0.572378	-0.566863	-0.927624	-0.927624	1.65418	-0.00434474	-0.13461	-0.927624	2.13973	0.195017	-0.927624	-0.927624	0.860047	0.757218	-0.927624	-0.927624			Q9ES17	-0.424446	-0.501273	-0.541446	-0.260641	-0.505238	-0.359474	-0.543325	-0.409645	-0.585336	-0.523734	-0.505778	-0.503558	1.51491	1.66093	2.5209	1.95444	-0.552767	-0.387887	-0.495802	-0.550834
Bak1	1.56167	2.06502	-0.235751	0.360609	1.96974	0.958587	-0.315315	-0.363726	0.524196	0.325626	-0.799657	-0.267951	-0.605007	0.219525	-0.581315	-0.574183	-0.623896	-0.909082	-1.25048	-1.4586			Q91XA5	0.796727	1.24543	1.58475	-1.75539	0.490917	0.459735	1.05925	0.0910131	1.1287	1.26876	-0.547452	-1.09941	-0.858857	0.274545	-0.0998765	-0.919264	-0.870941	0.050946	-0.855367	-1.44421
Ifitm2	1.56076	1.65924	1.22117	0.0857739	1.55538	1.12455	-0.0158236	0.142477	0.538184	0.271656	0.191104	-0.612062	-0.955775	-0.897543	-1.11864	-0.7031	-0.641097	-0.909592	-1.16603	-1.33064			Q91XC0	-0.127592	-1.03079	-0.35355	0.509827	-0.10203	-0.9496	-0.817613	0.278502	1.56129	2.69329	0.431429	1.06534	0.295099	0.157082	-0.912002	-1.02381	-0.538517	0.81888	-0.947591	-1.00764
Arhgap15	1.56031	0.804301	-1.67548	0.183144	0.277433	0.107666	0.654158	-0.811481	0.0434862	-0.194315	0.813219	-0.304576	0.115681	-1.08715	-1.70951	-0.682615	0.33943	0.971597	-1.32889	1.92359			B2RSH2	-0.552641	0.286094	1.1722	-1.16764	0.189341	-1.00172	1.92645	-0.0491366	-0.80551	-1.28645	-0.0635471	0.0425163	0.725783	0.186388	1.67065	-1.34998	1.51295	-1.06409	0.0856327	-0.457293
Ipo4	1.56008	0.68779	1.97357	-0.663651	-0.176848	-0.697306	0.21798	-1.32147	0.0713906	1.06499	0.947545	0.541737	-0.455754	0.833188	-0.187409	-0.760381	-1.88896	-1.37346	0.00888884	-0.381931			E9PV24	-0.232259	-0.149067	-0.0279911	-0.330735	0.107707	-0.419739	-0.250544	-0.144966	-0.637958	-0.408165	-0.15872	-0.127227	-0.128719	0.274173	-0.111893	4.06407	0.453325	-0.523914	-0.778956	-0.468425
Uck2	1.56001	-0.194001	0.02247	-1.66612	0.75475	1.70138	-0.834283	-0.517087	0.790503	1.43178	-0.978162	-1.43148	0.550846	0.30747	0.132516	-0.732267	-0.129338	0.788193	-0.129918	-1.42727			P00416	-0.757039	-0.797557	-0.983852	-0.264473	0.133583	-1.05927	0.0775895	0.486132	0.125747	-1.12737	1.57582	0.982415	2.05813	0.0647065	-1.24108	-1.15774	-0.360934	-0.294695	1.08001	1.45988
Mcur1	1.55794	2.27482	0.159045	-0.0256568	-1.70174	-0.469489	-1.73485	-1.05526	-0.36846	0.745142	0.301201	-0.0757118	-0.963796	0.54526	-0.65717	-0.0547713	-0.0711861	0.85075	-0.210396	0.954336			Q7TSH9	-0.0411729	-0.66263	-0.355514	2.2518	-0.346163	-0.716939	-1.04912	0.598451	0.45202	0.573315	0.326068	0.84291	-0.14217	-1.35614	-0.573967	-0.425098	-0.614629	-1.11288	2.43458	-0.0827283
Cybb	1.55765	0.638585	-0.836686	2.53919	-0.0398261	0.781778	-0.836686	0.701682	0.611141	-0.836686	-0.836686	-0.836686	-0.836686	0.00272136	-0.836686	0.806636	0.767301	-0.836686	-0.836686	-0.836686			P15655	-1.01408	-1.02175	-1.05923	-1.09433	-0.910054	-0.989552	-1.04155	-1.01944	0.331721	0.0922906	-0.43652	-0.486881	1.38793	1.00838	0.67852	0.55778	1.55574	1.18326	1.11422	1.16354
Abcc4	1.5572	0.122224	-0.708422	-0.290793	-0.47712	-0.656809	-1.29304	0.717282	-0.15208	2.22217	-1.11616	-0.00637631	-0.173155	-0.783134	-0.133139	1.0138	0.449509	-1.92057	0.725891	0.902724			Q8VCK5	-1.6232	-0.780119	-0.377977	-0.482175	-0.530385	-0.502126	-0.097901	1.09007	0.823051	-0.196168	-1.12053	-1.37811	1.60875	-0.0740328	0.493326	1.62101	0.540246	-0.681903	-0.2067	1.87487
Parp9	1.55559	2.41228	-0.870218	-0.288966	1.35444	1.74083	0.0881466	0.868586	-0.442227	-0.46854	-0.516951	-0.598758	-0.406973	-0.544533	-0.790904	-0.731498	-0.558453	-0.496403	-0.983686	-0.321761			Q9CR40	0.278004	-0.469278	-0.977086	-0.971863	-0.317998	0.50587	1.10392	-0.404573	1.31928	2.20915	-0.25904	-1.026	0.832109	0.536465	1.03462	0.290705	-0.399589	-0.371891	-2.0256	-0.887209
Atp10a	1.55435	1.15795	0.678858	-1.83299	0.762677	1.62723	-0.425331	0.188345	0.1981	0.0184012	-1.34504	5.78716e-06	0.331819	-0.192365	0.885133	0.0930076	-1.48663	-0.704327	0.0650315	-1.57422			Q9CWG9	0.140814	0.180669	0.0770904	-1.40609	-0.243053	2.36977	0.333105	-0.846623	1.73358	-0.282513	-0.90528	-1.58012	0.347312	-0.401177	1.06097	-1.01679	0.942953	-0.452847	0.485892	-0.53766
Phf11a	1.55302	3.09282	-0.415584	0.0719018	0.466668	1.25331	0.956818	0.0109221	-0.616279	-0.428641	-0.616279	-0.398458	-0.616279	-0.616279	-0.616279	-0.616279	-0.616279	-0.616279	-0.616279	-0.616279			Q05A62	0.227448	1.05062	-0.687572	-0.971245	0.315937	-1.08246	-1.30305	-1.42143	-0.460407	0.755243	-0.715298	0.0486994	1.23045	-0.129654	-0.170402	2.67894	-0.513958	-0.192208	0.34914	0.991209
Vps16	1.54943	-0.559779	-0.914113	-0.16337	0.767465	0.256823	-1.3158	-0.0286848	0.0735636	-0.629377	1.49471	1.83236	-0.857703	0.357259	-1.75592	-1.20127	0.410912	0.997731	0.311905	-0.626156			Q8VEB1	0.280858	1.31857	0.909479	-1.53581	0.529367	0.417232	-0.651061	-0.456141	-0.785134	0.428685	-1.4243	1.96831	0.583222	0.391806	0.969977	-1.07079	0.394088	0.273162	-1.55933	-0.982196
Tmco1	1.54933	-0.482718	-0.47551	1.10208	0.527876	0.343069	0.288739	-0.853857	0.617669	-0.940072	-1.94717	0.221911	-0.517008	2.1158	-1.07221	0.600755	-0.433208	-0.76332	0.947577	-0.829736			Q8BXJ2	-0.830413	-0.792692	-0.81088	-0.772857	-0.885517	-0.939253	1.20634	-0.0550164	-0.0232635	-0.200246	-0.00448476	-0.671029	1.18238	1.67443	1.94484	1.90133	-0.643272	-0.836611	-0.234377	-0.209396
Ranbp6	1.54906	-0.540891	1.4596	-0.7298	-0.0744138	-0.594242	-0.00685392	-0.483947	1.39432	-0.626253	2.54247	-0.0641904	-0.147434	0.210972	-0.476431	-0.759998	0.299065	-0.678533	-1.48589	-0.78661			Q9CXX0	-0.971494	-0.119502	0.0458872	2.39927	-0.886456	-1.09083	0.161331	-0.348386	0.443445	1.03052	1.80791	0.31599	-0.955224	-0.816416	-0.483076	0.335196	-0.6349	-1.53299	0.723042	0.57668
Prkcz	1.54879	-0.123848	-0.841625	0.905377	-0.784663	-1.16673	-0.755496	-0.0623883	-0.150581	0.120238	1.03818	0.000355019	-0.443854	0.0744153	1.4523	-1.56085	2.3451	-0.0883421	-0.726724	-0.779653			P70658	1.12575	-0.816909	-0.837826	0.426189	0.117803	-1.18572	-0.275797	-1.35208	0.0369972	-1.09257	0.475725	-0.381393	2.72001	1.7799	0.587713	-0.35113	-0.302305	-0.276449	-0.265243	-0.132661
Sfxn1	1.54763	-0.343928	-0.70009	-0.684147	0.588117	1.2394	-1.03148	-1.32553	1.30737	1.66358	-1.0764	-1.22437	0.665131	0.796742	0.273523	-0.385575	-0.538683	0.40748	-1.37656	0.1978			O08688	-0.605278	0.291804	-1.09948	-0.905576	-0.922636	0.453027	-0.655276	-0.471182	-1.13569	-0.239405	-0.522853	-0.977945	0.0825193	-0.846038	0.658605	0.426759	1.73775	1.77609	1.0551	1.8997
Pcca	1.54734	0.0701074	0.332772	0.432043	0.886712	0.569916	0.747009	0.477076	-0.413276	0.835395	1.04032	0.0648104	0.27604	-0.0787386	0.315438	-0.239402	-1.15386	-1.97553	-1.92284	-1.81135			Q8BWY7	-0.127615	0.0745421	-0.781501	-0.887686	0.170948	-0.130495	-1.751	-1.62009	-0.039354	1.31034	-0.575072	0.209565	-0.766733	2.27317	1.16146	1.42494	-0.31507	0.296178	0.497719	-0.424249
Dynlt3	1.54703	1.25452	-1.09959	-0.028386	1.19924	0.431641	-0.934934	-0.499374	-0.659441	-0.545325	-0.331996	-1.81706	1.44825	0.650438	-0.398336	-0.431481	0.676563	1.20551	-1.45194	-0.215337			Q8BPB5	0.307373	-0.900927	-0.2813	-0.57878	2.13568	-1.04191	-0.683568	-0.124134	0.605705	-0.000113371	0.177738	-0.983716	0.648879	2.81327	-0.48363	-0.54148	0.210226	0.225904	-0.536419	-0.968796
Kcnmb4	1.54645	0.568811	0.752628	0.701095	-0.416837	-0.793247	-0.568496	-1.03146	-1.43171	-0.939315	-0.913284	-0.9998	0.654613	1.30643	0.112806	1.84672	-1.19627	-0.487357	0.316738	0.971493			Q3UNZ8	1.03162	0.0657538	1.70177	1.64989	0.414348	1.265	0.744906	0.358987	0.182335	0.832451	0.213658	-0.184183	-1.44257	-1.2633	-1.07312	-1.05065	-0.925544	-1.14947	-0.701727	-0.670156
Stat1	1.544	1.93019	0.565175	0.370833	1.45194	0.948017	0.682495	-0.174597	-1.12979	-1.16323	-0.971833	-0.923785	-1.04512	-1.11893	-1.13201	-0.780395	0.0618874	0.292761	0.336455	0.25594			Q920B0	-0.491392	-0.518189	-0.542622	-0.505092	-0.455846	-0.466555	-0.449388	-0.340315	-0.539052	-0.481687	-0.470735	-0.425186	1.65508	1.69744	2.23689	2.14281	-0.545667	-0.572426	-0.454033	-0.47405
Cep63	1.54336	0.21753	0.0777831	-0.32984	0.997297	-0.743534	2.17831	0.494363	0.861691	-0.374959	1.69372	-0.763244	-0.782075	-0.829991	-0.833735	0.08209	-0.606656	-0.512307	-1.45303	-0.916782			O70131	-0.754581	-0.444141	-0.710685	-0.681674	-0.788513	-0.552002	-0.779482	-0.817795	-0.74166	-0.718859	-0.573981	-0.625184	0.92051	0.0160276	1.01098	0.0994416	2.06379	1.60022	0.371357	2.10624
Stat2	1.54136	1.58575	0.188109	-0.111921	1.77221	1.63748	0.930103	0.367015	-0.969223	-1.13583	-0.436847	-1.05824	-0.780271	-0.718991	-1.17989	-0.256994	-0.867358	-0.524132	0.219186	-0.20151			Q8CE64	-1.93452	-0.968075	0.809643	1.36953	-0.636012	-1.24803	-0.0395567	0.0705717	-0.916589	-0.24616	0.439482	0.641554	2.09385	-0.111986	-0.0691101	0.235326	0.57993	-1.32995	-0.0625087	1.32262
Iigp1	1.541	1.27056	-0.218624	0.745353	1.42471	1.58589	1.27304	1.15084	-0.854524	-0.796368	-0.476795	-0.622594	-0.981093	-0.959618	-0.980885	-0.941152	-0.518709	-0.528585	-0.697348	-0.415099			P05480	-0.723382	-0.457186	-0.56556	-0.703429	-0.584175	-0.519028	-0.419544	-0.3889	-0.439654	-0.504906	-0.65829	-0.588712	-0.339312	0.145042	-0.438308	-0.440993	1.59231	2.19214	1.77393	2.06795
Dvl2	1.53949	1.30828	-0.514871	-1.76812	0.426943	0.16644	-1.47462	-1.61155	0.216363	1.55077	0.435666	0.0521412	0.194203	-1.36154	-0.83585	0.303188	0.134184	1.05135	0.291566	-0.10403			Q3U276	-0.133249	-1.04355	0.457669	3.42935	0.195091	0.886119	0.699077	-0.017923	0.473548	-0.551021	0.0630422	0.141972	-1.33234	-0.974913	-0.851322	-0.634435	-0.0718574	-0.326588	-0.130539	-0.278132
Ganc	1.53925	0.676366	0.206054	1.02026	-1.28598	-0.0798149	-1.99656	-0.377184	0.247988	-0.484719	1.55442	0.530071	-0.888181	-0.218672	-0.608335	0.898383	0.146534	-0.797242	-1.38915	1.3065			P62500	2.02211	2.6865	0.138453	0.440657	0.454204	0.144732	-0.103401	-0.0267134	-0.627087	0.731283	-0.980366	-0.359043	-0.868643	-1.39136	0.208383	-0.27018	-1.32406	-0.291987	0.160095	-0.743582
Rpl26	1.53903	-0.036898	0.0664402	-1.38425	0.813285	1.63254	-0.402729	-0.729385	0.806349	0.317865	-1.46425	-1.30382	-0.0902915	0.0303108	-1.17116	-1.04382	0.241289	1.73856	0.692225	-0.251288			A8VU90	0.463539	-0.639556	1.32692	-0.601267	-1.14483	0.318685	-1.77247	-0.610562	-0.186719	0.320448	1.24772	1.22156	1.09909	1.35395	0.906492	-0.687706	-1.16587	0.551313	-0.735652	-1.26509
Pkp4	1.53875	1.37005	1.28813	1.50784	0.843027	0.0569589	1.07937	1.22343	-0.343016	-0.298056	-0.514356	-0.70296	-0.981223	-0.873935	-1.03696	-0.813702	-1.00305	-1.07949	-0.790362	-0.47044			Q3UXL4	-0.336713	1.10193	0.737924	0.686104	-1.75917	-1.80116	-1.36102	0.136881	-1.35273	1.0821	0.393659	-0.20596	-0.631375	0.0295179	-0.674271	1.71734	0.785138	0.352211	0.773962	0.325641
Polr2m	1.53848	-0.769458	0.681049	-1.47776	0.981644	0.402615	1.19794	-1.03744	1.22654	-0.0867683	0.668839	-0.5784	-1.00286	0.441179	-0.584185	-1.76732	0.119485	1.20146	0.00241488	-1.15744			A1L314	0.114193	0.793804	-0.540996	-0.602962	2.4618	3.00323	0.0719267	0.0244003	-0.567985	-0.355063	-0.21094	-0.622345	-0.521182	-0.375425	-0.210749	-0.483065	-0.546484	-0.326978	-0.434566	-0.670618
Xlr4a	1.53707	-0.546564	-0.176675	0.03426	-0.0598498	-0.439291	-1.23883	-0.115139	1.60216	0.761701	1.90186	0.749686	-0.697227	-1.23254	-1.26553	-1.2414	0.350949	-0.708008	-0.368707	1.15207			Q9JM55	-1.90245	-1.13345	0.533563	-0.353924	-0.62542	-1.04908	0.847122	-1.21156	0.522692	0.118895	-0.100646	0.81724	0.0393056	0.668444	1.68188	1.79531	-0.698115	-1.14072	0.746236	0.444678
Cd53	1.53678	0.991328	0.372441	0.325094	0.682921	0.593622	0.135629	-0.136282	0.880009	0.32323	-0.235374	-0.209163	0.586295	1.06768	-0.227607	0.207158	-1.63702	-1.48438	-1.87138	-1.90098			Q80YE7	0.066931	0.273978	-0.5526	0.677679	-0.293147	-0.841957	-0.558429	1.2839	0.567587	0.480032	0.504575	2.50089	-1.01721	-0.699524	1.63868	-0.173764	-1.38642	-1.09293	-0.817944	-0.560325
Uevld	1.53629	-0.580229	1.52542	0.022169	-0.285551	-0.729269	-0.949928	-1.4213	0.0231914	-0.437367	-0.914233	-0.964416	-0.113755	-0.224909	-0.0986142	1.85777	0.864829	1.81064	0.0433319	-0.964067			Q9DC22	-0.910446	-1.02735	-0.599419	-1.06509	0.956084	0.809912	0.528406	-0.822037	0.0231219	-1.58533	-1.36438	-0.66893	0.307459	1.30857	-0.255782	0.0580967	1.81624	1.51568	0.891878	0.0833098
Mif	1.53424	-1.64771	1.54045	-0.73918	0.100819	-0.0861774	-1.34351	-1.06603	0.265694	1.86569	-0.633849	0.43347	0.125323	0.214698	0.927377	0.415025	-0.0581085	0.20523	-0.45063	-1.60282			Q9JLL0	-0.283345	0.261845	-0.171125	-0.755141	-0.0898069	-0.57088	-0.169553	-0.835897	1.09369	0.943722	-0.339134	0.5359	0.591048	1.40329	2.35659	0.851426	-0.99796	-1.4389	-1.50263	-0.883146
Tap1	1.53249	2.5193	0.643377	0.163348	1.32434	1.25294	0.237437	0.0559007	-0.929821	-0.547113	-0.860996	-0.847807	-0.915709	-1.00428	-1.00866	-0.894693	-0.13744	0.00467756	-0.279099	-0.30819			Q9Z0P4	-0.515804	-0.63863	-0.908533	-0.705908	-0.583514	-0.554157	-0.575669	-0.58413	-0.4417	-0.395722	-0.494948	-0.438542	2.84588	1.43959	1.26227	1.75062	-0.173301	-0.0567051	-0.0720607	-0.159038
Gigyf2	1.53177	0.816464	-0.311862	0.745546	0.775149	0.995741	1.27763	0.549522	1.50419	-0.139382	0.480491	-0.128136	-1.22339	-1.19675	-1.17118	-0.965438	-1.02948	-0.943036	-1.44238	-0.125455			Q9DBB5	-0.172372	-0.458318	-0.754507	-0.67097	-0.507304	-0.530559	-0.61026	-0.868052	-0.705043	-0.878202	-0.677648	-0.750413	2.27337	1.41242	1.50432	2.04527	0.286391	0.194581	0.0875667	-0.220271
Clec2i	1.53011	0.620297	-0.42262	1.29424	0.49204	-0.243646	-0.513347	0.702141	0.670063	-0.0722361	2.48238	0.0296865	-1.11303	-1.19434	-1.11094	-1.29333	-0.063891	-0.758536	-0.687443	-0.347596			Q5ND56	-0.467698	-0.924648	-0.363392	-0.3321	0.488576	-1.10372	-1.12657	-1.12441	-0.313726	-0.260297	-0.821913	-0.479981	2.06494	2.10246	1.05992	1.4134	0.647554	-0.547295	0.260385	-0.171474
Dmap1	1.52858	0.556415	0.807479	-0.322776	-0.213657	2.27139	-0.934141	-1.60381	-0.482423	0.66565	-0.468463	-1.27066	0.0512005	0.364843	-1.33641	-1.22313	0.34251	0.90116	0.292329	0.0739212			Q9ERZ0	-0.674661	-0.928635	-0.639091	-0.786431	-0.7171	-0.817674	-0.981175	-0.215531	1.42055	1.04171	2.59446	1.8731	-0.334629	-0.704497	-0.324669	0.0549936	-0.240163	0.378306	0.31933	-0.318188
Shld2	1.52678	0.778849	1.40942	-1.00291	-0.169904	-0.278402	-0.0177014	0.0152311	0.379216	-1.14994	-0.0761924	-0.146872	0.475152	-0.486969	0.365735	0.304196	-1.50264	-1.33879	-1.31847	2.23421			Q60613	-0.289822	0.176218	-0.884921	0.293681	1.76989	0.749061	0.860166	2.44133	-1.30724	-0.811694	-0.419291	0.0938128	-1.08984	-0.0552132	0.528742	0.697715	-0.990335	-1.35128	-0.538153	0.127187
Trub1	1.52538	1.92096	0.154989	-0.00560976	0.647743	-0.606063	2.26049	-0.180406	0.391926	-0.257589	0.00855953	0.148983	-1.53708	-0.758956	-0.16042	-0.645526	-1.42256	-1.15123	-0.135733	-0.197855			Q924X6	-0.915335	-1.51482	-1.04865	-0.280915	-0.627739	-1.17	-0.728447	-1.83351	-0.213694	-0.0586711	1.19644	1.47864	0.835011	0.207268	0.297032	0.576435	1.19731	0.484011	0.677957	1.44168
Elf1	1.52515	1.72949	-1.5046	-0.288682	1.35592	1.03086	0.151535	-0.284432	1.17096	0.350939	-0.167893	-0.64644	-0.179734	0.418517	-0.914614	-0.167402	-0.183152	-0.158812	-1.71447	-1.52315			Q6P5H2	-0.606625	-0.480023	-0.689541	-0.511293	-0.325312	-0.406605	-0.200452	-0.840322	2.26345	1.9114	2.3035	0.762093	-0.764732	-0.671232	-0.251703	-0.160908	-0.847675	-0.350677	-0.000905292	-0.132433
Ghitm	1.5233	1.07243	-0.0226404	-0.120947	1.95533	2.10009	-0.698044	-0.487797	0.208737	0.724607	-0.806967	-1.02595	-0.393599	0.0854393	-1.11281	-1.18205	-0.108288	-0.0446088	-0.6291	-1.03714			Q99LH9	0.063456	1.37793	-0.731716	1.13944	0.060042	-0.0745918	-0.314256	1.64432	-0.0783051	0.345148	-0.249103	-0.874511	0.0818652	-0.292332	0.038716	2.16839	-2.20553	-0.641156	-0.301064	-1.15675
Oas1c	1.52268	1.57816	-0.576531	-1.10496	-0.146145	1.56911	-1.11929	0.759565	-0.298433	0.20797	1.16117	-1.14052	-1.80974	-1.10877	0.127672	0.248706	-0.805151	0.399464	0.335589	0.199458			P47879	-0.862675	-0.862766	-0.831465	-0.791115	-0.71502	-0.705873	-0.704151	-0.601563	-0.788022	-0.759488	-0.742643	-0.685639	0.406437	0.324623	1.19345	1.1189	1.35406	1.28687	1.62822	1.73785
Ikbip	1.51985	0.0115268	0.426601	-1.57929	0.400001	-1.59872	-0.201554	0.0997543	-0.431747	0.458451	-1.05641	-1.60311	0.0866441	-0.8776	-0.753696	1.16565	1.08865	0.485264	0.822466	1.53726			Q8VBY2	-0.604104	-1.07614	-1.13191	-0.47967	-1.1661	-1.21553	-1.04574	-1.11757	-0.411535	-0.242023	-0.285991	-0.234747	1.56212	1.05179	1.26301	0.963044	1.05425	1.07667	1.02538	1.01479
Ipcef1	1.51938	1.48692	-0.00982484	0.594529	-0.620568	0.0370081	0.540628	0.0755235	-0.217062	0.52655	1.23012	0.312795	-1.8792	-1.62932	-1.55574	-1.37273	0.610863	0.213138	-0.473895	0.610894			Q8C6U2	-1.17319	-0.54815	-0.572035	-0.222712	-0.847128	-0.492277	-0.525096	0.309655	-0.100946	0.741574	-1.31254	0.102818	-0.176606	1.33686	0.0164392	0.735073	0.787018	-0.751351	-0.40775	3.10035
Ccdc59	1.51921	0.822586	-0.473775	-1.31647	-0.35133	1.62922	-0.372783	-0.791216	0.809226	0.981901	0.615201	-1.03785	0.881018	-0.00163204	0.114924	-2.38085	-0.17893	-0.308842	-0.728805	0.569197			Q8R4L0	0.925746	-0.718064	1.78774	-0.230707	-0.764809	-0.0441531	-0.556621	-0.827463	-0.93517	0.441185	-0.568299	-1.15597	-0.170902	1.02736	-0.698405	0.19742	0.846789	2.5009	0.152578	-1.20915
Isg15	1.51706	1.99449	-0.202411	-0.171181	2.04186	1.98359	0.241551	-0.10361	-0.506161	-0.491079	-0.635169	-0.605277	-0.595423	-0.586089	-0.63795	-0.643355	-0.640466	-0.647424	-0.656479	-0.656479			Q56A04	-0.526636	-1.10182	-0.0525704	1.0626	-1.0224	-0.229214	-0.177301	0.487284	-0.984081	0.865034	2.61497	1.96783	-0.664465	-0.603607	-0.0356627	-0.463273	-0.758165	-0.909098	0.167546	0.363026
Zfp950	1.51598	1.08464	-0.16552	0.714298	-0.58202	1.19954	0.390103	-0.77341	0.902969	-0.861582	0.896721	-1.4362	-1.02105	-0.988725	-1.2407	0.371048	-0.816181	0.360633	-1.08695	1.5364			P70269	-0.150967	-0.351133	0.102152	-0.673177	-0.29005	2.80737	-0.731614	-0.445105	-0.039461	-0.319117	2.04932	-0.227786	-0.623482	-0.610164	-0.686361	-0.587135	0.0547855	-0.617051	1.78292	-0.443946
Ifi27	1.51513	1.32144	0.497157	-0.00716432	1.77598	1.97127	0.516415	0.946141	-0.459085	-0.604215	-1.12021	-0.89895	-0.641359	-0.827419	-0.773775	-0.639191	-0.510204	-0.443283	-0.817168	-0.801511			Q3TVW5	-0.439664	-0.0273221	0.0818181	0.418173	0.501492	-0.545064	-0.959425	-0.0389635	-0.406288	-1.16738	0.975086	0.0544873	-1.87743	-0.446508	0.216171	2.9508	-0.427082	0.116407	-0.349083	1.36978
Mars2	1.51335	-0.824829	0.612127	0.0165396	-0.605219	0.726686	-0.0562007	-0.572024	0.146899	0.218792	1.15143	1.81721	-0.995213	-1.18855	-0.00962499	0.212178	-0.86941	-1.69152	-1.14071	1.53808			P35639	0.933987	0.696765	0.136059	1.62625	1.59178	0.612979	0.496083	0.131741	0.824867	1.0052	-0.533167	0.904432	-0.83201	-0.992596	-0.994818	-1.2583	-1.24482	-1.04987	-1.03082	-1.02375
Brd9	1.51155	-1.47675	0.639835	0.0698969	-0.28694	2.68403	0.57895	0.930303	-0.335907	-0.186674	-1.09828	-1.2437	0.472459	0.100231	-0.943238	-0.607153	0.681788	-0.3638	-0.630658	-0.495943			Q5SNZ0	-0.951631	-0.536399	-0.145893	-0.141773	-0.858931	1.10567	-1.00886	0.161315	-1.2121	0.151116	-1.29266	-1.50333	1.3469	1.77512	1.07848	1.73903	-0.128842	0.0959383	0.394126	-0.0672863
Rpl7l1	1.51114	-1.39404	1.78206	-1.09941	-0.632025	0.110699	0.107752	-1.08997	0.567333	-0.150737	-0.28316	1.21891	0.865488	0.196012	1.14976	0.628094	-1.31724	-1.47792	-0.0273376	-0.665412			Q9QUK3	-0.656472	0.96375	0.19981	0.387772	-0.433558	-0.314276	-0.575675	-1.28793	-0.834619	-0.461109	0.89955	-0.393152	0.115605	2.74737	0.612566	-0.710893	-0.54436	-1.36419	0.00644338	1.64337
Arel1	1.50971	-0.030287	0.74402	1.36121	2.16715	0.735827	0.915668	-0.360536	-0.0206116	-1.33824	-0.601249	-1.39716	-0.779103	-0.855899	-0.988931	0.716223	-0.474687	-0.021673	-0.890489	-0.390937			Q8K1H1	1.0838	1.15723	-0.500401	-0.0618834	2.49393	2.36955	-0.240535	0.457926	-0.671215	-0.64188	-0.542578	-0.677138	-0.320235	-0.553338	-0.557331	-0.138693	-0.642986	-0.681419	-0.73716	-0.595639
Fah	1.50935	0.63575	-0.020777	1.67293	1.86022	-0.976965	-1.33782	-0.651827	-0.369392	-0.414301	-0.5446	-1.33782	1.38943	0.533733	-0.648113	-0.605026	-0.264939	-0.663708	-0.574096	0.807966			Q8BQP8	-0.814136	1.51681	-0.474743	-0.854063	0.144157	-1.37136	-0.760114	-0.733386	0.471246	1.41488	1.50041	1.89489	-1.2325	-0.818207	0.380279	0.328251	0.213577	0.351209	0.0211819	-1.17837
Dhrs9	1.50883	1.15078	0.805905	2.64038	0.381616	0.0216907	1.40219	-0.206086	-0.418723	-0.442386	-0.928996	-0.552406	-0.928996	-0.731768	-0.928996	-0.542881	-0.552123	-0.573801	-0.928996	-0.175241			Q8BUH7	-1.40582	-0.782438	-0.553997	-1.21855	-1.42777	-0.905889	-0.0774166	-0.940887	0.863755	1.07462	1.93635	1.6086	-0.667014	-0.366576	0.375864	0.532186	-0.0569278	0.57625	1.07958	0.356076
Pop4	1.50748	-0.900164	-0.818915	-1.25153	-0.877512	-0.544397	2.04202	-0.907108	-0.777211	0.527138	-0.798235	-0.188526	1.80754	0.617457	0.551268	0.809149	-0.595682	0.784905	-0.474421	-0.513268			Q9R098	-1.66346	-0.524335	0.0824105	-0.0648105	0.218735	-0.467292	0.484732	0.0910838	-1.68442	-0.235135	1.31205	1.25837	-1.11102	1.26911	0.837102	1.5124	-0.985676	0.263346	0.749835	-1.34303
Emc8	1.50657	0.63538	1.85303	-0.726306	0.544627	-0.264568	-1.68928	-0.472994	-1.58652	-0.384374	0.864462	0.340734	-1.01752	-0.627647	1.51564	-0.978591	0.464833	-0.562403	0.239644	0.345296			Q5SSZ5	-0.306928	-0.444067	-0.409677	-0.128586	-0.643916	-0.56643	-0.564795	-0.428909	-0.097779	-0.190148	-0.241513	-0.195418	-0.773404	-0.805418	-0.870424	-0.735465	1.6094	1.58133	1.54201	2.67013
Ptrh2	1.50499	0.621607	1.00333	-0.257813	0.480451	-0.0492376	0.904256	-1.28285	1.71089	0.512029	-0.670867	-1.52682	0.44439	-1.13904	-0.277552	-0.38839	0.925253	0.284478	-1.27509	-1.52402			Q9DBB1	0.288469	-0.624053	0.34155	-0.119357	-1.0996	-0.483684	-0.378858	-0.368944	1.19951	2.25932	0.945297	2.02165	0.295431	0.242475	-1.13207	0.31453	-0.999386	-0.577691	-1.19208	-0.932499
Mief2	1.50461	-0.765391	0.489094	1.42048	-0.664873	-0.0944844	0.789245	0.0714547	0.194251	-0.845659	-2.01735	0.158916	0.318233	-0.877596	-1.49232	1.32961	-0.928397	-0.221302	1.47088	0.160578			Q80W49	-0.644463	-0.478427	-0.468074	-1.08839	-0.937957	-0.731707	-0.269979	-0.483701	-0.157182	-0.680095	-0.378994	-0.120227	1.39076	2.72734	1.20897	1.75389	-0.226616	-0.660115	0.402935	-0.157963
Plcb2	1.503	0.9524	-0.221508	0.675781	-0.479241	-0.880804	-1.72847	-0.679233	-0.775466	-0.235372	0.206569	-0.326843	-0.960052	-0.083864	-0.122399	0.0145341	-0.609488	0.0958323	2.84338	0.811245			Q9JI74	1.00727	-0.119063	1.33283	0.346992	1.03751	0.0811841	0.56373	-0.109555	0.67672	-0.972742	-0.371854	-0.830088	-1.68443	-1.50833	-0.658542	1.6291	0.866661	-0.377152	0.753687	-1.66393
B3gntl1	1.50237	0.390469	-0.904627	-0.780955	-0.369458	0.126199	0.167361	0.933314	-0.497619	0.251987	-1.76948	-0.830825	0.0214013	0.196886	-0.863671	0.155313	0.109241	0.00117434	-0.766462	2.92738			Q7TSJ2	-0.27602	-0.402	-0.968382	-0.172435	-0.194198	-0.638818	-0.632792	-0.845611	-0.319531	-0.164722	-0.467816	-0.363035	2.61674	1.95025	1.36083	1.38845	-0.251725	-0.395489	-0.190796	-1.0329
2310033P09Rik	1.5003	0.663793	-0.756793	-1.23376	0.961876	-0.192576	-0.219892	-1.07927	1.23328	1.46658	-0.919825	-1.96672	0.16138	-0.143362	-1.31287	-0.160407	0.249242	1.26863	0.054003	0.426388			P10077	-0.958353	0.0287354	-0.972045	0.436291	0.344963	0.229431	0.481612	0.89829	-0.734947	-1.38437	-0.318981	2.53163	-0.548167	-0.109895	-0.457925	1.15793	-1.68011	-0.327765	1.40491	-0.0212425
Cd84	1.49963	1.19459	-0.962645	0.837506	0.0543264	0.295951	0.254254	0.347886	1.0803	0.612158	1.90475	0.468217	-1.47861	-0.957834	-1.08124	-0.377012	-0.728087	-0.6903	-1.24614	-1.02771			Q6ZWY8	0.240796	-0.58368	-0.654888	-0.031633	-0.429644	1.70508	0.69538	-0.80082	-0.673108	-0.81638	0.776656	-0.868473	1.12646	-0.146401	2.6103	0.444532	-0.650852	-1.28708	0.335414	-0.99166
Prmt3	1.49618	0.136371	1.0949	0.109856	0.457099	1.38878	-0.198983	-0.822764	0.795925	2.13623	-0.704324	-1.6299	-0.707705	-0.847057	-0.704637	-1.44165	-0.0988864	0.311693	-0.129947	-0.64118			Q3V2Q8	-0.400759	-0.481952	-0.343723	1.31707	-0.644262	0.586527	-0.592392	0.134687	-0.507045	-0.613041	0.0869158	-0.415899	-0.483761	-1.16447	-0.839516	0.076553	1.02487	3.35669	0.259684	-0.356179
Arhgef3	1.49594	1.82859	0.981679	1.1303	0.303422	0.590107	0.182653	0.67572	0.189885	0.338325	-0.0983603	0.114089	-1.55392	-1.57627	-1.56993	-1.35532	-0.222381	-0.53983	-0.218994	-0.695698			Q810N5	1.1072	-0.157678	-0.207124	2.44383	0.00850321	-1.1027	-1.14679	0.616749	-0.566201	-0.830135	0.447091	1.79628	-0.863105	1.34304	-0.374787	-0.128917	-0.260667	-0.440035	-0.847977	-0.836577
Nprl2	1.49517	-0.0757358	-0.528328	-3.13815	0.746887	0.82342	-0.6022	-0.375897	0.519559	0.088006	0.21907	-0.216518	-0.162648	1.01007	0.601452	0.900299	-0.709627	0.0257297	0.585116	-1.20568			Q7TNL3	-0.896083	-0.158088	-0.434044	0.0859268	1.78147	-0.617621	0.434552	1.03508	0.163865	0.0948601	1.49094	1.88244	-1.10342	-1.37736	-1.12546	-1.0527	-0.617686	-0.836311	0.685602	0.564032
Ifi35	1.49488	1.06162	0.637235	0.111717	1.53476	2.02004	-0.517133	0.14515	-1.31314	-0.969407	-1.49894	-1.13645	-0.890401	-0.43779	-0.288649	-0.815425	-0.0661598	0.493145	0.54756	-0.11262			Q8R3C1	0.286411	-1.41768	0.802876	-0.437585	-0.809482	-0.350505	-0.484913	1.48245	1.88573	0.927971	-0.0615176	0.607811	-0.620829	-0.888716	-0.680536	-1.06038	-1.19174	-0.480594	0.719458	1.77178
Cdc37l1	1.49415	-1.02277	0.409053	0.741319	-0.345586	-0.973039	1.04372	0.688335	0.452892	-0.758046	0.461822	1.5654	-1.14346	-1.46718	-1.06298	0.0183116	-0.806635	-0.627887	-0.431106	1.76368			A2BIM8	-0.718811	-0.59465	0.746148	-0.209607	-0.670959	-0.802147	1.19546	-0.0398467	-0.430992	-0.668611	1.15101	-0.392984	-0.668026	-0.532695	0.885214	0.206011	-0.467518	-0.549232	3.22197	-0.659737
Prkab1	1.49404	-0.0807064	0.474484	-2.01706	-0.657874	-0.980133	0.182283	-1.20889	0.509172	0.952768	-0.0875087	-0.403346	-0.764323	1.49	1.11471	-1.31336	-0.281282	1.24137	-0.462232	0.797885			Q8BFU7	-1.13719	-1.19567	-0.932095	-0.096129	-0.493177	-0.828705	-0.831528	-0.917173	-0.822485	-0.609417	0.974073	1.36495	0.367145	0.90739	0.613491	2.62209	-0.342753	0.207539	0.424051	0.725598
Atad2b	1.49277	0.471865	-1.51616	0.648931	0.944772	0.636084	0.460214	0.220119	1.31526	0.806268	0.551371	0.365384	-0.946739	-0.741209	-1.56131	-0.682755	-0.857589	-0.00585064	-2.04306	0.441634			Q9ET35	-0.642036	-0.638983	-0.654864	-0.599365	-0.64255	-0.607293	-0.613806	-0.570254	-0.557026	-0.614291	-0.627096	-0.4938	0.0106046	0.0296757	-0.0520918	-0.241296	2.09116	2.26455	1.45466	1.70411
Perp	1.49147	0.706921	0.584383	0.472179	1.86744	2.16071	0.906915	0.475769	-0.947524	-0.773333	-0.947524	-0.902588	-0.561719	-0.523915	-0.687343	-0.717161	-0.632736	-0.544885	-0.659421	-0.767643			Q8K4L4	1.04796	0.884231	-0.0649057	0.231357	-0.0866091	-1.45007	-0.708855	1.83093	0.459086	-1.51173	1.16937	0.96901	-0.991592	-0.91478	0.533525	-0.196765	-1.03143	0.089118	-1.36308	1.10522
Arap2	1.49044	1.16432	-0.300966	1.21733	0.905894	0.939189	1.06325	0.627165	-0.224315	-0.695222	-1.12467	-0.643012	0.821857	0.415217	-0.401134	0.105399	-1.23833	-1.01566	-1.57713	-1.52961			Q5F2F2	-0.492267	-0.954919	-0.392448	-0.572013	-0.305991	-0.27222	-0.225816	-0.280725	-1.13166	-1.21756	-0.306744	-0.151363	1.88696	1.89868	1.45992	2.04571	-0.407628	-0.620894	-0.255689	0.296664
Lrrfip2	1.48965	0.0765785	-1.32933	0.143979	0.335002	0.433193	2.23283	-0.105281	1.07124	-0.246304	0.474231	0.141083	0.00505697	-0.531258	-1.25655	-1.27516	0.605797	-0.351736	-2.05877	0.145762			Q8CAB8	-0.310695	0.265345	-0.348311	-1.22282	0.627451	0.801032	-0.0764847	-0.453688	-1.23247	-0.874807	-1.05519	-1.24158	2.13164	1.70331	0.180417	1.66093	-0.0223029	0.470044	-0.688747	-0.31307
Rplp1	1.4896	0.25904	1.28834	-0.597867	0.77607	2.02154	-0.811779	-0.665347	-1.34092	0.388554	-2.12669	-0.915484	0.681904	0.00615763	-0.252838	-0.582881	0.116977	0.099843	0.6703	-0.504514			Q8CCM6	1.8058	-0.205808	1.5994	-0.763822	1.54416	0.51243	0.685043	-0.827332	-0.65283	1.00931	0.310944	-1.02346	-0.767371	-0.675542	-0.60839	-1.09992	-0.828504	-0.399984	1.33735	-0.951481
Faah	1.48909	1.51767	-0.0532466	0.497784	0.913535	-0.163398	1.58499	-0.0749565	-0.815642	-0.877104	-0.530941	-1.62544	-0.27966	-0.919859	-0.971462	0.77119	-0.957864	-0.410276	1.57805	-0.672458			Q3KNJ2	-0.942006	-0.351177	-0.405859	0.724024	0.33205	-0.609738	-2.28729	0.508178	-1.30306	0.977741	1.45084	-0.710939	1.17971	0.0239038	0.163327	0.628838	-0.433108	-0.400013	-0.465227	1.9198
Creb1	1.4885	1.25077	-0.641241	0.704019	0.576329	0.424697	0.68961	1.16962	0.622313	-0.501113	0.380187	0.0174304	-1.05815	-1.16176	-1.6074	-0.4166	-0.322954	-0.445074	-2.15958	0.990413			O88822	-0.0862248	-0.562662	0.227818	1.41729	-0.0484306	-1.15297	0.18921	-0.799797	-0.634936	-0.119741	0.0587948	-0.830873	-0.549797	-0.292093	-0.566004	-1.88404	1.88615	0.561674	1.97344	1.2132
Rpl18a	1.48846	-0.867713	0.129368	-1.16047	1.14898	0.991271	0.823709	-0.374095	-0.0351003	-0.06175	-0.769108	-0.700496	0.296831	-0.389237	-1.39206	-1.37704	0.546466	2.26483	0.350824	-0.913678			Q5DTW2	0.136325	0.468857	1.55511	0.202275	1.0717	0.414537	0.643918	2.84826	-0.452894	-0.814	-0.400514	-0.570869	-0.824963	-0.802529	-1.05024	-1.01233	-0.351736	-0.461774	-1.05184	0.452705
Lrrc56	1.48735	-0.826578	1.00835	-0.127472	-0.496536	0.17892	-0.826578	-0.18942	0.372738	-0.540653	-0.826578	-0.162741	-0.509941	-0.13125	3.01707	1.2153	-0.162242	-0.826578	-0.826578	-0.826578			Q9WTJ5	-0.261997	-0.615672	-0.319629	-0.573773	-0.952415	-0.809388	-0.592388	-0.721625	-1.41152	-0.753078	-0.855998	-0.755015	0.877791	0.202617	1.17562	1.80431	0.730571	1.54638	0.494733	1.79047
Aig1	1.48638	0.992253	0.825636	1.49817	0.523208	0.611972	1.33467	0.3372	-0.715618	-1.09853	-0.324037	-0.937814	0.106398	-0.462551	0.568328	0.246933	-1.30666	-1.28717	-0.573777	-1.82499			P43352	-0.549652	-0.397111	-0.286755	-1.00799	-0.649964	-0.328106	-0.993617	-0.378496	-0.783988	-0.269857	-0.379536	-0.600007	1.10386	2.73791	2.18811	0.718829	-0.307657	-0.305697	0.607171	-0.117451
Casp4	1.48527	1.11565	-0.00262906	0.114982	0.956541	0.829691	0.502071	0.757158	0.848659	1.05772	0.287772	0.848419	-1.03554	-1.08258	-0.483226	-0.757158	-1.30062	-1.38412	-1.3357	-1.42236			Q11131	-0.64638	-0.61307	-0.640385	-0.613082	-0.662666	-0.649474	-0.653321	-0.636306	-0.666352	-0.617488	-0.611052	-0.578725	-0.0296568	-0.103	0.158781	0.162789	1.58047	1.46057	2.1718	2.18698
Smim40	1.48279	-0.30969	2.0878	-1.10778	1.47872	0.205551	0.681351	0.556667	-1.10778	-0.360858	-1.10778	-1.10778	-1.10778	0.708624	0.565678	0.670222	-0.240058	-0.698875	-0.181255	-1.10778			Q6IMF0	-0.339923	-0.302669	-0.642115	-0.252229	-0.601678	-0.357491	-0.4721	-0.15051	-1.02297	-0.448816	-0.39523	-0.182188	-0.663651	-0.339649	-0.565963	-0.528	1.41967	2.82131	1.04242	1.98179
Tmem175	1.481	0.916005	1.47684	-1.62257	0.272312	0.229731	0.62286	1.10617	-0.439415	0.804322	-0.402931	-0.309887	-0.0741343	0.475347	-1.1995	-1.87935	0.0953845	0.551268	-1.5946	-0.508857			Q7TT45	-0.592657	-0.646105	-0.701838	-0.720552	-0.603698	-0.634148	-0.696133	-0.813672	-0.720131	-0.632061	-0.6224	-0.722369	0.540796	0.189313	0.281201	0.241359	2.3057	2.2366	1.04397	1.26683
Ralgapa1	1.48096	0.2239	-1.6302	0.624194	0.542231	0.56851	0.827605	1.78909	0.627717	-1.08662	0.89206	-0.118795	0.108836	-0.588049	-0.741682	-1.12162	0.52451	-0.776871	-1.93173	-0.214047			Q3ULM6	0.448409	-1.09283	0.832225	-0.361238	0.365821	0.0885395	0.566789	1.07062	1.80305	0.0556619	0.565097	1.44278	-0.577508	0.0677996	0.927338	-0.6952	-1.16006	-1.17923	-1.78574	-1.38233
Ctss	1.47938	1.31165	0.849824	0.752215	1.03749	0.79229	0.308473	0.415205	-1.08268	-1.25985	-1.06617	-1.23029	-1.16023	-1.32411	-1.00725	-0.960784	0.30009	0.407738	0.937339	0.499642			Q5F293	-0.240085	-0.699648	1.70183	-0.544414	-0.722345	-0.729191	-0.577469	3.492	-0.321618	-0.748822	0.605786	-0.153747	0.112173	-0.414456	-0.0556314	-0.318401	-0.334489	-0.314799	0.343703	-0.0803798
Ppp4r3b	1.4769	0.522041	-1.70701	0.68522	0.62883	0.428211	-0.244675	0.201744	1.57133	0.793615	0.106489	-0.441847	0.0610766	0.298497	-1.67364	-0.289941	-0.00427218	-0.201023	-2.46851	0.25697			P31725	-1.10974	0.803739	0.67669	-0.971143	-0.438113	2.38957	-0.901289	0.134232	-1.60916	0.169282	-0.756826	0.0127652	0.0383819	1.69401	-1.02027	0.835983	-0.311059	0.826814	-0.61872	0.154841
Pex11b	1.47514	-1.16726	0.0430978	2.11037	0.348206	-1.43791	0.785412	-0.415794	-0.078358	0.122773	0.0665817	-0.175455	-0.0942206	-0.479008	-0.745402	-1.17385	0.577129	1.4237	-1.76236	0.577207			Q45VK7	0.574066	1.28674	0.44312	-0.789292	1.53489	0.310387	0.664938	1.34317	0.591715	-0.236058	1.08471	1.01705	-1.00807	-0.876324	-1.24299	-1.43999	-1.05571	-0.343251	-0.421196	-1.43791
Psme2	1.47388	0.41579	1.68844	1.2447	0.925612	0.626929	0.0833935	0.520842	-0.646652	-0.836638	-0.74443	-0.879777	-1.20066	-1.09266	-1.81131	-1.11695	-0.247748	0.494247	0.869721	0.233265			O89013	-0.20882	-0.912378	-0.22945	1.97578	-0.680902	-0.376188	0.632397	-0.163785	-1.09184	-0.352649	-0.724682	0.250932	0.0527426	0.0732263	0.251957	-2.10389	2.09887	-0.473624	0.727726	1.25458
Pogk	1.47378	0.657466	1.29514	-0.467437	-0.157072	0.337409	2.29367	1.02509	-0.361462	0.205526	-1.22559	0.380424	-0.726113	-0.217181	-0.438659	-0.0348421	-0.819172	-1.57387	-1.51539	-0.131725			Q9Z0F0	-0.244435	-1.07797	1.77269	-0.266743	-1.4976	-1.31809	-0.115353	1.74411	-0.907196	-0.648257	0.145034	0.954533	-0.39916	0.66872	0.0487298	0.0710353	-0.994088	1.71301	-0.439167	0.790213
Kcnk10	1.47259	1.0365	1.50792	2.02775	-0.113851	0.352767	0.911612	0.642981	0.190133	-0.367333	-0.76594	0.33782	-0.825469	-0.523091	-0.575558	-1.05927	-1.18979	-1.18979	-1.18979	-0.680198			Q9Z123	-0.469384	-0.602728	-0.457687	-0.410168	-0.389973	-0.345539	-0.425653	-0.334274	-0.492642	-0.627303	-0.419137	-0.516554	1.72289	1.54038	1.7878	2.58551	-0.562548	-0.637216	-0.430333	-0.51544
AW146154	1.47081	0.255133	-1.0169	1.30452	0.949698	-0.401485	-0.18901	-0.97703	-1.19179	-0.185541	-1.20515	0.101925	-0.158503	0.200337	2.03128	-1.26361	0.276493	1.45157	-0.864219	-0.588531			Q9CQ04	1.02258	-0.674049	-0.406801	-0.594824	1.22257	-0.591461	-0.81498	2.24531	1.23259	0.732628	-0.28475	-0.105962	0.144509	-1.07123	-0.255307	1.45673	-1.21533	-1.42897	-0.637975	0.0247226
Ninj2	1.47065	0.500677	-0.959444	-0.0191654	-1.69061	1.91536	-0.0531589	0.594397	0.818333	0.701985	0.951564	-0.103487	0.580471	-0.859405	-0.924818	-1.69061	-0.896453	0.55482	0.00533995	-0.896444			Q9Z2C9	-1.16972	-0.891318	-0.692332	-1.51318	-1.40316	-0.747808	-0.707905	-0.456866	-0.176908	-0.322365	-0.370831	0.0431753	1.3264	0.637408	1.90839	1.45328	0.83549	1.15665	0.498308	0.593294
Trappc8	1.47034	-0.463874	-0.209336	0.650952	-0.432802	-0.648784	0.271094	-0.564378	-1.14835	0.936234	0.611278	0.677298	-2.66355	1.0522	0.24327	0.522174	-0.408396	-0.371037	-1.02241	1.49808			Q8BU27	-0.345756	0.325521	-0.77179	1.43639	0.248611	0.345131	0.436656	-1.04913	1.67834	-0.742172	1.69652	-0.567442	0.0673146	-0.552615	-1.29152	-0.216841	1.76776	-0.193185	-1.52819	-0.743585
Idh3b	1.47013	-1.12757	-1.37945	0.00458932	-0.299056	-0.206445	0.740662	-1.35422	1.33919	0.826389	-0.586823	-1.05565	0.390253	0.603903	-0.878907	-0.256445	0.390872	1.71859	0.990898	-1.33089			Q9JJN6	0.776627	0.0617462	-1.47267	-0.95976	-1.35402	-0.996329	0.525709	-0.992046	-0.151239	0.857623	-0.606424	-0.152549	1.93472	0.97946	0.443645	2.05941	-0.214871	-0.203817	-0.857423	0.3222
Fcf1	1.46738	0.472559	-0.869819	-0.508188	1.16047	1.35136	1.88807	-0.288563	1.05419	0.309603	-0.290653	-0.1787	0.441197	0.344836	-0.979763	-0.811325	-1.34383	-0.793661	-0.933456	-1.49171			Q9JJA9	-0.189266	-0.434994	0.370001	3.08706	0.0181799	-0.281983	0.0287942	0.0742599	-0.921599	-0.442492	-0.27011	-0.85833	-0.766886	-1.01605	-0.155871	-1.48152	0.394789	0.393043	1.16119	1.29178
Pnrc2	1.46519	-0.265388	0.125308	-0.425002	0.136716	-0.13148	0.0521427	-1.52417	1.97293	0.675431	-0.473593	-0.948636	0.648984	0.863991	-0.830712	-0.410114	1.77719	-0.207437	-1.69564	-0.805713			P56375	0.626572	1.38114	0.0736045	-1.53005	0.624898	-0.262935	0.261068	-0.125338	1.26796	0.506212	-0.846494	-1.02647	1.94563	0.0557616	-0.621242	-0.718542	1.00649	0.317224	-1.64481	-1.29068
Lrrc20	1.46364	-0.703224	-0.18856	-0.882852	-0.0631674	1.1123	0.496394	2.34951	0.373499	-1.00316	-1.35761	-1.29341	-0.998265	0.266624	1.30914	0.186666	-0.0409267	-0.63374	0.342923	-0.735791			Q91WG0	0.722588	0.723833	0.987494	-0.945206	-0.482668	1.48594	0.22611	0.205502	0.800999	0.820259	-0.595048	-1.24901	-1.60632	1.01062	-0.0574907	-1.47047	-0.106441	1.56919	-1.0425	-0.997386
Rhbdd3	1.46363	-0.164982	1.03719	-0.40001	-0.61403	-1.34563	0.0586221	-1.7382	-0.710518	-0.649903	1.5382	-0.0733241	-0.512976	-1.23792	-0.218927	1.09847	0.450314	-0.309721	1.87934	0.450369			P28650	0.135226	-0.230445	-0.578084	-0.632889	-0.558507	-0.866137	-0.653991	-0.842158	-0.55456	-0.185382	-0.698571	-0.284674	0.38758	-0.219612	-0.607919	-0.17301	2.88533	2.26792	0.596654	0.813231
Gm4924	1.46134	0.587059	-0.918137	-0.0562048	-0.171651	-0.14133	1.92795	-0.239475	1.12797	0.131245	1.50827	-1.46984	0.685797	-0.753083	-0.861009	-0.110872	-0.15907	0.34533	-1.42495	-1.46934			Q8R0S1	-1.45303	-0.593408	2.13237	-0.867099	-0.616726	-0.0296422	2.57612	-0.488237	-0.0691836	-0.393719	0.0279277	1.14616	-0.0773063	-0.188834	-0.1988	-1.02336	0.214273	0.671845	0.156532	-0.925888
Ctnnbl1	1.46057	-0.222753	1.50126	-1.23448	-0.120663	0.128154	-0.460565	-1.04145	0.366829	0.342264	-2.36577	-0.656067	0.769792	0.687642	0.511792	0.381889	-0.866658	0.00790104	1.60517	-0.794846			Q7TPM9	2.03045	-1.24543	-1.40561	-0.0268123	0.247848	-1.38784	0.79217	-0.575643	0.413563	-1.20227	-0.304397	1.3714	0.224137	1.70732	-0.0363302	0.783148	-0.866798	0.0551801	0.10945	-0.683526
Tmem38b	1.46052	1.28022	1.9406	1.94108	0.125524	-0.111488	0.389399	-0.290597	-0.87445	-1.61783	-1.40818	-0.39723	-0.726214	-0.507854	-0.625422	-0.539438	-0.217606	0.100152	0.474825	-0.396005			Q8BMD5	-0.336756	1.65535	-0.638168	-0.334514	-0.442545	-0.313946	0.640923	1.20886	-1.48963	0.631167	0.44122	-0.513298	-0.256991	-0.951131	0.579346	-1.98424	0.592557	1.45645	-1.12725	1.1826
Osbpl8	1.45964	0.597593	-0.635936	-0.191709	0.656523	0.833713	1.74945	0.682928	0.473058	-0.712191	0.293978	-0.921133	0.467697	0.779132	-0.674212	0.428745	-0.804937	-1.16532	-2.28333	-1.03369			Q3TCT4	0.0208567	-1.07454	0.589553	1.67944	-0.792574	-1.50761	-0.00914909	-0.158845	-0.0401353	-0.134192	-1.45909	1.8466	-0.695367	-0.449314	-0.177303	0.97968	-0.437272	-0.857667	1.28567	1.39125
Ccdc88a	1.45935	1.01484	-1.16291	0.758616	0.0156411	0.578234	0.973617	0.513199	1.67124	-0.425172	-0.697563	-1.35353	1.12502	0.261584	-0.868963	-0.258335	-0.43188	-0.212654	-1.87049	-1.08984			Q02526	-0.859992	2.11696	0.190296	0.498401	-0.297161	-0.674517	-1.21054	-0.342109	0.25142	1.35273	-0.456355	0.132636	-0.364208	-1.99355	0.63383	0.257841	-0.994151	-0.604494	0.667184	1.69578
Faf1	1.45927	0.700542	0.20692	0.175844	1.50916	1.00064	0.196915	0.419831	-0.654517	0.652871	-1.68932	-0.682156	-0.416695	-0.293026	-1.99169	-1.8102	0.405594	0.611689	0.636242	-0.437918			Q9QYK7	-0.662825	0.584246	-1.49098	-0.171038	1.51492	0.537917	0.674986	0.310283	-0.222224	-1.72502	-0.956549	-0.144316	-1.02876	0.672505	-1.07707	-0.385008	1.41743	0.0702197	0.07341	2.00788
Sirt4	1.45847	-0.65554	0.915746	-0.878834	0.0979133	0.468429	-1.59679	-0.288114	-0.0572234	0.45865	0.673059	-0.915054	-0.29609	2.68767	0.376851	0.500148	-0.573417	-1.27529	-0.868308	-0.232277			Q9JHD1	-1.60714	0.76907	-0.344711	0.589072	0.100694	0.0753927	-0.729738	1.03502	-2.67223	0.7906	1.02056	-0.812474	-0.309467	-1.06046	1.18147	-0.0682018	0.720581	0.55371	0.899338	-0.131093
Rad54b	1.45845	-0.602003	0.652985	-0.86674	0.3245	1.18773	0.243174	0.835763	-0.557888	-0.607384	1.8005	-1.23755	-0.164131	1.01527	-2.19879	-0.245869	0.0106917	0.543133	-0.582816	-1.00903			P55098	-1.15404	0.109647	-1.13467	0.794429	-0.269376	-0.534484	-0.281792	-0.460075	-0.181759	1.20391	1.45316	2.09862	-0.96988	-1.48108	-0.695179	-0.0957043	-0.109087	0.510832	-0.514075	1.7106
Rsrc1	1.45767	-0.0425028	-0.722961	-0.0893381	1.69437	0.192881	1.75895	-0.0298641	0.854549	0.0375976	0.163719	-1.91304	-0.0825179	-0.270536	-1.91798	-0.772748	-0.0501585	0.589187	-1.08007	0.222806			Q8BH61	-0.46424	-0.600802	0.136883	0.137589	-0.544681	-0.573641	0.12852	-0.785484	-1.59926	-0.77615	0.181725	-0.850281	0.226952	-0.14547	1.7383	1.33584	0.0471025	0.765221	-0.967362	2.60924
Wrb	1.45425	-1.08567	0.788802	-0.41445	-1.58399	-0.0189052	-0.47248	-0.0171586	0.709319	0.670759	0.490943	-0.897071	-1.16776	-1.31672	2.2882	0.204613	-0.0479672	-0.712326	-0.0107203	1.13833			Q8BG93	2.19156	0.410124	-0.807549	1.12757	0.565555	-0.367413	-1.1097	0.765053	0.582483	0.244162	-0.338212	1.94736	-0.661983	-0.8035	-0.0822627	-1.06732	0.274518	-1.47882	-0.880075	-0.51155
Xrn2	1.45417	0.921677	-1.43384	-0.363622	1.04164	1.25848	0.194104	-0.761499	1.34371	1.13573	-0.380329	-0.719759	-0.180448	0.166669	-1.12689	-0.821647	-0.0669986	0.855061	-1.92769	-0.588518			Q8BND3	-0.576617	0.212462	-0.600377	-0.0634203	0.353895	-0.998611	-0.187154	-1.27125	-0.764819	0.239899	-0.829048	1.20322	-0.434895	1.86311	1.69157	1.95432	-0.954648	-0.964948	0.571163	-0.44385
Fbxl5	1.454	-1.55419	-1.40066	0.0802782	-0.156587	-0.860985	0.930155	0.375771	0.955947	-0.659545	1.53256	0.685649	-0.282296	-0.462887	-0.204222	-1.42511	0.691446	-0.509959	-0.845456	1.65609			Q9QZ41	0.0902264	-1.40617	0.0473898	1.21505	-0.709988	-1.2284	-0.246587	1.23307	0.288318	0.47166	1.16021	1.32143	-1.35974	-1.40307	-0.115303	0.203131	-1.57066	0.625634	0.0377339	1.34606
Ccdc77	1.45384	-0.275214	-0.0292496	0.369518	-0.124088	0.995491	2.72801	0.380029	0.907213	-0.896979	-0.428684	-0.761019	0.166391	-0.410799	-0.866896	-0.549611	-1.02205	0.30786	-0.131835	-1.81193			Q7TNF9	-0.139532	-0.117534	1.18157	-0.212873	2.03796	-0.361668	-0.0281746	-0.177982	-0.157823	-0.598762	-0.507666	1.55725	-0.00977152	0.442444	-0.399989	2.06441	-1.28739	-0.694212	-1.41948	-1.17077
Insl6	1.45253	1.49334	-0.130881	1.4201	0.275304	0.791121	0.129069	1.09032	-0.0670027	0.133797	0.574611	0.761153	-0.391233	-0.820973	-0.710142	-1.57695	-1.71218	-1.30166	-0.287598	-1.12273			Q61781	-0.124762	-0.540082	-0.195284	3.94919	-0.117899	-0.72122	-0.436761	-0.262711	-0.23563	-0.677659	0.0120355	0.322752	-0.220872	0.0479083	-0.43132	-0.984898	0.190719	-0.262334	0.563548	0.125279
Slc29a3	1.45174	2.72512	1.70518	0.915194	0.322613	0.336516	-0.210273	0.142931	-0.137532	-0.213609	-0.214954	-0.629098	-0.611281	-0.788114	-0.59777	-0.752041	-0.758055	-0.939081	-0.74834	-0.999141			Q9JIY0	-0.59064	-1.18973	0.0903935	-0.65166	-0.949565	-1.15705	-1.3694	-1.15969	0.995523	1.59188	1.80488	1.19245	-0.310552	-0.238521	-0.494944	-0.328887	0.414989	0.5694	0.366851	1.41427
H2-Q6	1.45151	0.878656	1.57369	1.22774	1.25995	0.354657	0.00809782	0.260746	0.154589	0.23775	0.54268	0.33627	-1.18441	-1.54296	-0.817569	-0.772253	-1.35489	-0.656726	-1.54296	-0.41456			B2RRF6	-1.11859	-0.995157	1.267	0.507039	-0.471675	-0.0766039	0.227713	0.986815	-0.589367	1.5961	2.29039	0.514825	-0.258553	0.0603959	0.11318	-0.277077	-0.613097	-1.07614	-0.217785	-1.86942
Dctn5	1.45107	-0.357581	-0.255719	-1.23348	0.703014	0.674485	-0.639977	-1.71466	0.430971	0.75732	-0.593621	-0.117467	-0.61679	-0.0272214	-1.90521	0.425327	1.37311	1.54375	0.854355	-0.75168			Q9ER62	-0.139861	-1.12296	-0.987602	0.439794	-1.83684	-0.84809	0.842403	0.441741	-1.57599	-1.02818	0.243961	1.29577	0.120457	0.744211	0.569919	0.486901	-0.62333	0.271202	2.06679	0.639699
Abcg2	1.45107	0.756082	1.67899	-0.122364	-0.39824	0.64261	-0.46543	0.212153	0.308658	-0.80533	-0.942444	-1.66937	0.059455	-1.92748	-0.323395	1.27601	-0.527228	-0.911096	0.522289	1.18507			Q8BYK8	-0.0962232	0.139855	-0.205213	-1.29378	0.99091	0.790328	0.198802	1.14031	-1.19995	-0.476148	-1.10555	-0.317637	-0.792759	0.696199	-1.27715	-1.49774	1.62552	1.80329	0.275782	0.601161
Ttc3	1.45056	0.545687	-1.31604	0.560805	1.00058	0.663312	0.158776	-0.287217	1.31219	1.08184	0.0953149	-0.92169	0.563488	-0.053503	-1.89273	-0.83866	0.309012	0.272543	-1.99226	-0.712009			Q9DBY5	0.686991	-1.02461	-0.514561	0.51329	-1.05248	-0.688255	0.974629	1.71699	0.104627	-0.600473	0.927629	1.81727	-0.746379	-1.03645	-0.974122	-0.921029	-0.995477	-0.151308	1.51368	0.450052
Itpka	1.45013	0.0910754	-0.297336	-1.07652	1.02571	0.631378	-0.204027	-0.264831	0.0693548	-0.348028	2.67772	-0.230844	-0.673147	0.695063	-1.07652	-1.07652	1.03926	-0.278889	-1.07652	-1.07652			Q8BQC8	1.29138	-0.674724	-0.653557	2.98425	1.16672	0.897413	-0.267816	-0.607882	-0.283842	-0.144838	-0.2634	0.695555	0.00952178	-0.615455	-0.547935	-0.839027	-0.897019	-1.43301	-0.0167203	0.200389
Atl3	1.44945	0.247913	-0.230741	1.55772	-0.130891	-0.044513	0.127497	1.92488	-1.63368	-0.833343	0.88678	-1.19911	0.829232	-0.785521	-0.710353	-0.791239	-0.908596	0.710452	-0.993085	0.527145			P13634	1.0105	-1.19019	-0.516901	-0.179459	-0.851855	-0.772237	1.37872	0.216969	0.72253	-1.73967	1.27191	1.57641	1.11708	-0.63738	-0.971127	-0.680926	0.173336	-0.695194	1.24192	-0.474431
Glyctk	1.44893	1.16861	-1.10959	-0.946454	0.827532	0.250174	-0.972974	-2.25042	0.54577	-0.650507	-0.876238	0.225944	0.111935	-0.305042	0.139289	0.288579	1.46692	1.25309	0.395745	-1.01129			P98199	-0.835237	-1.67423	0.33955	-0.0349352	-0.84168	-0.748538	-1.10192	-0.641709	0.261065	-0.433837	-0.0621243	0.000856155	-0.773468	-0.260865	0.410973	-0.11241	1.16434	1.2353	1.88575	2.22312
Jagn1	1.4476	-0.528223	1.94714	0.311221	0.137805	0.399676	0.899428	1.31435	0.412762	-0.297388	-0.620668	0.357419	-0.715324	0.425211	-0.298866	-2.21695	-0.883534	-1.24572	0.234018	-1.07995			Q8R124	0.54549	1.11243	-0.709643	0.935424	-1.19539	0.95196	-1.03245	-1.34622	-1.60368	-0.358185	-0.606583	-0.545977	-1.32964	0.468957	0.408676	0.271928	1.00277	1.10458	0.188702	1.73686
Fig4	1.4475	-0.628454	-0.358607	0.940766	-1.01261	-1.27432	0.859953	-1.08277	-0.148826	-0.0325458	1.79897	1.61102	0.0128478	-0.752738	-0.512049	-0.354574	0.452687	0.525946	0.378746	-1.87094			Q8BH26	-0.759501	1.77742	0.657161	0.766065	0.430047	-0.501151	0.811207	-0.638251	1.14703	0.592155	-0.632023	-0.204013	-1.42384	-1.37464	0.0158086	-0.885583	-0.469042	-1.475	0.310704	1.85544
Tmem241	1.44724	-0.513141	-0.998252	-1.41526	-1.18374	0.694954	-0.336859	-1.46454	0.652359	-0.379172	0.373034	2.25344	-0.711936	-0.588522	0.06709	1.27737	-0.65016	0.5191	0.285857	0.671133			Q8BHY8	-0.424288	-0.87299	-0.133374	-0.977955	-0.877505	0.285938	-0.495351	-0.451792	-0.885658	-0.568621	-0.378148	0.0897829	-0.235595	-0.693831	0.193169	-0.121894	0.691008	1.3134	1.43239	3.11132
Stxbp1	1.44663	-0.136139	-0.73544	-0.333212	-0.729496	-0.465536	-0.848551	-1.03669	-0.199615	-0.167059	-0.160087	-1.36765	-1.26002	0.334631	1.08121	1.81758	-0.0566611	0.976531	-0.286075	2.12566			Q9D2Z4	0.101218	-0.545733	0.420631	0.469795	-1.30553	-0.82479	-0.557098	1.16275	-0.573407	1.00346	0.145674	-1.11566	-0.967373	-1.33952	0.598959	-0.369047	-0.455192	1.95929	0.102567	2.08901
Mrpl52	1.44601	-0.27698	-0.420266	0.619117	1.46208	0.564529	1.27375	-0.267523	1.39917	0.694672	-1.4443	-0.0561021	0.060166	-0.509382	-1.37983	-0.693575	-1.01912	0.885471	-0.727883	-1.61			P08905	-0.556264	0.349323	-0.607351	-0.708902	0.741789	-0.214134	-0.434287	-0.535065	0.86163	-0.175573	-0.396736	-0.580781	3.76301	-0.411308	-0.404928	-0.266833	0.350143	0.300457	-0.580577	-0.493615
Zfp212	1.44547	0.583334	-1.0459	-0.435351	0.895701	-0.415867	-1.61913	-1.2133	-0.967038	-0.0184669	-0.280707	1.05595	1.76557	1.12011	0.640116	-0.511258	-0.441731	-0.349353	-1.26743	1.05928			Q80XH1	-0.511406	0.15155	2.88048	-1.43796	-0.546248	0.863316	0.113297	-0.411153	-0.017622	0.820728	0.363127	-1.20237	0.185148	1.54065	-0.852026	-0.500331	-0.286326	0.402128	-0.913013	-0.641974
Crbn	1.44516	0.176295	-0.675839	0.413896	-0.107912	0.180792	0.0853051	-0.68356	0.72932	-1.50796	1.8667	-1.31974	-0.0207626	-0.808324	0.139589	1.32458	1.16722	-0.0798213	-0.387179	-1.93775			Q8VCI7	0.402198	1.51105	-0.451586	-0.862132	-0.288771	0.720023	-0.0515304	0.118307	-1.51441	1.17729	-1.23376	-0.0212884	1.13335	0.952031	-0.0171662	-0.633544	0.0480851	0.821521	0.657237	-2.46689
Rc3h2	1.44484	-0.998577	-1.93687	0.46431	-0.937895	0.672957	1.05819	-0.994425	-0.60964	-1.25004	2.07845	-0.31869	0.363727	0.703005	0.178196	0.321977	-0.0593711	0.866707	-0.731663	-0.315177			Q0VDT2	0.0536636	-1.11095	-1.38495	-0.235797	-1.07178	-0.986623	0.717967	0.96646	0.0991751	-1.92344	1.17693	0.280471	-0.434229	-0.184308	2.15938	0.589046	-0.421734	-0.0554302	1.07186	0.694293
Rfc4	1.44442	0.242426	1.13563	-0.580226	0.32853	1.24076	-0.831503	0.413407	1.54266	1.60282	0.338138	-0.0833537	-1.10646	-0.683978	-1.70005	0.0515791	-0.524238	-1.01539	-1.14269	-0.672482			O08609	-0.335179	0.392777	-0.230226	-0.779448	2.48516	0.934484	-1.05043	-0.73689	-0.34246	0.881519	1.55883	1.1429	-1.40863	-0.470317	-1.15362	0.449383	-0.375601	-0.845833	0.211152	-0.327575
Wdr46	1.44425	-0.685377	1.30796	0.0341133	-0.11948	-0.133744	1.18054	-1.04209	0.732168	0.510667	0.419036	0.722054	-1.48666	-1.9381	-0.0196782	-1.90627	-0.392316	0.661992	0.730554	-0.0196181			Q9D0Y8	-0.165276	-0.276095	2.6112	-0.0745689	-0.844906	0.0950849	1.10476	0.0970233	-1.45197	-0.624057	2.172	0.0351128	-0.736934	0.610444	-0.774127	-0.951896	-0.454574	0.134522	0.00159921	-0.507342
Smchd1	1.44394	0.54336	-1.4157	0.776403	0.711217	0.679912	0.616301	1.07606	-0.0149668	-0.520373	0.92131	-0.356564	0.572764	-0.277246	-0.79443	0.702439	-1.00594	-1.19417	-2.50812	0.0437966			Q9CQW7	0.541345	-0.286935	2.26138	-0.576987	0.2405	-0.692873	-0.295561	-0.0188922	1.11182	0.902554	0.570725	1.03644	-2.13654	-1.05326	-1.08235	-1.21319	-0.456952	0.653876	0.359871	0.135033
Sgo1	1.44235	0.696077	-1.13885	0.429314	0.616058	-0.416871	-1.3109	-1.07926	0.762826	1.19743	0.311513	0.430708	0.143475	-0.0379108	-1.57484	-0.412798	1.07285	0.708596	-2.18498	0.345226			O89017	-0.855646	-0.197729	0.146561	0.558814	-1.00911	-1.14774	-0.543491	-0.0913138	-0.80662	-1.10272	-0.667328	-0.493226	0.520754	0.830745	1.1371	2.92603	1.02375	-0.546717	0.652405	-0.334521
Pcbd2	1.44225	-0.0823693	-0.858821	0.224688	0.350912	0.234889	-0.360173	-1.30928	-0.810684	-0.175939	-1.42891	-0.229448	-1.26784	0.138595	-0.944522	0.113542	0.560449	1.66874	2.35505	0.378867			Q5DTH5	0.565654	-1.51239	0.642104	0.325543	-1.43209	-1.13341	0.404063	1.19024	-1.11731	-1.13148	-1.40376	-0.148361	0.875852	0.667425	1.10238	0.877135	-0.793501	1.24011	-0.228587	1.01037
Dlgap4	1.44095	1.16601	-0.936627	0.499594	1.10371	0.776037	-0.0859196	2.21209	-0.349435	-0.900784	0.374159	-1.14508	-0.647803	-0.450207	-1.74156	-1.0182	-0.26823	-0.29865	-0.334987	0.604923			Q8CIP4	-0.742107	-0.0242706	-0.850077	-0.870288	0.858326	-0.303125	0.683983	0.897344	-0.900436	-0.64558	-0.870416	-2.33835	0.365238	1.4009	0.766175	1.5791	0.263494	-0.562975	-0.0658696	1.35893
Wdr83	1.44052	1.11617	-1.44225	0.621421	-0.828761	-1.05283	0.290182	-0.898611	0.0148531	0.209154	0.807808	-1.07015	-0.910443	-0.0593306	-1.62004	-0.506947	0.702287	0.260072	1.21249	1.7144			Q9CPS8	1.33759	0.219463	0.124282	-0.336308	1.30207	2.79882	0.53015	-0.0161723	-1.03943	-0.4121	-0.757692	-0.593905	-0.861833	-1.06782	-1.03986	-0.937131	0.945445	0.322722	-0.449052	-0.069237
Zfp81	1.43944	-0.695794	-0.853794	-0.485983	0.21737	0.626307	-0.185755	0.92816	1.30234	-0.720533	-1.48952	-1.68116	-1.09571	-0.50187	-0.395242	1.94078	-0.108375	1.01731	0.675766	0.0662737			O88908	0.79726	0.386314	-0.573964	-0.825974	1.97002	3.0752	0.0854972	-0.688766	-0.337055	0.827174	-0.297424	-0.355829	-0.564774	-0.335557	-0.478823	-0.872568	-0.573062	-0.426773	-0.639417	-0.171483
AC163616.1	1.43921	-0.692554	-0.689873	-1.3221	0.9539	-0.920194	-0.371764	1.26575	0.126195	0.793023	0.920067	0.497839	0.779252	0.680195	-0.564075	-1.3756	0.0198539	0.279443	-2.31935	0.500773			Q61475	-0.328197	-1.02082	-0.689698	0.0543644	-0.641766	-0.43366	-0.15901	-0.050185	-0.934499	-0.80932	-0.621319	-0.688771	-0.641634	-0.513353	0.243154	0.0539344	1.59755	1.28046	2.44223	1.86055
Trrap	1.4382	0.760409	1.26549	0.502259	-0.0892796	-1.49207	-0.23316	-0.615124	0.106756	0.811411	1.16455	0.877307	-1.5847	-1.23159	1.40615	0.237085	-0.742214	-1.21378	-0.773225	-0.594475			Q9R0G7	1.17308	0.16861	0.805002	0.331744	1.37746	1.30064	0.955525	1.26244	-0.789141	-0.0390976	0.390215	0.435559	-0.824625	-0.0477674	-0.0370916	-0.525902	-1.52329	-1.50157	-1.4736	-1.43818
Txnrd3	1.43785	-0.129138	-0.709597	0.855747	-0.0773066	0.213285	-1.03619	-0.641534	-0.284543	0.382784	1.87015	1.70634	-0.531232	-0.751334	0.100014	1.03061	-0.695616	-1.26746	0.361991	-1.83482			E0CZ16	0.657791	1.39446	0.267349	-0.859162	0.991037	0.0355519	-1.6343	-0.580315	0.554448	-1.06222	-0.238023	-1.30438	0.920678	1.31633	-0.481281	0.523643	0.523119	1.46134	-1.09706	-1.38901
Hectd2	1.43667	-0.414865	-1.59522	0.529621	0.882671	-0.539484	1.9727	1.98191	-0.627648	-1.0512	0.309731	0.72104	-1.02251	-0.833923	-0.823236	-0.31446	0.173161	-0.17931	-0.595308	-0.01035			Q9D3S3	1.52175	-0.519014	-0.0520011	-1.50067	1.78957	-0.550886	-0.95838	-0.720792	1.23858	0.207626	-0.756763	0.0236227	1.13393	-0.234729	0.908317	0.655707	-1.73367	0.799393	-0.770535	-0.481054
Ddx58	1.43655	2.19864	-0.489562	-0.501892	1.90107	1.70974	-0.125118	0.349804	-0.246103	-0.529102	-0.574412	-0.531931	-0.378172	-0.357055	0.0848323	-0.131165	-0.814417	-1.00845	-0.89594	-1.09733			P20357	0.585574	0.983783	-0.737161	2.88881	0.289854	0.214631	0.175946	0.420245	0.529573	-0.195717	-0.546728	-0.0150488	0.0317358	-1.18693	-0.574795	0.176002	-1.17413	-1.49547	-1.27834	0.908175
Cdca7l	1.43551	0.819367	1.31331	-1.69497	0.606016	0.745542	-0.172749	0.653156	-0.93019	0.373693	-1.5413	0.635329	1.35204	-0.969923	-1.47898	-1.04559	-0.0682413	-0.159281	-0.394114	0.521374			Q8BR93	0.849341	0.547808	-0.746573	1.52362	-0.913326	-0.623115	1.26328	-0.701602	0.656258	-1.21788	1.30789	1.43603	-0.799544	-1.07691	-0.785412	1.20949	-0.692499	0.488482	-0.769983	-0.955363
Cnbp	1.43541	-0.0924253	-0.0848225	-0.392439	0.58276	0.940976	1.58389	-0.374168	1.717	0.126895	0.282089	-1.32857	-0.568281	1.0056	-0.886617	-0.759227	-0.694535	0.0665325	-0.378149	-2.18192			P11032	-0.381921	-0.060628	-0.576847	-0.0962039	-0.652987	-0.40904	-0.503853	-0.0318182	0.495793	2.28418	1.58592	2.59172	-0.840013	-0.571903	-0.258773	-0.806889	-0.636943	0.111593	-0.508714	-0.732663
Mrpl21	1.43412	0.822345	0.417695	-1.44516	0.576802	0.657307	-0.649589	-0.57721	1.74184	1.25406	-1.32156	-0.0732429	-0.0983849	0.139038	-1.01893	-1.71669	-0.566318	-0.515097	1.20587	-0.266877			O55003	-0.895971	-0.476687	-1.18202	-0.879709	-0.831876	-0.653271	-0.883066	-0.957996	0.682997	0.00767616	-0.481077	-0.762315	1.57909	0.824234	1.85498	1.70963	0.994905	0.330259	0.74077	-0.720547
Ifi213	1.43335	3.17134	0.142972	-0.615076	0.61205	1.46189	0.23375	0.174595	-0.615076	-0.260711	-0.615076	-0.615076	-0.615076	-0.615076	-0.615076	-0.615076	-0.203399	-0.615076	-0.615076	-0.615076			Q80ZJ1	-0.188345	-0.720977	-0.125723	-0.0104089	-2.10943	-0.390606	-0.765583	-1.80148	-0.15262	-0.148832	0.264798	-0.193194	-0.357533	1.45285	-0.151122	0.879141	1.45055	1.98479	0.244258	0.839463
Rnf10	1.43267	-1.59017	0.860007	-0.48155	0.587236	-1.35247	1.70774	0.619005	0.532021	0.760464	0.602591	0.346551	0.310804	-0.805197	-0.152808	-0.919655	-1.1863	-0.751127	0.94602	-1.46584			Q8K4T1	-1.57729	0.428621	-0.845779	-1.05923	1.23037	1.07229	0.543828	0.309041	-0.166882	-0.233287	-0.216458	1.29787	-1.21843	-0.755606	-0.753673	-0.221487	0.173052	-0.885992	0.441852	2.4372
Pomk	1.43133	-0.316287	-0.430381	-0.496281	-0.320506	-0.804076	-0.523156	-0.131639	-0.00418215	0.0198074	1.52449	2.19753	-0.620713	-0.371994	1.33051	-0.788508	-0.938714	-1.34432	1.40021	-0.813131			Q9CWQ2	-0.822762	1.14692	-0.90355	0.445475	1.17628	0.22075	1.16167	-0.191835	-0.987261	1.1001	-0.498795	-2.17166	0.741301	0.230449	1.48036	-0.262867	0.00134166	-1.70689	0.263312	-0.422337
Mettl3	1.43038	-0.040452	0.545356	0.0747919	0.689349	0.0168357	2.16555	-0.480872	1.02844	-0.107571	-0.177599	-0.337045	-0.20057	-0.608281	-1.88432	0.616837	-2.12509	-1.03676	0.133299	0.297718			Q8K1K9	-0.377926	0.797552	0.362989	0.0405643	-1.11622	-1.83199	-0.954926	-0.621581	0.858688	0.45463	1.80458	1.44436	-1.32714	0.0509517	0.871349	0.8284	-0.828045	-0.296354	-1.05587	0.895999
Tmbim1	1.43027	-0.0794095	0.988015	-0.136865	-0.299847	-1.42359	-0.673002	1.37851	0.595695	-0.0712657	1.81536	-0.0531205	0.139214	-0.636665	1.40253	-0.68783	-0.975756	-0.223767	-0.587841	-1.90064			P11247	-0.374615	-0.322561	0.0466281	4.19856	0.0624258	-0.3599	-0.227101	-0.316555	-0.350902	-0.301925	0.119197	-0.0439253	-0.319355	-0.281447	-0.18915	-0.225855	-0.399083	-0.328601	-0.18277	-0.20307
Sp100	1.42929	2.19061	-0.384712	0.70503	1.58554	1.26985	0.318598	0.97365	-0.974999	-0.898155	-1.16974	-0.802329	-0.501309	-0.640246	-0.759991	-0.804065	-0.327856	-0.197423	-0.61624	-0.395511			P59240	0.183722	-0.797702	-0.596623	1.97427	0.336335	0.0686489	-0.754408	-0.373113	-1.38798	1.32306	0.0302619	1.19382	-0.559646	-0.312442	-0.627283	0.23148	0.461593	-0.778473	-1.59606	1.98054
Cpt2	1.42863	0.737443	-0.634698	-1.06037	0.555145	0.487113	-1.35983	-1.00728	1.11469	2.09591	0.710106	-0.419413	0.404359	-0.419887	-1.71626	0.670695	0.080854	0.0119662	-0.763636	-0.915538			Q9Z2H5	-0.0244758	-1.45731	-1.66945	0.261694	-1.07674	0.585361	-0.982467	-0.749259	-0.942215	-0.103999	-0.182977	0.637023	1.25942	2.08953	1.35766	0.605283	0.301132	-0.683817	-0.174622	0.95022
Stat4	1.4278	0.715558	0.83401	1.25648	0.720303	1.50512	1.80217	0.901984	-0.680663	-0.604158	-0.619694	-0.669332	-0.653704	-0.66224	-0.645336	-0.677339	-0.921523	-1.11442	-0.917681	-0.997336			Q9R1R2	-0.668781	-0.866767	-0.790076	-0.728833	-0.668458	-0.563087	-1.05209	-0.213482	-0.778603	-0.799718	-0.757547	-0.380455	1.19321	1.19368	1.79077	2.37377	0.365162	0.31098	0.130422	0.909904
Strbp	1.42666	1.65258	-0.610859	-0.487212	1.08442	1.4183	0.178839	0.716868	0.84196	0.456719	-0.35003	-0.922642	-0.291594	-0.53749	-1.69368	-1.01494	0.220175	0.21504	-1.85119	-0.451923			Q8VI59	-0.337314	-1.01659	-0.469467	-0.90162	0.057717	-1.21299	-1.06981	-1.22108	-0.505865	-0.571136	-0.291851	0.287272	1.52076	2.49794	1.11156	1.08377	0.000260646	0.760163	-0.296922	0.575204
Tyk2	1.4258	0.655918	-0.70428	2.15569	-0.218656	-0.330207	-1.86918	-1.52548	-0.838026	0.516046	0.0986526	0.377329	0.89437	0.917238	-0.243056	-0.193523	-1.26647	-0.244448	0.83528	-0.442986			P59108	-0.565403	-0.956475	-0.733602	-0.790505	-0.649545	-0.80879	-0.651756	-0.661263	-0.854774	-0.987413	-0.381578	-0.49614	1.95518	1.47176	1.91345	1.41941	0.374899	0.280978	0.724587	0.396988
Ttc5	1.42535	-1.29825	-0.0331733	-0.537382	0.598914	1.50896	0.510782	1.20784	-0.122174	-0.328692	-0.927877	-0.741101	0.12748	-0.559204	-0.875277	-0.644116	-0.190031	0.849345	1.86317	-1.83456			P54285	-0.232809	0.468018	-0.760037	-0.145854	0.0770014	0.0579018	-0.633713	-0.18653	2.03419	-1.49338	0.406359	-0.326745	1.50883	-0.0124012	-1.39389	0.725995	0.337139	-1.4155	1.8515	-0.866069
Nts	1.42433	1.5667	0.195918	0.675584	0.433065	0.785372	-0.0361341	2.777	-0.569902	-0.719479	-0.719479	-0.0571374	-0.719479	-0.719479	-0.719479	-0.719479	-0.719479	-0.719479	-0.719479	-0.719479			Q0VG49	0.694752	-0.102386	0.0583073	0.873485	-0.602104	-0.265917	1.856	-0.529408	2.26126	-0.776105	0.262414	-0.0385838	-1.1723	-0.948009	-0.888693	1.33353	-0.704495	-0.862615	0.673742	-1.12287
Arfgef1	1.42417	0.125397	-1.18343	0.0924352	0.180882	1.29566	1.36966	0.229574	1.00104	-0.473302	-0.013412	-1.32532	0.372654	-0.450065	-0.970437	-0.060166	-0.269864	0.198033	-2.55137	1.00786			Q8BHW2	0.271714	-0.882721	-0.706872	-1.03967	-0.535602	-0.532238	-0.553617	-0.571045	0.82684	0.208264	-0.880266	-0.587683	1.67533	2.22558	0.69795	2.02937	-0.131894	-0.0755755	-0.935857	-0.502011
Brd7	1.42331	0.836417	0.365946	-1.18295	0.774312	0.761305	-1.1616	-0.291776	2.19093	0.666463	1.12466	-1.62519	-0.648563	-0.571819	-0.435715	-0.630846	0.118044	0.0064968	-0.586173	-1.13326			Q9DBB8	0.477732	-0.383313	-1.21673	-0.965806	0.404451	0.787384	-1.00877	-0.278502	2.53162	1.26459	-0.439197	0.120484	-0.910491	-1.49531	0.575423	1.31247	-0.786385	-0.218889	0.505742	-0.276503
AI987944	1.42278	1.45068	-1.69293	-0.793215	0.493764	0.202255	0.270748	0.139842	0.0460448	0.411565	0.623147	-1.39023	0.214123	-0.140252	-0.785458	-0.550011	0.613658	0.638731	-2.32627	1.15102			Q3UF25	-2.17968	1.20506	-0.139818	0.748877	0.0236345	-0.00156175	0.1379	0.817018	-1.14728	1.74081	0.581755	-0.515037	0.416905	1.24503	0.905598	-0.601858	-0.786827	-0.231074	-1.62802	-0.591444
Zcchc7	1.42257	0.215356	-1.89127	1.56593	-0.187862	0.233143	1.5282	0.713319	-0.170336	-0.636864	0.562486	-0.927315	-0.204557	-0.802117	-1.21095	0.601836	-0.470123	0.0392504	-1.52212	1.14143			P20934	1.67918	1.52561	2.07105	0.872308	0.017728	1.08638	0.447164	-0.126887	-0.907103	-1.05072	-0.695831	-0.787426	-1.11846	-1.09228	-0.837554	-1.01055	0.018543	0.281533	-0.35848	-0.0142168
Pafah2	1.42242	-0.996105	0.780263	-0.385873	1.22484	-0.858421	-0.0296356	0.173952	0.369632	-0.423267	2.71656	-0.48822	-0.576909	0.410277	0.187966	-0.439495	0.284367	-0.961056	-0.767827	-1.64347			Q80VP5	1.07319	0.447402	1.33075	-0.333261	1.84997	0.841642	0.435168	0.644382	-0.224323	-0.382866	-0.386154	-0.263124	-0.729643	-1.28499	-2.20822	-0.162712	0.904374	-1.39592	-0.690463	0.534795
Zfp27	1.42156	-0.789427	0.892236	-0.628087	0.207248	1.77492	-0.654131	-0.741558	-0.535647	-0.337451	0.115628	-0.08471	-0.168682	0.638635	1.02488	-0.661934	-1.30021	1.8187	-1.90865	-0.0833176			Q8CEC5	-0.50713	-0.684906	0.535565	0.353111	-0.280552	-0.427239	0.303433	-0.0868074	2.66225	-0.0224858	0.210675	1.51768	-1.06137	-0.370713	0.632428	0.508664	-1.10458	-1.43726	-1.50675	0.766002
Capn10	1.41924	1.19496	-0.103814	2.27153	-0.699221	0.597403	-0.0394373	0.385272	0.30525	0.424745	-0.940851	0.909609	-1.49556	-1.09536	-0.275393	-0.0621378	-1.56497	0.314705	-1.04304	-0.502919			P30987	-0.780338	-0.885867	-0.474575	-0.55804	-0.984143	-0.758769	-0.779554	0.0947953	-1.36408	-0.538586	-0.720913	0.424977	0.0922749	-0.276508	0.442986	1.2413	1.07124	0.738038	1.51791	2.49785
Nek7	1.4183	0.0443298	-0.835111	-1.32858	-1.1425	-1.29587	0.367995	-0.613419	1.0042	0.0415549	0.150281	1.17474	0.051526	-0.108017	1.36018	0.0458592	1.27186	-0.191207	-2.13835	0.722225			Q8K4K6	0.670188	1.59566	-0.920858	-0.792401	-0.160164	0.240542	-0.940587	1.75874	0.0823077	-0.746317	-0.936783	-1.14245	-1.22371	1.78145	0.48446	-1.11575	0.230759	-0.461794	0.677735	0.918972
Cenpk	1.41783	-0.413906	-1.08146	0.731848	1.63441	-0.0578731	0.614649	-1.00424	0.983074	0.939874	0.333645	-0.288456	-0.724286	-0.397827	-0.718424	-1.10356	0.399612	0.689367	-2.39958	0.445309			P97454	-0.390033	-0.935541	-0.140789	3.04836	-0.325433	-0.703523	-0.161683	0.0206645	-0.600227	-0.925939	-0.41286	-0.23673	-0.0836449	1.35949	-0.405964	1.01277	-0.821008	-0.937536	0.251564	1.38806
Tasor2	1.41696	0.852469	-1.33645	0.843814	-0.0562121	0.0788372	0.676306	0.724538	-0.543726	-0.883389	2.29492	1.33813	-0.566654	-1.01893	-0.72722	-0.612462	-0.563928	-1.08295	-0.936902	0.102851			Q64442	-0.709646	-0.184449	0.515456	0.353268	-0.991317	-0.522546	-0.108135	-0.408908	-0.0258947	0.391105	-0.546401	-0.545302	1.38862	1.63971	2.50364	1.0364	-1.03509	-1.37167	-0.80119	-0.577649
Nubp1	1.41685	1.13722	0.0715814	-0.0651009	0.764963	0.555775	-0.613851	-1.42122	0.15733	1.95211	-0.15557	-0.79986	-0.45668	-0.142853	-2.32333	-0.981039	0.16952	0.913178	0.375126	-0.554137			Q9D2L1	1.69314	0.254511	0.821242	-0.296257	-1.34363	-1.15428	0.0256135	0.179356	-0.426975	-0.813845	-1.40949	-0.545034	-0.463946	1.02412	-1.18685	-0.228202	0.654222	2.27183	0.120552	0.823923
Atg4c	1.41525	0.140955	-0.606447	-0.606447	-0.202742	-0.196474	-0.606447	-0.606447	-0.606447	0.093036	-0.606447	0.205554	-0.606447	0.669334	0.17714	3.55625	0.206165	-0.606447	-0.606447	-0.606447			Q61704	-0.501561	-1.1495	1.84317	-0.11147	-1.70163	-0.388922	0.0807953	0.131429	0.198035	0.326293	0.879468	-0.321725	-1.69036	-0.720926	2.43961	0.410344	-0.0675943	-0.208152	-0.0600715	0.61276
Ebag9	1.41395	2.20864	0.207336	0.710054	0.501402	1.22326	-0.148448	-0.810541	-0.215903	-0.577802	-0.614211	-0.468314	-0.920552	-0.84089	-0.614498	0.940945	-0.465174	1.1788	-1.1523	-1.55576			Q8VCI0	-0.720665	0.0851247	0.523779	1.84464	-1.49735	-0.491511	-0.58283	-0.574045	-0.135639	-0.213379	1.97167	1.07639	-0.653583	1.22228	0.231959	0.865479	0.293061	-0.736772	-1.12364	-1.38497
Suox	1.41333	0.211415	-0.329443	-0.846955	-0.352785	-1.11374	-0.474853	-1.37129	-0.0167473	0.037329	-1.63079	-1.32387	0.685507	0.792032	0.153093	-0.0841985	2.02281	0.278505	1.69912	0.251539			Q7TSJ6	1.57971	0.884091	-0.398875	-0.389061	-0.205097	-0.379323	-0.798006	-1.04226	-2.05151	-0.276906	-0.728874	-0.384906	-0.481353	1.72851	0.00150445	1.30373	-0.68537	-0.171124	1.18593	1.30919
Oaz1	1.41333	-0.400522	-0.902321	-1.40219	-0.288626	-0.207539	0.475292	-1.67026	1.17623	-0.211109	-1.73608	-0.408991	0.739925	0.566547	0.667497	0.848341	0.0954255	1.89597	0.154655	-0.805565			Q9WVG5	0.446232	0.373613	-0.228524	1.0384	0.259719	0.628959	1.04902	1.28133	0.604772	0.387703	0.947306	1.77632	-1.54487	-1.34265	-1.02778	-1.19583	-0.83075	-0.697346	-1.12192	-0.803713
Mrpl35	1.41303	0.826873	0.58232	-0.909525	0.798541	0.474789	0.364153	-0.0179724	1.82357	1.22784	-0.907059	0.169953	-1.38456	-0.0793795	-0.102861	-0.172498	-1.09974	-0.692692	-0.122842	-2.19195			A9JSM3	-0.112477	-0.459013	-1.5164	1.94344	-0.0826177	0.0106036	2.44973	-0.220444	-1.00068	-0.503926	0.865798	1.23669	-0.561107	-1.30514	-0.0176259	-0.0260226	-0.844562	0.119091	0.437891	-0.413236
Rbm39	1.41265	0.382666	-1.6023	-0.342986	1.35854	1.19703	0.495401	-0.591848	1.31447	0.354186	-0.211803	-0.718111	0.876405	0.151633	-1.36813	-0.503552	-0.109713	0.720421	-1.89504	-0.919918			Q62513	-0.138303	-0.898025	-1.2078	-0.212026	-1.2606	-0.888697	-0.624873	-1.11797	-0.318476	-0.626085	0.0872853	1.48173	-0.0243042	-0.0481109	0.744712	-0.580012	1.17724	1.54494	2.18133	0.728055
Hsph1	1.41196	-1.21655	0.157969	-0.573086	-0.217581	-0.173795	-0.458903	0.186885	-0.190248	-0.0029581	0.604446	1.22324	-1.59395	2.19686	0.147526	1.38846	-0.763579	-1.72206	-0.151392	-0.25324			P0CW03	0.0747017	-0.0571509	-0.324959	-0.247709	1.76689	2.67233	1.1409	1.55087	-0.642296	-0.485413	-0.190419	0.2806	-0.89572	-0.677202	-0.928231	-0.660234	-0.701375	-0.72829	-0.64904	-0.298242
Fars2	1.41058	0.149466	-0.00787212	-0.00755658	2.78644	1.46603	-0.0596555	0.432507	-0.685854	-0.0248401	-1.0266	-0.831775	0.0827181	-0.385377	-1.22791	-1.14411	-1.17822	0.380516	-0.341319	0.212825			Q811L6	0.0470709	0.185301	-0.50376	0.539944	-0.380515	-0.440471	0.181931	-0.081578	-1.12951	-0.960841	-0.929302	-0.78694	-1.10714	-1.18992	0.904012	0.808103	0.74907	0.244026	2.9769	0.87361
1700019D03Rik	1.40994	1.41307	1.22186	1.55433	0.987801	0.17089	0.632464	1.31885	-0.153393	-0.922028	-0.636407	-0.262029	-1.10318	-0.882913	-1.10318	-1.10318	-0.0509518	-0.706496	-1.10318	-0.682281			Q922T2	0.888804	0.625637	0.328076	-1.47749	-0.461105	0.121553	0.251184	-1.85379	2.62556	0.720497	-0.136714	-0.699474	0.611507	0.473167	-1.24701	-0.478112	0.89738	-0.345298	-0.0921434	-0.752228
Il3	1.40928	-0.551521	1.22926	1.03876	0.444841	1.1989	-0.497772	-0.532504	0.749291	0.460286	0.612211	1.90222	-0.996153	-0.490175	-0.996153	-0.996153	-0.996153	-0.996153	-0.996153	-0.996153			Q7TS63	1.23994	0.129491	-0.0693759	-0.4016	-1.29796	0.578363	1.98637	-1.65037	0.788162	0.461104	0.586019	1.31098	0.495152	-0.789589	0.191939	-0.357657	0.178718	-0.754865	-0.757778	-1.86704
Baz2b	1.40919	0.412184	-1.3974	-0.052496	1.63489	0.0540974	1.91366	-0.0624987	0.0061763	-1.11173	-1.13051	-1.24266	1.0805	-0.609435	-0.135889	1.2092	-0.912943	-0.735748	-0.306611	-0.0219612			Q80YW5	0.313687	0.153244	1.42982	0.671351	0.56011	0.346198	0.396412	1.02703	0.517823	1.04359	1.32043	1.12419	-1.15414	-1.37959	-1.0728	-1.45524	-1.24682	-1.04827	-0.870742	-0.676305
Ppcs	1.40917	-1.35713	-1.48253	-1.33511	-1.09917	-0.481338	-0.536608	0.522404	0.853304	0.601808	-1.47083	0.177147	0.62456	0.841071	0.819444	-0.561696	0.599893	1.75109	0.502651	-0.378138			P17141	-0.145806	-0.727093	-0.577278	0.854452	0.644701	-0.219047	0.665121	1.83498	2.33238	-1.1691	-0.343841	0.184672	-0.983963	-0.971305	-1.21184	-0.0442493	-0.204658	1.08106	-1.22849	0.229291
Trim12c	1.40606	2.28083	-0.363836	0.50601	1.63207	1.57433	0.303049	0.459326	0.069471	-0.354446	-0.58105	-0.466673	-0.810713	-0.869426	-0.871187	-0.823375	-0.697621	-0.673704	-0.98844	-0.730677			O35680	-0.425044	-0.241702	-0.667736	1.13022	1.0705	-0.0931989	1.77255	2.21569	-0.71584	-1.61859	0.735061	0.281555	-0.967375	-1.06611	0.0901886	0.0800358	-0.677878	0.0249441	0.278965	-1.20623
Arl3	1.40535	0.83908	0.283529	-1.52647	1.09231	0.220109	-1.59732	-1.25028	-0.056106	0.351572	1.46297	0.387062	0.92751	0.0504089	0.702239	0.166557	-0.523628	-0.165899	-1.9405	-0.828495			Q9DCK4	-0.57443	0.494598	-2.06751	0.897397	0.481139	-0.0150961	-1.49815	0.185915	1.53172	-0.42613	-1.19073	-0.251813	1.7779	0.183763	0.527442	-0.705697	1.15866	0.802923	-0.596202	-0.715702
Rps9	1.40531	-1.12457	0.743114	-1.04675	1.39805	1.04077	0.522027	-0.0394024	0.787141	-0.0973312	-1.30407	-0.49317	-0.832161	-0.456875	-1.17954	-0.765857	0.0732996	1.93106	0.573003	-1.13404			Q9D8C2	0.436111	1.59474	2.35164	-0.318117	-0.340507	0.175119	0.188691	0.944842	-0.59271	-0.125549	0.13485	-1.91524	-0.801573	1.28775	0.361055	-0.30461	-1.18366	-1.07802	-0.197912	-0.616895
Mitd1	1.40511	1.78441	0.145649	0.573166	0.792647	2.37353	-0.512615	0.684519	-0.400854	-0.576786	-0.650893	-0.683738	-1.3523	-1.23255	-1.01504	-0.115045	-0.559915	0.192318	-0.494652	-0.356961			Q8VCS0	-0.457118	-0.382631	-0.253269	0.251682	-1.51859	-0.637772	-0.492792	-0.399913	-2.1106	0.374036	-0.245933	-0.303311	0.613487	-0.232481	-0.659464	1.16719	0.698276	2.08766	0.775309	1.72623
Gtpbp4	1.4047	0.889459	-0.462187	0.337824	1.53732	1.49225	1.0055	0.590625	1.01771	0.49522	-0.516826	-0.485724	-0.663152	-0.491191	-1.43258	-1.07634	-0.593232	-0.659229	-1.76039	-0.629758			Q8C7U1	-0.865743	-1.0593	-0.142343	-0.966291	-2.04218	-0.332008	-0.371008	0.582	0.569375	1.87252	1.38361	1.75279	0.696209	-0.705181	0.131298	-0.855902	-0.393701	0.600535	0.486245	-0.340922
Zfp53	1.40461	-0.888144	-0.886971	0.607082	0.458839	-0.298017	0.22784	-1.44363	-0.0554673	-0.147903	-0.299476	-0.472598	-0.545162	2.07857	0.0806509	2.15291	0.159525	-0.264821	-1.71191	-0.155922			Q8R3L5	-1.04211	-1.00814	-0.86698	-1.23977	-0.577068	-0.360809	-0.670632	-0.463498	-1.01375	-0.425686	-0.550599	-0.761106	0.500604	0.687161	1.38425	1.20528	0.84272	1.11467	1.82149	1.42398
Gtpbp10	1.40379	-0.30272	-1.18179	-0.426866	-1.1353	-0.160417	0.860504	1.90031	0.245537	0.426545	1.05961	0.779689	-0.857128	-0.434118	0.69051	-1.11558	-1.45002	1.23583	-0.407191	-1.13121			Q8VHH7	-0.124028	-0.927909	-0.300968	-0.12294	-0.658352	-1.22425	-1.16357	-0.149533	-0.571243	-1.04667	-1.07368	-0.955716	0.488403	0.788097	0.543745	1.71652	1.13221	2.06653	1.18773	0.395611
Cwc27	1.40329	0.625971	-0.634623	-0.334696	1.81756	1.53792	0.845024	1.08654	-0.117498	-0.13175	0.958923	0.386418	-0.802808	-0.607127	-0.893403	-0.7449	-1.1271	-0.669477	-1.28152	-1.31674			Q8CJ67	-1.08734	-1.21808	-0.410524	-0.340114	-0.380974	-0.742751	-0.430992	0.280482	2.15497	2.24536	0.160668	0.226159	0.585993	-1.0277	-0.928872	0.693145	0.167795	-0.469516	-0.787239	1.30953
Sergef	1.40275	0.568036	-0.839837	-0.264112	0.528369	2.32831	0.158926	0.0331686	-0.658128	0.0494331	-0.189721	-1.20834	-0.185632	-0.500584	-0.801678	-1.64561	-0.332821	-0.202121	2.0924	-0.332805			Q9CYT6	0.359968	-0.143493	-0.0149216	2.02868	0.0457428	1.28177	-0.589857	-0.0397091	1.49691	0.0768839	0.371845	1.08396	-0.972089	-0.255275	-1.4835	-1.23322	-0.715148	-1.25156	1.06485	-1.11183
Tbl1x	1.40231	0.291605	-0.447208	-0.0934535	0.0548943	-0.957752	1.56253	1.29426	0.931589	1.42339	1.12126	-0.498141	-1.18523	-0.580049	-1.17305	-0.30548	0.213402	-0.232414	-1.48314	-1.33932			A2A7Q9	-0.936769	-0.935601	-1.11843	-1.16838	-0.798985	-0.196194	-0.558855	-0.837692	1.87097	1.19645	0.952977	1.3253	0.448861	0.25657	1.56842	0.875082	-0.996943	-0.774379	-0.434175	0.261773
Dhps	1.40148	1.02026	0.462389	-0.641398	0.957424	0.162651	0.899183	0.677369	0.835076	0.879944	-0.811302	-0.670907	0.811389	-1.12097	-1.99225	-2.00287	-0.318054	-0.734444	-0.0217198	0.20675			Q3UHC7	0.401609	1.07238	-0.874238	-0.274034	-0.728837	-0.414525	-0.738769	1.32869	1.60242	0.392132	0.37229	2.18798	-0.224608	-0.456137	-0.491997	0.982709	-1.57957	-0.93784	-0.677209	-0.942456
Reep5	1.40137	1.52476	-0.508345	-0.950104	0.650484	0.858762	-0.849025	-1.12639	0.408764	0.199925	-1.25419	-1.96186	0.432332	-0.520305	-0.235603	-1.14255	1.34805	0.808671	0.634342	0.280907			Q3V0C1	0.235536	0.757785	0.235212	-0.994464	-1.11253	-0.356494	0.2657	0.318419	-0.795007	-0.287142	-0.300905	-0.269134	-0.654758	-1.79368	-0.877053	0.532196	0.565774	0.0916927	2.0909	2.34796
Prelid3b	1.39946	1.00229	-1.07963	-0.586181	0.784752	1.45047	-1.0244	-1.27576	0.799022	1.45643	-0.816837	-1.23263	0.405193	1.15149	0.124141	-0.839614	-0.147221	-0.0162296	-0.167513	-1.38723			Q08879	-0.707362	-0.429169	-0.0923545	-0.0459265	-0.66349	-0.936871	-0.164469	-0.149961	-0.158313	-0.186697	0.639466	0.159311	-1.18995	-1.16136	-1.01724	-0.777584	1.41612	1.60829	1.87145	1.98611
Arsk	1.39914	0.211883	-1.277	0.9395	-1.18249	-0.181668	0.870153	0.0158338	-0.861669	-0.657356	-0.673581	-1.82272	-0.617057	0.0732376	0.654185	1.18134	2.228	-0.0272261	-0.394414	0.121909			Q8BGY2	-1.17241	-1.06861	-0.827414	0.0971756	0.669451	-0.935025	-0.0511585	-0.520451	-1.63877	-0.940951	0.632087	-0.922656	1.79326	0.998963	1.03784	1.88156	0.0749179	0.488878	0.529306	-0.125994
Thumpd3	1.39829	0.916261	-1.12751	-0.149046	-0.749691	1.52881	-1.49996	-1.15886	0.229184	0.204366	-0.277376	-0.0485091	-0.728071	0.327269	-0.00718992	0.151851	0.370334	-0.109416	2.25813	-1.52888			Q8VCH7	0.258975	-0.372181	0.414482	-0.208296	-0.898581	-0.875407	-0.562067	0.229702	0.188088	0.662868	-0.145273	1.22038	-1.81755	-1.29863	-0.649999	-1.37473	1.8426	1.18277	0.84755	1.35529
2610008E11Rik	1.3978	-0.440569	-1.33318	0.839354	1.87473	-0.267116	-0.224547	-0.364139	0.40308	0.281086	-1.68892	-0.771484	-0.143983	-0.702409	-0.822437	-0.734654	-0.0417847	0.748076	-0.152987	2.14408			Q3U5C7	1.071	-0.015324	-0.093329	-0.316402	-0.115334	-0.534587	-0.0627246	-0.798576	-0.608341	-0.23828	0.67616	-0.39229	-1.14964	-0.620917	-1.06348	-1.64733	1.84549	2.27941	0.991167	0.793327
Sap18b	1.39777	0.277211	-0.889544	-0.815283	0.832917	-0.555141	-1.11811	-1.13837	1.39141	1.01879	-1.09609	-0.845229	1.41397	1.2478	-0.864951	-1.11992	1.12939	-0.345641	-0.204302	0.283324			Q9D081	-0.674435	0.923928	0.249381	-0.208751	-1.21806	1.50239	0.566218	-1.24049	-1.99857	0.521785	-0.493191	0.325121	1.02493	-1.38683	1.13793	0.416004	0.873438	0.896015	-1.16618	-0.050643
Neu3	1.3976	0.384084	0.777984	-0.277884	-0.501352	0.623664	-1.66668	-1.03806	0.488072	-0.824704	0.406491	-0.902254	-0.856352	0.364133	2.64805	0.0493778	-1.32243	0.100962	-0.219187	0.368484			Q61010	-0.324386	-0.41836	-0.0580483	1.85881	-0.752631	0.43406	-1.07492	-0.335942	-0.546731	0.255305	0.978635	-0.528336	-0.62165	-0.444307	0.79834	1.61537	-0.995982	-1.17259	-0.841717	2.17509
Nrip1	1.3974	1.65644	0.976661	2.04374	-0.198192	-0.248098	0.0868045	1.13584	-0.500927	-0.493022	0.757981	-0.36323	-0.820739	-1.16519	-1.14488	0.068606	-0.383892	-0.864761	-1.44407	-0.496483			Q8CHU3	-0.937364	-1.11214	-1.17786	-1.10678	0.168462	-0.0110392	-0.634173	-0.480916	-0.429563	0.278983	-0.0336719	0.0805854	1.52509	1.67927	1.57307	2.21386	-0.397489	-0.0647946	-0.483007	-0.650511
Rpa2	1.39509	1.31275	-0.100387	-1.38771	0.136773	1.08206	0.810244	-1.04081	0.695168	1.27313	-0.230377	-0.465934	0.360848	0.116409	-1.45072	-1.97153	0.278737	0.658123	-0.310663	-1.16119			O08584	-0.123417	0.20791	0.14958	-0.203663	0.573664	0.0941253	1.58	0.718433	-0.377716	-0.248402	-0.550477	-1.7046	-1.43184	-0.515927	1.02082	1.69498	-1.45322	-1.34356	0.696446	1.21685
Mtpap	1.39501	-0.354993	-0.610606	2.47124	-0.739476	-1.0877	0.483378	0.0678885	-0.523132	-0.874946	-0.681302	-0.77761	-0.654289	-0.687069	-0.779274	1.95593	-0.26844	0.688605	0.400491	0.576282			Q9WUP4	0.572674	0.725187	-1.51344	0.591719	-0.465257	1.05105	0.349652	-0.287819	-0.571601	-0.79013	0.131632	1.91542	2.36148	0.00533054	-1.2181	-0.176055	-0.555961	-0.661514	-0.267411	-1.19686
Tdrd7	1.39378	1.2052	-0.173927	-0.0422303	2.63226	0.923784	0.967616	-0.615201	-0.417703	-0.233844	-1.09489	-1.09489	-0.618124	-0.309663	0.351978	-0.582474	-0.844817	-0.859202	0.507252	-1.09489			Q3TXT3	0.669607	1.76639	-1.43992	-0.692689	-0.49049	0.220836	0.0178453	0.682195	1.87281	-1.43141	-0.560244	1.5612	0.683685	-0.115914	-1.09018	0.00165351	0.252072	-0.770822	-1.21741	0.0807637
Irf9	1.3931	2.21804	1.27305	0.136849	0.584193	1.55662	0.777594	0.725719	-1.01042	-0.612884	-0.599167	-0.820074	-0.966464	-0.663846	-0.709486	-0.897669	-0.373007	-0.639655	-0.720762	-0.651724			Q62083	0.229103	-0.0970863	0.185633	-0.476617	0.119369	0.359401	0.894017	0.117108	-0.42674	0.889598	1.87403	1.53989	-1.69867	-1.07191	0.960917	-0.815552	-1.68545	-0.885016	-0.904992	0.892967
Ktn1	1.3921	0.4007	-1.84715	-0.205655	0.931245	1.32515	0.0238027	-0.14167	1.48068	0.802956	0.440323	-0.858738	-0.222767	-0.165216	-1.21485	-0.709219	0.458199	0.490856	-2.11077	-0.269984			P16374	-0.812573	-0.814548	1.07349	-1.30362	-0.205506	-1.0982	-0.150447	1.05099	-0.148695	-0.393256	1.20939	0.725314	-1.5297	0.280538	1.24268	1.337	-1.36779	-0.0938188	-0.538538	1.5373
Chml	1.39164	-0.224344	-1.0687	-0.149692	-1.35357	-0.600285	0.94805	0.0315068	-0.756734	-0.0271137	-0.860986	-0.982042	0.54431	0.994273	0.0429611	0.929189	1.22472	-0.351644	-1.69161	1.96007			O88573	-0.916224	0.242037	-2.4926	0.588185	0.0754617	0.357363	-1.02054	-0.812654	0.198597	-0.890678	-0.770244	-0.0830614	0.0521984	0.19576	0.415215	0.0916373	2.02729	0.1669	1.83489	0.740465
Mettl18	1.39141	-0.465671	-1.0848	0.202577	1.21745	0.596368	0.144804	0.598106	1.01679	1.4282	0.355542	-0.277903	0.256734	-0.872273	0.615627	-1.94671	-1.45712	0.383047	-0.476358	-1.62582			Q9CX25	0.873446	0.185047	-1.61311	1.69384	-1.23011	-0.550488	-1.06777	-0.583852	1.51533	0.948457	-0.66092	-0.713016	1.56465	1.46182	-0.188614	-0.424448	-0.0744204	-0.51149	-0.435756	-0.188589
Cdk10	1.3907	-0.181742	-0.318418	-1.55249	2.28638	1.90761	-0.64219	0.657186	0.178907	0.821221	-1.14817	-0.709332	0.058847	0.0247658	-1.07532	-0.0355184	-0.556387	-0.11639	-0.887367	-0.102296			Q91Z46	0.342944	-1.17559	-0.760104	-0.0842068	-1.63308	-0.850444	-0.255036	-1.89036	1.02993	-0.111564	-0.0951588	-0.7472	0.545245	0.066144	1.10408	1.94677	0.344421	1.30542	-0.129236	1.04702
Tsr1	1.39054	0.645165	-0.611502	0.060216	0.8512	0.553915	0.826076	-0.438922	0.922919	2.00381	0.994832	-0.638981	-1.00967	-0.483893	-0.415591	-1.70543	-0.0647038	-0.154676	-1.25171	-1.47359			Q8BGZ2	-0.601724	-0.854531	-0.257767	-1.03945	-0.650183	-1.12628	-0.259024	-0.777518	2.61792	0.235259	0.589825	-0.321258	0.850996	0.572501	0.489771	1.82082	0.839985	-0.334178	-0.930908	-0.864253
Ccdc50	1.38927	1.03792	0.525782	1.65852	0.291879	0.327389	0.924537	1.00565	0.196858	0.333108	0.567744	0.400536	-1.0704	-0.938875	-0.598923	-0.74648	-1.22113	-1.28326	-1.76961	-1.0305			Q9ERS4	-1.28794	-1.38525	-1.09666	-1.02118	0.697133	0.23584	-0.634799	-0.864083	0.784606	1.06108	-0.255898	0.264887	-0.863311	0.701817	1.02181	0.198347	0.707667	2.46861	0.0940643	-0.826744
Smim13	1.387	0.0173871	-0.622574	-0.236944	0.688063	0.452771	1.5912	1.05291	0.604126	0.649949	1.8853	-0.0618035	-0.563511	-1.34331	-0.678032	-0.720118	-0.408941	-1.10904	-1.54764	-1.03679			Q8BWD8	-1.30569	-0.825065	0.0666347	1.06835	-1.27641	-1.64164	-0.353994	0.0431613	-1.10312	-0.380272	1.12762	0.881096	-0.481903	-0.0732709	0.496074	-0.134922	-0.0134229	2.38503	1.12114	0.400602
Spty2d1	1.38628	0.650194	-0.260287	0.707893	0.686221	1.31232	0.0975735	-0.481307	0.875816	-0.767106	-0.355974	-1.72035	0.30212	1.77443	-0.653417	-0.33597	-0.525588	0.0181112	-0.495361	-2.2156			O35216	0.925849	-0.766763	0.930762	2.77277	0.685853	-1.06674	0.986838	0.299921	0.188165	-0.0565644	0.311651	0.226764	-0.607588	-0.584988	-1.19965	-1.48016	-0.617712	-1.13327	-0.149061	0.333919
Efcab2	1.38554	-0.478904	-0.47666	-0.158709	0.179347	-0.0196265	1.78138	-0.847147	1.22369	0.418089	-0.0218591	-1.2522	0.29261	-0.425211	-1.30287	-2.20527	0.922402	0.941638	-0.637183	0.68094			Q3U133	-0.459929	-0.269703	0.039969	0.0235879	-0.450054	-0.0411746	-0.8463	-1.22237	-1.21737	0.414723	0.799066	-0.960702	0.645817	-0.221148	1.84678	2.43786	-0.40734	-1.34448	1.1313	0.101461
Rab11b	1.38347	0.529862	-0.372385	0.026005	-0.521049	0.0143032	-1.97587	-1.4365	0.365906	1.13136	0.884962	0.556053	1.17332	-0.276902	-1.03633	-0.513446	-1.28051	1.66019	-0.741315	0.428878			P58681	1.31586	0.662205	-0.148875	1.31929	2.10598	0.959232	0.65892	1.00312	-0.985283	-1.1017	-1.06819	-1.02354	-0.873081	-1.47138	-0.491397	-0.784526	0.121408	-0.300068	0.0969859	0.00504439
Umps	1.38131	-0.72897	2.23268	-1.36669	0.465049	0.830912	-0.864211	-1.31669	1.22486	0.722638	0.164723	-1.42684	-0.660795	-0.00465169	0.000682672	-0.284176	0.333771	0.462124	0.0143537	-1.18008			Q9JKS5	0.617028	-0.668261	-0.566819	-1.47372	-0.806045	-0.555315	-1.16413	-0.7202	-0.846647	0.245379	-1.20047	0.39388	2.1152	0.200091	0.941319	1.3495	-0.32155	1.55943	0.0559697	0.845369
Atp8b4	1.38039	1.25279	1.35425	1.77716	-0.539291	0.233509	0.163004	1.27224	-0.443382	-0.589333	-0.178231	0.536692	-1.1949	-1.04283	-0.983679	-1.38378	-0.211216	-0.795857	-1.14586	0.538326			Q91X72	0.732202	0.388298	-0.729941	-0.438032	-0.305681	0.657687	-0.780424	0.163882	-0.0379773	-0.358985	-1.37179	-0.880638	0.534685	1.31186	2.01655	1.93582	0.341764	-0.96847	-0.705715	-1.5051
Hspe1-rs1	1.37992	0.37886	-1.324	-0.511509	1.52729	0.966086	-0.551161	-1.86886	1.30154	0.728363	0.620793	-0.918415	0.0407613	-0.19886	-0.0791443	-1.5121	-0.454084	0.885561	0.506191	-0.917237			Q8C170	1.46251	-0.787174	-0.449841	-0.734942	-0.305795	-1.13039	-0.507407	-0.464608	-1.01743	-0.54939	2.21617	-0.0512297	-0.455984	-0.00903566	0.0697302	0.542068	-0.310559	-0.800179	1.02155	2.26192
Scyl2	1.3791	0.114704	0.227635	0.394951	0.780904	1.20394	2.36391	0.906155	-0.699894	-0.921761	-0.726379	-0.503362	-0.25311	0.167632	-0.676862	-0.676931	-0.620216	-0.660913	-2.09119	0.291686			Q8VIK1	0.512101	-1.52354	-0.93142	2.07422	-0.521662	-0.603649	1.1437	1.8892	0.934583	-1.36729	-0.58927	0.18925	0.259973	0.391045	0.17088	-0.850207	-0.203931	-0.961182	0.571923	-0.584725
Polr3d	1.37897	0.00333715	0.501825	-0.0342939	0.623473	0.770236	-0.561313	2.75655	-0.429791	-0.0182357	-0.287497	1.18721	-0.867922	-0.805868	-0.449978	-0.583804	-1.20666	-1.68111	-0.126414	-0.168714			Q8VCM7	-0.197608	-0.696881	-0.776116	0.086314	-0.577528	-0.44523	-0.765007	-0.777056	-0.695354	-0.538921	-0.896753	-0.536675	1.39721	1.38392	1.30056	2.94433	0.01083	-0.205549	-0.0707	0.0561984
Cnga1	1.37845	-0.44512	-0.44512	-0.44512	-0.44512	-0.44512	-0.44512	-0.44512	-0.44512	1.13221	-0.44512	-0.44512	1.30164	-0.44512	-0.44512	3.30962	-0.44512	-0.44512	-0.44512	-0.44512			P00848	-0.605182	1.16108	0.179587	1.19646	-0.364955	-1.48009	0.0727784	1.43637	-0.692875	0.808203	-0.508527	1.24227	-0.194535	-0.284023	0.522787	-0.677517	-0.994814	-1.69128	-0.868887	1.74315
Gmpr2	1.37823	-0.205154	0.0817175	-1.18196	1.06403	0.0175142	0.0129125	0.0819441	-1.21028	-0.312508	-0.542995	-2.78601	0.832972	0.939731	-0.286945	-0.434945	-0.12626	0.771328	0.396953	1.50973			Q8VCT9	-0.217812	-0.84238	-0.157271	-0.358907	-0.821286	-0.693529	-0.476011	-0.661997	-0.231501	-0.0650391	-0.207343	-0.262184	-0.588176	-0.702365	-0.746223	-0.438043	2.17	2.03696	1.22566	2.03745
Lancl3	1.37809	0.0286809	0.315221	-0.0919057	-0.164663	-0.458011	0.520069	0.386582	1.67928	-0.329174	0.665118	0.461196	-0.509832	-0.423058	-0.79818	-1.39538	-1.08572	-1.10353	-1.39538	2.32061			Q6ZQM0	-0.859122	-0.274916	-1.10537	-0.476035	-0.669666	-0.541784	-0.89803	0.586555	-1.32817	-1.03799	-0.0750228	-0.53575	-0.344236	-0.229409	1.67539	0.769816	0.487616	1.78046	1.57612	1.49954
BC004004	1.37786	1.19038	-0.257803	-1.10623	0.277261	-0.0653152	1.51585	-0.215459	0.713989	0.534555	-1.23183	-0.313421	1.06779	-0.83675	-0.060234	-1.47544	-1.82078	0.423332	1.14178	-0.85954			Q9R022	0.887247	-0.576125	0.570089	-0.00776715	-1.22201	-0.922825	-0.0394822	-1.57402	-0.384389	0.826411	-1.16374	-1.18864	-0.000667729	0.265671	1.83879	1.18761	-0.591139	-0.408843	0.694877	1.80896
Mpst	1.37761	1.24087	0.150979	-0.630364	0.484795	0.615908	-0.834411	-2.13449	0.421927	0.832625	-1.15473	-1.7958	1.32929	-0.021864	-0.26662	-0.544268	0.953816	0.718796	-0.435046	-0.309027			Q9D187	-1.52078	-0.0375464	0.479244	-1.52285	1.0098	-0.319404	0.715203	0.0582296	-0.134344	-0.810123	-0.874323	-0.453491	0.0733846	-0.156656	2.94936	-0.65243	-0.127593	0.212012	-0.158643	1.27096
Nifk	1.3774	1.09616	0.207567	-0.346675	0.258656	0.111472	0.142831	-0.0322674	0.174183	1.58546	0.157113	1.96721	-0.869441	-0.381749	-0.174295	-2.03858	-0.715852	-0.762018	-1.73701	-0.0201668			P10300	-0.0894904	0.702214	-0.127924	1.52183	0.537966	-0.775026	0.00282711	0.836094	0.0562034	1.42331	1.26208	1.32132	-0.4803	-2.2337	-0.185591	-0.602474	-1.50737	-0.970736	-0.0821461	-0.609083
Pnisr	1.37528	-0.236033	-1.68424	0.775505	-0.0699307	0.606567	1.25153	-0.0062579	1.36725	-0.966836	1.14924	-0.128904	0.454087	-0.523545	-1.82168	0.275404	-0.208041	0.0770822	-1.88922	0.202752			Q9CXL1	0.299062	-1.11211	0.671312	1.34271	0.47514	-0.968976	-0.464622	1.75291	-1.74324	0.505424	0.9673	0.430942	-1.36037	0.217032	-0.148355	-0.130897	-1.36035	-1.02629	0.412059	1.24132
Lratd2	1.37522	0.572961	-0.116396	1.04844	1.12078	1.08676	1.67293	0.607849	0.975286	0.400579	-0.263198	-0.446538	-0.603002	-0.804447	-0.827101	-1.26002	-1.02994	-1.32854	-1.40227	-0.779355			Q8BFX3	-0.496464	-0.479649	0.60418	-0.606771	1.30009	1.91751	-0.962916	-0.0545743	1.65123	0.333201	-0.861774	-0.320879	-1.07465	-1.05048	-0.932808	-0.711493	0.52193	-0.228519	1.90858	-0.455749
Xpo7	1.37514	0.97397	-1.33238	-0.683544	0.976879	0.86965	0.708554	-1.4999	-0.956893	1.64291	1.14754	-0.710915	0.274476	-0.217905	-0.504715	-1.48764	-0.485142	-0.252954	-0.665321	0.828187			Q9D2C7	-0.698642	-0.987004	-0.421544	-0.255797	-0.61621	-0.376142	-0.504891	0.177634	-1.07477	-0.578045	0.899872	0.31073	-0.385095	-0.764015	1.53756	0.981883	-0.39543	-0.865345	1.27797	2.73729
Lap3	1.37402	0.599264	-0.181674	0.0441593	0.992596	1.21597	0.225175	0.566439	0.742503	0.7435	-0.695419	1.81379	-0.715586	-0.651179	-0.545146	-0.42423	-1.67709	-1.89881	-0.818474	-0.70981			P51885	0.840202	0.59442	-1.76575	0.970763	0.843674	-0.370855	0.458037	1.37066	-0.646586	0.12704	-0.943837	-0.656845	-1.16019	-0.900734	1.02207	1.58177	0.64455	-1.67484	-0.487723	0.154153
Gstp3	1.37313	-1.16286	0.0979632	-0.531185	1.02653	0.0550321	0.122439	0.884975	1.27055	-0.548174	-1.1538	-0.999808	1.02393	1.06527	-0.741892	-0.597742	0.881871	0.816832	-0.859274	-2.02379			Q8BG19	-0.476823	-0.576074	-1.31708	-0.0772759	-0.814613	0.0115065	-0.810414	0.664947	1.21044	-0.0720116	1.51779	1.29566	1.21772	1.24888	0.13507	1.21832	-0.855179	-1.39606	-1.03178	-1.09303
Gbp4	1.37244	1.34657	0.940501	1.39126	0.832667	0.225531	1.2062	0.72894	-0.276483	0.113779	0.339366	0.306016	-0.91554	-0.846809	-0.727879	-0.953391	-1.27826	-1.24838	-1.27826	-1.27826			Q6NZN1	-0.229708	-0.2985	0.587146	0.013994	-0.559994	-0.736489	1.42821	0.304722	-0.013066	-0.08242	1.61876	2.19377	-1.47083	-1.24958	0.27008	-0.147725	-1.09992	-1.56414	0.707981	0.327716
Mycbp2	1.37155	1.41412	-0.205029	1.61373	0.272682	0.890249	1.05318	0.930665	-0.0483614	-0.521395	0.853076	0.227353	-0.872737	-1.28176	-1.46334	-0.61159	-1.11228	-0.577744	-1.29718	-0.635196			Q99MB7	0.0723521	-0.205636	0.881477	0.336689	-0.103874	-0.650163	-1.38947	-1.27497	-1.19649	-0.763173	-0.174595	0.71581	-1.19004	0.203772	0.413629	-0.985849	2.07157	1.66211	0.232732	1.34412
Neto2	1.3713	-0.419395	0.506148	-1.25374	-0.295876	-0.945172	0.801213	1.25063	-0.448014	0.0578875	1.01014	0.0478533	-0.0444854	-0.207139	0.622833	2.15499	-0.6197	-1.01196	-1.95782	-0.619684			Q91XF4	-0.0120219	0.979811	0.220834	-0.501134	-0.495322	-1.28027	-0.341543	-0.808731	-1.01418	-0.5014	1.50818	0.918503	1.30219	1.38068	-0.566224	-0.170954	-0.550967	-0.426578	1.93807	-1.57895
Ppp4r2	1.37121	1.55703	-1.40479	0.446622	1.31105	0.989171	0.239267	-0.635122	1.1199	1.03263	-0.986145	-0.419597	-0.0737204	0.124995	-1.10729	-1.31091	-0.0327083	-0.293197	-1.66546	-0.262923			Q9QWL7	0.689766	1.06627	1.71568	2.34813	1.94867	-0.873347	-0.740131	-0.725248	-0.685455	-0.251462	-0.737645	-0.630598	-0.0480113	-0.0966715	-0.25559	-0.329713	-0.570645	-0.272595	-0.648692	-0.902713
Blmh	1.36991	0.325956	0.10064	0.306032	0.162143	0.5271	-0.0687819	-0.777319	1.9414	1.34169	-0.333195	0.369344	0.151606	-0.486689	-2.20456	-2.15927	-0.605259	0.159881	-0.0927534	-0.027873			P70255	-0.994767	-0.578372	-0.968383	-0.976489	-1.44842	-1.21566	-0.778049	-1.08124	0.00219401	0.23557	0.66244	0.350695	-0.0645962	0.104466	0.593355	0.724381	1.42132	0.697631	0.976024	2.3379
Usp8	1.36983	-0.401825	-2.18002	-0.877505	-0.756485	0.476614	0.73208	1.24988	1.54846	1.63748	-0.512809	-0.166992	-0.426409	-0.286585	-0.385811	0.476311	0.283037	-1.04861	-1.10214	0.371507			Q3TVC7	-0.648207	-0.0905143	-1.74694	-1.18032	0.696144	-0.785698	1.28402	1.21987	0.908432	0.400371	-1.24642	1.49159	-1.33357	0.889921	-0.918526	0.874868	-0.191921	0.251386	0.709542	-0.584021
9930021J03Rik	1.36878	0.00571834	-2.59873	-0.388462	0.264508	-0.214262	-0.0500686	0.557954	1.15906	-0.0769661	0.828657	-0.243363	1.26713	0.349935	-1.55102	0.0285966	0.382953	0.356828	-1.78225	0.334988			P15037	0.650895	1.61856	-0.305339	0.273784	1.64035	0.650283	1.13016	1.87282	-0.349725	-0.270792	0.0299307	0.228253	-0.707385	-0.912725	-0.723827	-0.251439	-1.47369	-1.46349	-0.633876	-1.00275
Zfp943	1.36844	0.253533	-0.316209	1.23691	-0.797649	1.10235	1.17042	1.54313	0.491431	-0.695277	-1.3433	0.451108	-1.73622	-0.731723	-0.83408	-0.759221	1.07431	0.0172169	-0.705484	-0.78968			Q9CYH5	0.452699	0.759669	-0.0142054	-0.142819	-1.49391	-0.637615	-0.846798	-0.220822	-0.670855	-1.47452	-0.237307	2.06035	0.205549	0.360844	2.30005	0.647144	-0.378435	0.660584	-0.153622	-1.17598
Prrg4	1.36825	0.31015	0.550473	1.67475	1.49223	0.103169	0.80741	-1.34676	-0.6602	-1.03789	-1.59511	-1.07762	0.996601	0.166495	0.901768	-0.00339129	-0.170959	-0.61894	-1.04214	-0.818289			Q8K4E0	-1.86053	-0.231632	1.00065	-0.504255	1.25791	-0.621175	1.49904	0.562741	0.341609	0.283792	-1.35305	-0.421717	-0.871618	-1.2833	0.224081	0.782839	-0.44037	-0.856297	0.803295	1.68799
Herc4	1.36823	0.979641	-0.139831	2.22318	-0.37001	1.21838	-0.151272	0.69007	-0.657494	-1.25898	-0.000134949	-0.673096	-1.0022	-0.76777	-1.18373	0.878861	-0.24679	-0.16004	-1.48758	0.740575			Q9JIZ9	-0.436501	-1.0162	-1.13382	-1.23507	0.0466417	-0.187375	-1.15649	-0.135343	1.25483	-0.895554	-1.08383	-1.13974	0.868	1.44462	1.73731	1.08567	0.230863	0.589797	0.0294218	1.13276
Rad51d	1.36717	-0.593158	1.62601	-0.809511	0.624039	-0.812331	-2.00262	0.937075	-0.139192	-0.278729	-1.50511	-0.187266	-0.764925	-0.434478	0.244868	1.40552	0.463145	-0.355484	1.39998	-0.185006			P30999	-0.668854	-0.64058	-0.981241	-0.692693	0.0385114	-0.177559	-0.347971	-0.272573	-0.443486	-0.747783	-0.77188	-0.68957	2.10838	2.56329	1.27504	1.33205	-0.177104	-0.101037	-0.259362	-0.34558
Htatsf1	1.36644	-0.00528312	-1.48634	-0.654901	1.91401	0.25439	0.482117	0.554963	1.67144	-0.0686616	0.136594	-1.51718	1.15531	-0.312323	-1.10579	-0.847858	-0.110567	0.156999	-1.26229	-0.321083			Q80XJ3	-1.3014	0.43548	0.0276351	0.61452	-0.913713	0.811339	0.908788	1.08672	-1.30169	1.77835	0.13406	0.643661	-1.42045	0.27255	1.21225	-0.0809222	-0.275803	-1.98535	-0.601136	-0.0448971
Kif5b	1.3634	0.270737	-2.11696	0.329873	0.557296	0.468695	0.590045	-0.184088	1.52835	0.21071	0.305032	-0.418275	0.527976	0.610067	-1.24597	-0.446783	-0.244914	0.46549	-2.49636	-0.0743241			Q8BQN6	-0.789272	0.0679435	-0.490059	1.34179	-0.679877	-0.646907	1.94189	0.723845	-1.59637	-0.878509	-0.365062	0.0942684	-0.582882	-0.588785	-0.0974864	1.31953	-1.33073	0.465976	1.78133	0.309358
Abhd6	1.363	1.6726	-1.27129	0.662413	-0.142783	0.292724	-0.591903	-1.53142	0.0418389	-0.13169	-0.356528	0.442328	0.970116	0.441611	1.3876	-1.38346	-0.308301	0.739772	-0.480859	-1.81577			Q921B4	-0.684946	-0.452448	-0.130981	0.968273	-1.20406	0.0932623	0.914759	-0.274726	0.995701	0.515025	1.07704	1.14798	-1.77249	-0.198862	1.52618	-0.896226	-1.65349	-1.1017	0.139061	0.99265
Prdm4	1.36299	-2.36416	0.28312	0.011625	0.78275	-0.873232	-1.50349	-1.05686	-0.0196962	0.955671	-0.760465	1.38742	0.455251	0.949011	-0.372897	1.30298	-0.446757	0.290032	-0.166409	-0.216874			P63034	0.397327	0.507042	1.4419	2.27419	1.39916	0.718416	0.152085	-0.0511298	-1.00251	-0.913886	-0.89447	-1.17012	-0.564172	-0.173684	0.436512	-1.2272	0.220976	-1.54873	0.406952	-0.408657
Cdc5l	1.36295	-1.06547	-0.971368	-1.28717	-0.0672226	-0.780835	0.151272	-0.451025	0.985253	0.722526	-0.524704	-1.54333	0.501557	0.534916	0.87045	-1.19496	1.65999	1.63365	-0.517987	-0.018479			O35717	-0.550005	-0.57156	-0.517939	-0.617108	-0.539316	-0.53575	-0.607195	-0.478769	-0.555536	-0.522073	-0.564559	-0.537879	-0.325142	-0.205185	-0.308583	-0.29567	2.05726	1.97511	1.69463	2.00527
2610044O15Rik8	1.36284	-0.151102	-0.149788	-0.955715	-0.983403	-0.738313	0.00612656	-0.0954736	0.675682	-0.843131	0.116527	1.3744	-0.328411	2.49522	1.27551	-1.45177	-0.509003	0.325303	-0.445116	-0.980381			Q8BHC7	0.153931	-1.84405	1.07401	-0.666899	0.570821	-0.400042	-0.127337	1.30993	0.677626	0.642751	0.175736	1.03077	-0.638715	-0.326824	-0.499775	-1.2403	1.92517	-1.06679	-1.46252	0.712497
Ccser2	1.36243	0.136043	-1.30558	-0.493912	-0.58	0.22198	-0.656443	0.633439	0.370779	-0.577359	-1.43919	-1.48547	2.00403	0.681924	-0.599208	0.659533	0.355501	1.79451	-0.572737	-0.510272			Q3UAW9	-0.358172	-0.565893	0.484322	1.27375	0.0651112	0.736869	2.53638	1.53437	-0.296897	0.462097	-0.0762273	-0.063932	-1.43752	-0.624627	-1.70728	0.179922	0.0139899	-0.740793	-0.491422	-0.924054
Twist1	1.36215	-0.50227	1.48528	1.16107	0.746018	0.769803	2.39304	0.397075	-0.229213	0.275823	-0.785878	-0.785878	-0.785878	-0.785878	-0.785878	-0.785878	-0.785878	-0.785878	-0.785878	-0.785878			Q04735	-0.513838	-1.19879	-0.990083	-0.824891	-0.352029	0.101618	-0.610921	-0.278518	-0.581503	-0.395408	-0.773344	-1.23014	1.53251	1.43327	2.08703	1.4093	-0.0424984	1.18136	-0.366551	0.41343
Irgm1	1.36211	0.918708	0.691036	0.822786	0.612808	0.476836	2.32217	1.10018	-0.629233	-1.02609	0.391246	-0.790421	-0.90048	-1.10757	-1.29566	-0.602898	-0.206837	-0.592733	-0.922647	-0.623315			Q8BH02	-0.521435	-1.59838	-0.350457	-0.687126	-0.502935	-0.155383	-0.631273	-0.170255	-0.175026	-0.325171	1.21823	2.78642	0.910555	-0.802434	0.0593354	1.47118	-1.05085	-0.421001	0.228797	0.717201
Znhit6	1.36169	1.58744	0.209442	1.40874	-0.04335	1.2393	0.801093	-0.177176	-0.0897891	1.02721	-1.20859	0.172317	-0.38468	-0.294244	-1.65285	-1.11536	-0.260903	-1.24671	-1.41206	0.0784709			Q91V17	0.367895	-0.584583	-0.836911	-0.743866	0.292487	0.253615	-0.335474	-1.43632	-0.415808	0.113227	-0.430655	-0.584106	0.819087	1.16907	-1.36596	-1.13334	0.247307	1.89902	0.426219	2.2791
Mrps24	1.36051	0.0693878	0.772901	-1.48038	1.52305	-0.304433	-0.726467	0.039797	0.0659072	1.90228	-1.50774	-1.34754	-0.106756	0.204536	-1.0528	0.317001	-0.120217	0.92789	0.574086	-1.11101			Q8BWR4	-0.998554	0.240377	0.356245	-1.35341	-0.318369	-0.194382	-0.348679	0.367125	-0.918184	0.545542	-0.935505	-0.859542	1.7681	0.247921	0.329929	0.441139	1.19653	2.42885	-1.10707	-0.888057
Tpgs2	1.35922	-0.662791	-1.06697	0.0151166	0.332146	-1.25958	1.18248	-1.02184	-0.425279	0.379808	-0.194138	-0.681121	-0.188648	0.464613	2.66669	-1.24592	0.201251	0.758219	0.360505	-0.97376			Q9Z205	-0.0110604	0.468421	1.94396	-0.752425	-1.2196	-1.14489	0.510883	0.130934	-0.182277	0.942613	-0.0489937	-1.20942	-0.628796	-0.986479	-0.982783	0.340817	0.603847	2.46995	-0.00756356	-0.237132
N4bp2l2	1.35603	0.113259	-1.99912	0.85147	-0.358393	0.849252	0.445038	-0.59471	0.937077	0.688508	1.34848	-1.08658	0.406339	-0.0568793	-0.673004	0.94206	-0.550696	-0.179897	-2.1828	-0.255442			Q6PD31	-0.623309	-0.70921	-0.048211	0.991524	-0.313857	-1.15546	-0.935048	1.79987	-1.17201	-1.54091	-1.11817	2.10111	-0.26135	0.898105	0.0996673	0.347959	0.073642	0.0595114	0.835334	0.670819
Cks1brt	1.35509	0.960644	-1.53387	-1.16257	1.45682	1.08073	-0.295338	-0.867647	0.307866	0.549805	-1.08877	-1.23171	0.363673	0.193148	-0.649323	-1.19879	0.614286	0.535531	1.407	-0.796588			Q8BX43	0.2921	1.06461	-1.04962	-0.168486	0.265937	0.49953	-0.729451	1.01858	1.46682	1.11392	2.12661	-1.16152	-0.795148	-1.05119	-0.80496	-0.237964	-0.551129	-1.5254	0.560155	-0.333378
Dkc1	1.35416	1.79219	-0.800878	-0.224156	1.08585	1.10494	0.539536	-0.165321	1.38282	1.30291	-0.201934	-0.239167	-0.609512	-0.278448	-1.1087	-1.06017	-0.790145	-0.955358	-1.40471	-0.723905			Q8R1E7	0.460162	1.65332	0.270622	0.445384	0.600876	0.308865	0.404797	-0.411592	-0.631269	1.11891	0.276025	0.286531	-0.185464	-0.495291	-0.00451992	-2.09329	0.973549	-1.42661	-2.24813	0.697129
Mak16	1.35338	0.298751	0.000824697	-1.50884	0.814201	0.818961	0.298553	-0.0174919	2.26208	0.365327	0.581187	1.1436	-1.04738	-1.62917	-0.577714	-0.785484	-0.99253	-0.132676	-0.584363	-0.661222			Q8K2M3	0.714504	1.82858	-1.22413	0.536727	0.664551	1.44302	0.327514	2.33142	0.135307	-0.931738	-0.578986	-0.167297	-0.820612	-0.841193	-0.613566	-0.442838	-0.97038	-0.9122	0.077601	-0.556287
Atg10	1.3532	1.72383	-0.787352	-0.607533	0.443145	0.481775	-1.10613	0.57506	-0.401039	-0.673216	1.48948	-0.680044	-0.0918926	-1.33007	1.02826	-1.57841	-0.223741	0.315138	-1.07259	1.14213			Q9JIL5	0.634074	-0.0456888	-0.134108	-1.53344	2.5274	1.50059	-0.688108	0.459157	-0.597529	-0.354834	-0.904058	-0.110614	0.0325297	-0.515908	0.221002	-0.566913	0.723835	0.702065	0.555184	-1.90463
Fbxl22	1.35311	-0.550813	0.29861	0.541296	-1.39852	-1.39852	0.501845	0.369409	1.0973	-0.605162	-1.39852	0.443435	-0.519944	-0.433854	0.37898	-1.39852	-0.476851	0.338788	0.569736	2.2882			Q8BH83	-0.668367	-1.23237	-0.787231	-0.391532	-1.06533	-1.5027	-0.235215	-1.39312	-0.14373	1.62036	1.19748	0.280556	-0.917419	1.48626	1.32806	0.730819	-0.16604	0.572007	0.342589	0.944927
Socs6	1.35282	0.0496826	-2.41324	0.911763	-0.179144	0.410896	-0.787627	-0.346535	-0.735566	0.0556429	-1.31812	0.613585	-0.253208	0.479009	1.40192	-1.5985	0.873103	0.174422	0.180619	1.12847			B2RXC5	-0.933734	-0.547304	-0.604269	0.826838	-0.459637	-0.459072	-0.720456	-1.28116	-0.682178	-1.0282	-1.2095	0.678671	1.15903	0.797411	0.154649	0.758672	1.03959	-0.577421	0.54644	2.54162
1110059G10Rik	1.35263	-0.814582	-1.22978	-0.440174	-0.0107999	-0.681527	0.797992	-1.11106	1.25828	-1.02365	0.562132	0.103154	-0.175885	-0.0792189	-1.62099	-0.908816	1.28812	0.80823	0.0014033	1.92455			Q8C1F4	0.50183	0.481668	0.238139	-0.661997	2.34841	1.9836	0.63014	0.369366	-0.0530729	0.0423001	0.689379	0.251199	-1.32854	-0.676566	-1.16832	-1.13312	-1.10113	0.0379123	-0.303418	-1.14779
Gab3	1.35229	-0.421009	2.28772	-0.161133	-0.276265	-0.41084	0.133702	0.282723	-0.601983	-0.395992	-1.13693	0.0612423	-0.0439576	-1.53995	-1.27876	0.453728	-0.427058	-0.838296	1.26437	1.6964			Q9EPN1	-0.417678	-0.420573	-0.633	-1.40735	-0.154068	0.376093	-0.302455	-0.631057	-1.70632	-0.0239469	-0.122812	0.235599	0.19965	-1.44083	1.87068	2.13626	0.927822	-0.142821	0.514489	1.14232
Rgs12	1.35172	0.597144	-0.775706	-1.41418	-0.508491	-0.488327	-1.42217	-0.016351	0.552417	-0.199908	2.74845	-0.314526	-0.205255	-0.830011	0.353446	0.488424	-1.06028	-0.223348	0.186569	1.18039			Q5SQF8	0.026048	1.10192	0.309294	0.0247298	1.1888	0.170249	-0.992269	0.92031	1.90797	-1.18403	-0.307473	-1.40141	-0.91908	-0.268014	-0.19572	-1.65135	-0.784379	1.39158	-0.324741	0.987555
Rasgef1a	1.35135	2.27077	-0.760232	1.08266	-0.700143	-0.271676	0.180188	0.852134	-0.403177	-0.100246	-0.605041	-0.695488	-1.51894	-1.08768	0.0703346	1.0139	0.953272	-0.353936	0.24089	-1.51894			Q6PDY0	-0.629555	-0.369579	-0.390679	-1.31333	0.866688	-0.49014	-1.27632	-0.888682	0.496869	-0.472171	-0.170941	1.72442	0.750354	0.74331	1.90935	0.83387	-0.208587	1.14674	-1.53968	-0.721934
Hmgn5	1.35117	0.659309	-1.63315	-0.310965	0.515497	0.42648	0.188198	-0.431292	0.794	-0.335175	-1.04701	-1.19058	0.627797	-0.348681	-1.07605	-0.468779	1.68188	1.65346	-1.53715	0.48103			Q9D975	-0.170802	-0.562599	-0.800236	-0.342356	-0.734698	-0.605011	-0.171793	-0.593258	0.283065	0.286228	0.628565	0.879901	2.18205	1.33841	1.04235	1.55138	-1.25999	-1.64246	-0.867037	-0.441706
Fancm	1.35062	-0.471767	-1.19813	-0.317843	2.04275	-0.18101	1.43307	0.247321	0.823247	0.548507	1.60892	-0.124894	-0.950053	-1.16405	-0.241855	-0.761824	-0.474482	-0.646636	-1.39955	-0.122343			P15066	-0.421041	0.514547	1.4232	-1.22428	-0.239532	0.759817	0.917013	0.277506	0.590999	1.71382	1.3952	0.522482	-1.17441	0.491526	-0.309034	-0.827238	-1.02403	-0.481502	-1.25991	-1.64513
Ndufb8	1.34982	-0.092773	-0.403088	-1.24518	0.113047	-0.409779	-2.17843	-1.66608	-0.0188134	1.0464	-0.231095	-0.897544	1.82926	0.681373	-0.0941953	-0.266644	0.480447	1.09988	0.277069	0.626323			Q8CD94	3.0285	-0.924404	0.0632327	-1.03562	0.32544	1.10705	-0.324739	-0.364511	-1.06029	-1.62967	0.303813	1.07527	0.185904	0.279364	0.219816	-0.907159	0.205783	0.0203919	-0.519473	-0.0487167
Vezt	1.34767	-0.891436	-0.136329	-1.39037	0.12195	1.55124	0.815999	-1.04558	0.29166	-0.934839	-0.0736122	-2.03616	0.108877	0.880229	0.0181088	-0.88512	-0.264081	1.73846	0.0937253	0.689612			Q9JLY7	0.986647	1.80414	0.363693	0.985484	1.27354	1.03607	0.531141	1.42243	-0.988793	-1.00676	-0.857031	-0.949403	-0.989215	-0.885901	-0.254786	0.756695	-0.669705	-0.871217	-0.777168	-0.90987
Rpl12	1.34698	-0.472892	0.364472	-0.875756	1.07453	0.937325	0.471928	-1.09771	0.626378	0.084402	-1.11091	-1.39442	-0.0713418	-0.0192392	-1.38367	-1.10964	0.870984	2.00357	0.608647	-0.853629			Q810L4	-0.26719	-0.578182	-0.409353	1.53623	-0.0896977	-0.325302	0.595102	-0.817219	-0.492141	1.09442	1.62193	1.78759	-1.29159	-1.46271	-0.188843	-0.58366	-0.669408	-1.16354	1.18925	0.514303
Dusp14	1.34695	1.81312	1.67144	1.03459	0.874	0.939224	0.728035	0.648256	-0.771477	-0.713948	-1.00348	-1.09396	-0.892752	-0.722862	-0.979235	-0.960286	-0.527618	-0.511751	-0.476459	-0.401785			Q9Z1D7	0.141412	-0.794386	-0.783438	1.05586	0.615017	-0.537522	-0.973586	-0.16911	-1.05021	-0.705827	-0.194889	0.640533	1.75868	0.408961	0.972837	2.42396	-0.117773	-1.28073	-0.390899	-1.0189
Mrps35	1.34594	-0.0177439	2.02746	-0.968402	-0.488928	-0.149545	0.758146	-0.919522	1.1296	1.45746	-0.562666	-0.0787588	-1.37213	0.395933	-1.50281	-1.09866	-0.45409	0.902883	0.049869	-0.454027			Q8VE96	1.04323	-0.74406	1.21793	2.1452	-0.159158	-1.20974	1.63821	0.0204686	-0.224664	-0.0758558	1.13429	-0.639175	-0.507555	0.348843	-0.269488	-0.220689	-1.5703	-0.24494	-1.51452	-0.168026
Ddx24	1.34398	1.87803	0.752151	0.0224782	1.13232	1.71598	0.466874	0.633774	-0.460669	0.314388	-0.420455	-0.823094	-0.469322	-0.0828131	-0.219475	-1.16238	-1.41067	-1.15058	-0.916924	-1.14358			Q71B07	-0.831757	0.0644174	-0.456482	-0.546115	-0.106672	-0.952358	-0.277172	-0.0997581	-0.741472	-0.700628	0.096765	-1.07852	1.36279	1.41579	1.90071	2.49409	-0.820779	-0.362228	-0.264861	-0.0957598
Rrm2b	1.34392	1.55609	-0.926927	-0.96411	0.20721	0.827183	1.63803	-0.577716	-0.962838	-1.04617	-0.236647	-1.90721	0.0867103	0.0679734	0.256784	0.736592	-1.3378	0.858646	0.580507	-0.200226			Q61288	-0.907299	-0.775917	-0.798543	-0.90298	-0.587929	-0.708931	-0.782771	-0.774276	-0.796831	-0.736477	-0.849181	-0.5617	1.5076	0.695796	1.19171	1.25792	1.21431	1.89855	0.659253	0.757693
Cyb5r1	1.34212	1.62502	-1.105	0.356223	0.789138	0.948886	0.581647	-0.0667464	1.44202	0.69908	-0.254053	0.115413	-0.615111	-0.815541	-1.55146	-1.85318	-0.272212	0.373859	-1.07691	-0.663201			P04213	-0.425988	-0.481696	0.572468	1.74087	-1.17139	-1.31223	-0.767723	2.0409	-0.949987	0.102457	0.0740881	0.102682	0.2911	0.776225	0.398012	1.38204	-1.29777	-1.35407	-0.122429	0.402446
Snw1	1.3421	1.62435	0.128626	-0.687874	0.827792	0.241241	-0.879135	0.661474	1.15587	0.467039	1.04966	-0.27487	0.913401	0.074646	-1.47478	-1.10704	-0.767047	-1.35575	-1.61682	-0.322883			Q6PG04	-0.304706	-0.359663	-0.395651	-0.945326	-0.552216	-0.869118	-1.0299	-0.926249	-0.215514	-0.834851	-0.198673	-0.562527	0.780588	0.866521	2.26332	1.85468	-0.729764	0.102807	1.7594	0.296846
Mbtd1	1.342	0.838607	-1.34745	1.25787	-0.543089	-0.460283	0.365448	1.29701	0.0295868	0.614111	0.588314	0.732973	-0.467222	-1.14879	-1.98294	-0.0893992	-0.173487	0.849408	-1.80914	0.10647			Q9QZR5	-0.341512	-1.54518	-0.84932	1.79793	-0.0675545	-0.229398	-0.333406	1.44328	-0.30204	-0.369577	-0.180972	0.453597	-0.793726	-0.0584443	1.06601	2.56376	-0.19899	-0.65833	-0.828283	-0.56785
Zc3h15	1.34199	0.358384	-1.76042	0.528015	1.00895	1.38779	0.863658	0.233591	0.81824	0.145014	-0.469592	-0.530992	0.542498	0.557178	-1.61493	-0.600327	-0.295487	0.0393051	-2.23423	-0.318621			Q61508	-0.928291	-0.890733	-0.772187	-0.744096	-0.927734	-0.841155	-0.590673	-0.657184	0.69937	0.836766	1.61819	1.39758	1.52472	1.00539	1.15382	1.09273	-0.81899	-0.748057	-0.71645	-0.693015
Napg	1.34197	-0.106956	-0.182068	0.28206	-0.244739	-0.866003	0.88026	0.906178	-0.614451	-1.2442	1.98885	-1.09196	-0.899081	-0.397264	-1.09456	1.19827	-0.207531	-0.624897	-0.754028	1.73015			Q78IQ7	-0.876592	-0.995225	-1.18133	-0.931661	-0.719512	-0.664928	1.81227	-1.06906	0.489975	1.24708	0.531522	0.459359	-0.351258	-0.194464	-0.651155	-1.00234	1.82509	1.42068	0.426874	0.424673
Mars	1.34196	0.238302	0.73317	-0.718113	0.769558	1.09972	0.300474	-0.630947	1.34556	-0.00852245	0.82586	-1.13165	0.460914	0.040418	-0.975688	-1.91616	-1.49039	0.307497	0.865294	-1.45727			Q66T02	-0.561529	2.85633	-0.658734	-0.725722	-0.52237	1.6065	-0.62633	-0.663851	-0.422353	-0.428196	-0.443827	-0.406416	-0.137665	-0.367441	-0.298901	-0.43328	2.16739	0.147768	-0.0638742	-0.0175054
Nap1l1	1.3415	-0.435258	-1.60533	-1.06185	1.26463	0.864277	1.43454	0.750647	1.4662	0.445262	-0.0950087	-0.392692	-0.442721	-0.553496	-1.50641	-0.948498	0.148964	0.61728	-1.32361	0.0315827			Q8BZ20	0.758586	2.25185	-0.104871	1.00787	1.49978	1.10324	0.814489	1.00799	-0.536742	-0.67099	-0.947399	-0.202609	-0.815944	-0.0596265	-0.811836	-0.362469	-1.15612	-0.704259	-0.852064	-1.21888
Cr1l	1.34087	1.27493	-0.312832	1.29163	-0.321717	1.22529	0.726713	0.830211	0.212505	0.249681	0.73086	-1.40033	-0.000294523	-0.702318	-2.07524	-1.44073	-1.18949	-0.0614539	-0.0894452	-0.288842			A2RT67	-1.34358	-1.64542	-0.255545	-0.744664	1.66597	-0.372091	-0.100857	0.976319	0.600581	0.108487	0.643601	0.422772	1.70881	1.12465	0.726551	0.50445	-1.1057	-0.97678	-0.924713	-1.01284
Thoc2	1.33951	0.367834	-1.94564	-0.0823906	0.817381	0.794801	0.682464	0.478703	1.66817	0.076757	0.120524	-0.872704	-0.0455984	-0.58909	-1.38818	0.230251	-0.151939	0.131966	-2.23342	0.600593			O35980	-0.871919	-0.801805	-0.630244	-0.532199	-0.484285	-0.199629	-0.412915	-0.818456	0.280441	-0.29014	0.953076	-0.295068	2.41714	2.75086	0.582411	-0.157104	-0.233932	-0.0114044	-0.480732	-0.764086
Urod	1.33914	0.288875	-0.537378	-0.977373	-0.77857	-0.157251	-0.62328	-0.799023	-0.00742548	0.345762	-1.57453	-0.314849	0.843454	1.16691	-0.289741	-1.43037	0.974714	1.82978	1.52883	-0.827669			Q8CCT7	0.357744	-0.0766882	0.952691	0.992094	0.243499	-0.384829	0.443975	1.0876	-0.314639	0.136799	1.72389	2.08636	-0.927603	-1.83411	-0.857171	-1.1285	-0.79244	-0.825468	-0.520406	-0.362804
Tmco4	1.33828	0.111493	1.52546	-0.444147	1.24614	0.0316202	0.722205	-0.387475	0.351778	0.906206	0.663594	0.422694	0.161481	-1.61853	-1.51955	-2.2684	0.000127089	-0.441194	-0.0360311	-0.765755			Q2TL60	-0.315301	1.32934	-1.21227	0.973343	-0.500967	0.265163	-1.01047	-1.94405	-0.407063	-0.150759	-0.334089	1.73116	0.533506	0.0239323	0.937399	1.37964	0.0849348	-1.08822	-1.14649	0.851263
Pcf11	1.33819	0.0650423	-1.92998	0.0400498	0.0404011	0.883058	0.370534	0.643772	1.22934	0.344569	-0.741393	-1.35841	1.2819	0.540914	-1.78609	-0.116606	0.315698	0.258386	-1.66025	0.240874			P10751	1.16702	-0.181686	-0.59797	1.72109	-0.843776	-0.549821	0.588551	0.801089	-0.841677	-1.30571	0.957381	0.468224	-0.130922	0.136838	-0.576515	0.436486	-1.87337	-1.45357	1.48242	0.595917
Cep70	1.3371	0.951497	-1.43911	-0.384346	1.33118	2.04562	-0.426084	-0.150548	1.08406	-0.664654	0.206786	-1.78704	-0.0612011	-0.508836	-1.18292	-0.882598	0.705381	0.218309	-0.122882	-0.2697			P52850	-0.521188	-0.782878	0.528567	0.27242	-0.237854	-1.1261	0.514735	0.0568074	-0.29096	-0.632674	2.18748	1.85736	0.773767	-0.844528	0.447466	0.507464	-2.28411	-0.214753	-0.549348	0.338334
Slc10a7	1.33537	-0.637755	0.34096	0.0975619	-0.515059	0.204223	0.837444	0.767968	0.140176	-1.29684	-0.27982	-1.68746	0.487593	-1.86425	-0.99527	-0.00558743	0.0359147	-0.309846	1.85182	1.49287			Q7TNG8	-0.642651	-0.33573	0.104382	-0.269996	-0.570859	-1.20138	-1.34451	-1.42805	-0.419471	-1.08098	1.21261	-0.233766	0.36721	0.0870749	1.15612	2.00251	-0.191823	0.0330684	0.839899	1.91634
Serhl	1.33528	-0.355222	-1.20448	-0.594728	0.590252	1.78503	0.0980422	-1.43894	-0.341343	-0.35636	-1.63875	-1.32731	0.929494	-0.0318416	1.79188	0.0719002	0.157233	0.0867198	0.841785	-0.398645			Q6A058	-0.346159	0.0221949	0.0367466	1.52087	0.195747	0.714595	1.50814	1.897	-1.32692	-1.1866	-1.31287	-0.672689	0.700965	0.29015	0.91676	0.483426	-1.08093	-1.053	-0.562311	-0.745123
Ifrd2	1.3351	0.160203	0.727251	0.856524	0.233276	0.912646	1.26668	-1.19645	0.528583	0.750054	1.10605	-1.82173	0.303583	0.0633507	-0.710686	-0.519109	-1.57562	-1.70227	-0.120377	-0.59706			Q3UHI0	-0.595205	-0.664812	-0.453362	-0.449151	-0.569646	-0.318194	-0.858948	-0.35637	-1.02398	-1.07217	-0.291651	-1.07594	1.6648	2.33105	1.67431	1.13469	-0.356426	0.284835	0.3183	0.677866
Tapbp	1.33422	2.08373	1.12941	0.680352	0.89492	1.45959	0.235145	0.492799	-0.872836	-0.421268	-0.36526	-0.177569	-1.34862	-1.41077	-0.851208	-1.0707	-0.593776	-0.835736	-0.24878	-0.113637			Q7TSH8	0.694236	-1.72497	-0.141862	-0.723222	1.33821	-0.946139	-0.500907	-0.753452	-1.72461	0.365797	0.938244	-0.411432	0.897566	0.555838	-1.59825	1.06738	0.161619	1.20835	0.965569	0.332043
Med12	1.33419	0.0804499	-0.173766	1.21645	-0.60471	-0.0263653	-1.13655	-0.109683	-0.956892	0.205031	1.37403	-1.15417	0.145644	-1.12781	-0.101019	0.569295	0.51474	-1.70992	-0.522211	2.18328			Q76I79	-0.241856	-0.261436	-0.273956	-0.277638	-0.253416	4.23902	-0.295768	-0.277452	-0.273381	-0.255677	-0.280961	-0.290681	-0.116531	-0.140687	-0.189961	-0.187021	-0.208245	-0.172536	-0.041311	-0.200511
Gmppa	1.33045	-1.40221	0.0969107	0.752949	-0.18554	0.31852	0.199594	-2.41295	-0.872995	-0.388051	-0.166021	-0.594037	1.29178	-0.295802	1.56765	0.836313	0.600476	0.920184	-0.789503	-0.807716			Q9D9M5	0.368857	-0.798801	1.80782	-0.543711	0.0467993	1.74494	0.340355	-0.402107	-1.02326	0.324856	-0.329527	0.338095	0.489518	-0.0498029	-1.4908	0.140315	-2.41083	-0.280219	0.645849	1.08165
Slc9b2	1.32995	0.540609	1.15562	0.231257	-0.752225	-0.44266	0.574226	-0.528053	-0.538827	-0.859715	-0.271692	-1.21883	-1.17198	-0.080014	-1.06883	-1.19482	0.396932	0.338923	2.49814	1.06199			Q80V53	-0.168978	-0.726056	0.285531	-1.37033	-0.545425	-1.16289	-1.14195	0.1374	-1.00593	0.155303	0.294855	-0.757396	-0.307943	-0.650352	1.39785	1.84543	0.445832	0.584909	2.28819	0.401947
Adh4	1.32987	1.26156	1.26404	1.33439	0.796758	0.693225	0.734064	1.36631	-0.706859	-1.18757	-0.892266	-0.921492	-0.426078	0.066596	-0.674032	0.176487	-1.18757	-0.936609	-0.903247	-1.18757			P59041	-1.13393	-0.828829	1.14587	-0.312237	-1.13683	-1.40496	0.00699696	0.321578	0.157893	0.835308	2.79669	0.457576	-0.689087	0.0684583	0.405409	1.02228	-1.21305	-0.0791202	0.135342	-0.55535
Sart1	1.32841	-0.240826	1.86433	-1.81304	-0.546496	-0.243217	-0.125754	-0.312101	1.49465	0.144432	0.40477	0.398095	-0.213183	-0.833565	0.208076	-0.683891	-0.651327	-1.54416	1.77213	-0.407327			P83626	-0.551151	-0.630915	-0.591498	-0.561122	-0.607294	-0.62961	-0.598593	-0.537112	-0.639258	-0.645522	-0.580337	-0.558984	1.97634	1.56616	2.13512	1.93461	-0.207877	-0.13039	-0.161349	0.0187816
Cep57	1.32829	0.846589	-1.37594	0.891365	0.341122	0.660995	-0.209489	-0.0637254	0.863323	0.00986435	-0.222913	-0.560286	0.668513	-0.0574406	-0.80793	1.28835	0.21407	0.0563885	-2.88852	-0.982637			Q9D8B1	1.46834	-0.32787	0.758055	2.43764	0.188986	-0.496652	0.436334	0.595044	-1.00179	-1.01995	0.305738	-0.898975	-0.574766	-0.095462	-0.737341	1.58595	-0.151523	-1.19897	-1.26031	-0.0124978
Wnk1	1.32739	0.0607099	-1.12957	0.866458	0.365268	1.56501	0.209382	0.202722	-1.47509	-1.05577	-0.386848	-1.17434	0.00892199	-0.54455	-1.29475	0.938774	0.688115	1.11114	-1.39016	1.10718			Q9QZN1	0.290607	-0.201689	-0.287506	0.208837	-0.445851	-0.995984	-1.33315	0.0330727	-1.74567	0.583519	0.98296	0.995589	-0.669165	-1.0449	1.2909	-0.473386	-0.409663	-0.199525	1.02318	2.39782
Pttg1	1.3272	0.14119	-0.746074	0.0240053	1.75467	2.55563	-0.141015	0.867933	-0.777644	-0.404341	-0.965895	-1.07051	-0.146444	0.487663	0.580125	-0.539054	-0.331521	-1.09535	-0.958702	-0.561871			Q9CXU9	-0.888019	-0.844809	0.52158	-1.81617	-1.10789	0.629962	0.183644	-1.27589	1.36948	2.38206	-0.32091	-0.757213	0.0602801	1.06483	-0.318034	0.440049	0.703578	0.436516	-0.539926	0.0768805
Fbxl15	1.32702	0.945987	1.07749	0.637166	1.32179	-0.598518	1.44688	-1.20377	0.639039	-0.324809	1.08918	-0.0541998	-0.543317	-1.13043	-0.9302	-0.576885	-1.58829	-0.165149	0.0797075	-1.44869			Q80V23	-0.29455	0.861935	0.270125	1.02621	-0.265753	0.296118	0.153307	-0.177743	-0.794276	-1.31709	-0.260205	3.22912	-0.606023	-0.437044	-0.328663	1.20572	-0.943014	-0.310657	-0.723251	-0.584269
Ddx28	1.32637	0.337693	1.06283	-1.06702	0.713555	-0.893959	-0.573153	-0.593806	0.585032	1.8305	-0.948606	-1.00395	0.219919	1.38172	-0.0755641	-0.0546585	-0.915179	0.26261	0.452783	-2.0471			Q5RKS2	0.192403	1.69322	0.841702	-0.409529	-0.125227	-0.799794	-0.418452	-0.419479	-1.0595	0.342846	-1.59666	1.84804	-0.630787	0.996595	0.0414895	-0.600257	-0.108691	-1.15062	-0.541627	1.90434
Tmem243	1.32592	0.887308	1.67477	0.31457	1.50169	0.700328	1.51708	-0.0291039	-0.159622	-1.09444	-0.492235	-0.665873	-1.20268	-1.22774	-0.251795	-1.37397	0.0654888	0.219225	-0.557475	-1.15145			Q4V9W2	-0.307938	-0.777319	-0.736603	1.47896	0.28368	1.47563	-0.591745	1.72312	-0.972357	1.6608	-0.913257	0.0864849	-0.953156	0.593515	1.05961	-0.665063	-0.822159	-0.808138	0.286614	-1.10068
Kat6a	1.32483	0.710463	1.10404	0.0415094	0.11343	-0.425019	0.889826	0.802305	0.488149	-0.497296	0.723985	-0.165715	-1.09156	-1.14576	0.536199	-0.337158	-1.00115	-0.604408	-2.67042	1.20375			P0CL69	0.421321	0.153401	-0.727743	-1.35492	-0.218891	1.39405	1.30065	1.09059	1.16668	1.2401	-0.627185	1.60438	-0.041873	-0.58889	-1.33014	-0.466535	-0.250581	-1.61352	-0.451377	-0.699522
Rfc3	1.32461	-0.953879	0.766727	-0.321212	0.320663	-0.422457	0.614763	-0.30063	0.366205	-0.548563	-0.169546	-0.194285	1.27449	1.79518	1.56651	-0.0724597	-0.78181	-1.02507	-1.32065	-1.91859			Q6P5F7	0.208986	1.15926	0.401423	-0.657686	-0.737316	-0.688997	-1.48238	0.0949283	-0.579651	0.774623	-0.292973	-1.00425	-1.23456	0.193829	-0.927641	0.412234	1.96233	1.77996	-0.681398	1.29928
Zfp52	1.32399	-0.100718	-0.844974	0.00826423	1.81073	0.100307	1.17108	-0.357687	-0.464458	-1.28019	-1.07302	-1.27177	1.30554	0.750674	-0.43472	0.688888	0.800558	0.205128	-1.78711	-0.550502			Q8BX65	-2.07501	-1.00676	0.207863	-0.198251	0.393134	1.83226	0.703464	1.08004	-0.689245	-0.695115	-0.431064	-1.1689	-0.322795	0.0605588	0.475824	2.21069	-0.7898	0.0670538	0.224117	0.121941
Plscr1	1.32301	-0.176466	1.1498	0.447514	1.16429	0.439936	1.66346	0.799201	0.202149	-0.177097	-0.888038	-0.920688	-0.0518067	0.486671	0.51855	-0.255428	-1.38198	-1.09333	-1.81642	-1.43333			Q8VCZ8	-1.26065	-1.103	-0.543719	0.177633	-0.649278	-0.307554	-1.59089	0.525975	1.91067	0.748152	-0.0739225	0.0325492	-0.497421	0.0347364	1.27745	1.57978	-1.27887	-0.678375	1.30387	0.392861
Lypd6b	1.32292	1.40443	2.43719	1.1618	0.300001	-0.244456	0.156462	0.254946	0.433783	-0.033954	0.657522	-0.438126	-0.997254	-0.997254	-0.8174	-0.997254	-0.810738	-0.997254	-0.798099	-0.997254			P07759	-0.0694738	-0.0555674	0.587516	-0.646611	0.427369	-0.25342	-0.754589	-1.09252	-0.54677	0.582979	0.0873504	-0.916839	-0.651281	-0.360689	0.435697	0.0721674	-0.411114	2.18643	2.69988	-1.32052
Cdon	1.32272	-0.220233	1.69573	1.04072	-0.611599	-0.839761	0.654465	-0.195075	-1.16383	-1.17215	-0.842321	1.06751	-0.877693	-1.015	-0.709021	1.76094	-0.451861	-0.52048	1.11335	-0.0364213			P03893	-0.466704	0.149282	0.68916	0.289338	0.154446	-0.447217	-0.509594	-0.223169	-0.440452	0.656127	-0.200228	0.929108	-0.440012	-0.0430034	-0.0407392	-0.725612	-0.49727	-1.13691	-1.2172	3.52065
Map6	1.32172	-1.09347	-1.40169	0.10022	-1.68637	-1.68119	0.749472	0.556467	-0.201385	0.292379	-0.530413	1.33544	1.18096	1.49462	-0.0771933	0.732245	-0.341028	0.511841	-0.585804	-0.676811			Q9QZF2	-0.265723	0.0912595	-0.105434	-0.385479	-0.340525	-0.931586	-0.370431	-1.25197	-0.139627	-0.788115	0.100863	-0.660303	1.07195	0.989475	2.10323	2.54155	-1.02722	0.03393	0.257362	-0.923211
Mrps7	1.32167	1.08896	0.837051	-0.431319	-0.30477	-0.172886	0.0509186	-0.742163	-0.242325	1.50955	-0.550275	1.01196	-1.25028	0.952185	0.688035	0.8231	-1.90021	-1.34723	-0.00272261	-1.33925			Q8CCI5	1.02231	-1.56997	0.565103	0.0647273	-0.00973548	-0.374825	0.897933	-1.08554	-1.2425	0.108938	0.80211	-0.850875	0.884329	1.57398	-0.153991	-0.229267	0.571538	1.69539	-1.42968	-1.23997
Eif4e	1.32124	0.536227	-1.74637	-0.768087	0.567381	0.896968	-0.390884	-1.03338	0.836001	0.942669	1.13629	0.173937	0.797631	1.21175	-0.275957	-0.670253	-0.488232	0.16639	-1.68489	-1.52844			O08696	-0.596041	-0.146586	-0.541644	0.143278	-1.71384	-1.86746	-0.189205	0.442973	-0.580218	-1.1419	-0.365368	0.708202	0.680726	-0.187432	2.12646	1.12419	0.22265	-0.214434	0.414808	1.68085
Bdp1	1.32098	-0.266634	-2.13224	0.470947	0.513631	0.615149	1.63158	0.351564	1.5524	-0.200038	1.1795	-0.0292297	-0.195818	-0.431835	-1.28452	-0.424874	-0.172819	-0.269278	-1.61675	-0.611712			P63139	-0.430486	0.0160749	0.151381	-0.848332	-0.288226	-0.120393	-0.332469	-0.508531	4.0642	-0.0177559	-0.359192	-0.534483	-0.32047	-0.115544	-0.00449223	-0.215944	0.0637063	0.440187	-0.551521	-0.0877096
Ppp4r3a	1.32094	-0.282287	-1.76376	0.784304	0.543009	-0.358954	1.78132	0.101679	1.6684	0.387331	0.932386	-0.166166	0.23246	-0.406912	-1.55817	-0.601779	-0.667104	-0.14056	-1.57621	-0.229928			P62715	1.62937	-0.463924	0.1589	2.50994	0.696853	-0.384518	1.01817	0.153209	-0.759253	-0.292417	-0.762771	0.705334	-0.39569	-0.203713	-1.58301	-1.74146	-0.0322509	0.540274	-0.282749	-0.51029
Fbl	1.32083	-2.30357	1.56496	0.9494	0.679381	-0.601899	0.413062	0.741299	-0.0300223	0.00460927	-0.21236	-1.62617	1.12129	-0.210183	0.305049	-1.52499	-0.402762	-0.0591036	0.420317	-0.54915			Q8VDR5	-0.486175	-0.492212	0.0104631	-1.22345	-0.876155	0.40048	-1.01522	-0.626316	0.395318	2.48461	1.77557	0.952504	-1.33512	-0.864811	0.339678	-0.322677	-0.702606	0.773526	0.642816	0.169789
Asrgl1	1.32032	-0.27944	0.344831	-0.970407	-0.600384	-0.829222	-0.846195	-0.00179083	0.160843	-1.38531	0.292505	-0.385334	0.428537	1.42603	-1.27531	1.29833	0.194956	-0.0816805	-1.12239	2.31111			O35744	-0.338013	-0.376181	-0.588666	-0.199115	2.30819	-0.187512	-0.0754097	3.0585	-0.508134	-0.446389	0.698562	0.392232	-0.826054	-0.966265	-0.135014	-0.534512	-0.438442	-0.614276	-0.00866272	-0.214838
Psmg2	1.32019	0.0563322	1.24363	0.770143	1.53641	-0.601284	0.705793	1.08333	0.899145	-1.13035	-0.0326519	-0.501357	-1.69234	-1.22816	-1.67201	-0.542757	-0.670101	-0.121307	-0.0912826	0.668629			Q8VC52	0.196593	1.00228	0.73028	1.0234	0.511019	1.09069	1.47954	2.11698	-0.988087	-0.96978	-0.824248	-1.10754	-0.5401	0.272016	0.134755	-0.232394	-0.935372	-0.643754	-1.05294	-1.26333
Eef2kmt	1.31893	-0.671857	-0.739314	0.53472	1.77438	1.40769	-1.67166	-0.110105	-0.612398	-1.08711	-1.762	-0.371267	0.827296	0.259376	0.217798	0.547028	0.334928	1.05523	-0.883957	-0.367694			Q8BQ48	0.968645	2.47548	-0.0801658	0.513532	-0.434101	0.901654	0.766161	-0.337552	-0.0522698	-0.473108	-0.0665421	-0.110599	-0.790991	-0.683493	0.145223	0.777827	-1.69942	-0.715217	0.859715	-1.96479
Aim2	1.31857	0.0645401	-0.195394	1.22098	-0.0608201	0.178454	0.249418	-0.0746515	1.2527	0.0673106	0.290984	0.0515949	-1.77299	-2.0428	-1.34438	-1.13774	0.14922	0.950528	-0.648476	1.48296			A2A5Z6	-0.275771	-0.19274	0.112962	0.168956	-0.0710218	-1.65217	-0.339564	-0.933891	-0.321199	-0.749804	-0.643452	-0.741891	1.06233	1.10621	-1.13864	-0.0333727	0.551457	0.93962	2.93414	0.217837
Pdlim2	1.31763	0.867246	-0.16934	-0.818303	0.15067	0.529741	-0.533808	-1.90805	1.05133	1.69275	-1.24406	-0.920884	0.169669	0.132296	-0.77148	-1.46999	0.864497	1.25121	0.110066	-0.301206			Q69ZP3	0.805516	-1.07066	0.962856	0.166495	-1.25325	-0.23497	1.75614	-1.03498	-0.563008	-0.729575	1.41479	0.5712	0.722866	1.83041	0.164857	-0.839011	-0.174285	-0.225185	-1.01317	-1.25704
Ndufaf8	1.31661	1.6278	-0.457889	-0.274121	0.890455	1.32269	-0.0046504	-0.678356	1.36322	-0.0092753	-0.694783	-1.76042	-0.355977	-0.109946	-0.739893	-0.326173	-0.550964	-0.28673	1.39289	-1.6645			Q6NV72	-0.799898	-0.411445	0.251914	-0.294022	-1.52248	-0.780061	-0.904482	0.695487	-0.818719	-0.95667	-0.16752	-0.488226	2.49485	-0.6488	1.60498	0.552206	-0.0754105	0.206383	1.39196	0.669962
Iqsec1	1.31378	0.520291	0.143766	0.795609	1.71724	0.53956	1.57149	1.06223	-0.847125	0.656513	0.536698	-0.421636	-1.12568	-0.736221	-0.707208	-0.35905	-1.03884	-1.24292	-1.13333	-1.24518			Q6P2L7	-0.900127	0.422288	-0.0434684	-0.136967	-0.0785913	0.497943	1.58874	-0.331817	-0.212363	2.51433	1.02286	1.41282	-0.233253	-0.496933	-0.29682	-0.844294	-0.758936	-0.338192	-1.3033	-1.48391
Gnb1l	1.31197	-0.011908	-1.89714	-1.01433	1.49107	1.55433	0.491143	-0.0806979	0.781543	0.625489	-0.10292	1.1417	0.25943	-0.632602	-0.426644	-1.43776	-0.719562	0.403004	-1.3894	-0.346723			Q8C0J6	0.654027	0.624433	-0.488889	1.01318	0.234567	1.10092	-1.32823	-0.128786	0.905424	0.853487	0.0920921	1.64643	1.01521	-0.238782	0.035968	-0.662981	-2.06117	-0.682249	-1.38959	-1.19507
Ppox	1.31068	-0.694363	0.394446	0.270493	0.366435	-0.785086	1.19392	0.503304	0.982899	-0.385243	-1.69114	-1.27096	-0.864135	0.00985421	0.973526	1.17272	-0.3255	1.34663	-1.71062	-0.797861			Q99P58	0.416566	-0.0699489	0.580185	0.303206	0.217333	-1.01914	-0.31504	0.26767	-0.936743	2.43393	1.25393	1.42237	-1.58075	-0.948637	0.54662	-1.5664	-0.413113	-0.0219321	-0.641798	0.0716874
Mfap1b	1.30888	-0.167067	-1.18489	-1.68528	0.984211	-0.688464	1.19744	0.787131	0.178371	0.908474	-1.17161	-0.88576	-0.607248	0.456994	1.42868	-0.464474	-1.67609	0.841776	0.0526665	0.386271			Q9JJB9	-0.938528	-0.463738	0.298157	-0.405088	1.09565	-0.116509	-0.478247	0.241825	-0.803977	-1.77662	-0.136492	0.533135	-0.996792	0.664044	0.432	2.7079	-0.774218	1.36013	-0.742418	0.299786
Hdgfl3	1.30831	0.341681	-0.567142	0.820317	0.355777	1.29207	1.96326	0.229917	0.38188	0.178496	1.39218	-0.0197512	-0.660565	-0.861482	-1.28024	-1.07482	-0.453385	-0.87683	-1.65953	-0.810146			Q8BFT6	-0.959597	-0.440159	-1.65937	-1.48913	0.768332	2.27161	0.178523	-0.715511	0.256608	-1.13725	0.0633764	0.0559848	1.41241	0.563267	0.437087	1.33571	0.0956946	-0.215199	-0.946319	0.123938
Nfkbib	1.30788	1.6408	0.6915	0.247419	1.47817	2.0114	0.799185	0.059214	-0.480428	0.24937	-0.853344	-0.658042	-0.494246	-0.479435	-0.637336	-1.13249	-0.976961	-1.10552	-0.806009	-0.861139			P62746	0.214661	0.0375547	-1.64687	-1.37767	-0.905171	-0.433714	-1.78478	1.12686	2.10792	0.522598	-1.12965	0.695757	0.736957	0.100115	-0.260673	0.359789	0.840604	0.296292	-0.355846	0.855268
Inpp4b	1.30724	0.485906	-1.15043	0.373182	0.0315266	0.113566	0.228589	-0.724832	1.64316	0.47513	1.46804	0.521904	-1.38415	-1.1083	-1.68463	-0.791723	0.728149	0.357227	-1.44102	0.551476			Q9DD16	-0.600843	-0.589679	0.128435	-0.167683	-2.1898	0.405781	-0.45329	2.04213	0.571355	1.20462	1.26098	-0.0156724	-1.00618	0.504605	0.695384	-0.944588	-1.30488	-0.680646	0.775606	0.364366
Cd8b1	1.30678	0.68139	1.76707	2.43023	-0.201227	-0.3292	0.591461	0.672267	-0.294019	-0.702553	-1.00842	0.149504	-1.10989	-0.0587058	0.0438271	-1.15027	-0.855639	-0.0220703	-0.719102	-1.19142			Q8BFX1	-0.810418	-0.749083	0.0353873	-0.164221	-0.595692	-1.32478	-0.556277	-0.47656	0.537318	0.711661	1.97162	1.21989	-0.320844	-0.421899	1.07605	1.55047	-1.55538	-1.05138	1.21786	-0.29373
Cenpj	1.30595	0.0508649	-0.604298	1.86043	0.517478	-0.147787	1.90686	-0.0884432	-0.330589	-0.520849	1.65206	-0.104998	-0.788472	-0.711064	-0.485824	-0.615177	-0.674798	0.0614729	-2.0371	-0.245723			Q64707	-0.320195	-2.33733	-0.533598	0.85765	-0.354227	1.29146	-0.262123	1.22019	-0.0196656	-0.535212	1.22823	2.22736	-0.0878004	-0.239232	-0.358156	-0.143215	-0.523613	-1.16731	0.505091	-0.448298
Psmb8	1.30403	1.84055	0.0591784	-0.68258	1.73699	1.30681	-0.038632	-0.394277	0.574332	0.194997	-0.599446	-0.929979	-0.554404	-0.819146	-1.59176	-1.54844	0.273715	0.580702	0.0868118	-0.799451			P56383	-1.55586	0.314664	-0.334194	1.60355	-1.09024	0.0976097	-1.4254	-1.05131	-0.718942	1.13391	-0.275273	-0.0609536	-0.203197	0.399988	0.439615	-0.63577	0.239863	2.34564	1.0665	-0.290182
Pus10	1.30398	0.164737	-0.860998	-0.00458718	2.20517	0.555074	0.546042	0.0441641	0.824195	0.432067	0.202846	0.207503	-1.53048	-0.131831	-1.69964	-1.35653	-0.704591	1.22245	-0.816702	-0.60287			P0C0A3	-1.08295	-0.676502	1.4685	0.107431	-0.365825	-0.562749	2.34097	-1.54433	0.265996	0.864428	0.566075	-1.35028	0.183237	1.15384	-0.858467	-0.457858	0.0331451	0.992224	-0.692162	-0.384729
Phf3	1.30243	-0.409363	-2.36062	-0.411045	0.00560615	0.84041	0.351568	0.728437	0.956244	-0.409722	0.407255	0.0854833	0.348178	-0.679537	-1.0895	0.318675	0.555575	0.508236	-2.22572	1.1774			Q6GQS1	1.02533	-0.175504	0.886566	-0.835037	0.248149	1.05681	-2.0513	-0.206506	1.08049	0.674939	0.73946	-0.0738537	-1.25193	-0.962379	-0.616576	1.74992	-1.63381	0.422907	-0.18604	0.108374
Zfp867	1.30205	-0.314088	1.12724	-0.21036	0.132359	-0.244245	0.579454	-1.03366	1.43799	-0.696943	2.43688	-1.03366	-0.660774	1.01347	-1.03366	-0.232121	-0.251307	-1.03366	-1.03366	-0.251298			Q6DFV3	0.51073	-0.543437	-1.20573	0.61166	0.20342	-0.338609	0.264548	-2.10063	1.47858	-0.114112	1.15196	1.44818	1.99807	-0.694461	-0.63798	-0.101793	-0.0147834	-1.03568	-0.470159	-0.409784
Ubac2	1.3018	-0.481414	-0.230374	-1.34229	-0.440871	-0.583985	-0.849072	-0.0602385	-0.613196	0.313117	-1.92688	-0.55301	0.169783	0.819365	2.03379	1.19229	0.255214	1.38432	0.564495	-0.952848			Q8VCV1	-0.51622	-0.716974	-0.421627	-0.924311	-0.498743	-0.997131	-0.461055	-0.77275	0.0471722	0.65875	2.63621	0.71839	0.879503	1.64454	0.646195	0.703251	0.143747	-1.25692	-0.978499	-0.533516
Rasa1	1.30177	0.0379584	-1.72381	0.541863	0.284048	0.42473	-0.199593	-0.311787	-0.0589903	0.00645086	0.243461	-0.905343	-0.623512	-0.742958	-1.0649	-0.277608	1.63247	1.94813	-1.67305	1.16067			P15806	-1.10097	-0.0845937	-1.0521	-0.528333	-0.651903	-0.905631	-0.70017	-0.746136	1.31923	-0.620082	-0.250266	1.45362	-0.849172	-1.07776	1.27977	-0.0800025	0.487002	0.919975	1.82986	1.35766
Rpl13	1.30107	0.505784	-0.230126	-1.20793	1.05768	1.35417	-0.254353	-1.35109	0.637949	0.595224	-0.925216	-1.25431	0.613328	0.592448	-1.3474	-1.36296	0.452004	1.40558	0.324134	-0.905979			Q924S7	0.809877	0.415254	-1.30583	-0.738548	-0.718208	-0.37979	-1.54046	-0.422815	-0.256411	0.541319	1.35401	-0.444134	2.85218	0.627339	-0.0298796	0.742101	0.260208	-0.340197	-0.853529	-0.572488
Slc12a8	1.30047	-0.738649	-0.124685	1.45283	0.303427	0.32912	2.08259	-0.712443	1.3546	0.0822288	0.865031	-1.35137	-1.35137	-0.30548	-0.708984	-1.35137	-0.68519	0.218288	-0.640045	-0.0189892			Q9D2G5	0.573852	0.162718	-0.130659	1.01004	-0.147186	-0.176138	0.816243	0.799192	0.757097	1.12242	0.926817	1.7862	-2.01532	-1.60083	-0.880319	-0.983237	-1.16938	-0.580219	-0.496216	0.224924
Bloc1s6	1.30039	-0.424454	1.03087	-0.399501	1.43145	-0.767177	0.966103	-1.97853	0.121237	0.83143	-0.742521	-2.10366	0.863879	0.0207118	0.251066	-0.836199	-0.526079	0.5185	-0.319985	0.762455			Q5SXI5	-0.75508	-0.683203	-0.771351	-0.246423	-0.737917	-0.521411	0.142919	-1.70355	-1.13147	0.617477	2.223	-0.0627444	0.81756	-0.608028	1.5466	0.938588	0.329679	-0.612206	-0.235491	1.45305
Eif2s3x	1.29991	-1.27041	0.68009	0.241426	0.897271	-0.278897	0.512078	0.126207	1.38453	0.643911	-1.58193	-1.46731	0.0865698	1.49142	0.066652	-0.537634	-0.57914	0.754546	-0.710891	-1.7584			E9PV82	1.26172	0.0461286	-1.1586	0.196057	0.40993	2.20105	0.348269	1.49662	0.0904693	-0.307527	-0.50127	0.81492	-0.334423	-1.1973	-0.28288	0.214467	0.0231946	-1.15867	-2.1491	-0.0130598
Csrp1	1.29977	0.404358	0.457754	-0.31376	0.777385	-0.268072	-1.16284	-0.675975	-0.914368	0.0247635	-1.29006	-0.782057	-0.165486	-0.826976	-0.649769	-0.767834	0.663438	0.890396	2.84182	0.457517			Q61168	-0.236918	-0.990791	1.48551	0.742714	-0.175292	-0.20447	0.780339	-0.595379	0.393786	1.03287	1.77842	-0.954369	-0.942253	-1.42037	-0.70192	-1.47603	-0.22469	-0.613663	1.45423	0.868285
Penk	1.29924	0.881922	0.130224	0.755069	0.197012	0.921353	-0.382565	0.108302	1.10137	1.90963	0.407771	0.982355	-1.14862	-1.22667	-1.22667	-1.22667	-0.981034	-0.802245	-0.964389	-0.735397			Q9WVF9	0.407647	0.117757	0.734395	0.805854	-0.672471	-0.293093	-0.236314	0.145263	0.734933	1.79144	2.38378	1.11113	-0.91732	-0.931148	-0.9818	-1.03393	-0.994865	-0.888814	-0.697043	-0.585401
Gas8	1.29903	0.779391	-0.224731	0.638914	0.206537	-1.41121	-1.11129	-1.18989	-1.74536	0.821278	-0.419297	1.58684	1.4107	0.0508739	1.45296	-0.557923	-0.324678	-0.177043	-0.486965	-0.598144			Q64253	-0.399131	-0.228752	0.135588	-0.241151	-0.25103	0.266047	-0.288812	-0.523359	-1.1273	-0.516189	-0.18337	-0.988237	1.08504	2.39919	1.93382	1.69442	-0.982132	-0.505515	-0.852721	-0.4264
Grap	1.29893	0.749987	0.135041	-0.817504	1.67712	0.87946	0.0715278	0.127361	0.946891	1.29555	0.445854	1.13149	-1.03297	-1.12469	-1.34968	-1.32028	-0.758136	-0.569963	-0.966831	-0.81916			Q9QZX7	-0.442315	0.933483	0.322126	0.452416	-0.175751	1.11711	0.408772	2.47921	-1.80591	-0.200213	-0.95814	1.31209	-0.319687	-1.26212	-1.42929	0.0778895	-0.0518674	-0.238287	-0.472725	0.253221
Serpinb6b	1.29866	0.990562	0.837026	1.07876	1.34933	1.35946	0.901046	0.817652	0.0825964	-0.0582382	0.0583195	-0.0942475	-1.06976	-1.12519	-1.11281	-1.08834	-1.04513	-1.07553	-1.04635	-1.05782			Q8BGE4	0.667992	0.226384	1.33339	1.25675	-0.0357675	0.487714	0.667257	1.82738	0.323887	-0.0159345	1.03593	-0.0907407	-1.70281	-1.71631	-1.24179	-0.726961	-0.98085	-0.755198	-0.686221	0.125904
Tcerg1	1.29861	-0.0100838	-2.13709	-0.34069	0.679055	0.697025	0.70856	-0.461523	2.30436	0.560289	0.636793	-0.40834	-0.45193	-0.164237	-1.16732	-0.750166	0.53132	0.00402179	-1.52746	-0.00120493			O08692	0.819613	-1.55151	-0.135534	1.51634	-0.161636	-1.0985	1.31597	0.917383	-0.225239	0.138708	0.138355	1.21366	0.663141	-0.429496	-1.74646	-1.76556	1.06652	-0.532956	0.00570503	-0.148507
Polb	1.29835	0.0693467	-1.00005	0.241263	-0.172074	0.610883	-0.272547	1.38165	-0.289505	1.48185	1.16912	1.42334	-0.829499	-1.21737	-0.934231	-0.922098	-1.56456	-1.06165	-0.23142	0.819211			Q8BSE0	0.136822	0.611517	0.449638	-0.868079	1.11253	-0.51774	-0.42682	-1.6783	-0.643112	0.886941	-0.311246	-0.544688	2.14635	0.267625	-0.0241942	-0.09048	1.84204	-1.78922	-0.0400553	-0.519526
Ep400	1.29779	-1.39363	1.03348	-0.221715	1.28025	-0.0405806	1.84704	-0.71036	0.388687	0.365105	0.93355	-0.804009	-1.94995	-0.523815	-0.568647	-0.672517	-0.892715	-0.643968	0.735746	0.540263			Q9JJW6	0.472249	-0.367409	-0.471057	1.00016	0.661616	0.685607	-0.164751	0.514365	-2.2386	-0.0291904	-0.375421	0.235407	0.919311	0.447574	2.34528	0.0685477	-1.39107	-1.46469	-0.527405	-0.320522
Gpr137c	1.29761	-0.426443	-0.425667	-0.315788	-0.779438	-0.351936	-0.33365	2.00774	-0.817394	-0.834861	-0.268495	-1.19406	-0.000704243	0.11623	-1.19406	1.37112	0.475126	1.55899	-1.19406	1.30975			P57722	-0.787256	-0.544611	-0.351873	-0.602175	-0.702961	0.348789	-0.0706878	-1.10874	-0.483537	0.173567	-0.453482	-1.46006	0.622852	1.34492	2.42466	1.83066	-0.191488	0.832572	0.160257	-0.981402
Ccdc174	1.29701	0.545594	0.136553	-0.116569	0.584859	0.342813	1.24808	-1.38754	-0.248724	1.09365	-1.43747	-1.76207	1.28883	0.127741	0.366418	-0.896879	0.811899	0.372656	-0.735624	-1.63123			Q8BYN5	-0.394501	-0.406502	-0.450748	-0.499868	-0.426765	-0.441713	-0.620524	-0.529558	-0.722848	-0.649691	-0.575058	-0.617767	-0.377201	-0.334695	-0.372282	-0.260663	2.10192	1.93118	1.45845	2.18884
Plekhb2	1.29693	0.694115	1.3214	-0.900835	-0.723486	-0.274937	-0.684455	-1.75302	-0.975194	0.263067	-0.624689	-0.434299	0.543586	-0.0603742	0.0697949	1.30062	1.02149	1.44656	-1.82205	0.295773			P20693	0.330439	-0.344737	-0.417463	-0.334084	-0.219346	-0.382052	-0.414813	-0.263629	4.0596	0.529623	-0.353618	0.477036	-0.320493	-0.358554	-0.444577	-0.361941	-0.163388	-0.344239	-0.386142	-0.287623
Gfm1	1.29657	-0.151238	1.34609	-1.80844	-0.646118	-0.117199	1.59765	-0.121001	0.0470688	0.0818591	0.963544	-0.0370769	-0.152075	1.29445	0.0316321	-0.0388341	-0.227672	-1.43133	0.179837	-2.10772			Q8R1P4	0.742584	0.920752	0.288635	-0.548517	-0.318853	0.334026	-1.52873	-0.536313	-1.33505	1.02909	-1.98813	-0.493109	0.232988	2.3873	-0.864869	0.495101	0.195422	0.722083	0.131834	0.133761
Lonp1	1.29525	0.977118	-0.228632	-0.0335519	1.70917	1.03775	0.439441	-0.305341	1.04066	1.08596	-0.83701	-0.696185	-0.0694795	0.754325	-1.63487	-1.46729	-0.793412	-0.0157983	-1.08877	-1.16934			Q8BGF9	-0.882531	-1.64083	-0.36218	2.31555	-0.7083	0.340842	0.792442	0.276359	0.629388	-0.879269	0.688022	1.41355	0.060745	-0.789826	0.169129	-0.0479779	-1.3892	-1.07928	1.14754	-0.0541719
A130010J15Rik	1.2951	0.413966	0.266663	-0.251071	0.635444	2.35366	0.700981	-1.15625	0.64007	-0.322507	-1.53988	0.904184	-0.309144	0.333404	-1.30259	-1.67854	0.332913	-0.343603	-0.731266	-0.241528			Q920G8	0.454587	-0.461833	0.899123	1.83314	-0.818363	-0.562654	-0.963781	-0.174353	-0.996067	-1.00822	2.42122	0.0201083	-0.304896	-0.703367	-0.0332742	0.258	0.0328772	-1.51442	1.2165	0.40568
Parp4	1.29485	0.523404	0.909138	-0.883848	2.0536	1.59575	0.0482912	-0.62801	1.04404	-0.629287	0.28894	-0.997143	-0.0781776	-0.21349	-1.07176	-0.578807	-0.462025	0.334315	-0.72433	-1.82544			Q9JM96	0.963355	0.252775	-0.351614	-0.244564	1.70754	0.905606	-0.170561	0.501625	-1.07978	-1.21807	-1.4438	-1.28383	-0.902115	0.290858	0.0228487	0.390256	-0.254632	2.38528	0.268909	-0.740083
Mfap3	1.29357	0.565414	-0.089956	0.052324	0.481045	-0.882056	-0.236451	-0.743905	0.866049	0.205532	-0.668365	-2.35732	0.427602	-1.00853	0.317916	0.101421	0.78591	0.534934	-1.59786	1.95273			Q9JI57	-0.994449	-0.968967	-0.615211	-0.37199	-0.631356	-1.02494	-0.616524	-0.774876	-0.669571	-0.515358	-0.0534018	-0.0148155	-0.589507	-0.180019	0.302882	0.779662	2.08239	1.32323	1.79319	1.73964
Ermard	1.29333	-1.45653	-0.333152	0.468603	-0.93298	1.14754	1.23654	-0.22395	-0.201127	-1.37752	1.55363	-0.10977	0.727385	0.662685	-0.600852	-0.0379103	-0.716893	0.685842	-2.08345	0.298576			Q5RJH2	-0.604747	-0.633403	0.586843	0.190942	0.271832	0.713569	0.752839	1.982	-0.799778	-1.3883	-0.396446	1.0657	0.418793	0.135485	0.776866	1.4721	-1.41094	-1.54823	-1.18355	-0.40158
Guf1	1.29301	-0.298866	0.418992	1.41713	0.42838	0.497514	-0.648136	-0.0568798	0.954245	-0.537715	0.372109	0.970387	-0.327509	-0.596671	-1.53122	-2.43499	-0.146189	-0.369262	-0.8956	1.49128			Q80WC9	1.31449	0.529113	0.353561	1.219	0.339833	1.15743	1.02102	0.643847	-0.389623	0.0754239	-0.0522775	0.649926	-1.37123	-1.86397	-2.44896	-0.485231	-0.420936	0.0715871	-0.341407	-0.00158627
Mga	1.29204	0.226297	-2.03339	0.541761	0.477228	0.821496	0.903362	1.11959	1.27757	0.286559	-0.134652	-1.06931	-0.248491	-0.0753972	-1.50792	0.670584	-0.550604	0.148183	-1.96321	-0.181689			Q3V080	-0.0236843	0.313414	-0.729246	2.60369	-0.265119	-1.393	-0.100464	0.464967	-0.316232	-0.277789	-0.536594	1.61299	-0.060735	0.0092228	-0.458924	1.42	-1.59082	-1.09192	0.559592	-0.139348
Sacm1l	1.29187	0.060493	-1.25502	-0.104842	0.114775	-0.588433	0.99661	-0.45412	0.487681	1.05408	-0.105888	0.146466	0.821024	2.18726	-1.6849	-0.914571	0.15068	0.135387	-1.83707	-0.501493			Q80YS6	-0.633759	-0.608983	-0.57062	-0.791051	-0.427931	-0.370525	-0.449121	-0.4452	-0.659103	-0.524189	-0.530584	-0.491699	1.89168	2.00374	1.76288	2.04191	-0.43415	-0.236749	-0.0767336	-0.449812
Rpl36al	1.29121	0.175499	0.118903	-0.727863	0.389493	0.69411	0.0329682	-1.74866	1.75348	-0.21711	-1.06148	-1.20284	0.825025	1.55424	-0.999488	-0.642482	0.536836	0.848278	-0.289467	-1.33065			Q61646	1.18545	1.06892	0.142348	-1.01179	1.15396	0.581037	1.67773	0.25091	0.426264	0.784179	-1.34238	0.986869	-1.09285	-0.667913	-1.16826	-0.0738003	0.515974	-1.30706	-1.25245	-0.857131
Ly75	1.2898	0.846566	-1.08989	1.41659	1.60119	1.38959	0.264038	0.355386	-0.157754	-1.075	0.488717	0.18356	0.575371	-0.492069	-0.967741	-0.328603	-1.21899	-0.466586	-1.82818	-0.785979			Q9ESN2	0.631605	-0.547244	2.22855	0.322628	0.249457	-1.21583	0.755156	0.286746	-0.600124	-0.077395	1.40223	0.339976	-0.852096	-0.377597	-0.524764	0.106928	-1.35094	1.21783	-2.03107	0.0359525
Bik	1.28951	0.0116226	-1.0363	0.66349	-0.603268	-0.20221	-1.73609	1.17985	-1.05001	0.553834	-0.0502278	-0.217073	-0.287007	-0.940551	2.66149	-0.178652	0.164108	0.0548057	0.69867	-0.976001			Q3TAE8	0.160684	-1.17502	-0.38501	-1.65618	-1.00255	-0.394102	-1.37383	-0.291615	-0.854657	-0.276302	0.835688	0.347167	-0.313067	0.420181	1.42299	-0.231179	1.30014	1.86552	1.55506	0.0460633
Asf1a	1.28949	1.06296	-0.177369	-0.461623	0.676016	1.94564	0.509171	0.248426	0.843614	0.727882	0.487902	-0.310392	-1.39054	-1.01264	-1.68458	-1.87625	-0.408965	-0.0830052	-0.551812	0.166076			Q3TNA1	-0.304071	-1.05322	-0.902765	-1.35129	-0.219495	0.886363	-1.03838	-0.441628	-0.436594	-0.372897	0.187144	-0.0642055	2.00676	2.42538	0.627173	1.21619	-0.871305	-0.274504	-0.189196	0.17053
Rps27l	1.28829	-1.20392	0.522317	-0.926674	-0.160341	-0.167015	0.278593	-1.45649	1.99193	1.7808	0.278365	0.384349	-1.30376	0.00858678	0.313582	-0.339753	-0.325167	-0.0374444	0.697218	-1.62347			Q8R0F8	0.660951	-0.0318749	-0.55596	-0.307558	-1.11845	-0.356827	0.497636	2.84645	-0.559073	-1.05913	0.933183	1.83315	-0.52312	-0.743102	0.359225	0.107144	-0.958802	-0.55472	-0.714816	0.245699
Zbed3	1.28763	-1.16167	-0.0842241	1.26886	-0.344172	0.399387	1.18882	1.36847	-0.556758	-0.654592	-1.11125	1.53742	1.12109	-0.220176	-1.3142	-1.22972	-0.0954861	-0.463652	0.328302	-1.26409			Q3TBN1	0.541265	-0.329715	-1.15668	-1.34732	0.438883	0.747115	-1.14582	0.218216	-0.747737	0.89568	1.43347	-1.38765	-0.435709	-0.193672	2.1337	-1.46536	0.198099	0.863986	0.315818	0.423439
Dnaaf4	1.28682	-1.12662	-0.590789	1.70075	-0.0650555	-1.20097	-0.377401	-0.516453	-1.3245	-0.0403228	0.202975	-0.0519334	-0.712261	-0.954702	-0.879664	0.00676652	1.6917	0.545857	0.520517	1.88529			Q8R1Q9	-0.595687	0.778535	0.0650074	1.0934	-0.0623715	0.350249	0.423692	2.65376	-0.490739	0.22572	0.577949	0.771282	-1.32198	-1.27326	-0.523895	-0.464164	0.678649	-1.84432	-0.578387	-0.463438
Zdhhc2	1.28675	1.60552	-0.357888	0.372217	0.331472	-0.216644	-0.442145	0.179573	-1.59588	-1.65108	-1.57589	-1.6048	0.378246	1.40229	0.107927	0.381916	0.89727	0.813966	-0.164169	-0.148648			Q8C729	0.659465	-1.20426	0.0920796	-1.31773	0.42102	-0.958957	-1.12245	0.0772997	1.91829	0.667044	0.958676	-0.643316	1.58245	0.781532	0.661053	-0.473151	-1.11854	-1.02767	-0.832394	0.879561
Dot1l	1.28539	0.999949	1.29309	1.36022	0.826968	1.27085	0.986168	1.12054	-0.666252	-0.343739	-0.602298	-0.553988	-1.21473	-1.23453	-1.23747	-1.10352	-0.824371	-0.560314	-0.362232	-0.439727			Q91YE2	-0.375685	-0.783099	-1.7347	1.10292	-0.421755	-1.37888	-0.945592	-0.212204	0.296776	-0.31437	-0.815112	0.0398562	2.32925	0.0653117	1.30573	-0.270711	0.698634	-0.436338	1.44996	0.400017
Eif3j1	1.28457	1.09621	-1.47657	-0.477363	1.37416	1.22522	0.519802	-0.538003	1.52033	0.795362	-0.758926	-0.545249	-0.0325841	0.615778	-1.34472	-1.19955	-0.591883	0.274971	-1.32011	-0.421463			Q1H9T6	-0.730558	-0.421871	-0.835776	0.122691	0.551185	-0.762586	-0.227316	3.34918	0.15044	1.24587	0.388138	-0.0373494	-0.628013	0.235053	-0.879275	-0.594415	-0.0952356	-0.794063	0.841443	-0.877548
Akr1b10	1.28337	1.11879	0.404899	-0.00480267	0.37409	-0.106064	-0.858272	-0.970254	1.40384	-0.00543031	1.85623	-0.648081	0.258778	0.797581	0.290319	-0.335977	-1.29615	-0.26165	-1.35562	-1.94558			Q8BPK2	0.35614	-0.148214	0.596768	-0.149295	-0.120118	0.260085	0.478142	0.227978	1.34401	2.39063	0.937524	1.30706	-1.46542	-1.43221	-0.929147	-0.975634	-0.780975	-0.573751	-0.955355	-0.368231
Atp11c	1.28335	0.0673502	-0.593454	1.90998	-0.35423	0.0274236	1.12118	0.539457	1.18342	-0.112195	0.169927	-0.991358	-0.86191	-0.935622	-0.830043	0.285025	-0.398845	0.52936	-2.49302	0.454208			Q8BGY4	-0.645193	0.129875	0.541122	-0.797385	0.516376	0.0143374	-0.941741	0.392957	2.64139	-0.207641	1.92499	0.999868	-0.645827	-0.986773	-0.864998	0.548572	-0.775071	-0.207732	-0.517967	-1.11917
Fmo5	1.28203	-0.311101	-1.24551	-0.176404	0.773351	-0.732957	-1.24551	-0.271137	-0.328484	0.0662399	1.00784	-1.24551	0.207141	1.94447	-1.24551	0.836185	1.29432	-0.288014	0.92405	-1.24551			Q66JZ4	-0.147479	-0.46748	0.0427898	2.23903	1.2695	1.01125	0.502779	0.663653	-0.207	-0.508834	0.293527	-0.451508	-1.45369	-1.7231	-0.971545	-0.334431	0.378784	-1.57991	0.775236	0.668433
Gbp5	1.28022	2.05221	-0.383902	-0.119162	1.65116	1.79477	0.89635	0.372792	-0.739951	-0.968992	-0.839076	-0.962339	0.0465655	-0.162484	-0.536843	-0.128738	-0.809492	-0.813744	-0.774948	-0.854395			Q5SWK7	-1.20362	-1.62297	-0.0940368	-1.10822	-1.01312	-0.733337	-0.0964687	-0.591074	-0.258273	0.172859	1.52288	0.117559	1.6133	1.15723	1.6829	1.2347	-0.516282	-0.653819	0.554976	-0.165186
Vps41	1.28001	1.33252	-1.16093	0.217244	0.691878	0.0966857	0.109319	0.119055	0.250181	-0.247859	1.14827	-1.60091	-0.65222	1.00056	-0.600841	1.26923	-0.91946	0.485829	-2.19009	-0.628482			P15247	0.572344	-0.864655	-0.793581	-0.368263	0.433466	-0.434312	0.527496	0.746861	-0.37404	-0.365997	-0.397309	-0.502185	-1.08703	-0.541586	0.126753	-0.888402	0.308084	-0.981221	2.45444	2.42913
Smarcc1	1.27968	0.450446	-0.760852	-0.526165	-0.167518	-0.166959	0.777416	-1.01269	2.76359	1.53609	0.27636	0.613341	-0.734555	-0.319928	-1.20215	-0.891064	-0.554132	-0.814714	-0.562297	0.0161013			Q8C341	-0.551398	-0.147494	-0.14703	1.67269	-1.32966	2.01499	0.186621	0.677532	-1.77002	0.0988822	-0.31789	0.962537	-0.28247	-0.861431	0.411568	1.44948	-0.920564	-1.16467	-0.17257	0.190904
Nat14	1.27934	2.00573	0.63708	-1.19209	1.27546	-0.690918	0.856127	0.713387	-0.295425	-1.19209	-0.0904297	-1.19209	-0.718624	-0.15237	0.723704	0.843387	0.297977	-0.723971	-1.19209	-1.19209			Q9QZI8	0.646915	-1.4136	-0.577042	-0.582853	-0.0649475	-0.214448	0.791992	-1.62559	0.560614	-1.82706	0.204328	-1.77856	1.28569	0.634315	1.021	0.47637	0.984213	-0.193004	0.784887	0.88678
Bclaf3	1.27911	-0.0973653	-0.731791	1.25813	0.142584	0.0129687	0.016484	0.104406	-0.427867	-1.06448	-0.0953613	-0.535518	-0.52908	-1.31346	-0.824806	-0.913059	1.13279	2.13603	-1.21117	1.66144			Q8BGX0	-1.29263	0.399713	-1.29558	-1.29601	0.565153	0.485908	-1.29625	-1.29285	-1.29603	0.780783	0.584459	0.600893	1.01095	-1.29241	1.39281	0.940093	0.785955	0.58771	0.426138	0.501189
Mrpl39	1.27879	1.14282	1.09649	-0.110372	1.32579	1.64718	0.381659	-1.16415	0.421392	0.967015	-0.494769	-0.112512	-1.56348	-1.02453	-0.271028	0.00206609	-0.732447	-0.316467	-0.89103	-1.58242			Q64092	-0.926843	0.491115	-0.820702	-1.05692	-1.3426	0.308382	2.50454	0.108308	-0.819166	-0.61784	-0.661008	-0.335238	0.946695	0.161432	0.495108	0.428326	1.51755	1.0299	-0.151058	-1.25998
Cep95	1.27857	-0.531726	0.0496175	0.413201	-0.475309	-0.541896	1.60985	1.91716	-0.0363781	-0.0199521	-1.00037	0.674863	0.922352	-1.58201	-1.4361	0.287584	-0.450415	0.153522	-1.66034	0.427788			Q6KAU4	0.226428	-0.310137	0.0774062	-0.650444	0.753087	0.49701	-0.141679	0.917145	-1.13563	-1.41369	-1.97754	-0.310005	-1.1171	-0.111362	0.208226	2.35164	0.177836	0.619078	-0.138501	1.47824
Mdh1	1.27835	-0.0559705	-0.0331528	-1.41188	0.21957	0.574052	0.334311	-1.4156	0.27568	0.329937	-1.64488	-1.28752	0.941024	1.4091	-0.51482	-0.63506	0.807969	1.70651	0.208121	-1.08574			Q3U381	1.1818	-1.02989	-0.322228	-0.520235	0.0433226	-1.35875	-2.50973	-0.282788	-0.260826	0.0526669	1.4479	0.822219	0.945983	0.71984	-1.21039	0.386874	0.154256	0.467076	1.34999	-0.077095
Nek9	1.27496	-0.586721	-0.485346	-0.870422	0.535993	0.312703	1.41051	-1.28054	-0.489054	1.80253	1.46919	-1.31319	-0.407854	0.200595	-1.45966	-0.13447	0.260718	0.225507	-1.24982	0.78438			Q91YP1	1.24095	0.691957	-0.0017852	1.23686	2.05706	1.48532	0.110657	0.704455	-1.66573	-0.480684	-0.415113	-0.331512	-0.183835	-0.545677	-0.887668	-1.2456	-0.957456	-1.14776	0.525479	-0.189915
Sclt1	1.27471	-0.373155	-1.61721	0.392971	-0.0770917	-0.0338241	-0.869709	-0.452143	1.85022	-1.11558	-0.28969	-0.351163	-0.559031	-0.636865	-1.37166	1.09956	1.48825	0.235278	-0.178876	1.58502			O70559	1.0062	1.02132	0.267953	1.31293	2.67691	-0.618554	-0.553848	-0.205014	-0.560804	-0.804951	-0.54655	-0.652959	1.36663	-0.924647	-0.891521	-1.15427	0.00482919	0.242334	-0.201886	-0.7841
Mrpl30	1.27468	-0.867997	-0.0208282	-0.443743	0.754705	0.0792024	-2.13479	-0.627045	-0.329926	0.0519256	-0.973397	0.754734	1.53984	0.217392	-1.58774	-1.03208	0.979142	1.07889	1.03974	0.247313			Q5SW45	-0.182905	-1.66181	0.791844	-0.439058	-0.135752	-0.32958	-0.171984	1.00302	-0.455286	0.0323654	2.04404	0.129587	-0.612935	2.04008	0.153863	0.793697	-1.09077	-1.84421	0.100232	-0.16445
Arhgap20	1.27426	-0.509677	-0.509677	-0.509677	1.27146	-0.509677	-0.509677	-0.509677	-0.509677	1.8049	-0.509677	-0.509677	2.90791	-0.509677	-0.509677	-0.509677	0.386628	-0.509677	-0.509677	-0.509677			P10076	1.20004	-0.259307	-0.929343	1.45739	-0.0481326	-0.295294	-0.614754	-0.534503	2.04487	-0.916648	0.613901	-0.125104	1.98301	-1.02579	-0.807467	0.518606	-0.29247	-1.3024	0.129355	-0.795961
Dtx3l	1.2735	1.40338	-0.0167631	0.36876	2.11814	1.77503	0.476968	0.466636	-0.892465	-1.072	-1.24222	-0.890876	-0.658751	-0.51531	-0.901352	-0.505163	-0.0883759	0.0730985	-0.117011	-1.05524			P05555	-0.951623	-0.160067	-0.702515	-0.73876	-0.942338	1.03845	-0.0864665	2.10621	-2.24305	0.126539	-0.654821	-0.274056	-0.127693	0.00240644	1.13316	1.62953	0.251394	-0.262983	-0.125415	0.982099
Hspe1	1.27249	-0.0488173	0.784728	-1.61941	1.48961	1.4104	0.232346	-0.658426	0.480861	0.619409	0.0676515	-0.731734	-1.60957	-0.0482016	-0.752732	-1.38738	-0.410183	0.911572	1.0489	-1.05151			Q9ESD6	1.11573	1.06198	1.11296	-0.682721	-0.271782	0.906029	0.203447	0.0685649	-0.167486	0.340667	-0.198698	0.335227	-1.53	-1.44031	-1.66725	-1.84093	0.445422	0.362534	0.192974	1.65364
Mphosph10	1.2711	0.907067	-1.24805	0.187812	1.01564	1.20057	0.799659	0.160811	1.44213	0.594735	-0.298196	-0.554475	0.27121	-0.206684	-1.32508	-0.650321	0.194585	-0.245667	-2.21847	-1.29838			Q8BVR6	-1.53809	-1.49593	-1.34397	-1.22768	-0.835809	-0.60813	0.0962832	0.0265035	-1.46213	0.676325	0.496095	0.655013	1.1797	0.98057	0.329659	1.07306	0.518283	1.48621	0.770344	0.223685
Trnau1ap	1.27054	0.450024	0.737661	0.415775	0.956265	1.0473	-0.324518	0.385135	0.212024	1.75572	-0.657424	0.300411	-1.40036	0.70785	-0.916368	-0.353021	-0.385386	-0.573241	-1.63372	-1.99468			Q3TPJ7	-1.63679	-1.33995	-1.10633	-0.629029	-0.608966	-0.902022	-0.222957	0.115398	0.314008	-0.269515	0.849586	2.20134	1.33552	0.307328	1.25504	1.18056	0.124925	-1.02078	-0.0558508	0.108508
Stx17	1.27045	-1.66832	-0.950537	1.19486	-0.667442	-1.39104	-0.522485	0.68802	1.0821	-1.18309	0.641738	0.518348	1.02634	-0.461471	0.341868	-0.547381	-0.64259	-0.865914	0.449614	1.68694			Q3U1C6	0.841257	-0.944489	-1.11729	-1.33363	1.47196	1.0817	0.355778	0.438164	-1.16237	1.15604	-1.02786	-1.18494	0.30926	0.761228	-0.883201	1.09064	-0.134279	1.37545	-1.00367	-0.0897551
Cyb5r4	1.26903	0.403372	0.104222	-1.0236	-0.952161	1.6774	-1.25722	-0.351219	0.914293	0.182546	0.0593521	-1.34607	0.647738	-0.263546	2.21441	0.414843	-0.601653	-0.572455	-1.33007	-0.18921			Q99K46	1.19433	0.38164	-0.145957	-0.140849	-0.147416	0.280797	-0.795152	-0.468302	-1.68567	-1.03501	-1.05551	-0.849278	-0.0113994	0.414334	-0.487758	0.151916	1.39784	2.42	-0.77566	1.3571
Rmnd1	1.26846	-1.45802	1.72566	0.641824	-0.454731	0.917606	-0.517339	1.38921	-0.516118	-0.147375	0.217777	1.54939	-0.661953	-1.18388	-1.41066	-1.07415	-0.840836	0.195171	0.40302	-0.0430665			Q5U4C1	-0.328045	0.242639	-0.748191	0.732279	-0.716336	-0.777461	-0.0454917	0.57924	-0.775357	-0.464608	-0.0842025	0.250119	0.208767	0.229604	2.063	2.87382	-0.517851	-0.758426	-1.06391	-0.899587
Slc38a7	1.26829	-0.0575282	-0.554204	0.945394	0.991868	-0.31446	0.30454	2.15276	0.621619	-0.950349	-0.645057	-1.42568	1.86235	-1.06446	-0.435883	-0.828466	-0.338954	-0.495054	-0.155053	-0.88168			Q8BZG5	0.372704	0.646666	-0.419825	-1.92675	1.06978	1.71053	-0.868349	-0.545815	-0.793422	-0.104582	-1.6803	-0.354773	0.474463	1.52048	-0.308854	1.11636	-0.496682	1.10825	-0.680426	0.160553
Pxk	1.26707	0.813317	0.392753	1.61112	0.567811	-1.33502	-1.1422	-0.725714	-0.647509	-0.338378	-1.64117	-0.78968	-0.198529	0.00239704	-0.0345771	-0.453131	-0.323855	2.36786	0.468368	0.139071			Q62559	-0.218968	0.320663	-0.899952	2.16059	-0.502087	-1.19694	-0.0689228	0.883106	0.344848	-0.30616	-0.433549	-1.61612	0.967957	0.529927	0.763162	-2.27922	0.701373	0.458186	0.436406	-0.0442934
Zc3hav1	1.26582	0.768186	-0.880521	-0.609602	0.280152	0.469862	0.487118	0.447338	-0.725317	-0.54171	-1.2587	-1.94823	1.18792	1.17057	0.48153	0.638977	1.13705	0.381966	-1.18077	-1.57162			Q9ESN9	0.479518	-0.847234	-0.963984	-0.189026	0.270235	-0.545153	-0.631761	-0.733543	0.116279	-0.192652	-1.07452	-1.2999	2.29223	1.51997	1.21756	1.72985	-0.742305	-0.407164	-0.252777	0.25437
Ccl5	1.26568	1.64386	0.100413	0.256683	2.1388	2.1322	0.131448	0.265717	-0.497841	-0.334014	-0.705164	-0.674992	-0.742781	-0.689528	-0.677364	-0.742781	-0.691901	-0.726797	-0.742781	-0.708861			Q9CXU1	-0.191306	-0.683377	0.879883	-0.400202	0.416306	-0.263709	-0.486573	-0.927245	1.63317	-1.09759	0.945049	0.891049	-1.12615	0.211891	0.341058	-1.21418	2.48794	-0.38901	-1.18111	0.15411
Hmgcs1	1.26469	-0.317856	-0.979961	0.532089	-0.361181	-0.537091	-0.0794112	-0.325197	2.28275	1.02439	0.776686	-0.261453	-1.51224	-1.82139	0.302424	-0.869333	0.371529	0.232789	-0.838575	1.11634			Q80XL7	-0.0306458	-0.010968	1.67149	0.204364	-0.477666	-0.562605	1.58654	-0.777009	0.660842	0.166107	1.9214	0.892701	-0.677005	-1.1851	-1.80114	-0.950251	-0.325957	-0.661752	-0.502517	0.859174
Tars2	1.26353	0.101741	-0.159862	-0.463569	1.25461	0.467566	1.24426	-0.95266	0.735276	-0.188074	-0.250599	2.37019	-0.284824	-0.484942	-2.18838	-0.271915	-0.804821	-0.331512	-0.251238	-0.804779			Q8C761	1.79288	-1.04816	-1.07988	-0.0427605	-0.272214	-0.463207	-1.43773	0.132235	0.700731	-0.759142	-0.127851	2.05788	-0.821239	0.120409	-0.885932	-0.248925	0.655054	-0.774484	0.994596	1.50774
Serpina3f	1.26272	1.21803	-0.597351	0.473806	2.24014	1.78976	0.193014	1.06874	-0.601803	-0.505931	0.270069	-0.577965	-0.824533	-0.824533	-0.824533	-0.824533	-0.57778	-0.708253	-0.824533	-0.824533			Q6PGA0	-0.442399	-0.310989	-0.177678	0.556608	-1.40326	-2.11611	-1.3571	0.133337	0.265718	-0.0321597	-0.229187	-0.553163	-0.68566	0.163002	0.646923	0.0668912	2.18854	0.634146	1.32343	1.3291
Slc35d2	1.26223	-0.95033	1.52026	-0.343965	0.114524	-0.0403499	0.0100149	-1.2575	-0.976552	-0.546017	-0.660302	-1.21134	2.20531	0.44714	-0.143204	0.780318	-0.0610984	1.07048	-1.54168	0.322059			Q8JZU0	1.24375	-0.282038	2.04834	0.800766	0.362614	0.379224	1.03074	0.276539	-0.403227	-0.471821	1.77315	0.244774	-0.778406	-1.06637	-1.14054	-1.67472	-0.607786	-0.78286	-0.123132	-0.828999
Akap8	1.26209	-0.949657	0.765984	-1.26204	-1.09254	-1.28712	1.71077	-1.64445	1.19152	0.252702	0.637484	0.58296	-0.180268	-0.621036	0.451009	-0.539025	-0.268171	-0.729807	1.41639	0.303199			Q9D6H5	-1.37441	-0.194848	0.613103	-1.04463	-1.73129	-0.724589	-0.277337	0.0835635	-1.92662	-0.700298	0.69917	1.39375	0.353057	0.131794	1.7902	0.712402	0.832579	0.609444	0.662083	0.0928829
Stam	1.26187	-0.508904	-0.252971	0.252763	0.299752	0.501675	0.453419	-0.105433	0.0492359	1.17022	-0.138142	1.69388	-0.258663	0.66169	-0.085487	0.427027	0.326097	-1.59154	-1.7388	-2.4177			Q78RX3	-0.333431	-0.40501	1.3242	2.28981	-0.110498	-0.680395	-0.513515	1.03382	0.833289	-0.273855	0.0160835	1.48634	-0.201043	-0.729056	-0.980256	-0.640993	-1.22015	-1.69961	0.787521	0.0167611
Serpine2	1.26146	1.57646	1.64759	1.90936	0.270618	0.464497	1.03231	0.706028	-0.510624	-0.572115	-0.748972	-0.715681	-0.843239	-0.862281	-0.626802	-0.761565	-0.889444	-0.820626	-0.702063	-0.814909			O88393	-0.226825	-1.21831	-0.962905	-1.00061	0.0236493	0.260319	-0.356379	0.132476	-0.0481925	-0.576841	-0.587464	-0.470007	0.914811	1.00732	2.92852	1.44429	-0.363857	-1.16889	0.566458	-0.297573
Washc4	1.26139	-0.46216	-1.18887	-0.298808	0.413771	0.794846	0.180392	-0.483247	-0.185223	-0.522017	0.226507	-1.72885	0.253832	0.624036	-0.364868	0.157349	2.02449	0.559798	-2.28286	1.02049			P41209	-0.160492	0.426076	-0.547	2.15948	-0.490195	-0.289744	0.214739	1.2489	1.17063	-0.0888163	-0.158817	0.544954	-1.33148	-1.87111	-1.15597	-0.706348	-0.668957	-0.460949	1.29075	0.874353
Arl2	1.26109	-1.50239	-1.17498	-0.307564	0.200577	0.143546	1.32081	-0.840685	-0.163441	0.175647	-0.120799	0.223189	-0.0731318	-0.572709	2.80738	0.806724	-0.950901	-0.447769	-1.01083	0.226242			Q9Z172	0.453289	-1.55359	-0.831966	0.970179	0.11949	-0.273904	1.20598	0.953341	0.110058	-2.10967	0.226694	1.18048	0.401368	-0.73966	-1.01803	-1.57566	1.13428	0.344273	0.85631	0.146729
Mmaa	1.26067	0.590926	-0.833635	1.40831	-0.795977	-0.0063301	1.88548	0.17686	-0.609864	-0.420012	1.55464	-0.276989	0.167804	-1.30913	-1.30913	0.807364	-1.0509	-1.30913	0.34524	-0.276201			Q8VHQ3	-0.431562	-0.680195	-0.774058	-0.635051	-0.311406	0.120853	-0.55913	-0.588962	-1.18844	-0.901674	-0.517445	-0.920457	-0.230667	-0.358202	0.83654	0.92014	1.02347	0.761458	2.06213	2.37265
Rsrc2	1.26047	0.87569	-1.90373	-0.814904	1.29955	1.52253	0.449281	-0.180452	0.492955	-0.313225	-0.794587	-1.02516	0.899098	0.565649	-1.16975	-0.293456	0.309223	0.739932	-1.67509	-0.244029			Q80W22	1.77325	0.507049	0.61243	-1.02976	1.41346	1.28825	-0.958234	-0.21945	0.0716568	1.07983	-0.892617	-0.715195	0.864868	0.224794	-1.49532	0.486863	-0.45053	0.058433	-1.58393	-1.03585
Kcnb1	1.25977	-0.156699	0.154237	1.74886	-0.751204	-0.0665232	-1.08575	0.205965	0.737788	0.0735652	2.64831	-0.41285	-0.122869	-0.733341	0.212959	0.294092	-0.749049	-1.08575	-1.08575	-1.08575			Q61038	-0.294231	-0.276959	-0.156743	-0.313286	0.244878	0.0307586	-0.0385283	-0.206983	-0.748817	-0.601948	-0.798305	-0.841135	1.62447	1.96027	2.22244	1.48593	-0.780129	-0.824175	-0.858925	-0.828573
Kcnq5	1.25928	1.60208	-0.856981	0.480442	1.65235	1.03942	1.52638	-0.282174	-0.282243	-0.0320082	-0.258014	0.0710949	-0.93222	-0.514782	-0.271061	-2.06072	0.206665	-0.443793	-0.906542	-0.997172			Q8C6M1	-0.836659	-0.548687	2.17438	0.395494	-0.278849	-0.69248	0.703237	0.917431	-0.41193	1.07469	1.37747	0.703266	-0.493518	-1.49788	0.0958147	-1.4344	-1.04921	-0.107164	-1.00312	0.91212
Dpagt1	1.25861	-0.863334	1.69727	-0.697092	-1.04981	1.80272	-0.133437	-0.865648	-0.578494	0.578566	-1.36035	-0.260561	0.290322	1.78689	-0.996012	0.473189	-0.334699	0.0206801	-0.974238	0.205417			P01872	0.375738	0.121764	-0.396106	1.16981	0.140929	-0.573282	-0.715137	-0.620111	2.82368	0.016478	0.361783	0.658316	-0.96156	-0.622341	-0.00901602	-0.766898	-0.881767	-1.1149	-0.75333	1.74595
Ric8a	1.25834	0.147164	-1.18445	-1.27954	0.45781	-0.0627613	-0.731034	-0.382975	-1.23417	-0.163331	-0.987154	-1.11286	0.633742	2.50288	0.754116	-0.749637	0.412209	0.516191	-0.0046307	1.21008			Q9CZW6	-0.336337	-0.0305167	-1.6401	1.00582	1.58804	-0.920564	-0.105739	0.208811	0.381382	-0.191864	-0.925281	0.840343	-0.715343	-1.60119	-0.0743034	0.532998	-1.34695	0.369579	1.87766	1.08355
2022-09-01	1.25828	1.36953	0.557446	0.0782232	-1.22915	-1.11147	-1.14478	0.229963	-1.37702	-0.438318	-0.882168	-0.490997	0.65914	-0.280217	1.03566	0.0109702	-0.709429	-0.379796	2.35193	0.492201			A2A559	-1.33033	-0.258492	0.804168	-0.88336	-0.0654188	-1.08055	1.08052	0.726608	-0.478043	1.86533	1.76858	-1.21191	-1.13855	-0.219415	0.182197	-0.955208	-0.625131	0.874138	1.05256	-0.107695
Stk25	1.25798	0.944415	-1.34878	-1.37985	-0.283125	-0.842201	-1.1654	-0.829111	0.658785	1.10828	-1.03555	-0.980667	1.31019	1.09904	-0.359751	-0.68918	0.802874	1.37483	-0.0892688	0.44649			Q8R4I1	-0.609296	0.322915	-1.03953	3.00083	-0.427004	-0.838712	1.1265	0.781849	0.746223	-0.484165	-0.170491	-0.739969	0.121572	-0.5987	-0.957266	-1.04304	-0.448339	-0.432458	1.08215	0.606934
Eif2s2	1.25798	0.982853	-1.49424	-0.425866	1.57172	1.51931	0.21186	-0.0166644	1.29499	0.768154	-0.581759	-0.605471	0.0794007	0.0737787	-1.3167	-1.083	-0.0481242	0.160601	-1.6924	-0.656418			Q8CFP6	-0.055577	-0.0497808	1.99445	-0.391963	-1.51972	-0.204448	0.256981	0.710205	-1.80515	-0.515671	0.879315	-0.88199	-1.55162	0.860874	0.994809	1.38731	0.0729077	0.319206	-0.784124	0.283993
Ap4m1	1.25722	1.25014	-1.45566	2.6197	-0.134019	-0.408384	-1.9578	-0.516676	-0.359447	0.336829	0.495576	-0.429587	-0.529352	-0.651045	0.0920599	0.260024	0.811254	-0.260718	-0.611795	0.191681			Q9JJC6	1.11048	-1.45231	-0.308964	-1.02681	1.39358	-0.317889	-0.932481	-0.159885	-0.622189	-0.459018	-0.826263	-0.442696	1.72566	0.907258	1.16072	-0.439667	0.282724	1.46991	0.45557	-1.51771
Ap3s2	1.25539	1.78059	-0.846257	-0.0591989	1.50478	0.941176	-1.22039	-0.197745	1.07821	-0.744154	-1.26516	1.01896	0.148181	-0.354983	-1.17764	-1.50677	-0.666918	0.341438	-0.272634	0.243128			Q62009	0.449401	-0.43097	-0.755169	-1.59675	-0.157304	-1.12208	0.399304	0.324439	-0.840884	-0.283127	1.72272	0.0632529	-0.358814	0.423357	1.26457	1.37345	-0.93524	-1.24005	1.9756	-0.275704
Lgals9	1.25492	2.00903	0.00888993	-0.565974	2.01207	2.18183	0.15557	-0.289432	-0.516883	-0.531832	-0.450463	-0.728668	-0.711984	-0.531632	-0.592882	-0.824434	-0.396872	-0.204106	-0.511252	-0.765897			Q920G9	-1.00137	0.155563	0.342756	0.589003	0.752481	0.155743	2.01764	0.459414	-1.9005	-1.31479	0.759622	-0.553673	-1.17261	-0.349482	0.655497	-1.31532	-0.014492	-0.33575	1.53478	0.53549
Aatf	1.25316	-0.913825	1.70682	1.622	-0.934012	-0.153644	1.5142	1.30815	0.35469	-0.112061	0.646085	-1.08076	0.116142	-0.872504	-0.701636	-0.515668	-0.753852	-1.15178	-0.902641	-0.428856			P04212	0.190739	-1.43776	-0.183243	0.940716	-0.207481	-1.49464	-0.525877	-1.37491	-1.03231	-1.04692	1.21381	0.734013	1.72458	0.915911	0.894545	1.51366	-0.600577	-0.297283	0.0815376	-0.00852531
Mcm8	1.25181	0.0382862	-1.017	-0.512635	0.673761	-0.233837	0.22422	1.64417	2.57366	-0.742385	0.478524	-0.836349	-0.120181	-1.02818	-1.65583	-0.189295	-0.547201	0.29726	0.344194	-0.642979			P22272	-0.879654	-0.981472	-0.632811	-0.946719	-1.07305	-1.03737	-1.01774	-1.12345	-0.0903414	0.120374	0.528021	-0.0288703	-0.0989772	0.0298471	0.583077	0.216865	1.1994	1.41764	1.82253	1.99269
Asnsd1	1.25172	0.53511	0.245955	0.377232	0.714029	0.828131	1.45232	-0.380114	1.726	0.0399966	-1.10112	-0.853118	-0.201198	-0.391096	-1.38539	-1.34697	-0.282676	1.02321	-1.82744	-0.424588			Q8CGA3	0.0236739	-0.334044	-1.15855	-1.26889	-0.634875	-0.131813	-1.16944	-1.0006	-0.45269	0.297246	1.90316	-1.05679	1.23405	1.29456	-0.103145	-0.513917	1.33054	1.67822	-0.129497	0.192785
Upf3b	1.2512	0.0678658	-2.13531	-0.209704	0.189341	0.578674	0.553689	0.237281	0.8441	-0.396035	-0.439271	-1.03303	0.51111	0.251366	-1.08347	0.303635	0.908278	1.22475	-2.34983	0.725359			Q7TN73	-0.605571	-1.44248	0.862209	0.683497	-0.595372	0.302477	0.552695	1.40904	-1.3914	0.666047	2.04054	0.361677	-0.806317	-0.0854751	-1.11584	-0.632505	-1.17157	-0.79258	1.0768	0.684129
Prkd3	1.25022	0.29582	-2.01428	-0.168938	1.05865	1.36488	-0.307465	-0.0827376	-1.787	-0.0159126	-0.599727	0.206073	-0.98171	0.735157	0.994833	1.12465	-0.327904	0.983954	-1.22094	-0.507621			Q91ZU6	-0.780303	-0.684408	-0.736763	-0.748224	-0.772929	-0.661467	-0.739743	-0.767461	-0.798307	-0.635147	-0.737566	-0.805979	1.74144	2.00173	1.56274	1.25266	0.613044	0.654829	0.611344	0.430502
Scp2	1.2494	-1.87221	-0.998673	-1.55851	-0.992229	0.368269	1.07397	0.716997	-1.48556	-0.280602	0.674689	-0.502005	-0.214198	0.532958	0.0583478	1.52691	1.03856	0.41147	0.751699	-0.499298			P97302	-0.311127	-0.846995	1.64021	1.20224	-1.23584	0.465265	-0.329159	0.578295	-0.5861	-0.446085	1.13082	1.5233	-0.0477055	-0.308259	0.537792	0.11332	-1.54345	-1.5217	-1.15297	1.13815
Zfp773	1.24868	-0.132121	-0.94199	-0.0153762	-0.504544	-0.94199	-0.94199	0.747023	0.250214	1.71082	0.0345202	-0.0621225	-0.94199	0.44042	-0.0929113	2.6665	-0.94199	0.302829	-0.94199	-0.94199			Q9Z2A7	-0.722225	-0.218875	-0.0334543	-0.514464	-0.401204	-0.0581051	-0.123853	-0.584792	-0.57342	-0.548007	-0.00193924	-0.346706	2.98448	1.84809	1.33171	0.813612	-0.916009	-0.822855	-0.581643	-0.53034
Gpatch4	1.2484	0.96939	1.13417	0.581331	0.601483	0.177078	0.888577	1.10239	0.788372	0.774787	0.657618	0.122139	-1.61165	-0.933925	-0.983946	-1.41989	-1.3006	-1.1109	-0.766743	-0.918088			Q9Z2M6	-1.2761	-1.04248	-0.769695	-0.726832	-1.24877	-1.27698	-0.836357	-0.83109	0.223229	0.0602615	0.412885	0.748345	2.17997	1.12926	1.54663	1.09363	0.0726222	-0.0521795	0.292225	0.301418
Bsdc1	1.24794	-0.930084	0.408847	0.170597	-1.46369	-0.520183	1.22316	-0.133984	0.00923395	-1.3923	-1.65676	-0.365467	0.538844	-0.227838	1.28284	2.31072	-0.363286	-0.35927	0.220992	-0.00031909			Q62277	-0.373847	-0.642114	-0.59753	-0.553088	-0.543344	-0.696804	-0.71031	-0.716509	-0.945573	-0.8663	-0.801947	-0.887957	0.278912	0.159332	0.500209	0.391779	1.61362	1.54962	1.8254	2.01645
Mthfsd	1.24781	-1.02914	-0.0413192	-0.998949	0.815807	0.00747177	-1.91891	-0.747871	-1.4488	-0.0365619	0.0483211	-1.08992	-0.147853	-0.111947	0.502514	1.58675	1.91009	0.427789	0.399745	0.624962			Q8BL03	0.765615	1.56788	0.0294942	-0.104474	-0.375807	-0.0841666	0.790621	-1.58896	0.0536488	0.83196	1.73169	0.956157	-1.17916	-1.23367	1.43734	-0.707486	-1.15788	-0.198323	-0.740523	-0.793949
Tnni1	1.24675	0.907387	0.566637	1.15569	-0.857999	-0.468214	0.0717339	-0.0533224	0.297328	-0.0103932	0.759155	-0.48037	-1.72274	-1.59261	-1.0034	-1.46798	1.63418	0.152121	-0.395182	1.26123			O35674	-0.648589	-0.672032	-0.660653	-0.568753	-0.655901	-0.670088	-0.639123	-0.458262	-0.727757	-0.651868	-0.699813	-0.700158	0.0775298	0.187749	0.00400543	0.213321	1.72165	1.59081	2.48955	1.46838
Tnfrsf4	1.24625	1.7068	1.08331	0.638876	0.482798	0.706457	-0.177238	0.17312	-0.313309	1.00876	0.272834	0.30526	-0.402469	-0.39058	0.0561231	0.0669272	-1.70453	-1.62719	-1.34878	-1.7834			Q6TYB5	-0.4491	-0.82089	-1.06142	-0.822882	0.150803	-0.420222	-0.64223	-1.17418	-0.473844	-0.434769	-0.966972	-0.787691	1.92893	1.64154	1.63684	0.877071	0.946568	1.22938	-0.292885	-0.0640387
Dnttip2	1.24622	0.376496	-1.06764	0.0830777	1.11853	0.702206	0.401841	0.0291937	1.33371	0.335078	1.61874	0.108647	-0.0418535	0.407328	-1.15158	-0.684998	-0.787382	-0.488356	-2.33709	-1.20217			Q9DB70	0.29764	-0.330812	0.183761	0.417386	-0.456659	-0.467696	-0.970735	-0.475764	2.56251	0.0143723	-1.76519	-0.730387	-0.368627	-1.34918	-0.282557	0.83502	0.313841	0.16461	0.489104	1.91936
Carf	1.24614	-0.662177	-1.02827	1.2301	-0.544248	0.4875	-0.896214	0.932275	-0.148944	-0.240858	0.0828102	1.45948	-0.798979	-0.668458	-0.976046	1.14126	-0.334405	-0.437747	-1.70469	1.86147			Q9D2C9	0.727783	0.586967	-0.471315	-0.176051	-1.0999	0.796419	-0.389575	1.67754	1.27415	1.71114	0.317922	-0.812138	-0.942961	0.463328	-1.2415	-0.96288	-0.806773	0.907749	-1.64214	0.0822251
Cutc	1.24548	0.745348	1.71765	0.610144	0.193996	-0.699042	-1.61709	-0.140206	-0.615461	0.445799	-0.408347	2.31156	-0.654341	-1.05782	-0.636909	0.267255	-0.843719	-0.671344	0.650755	-0.843704			P70248	-0.724222	-0.842395	-0.0294971	-0.253402	-0.62735	-0.755066	-0.729042	-0.372194	-0.537413	-0.124569	0.353835	-0.739253	2.04949	1.93526	1.75738	1.62888	-0.452819	-0.681726	-0.856719	0.000819925
Cep162	1.2447	0.290475	-0.8013	0.407368	1.9637	1.18771	0.905503	0.927815	0.848434	0.0655032	0.32382	-0.656944	-0.380875	-1.02234	-1.39862	-1.1088	-0.682583	-0.633922	-1.7428	0.263154			Q9WU22	-0.629629	-0.627773	-0.829296	-0.465218	-0.338779	-0.247633	-0.233811	-0.409691	-0.374267	-0.127522	-0.388596	-0.462186	1.9615	2.06739	1.62732	1.99452	-0.545628	-0.668919	-0.801595	-0.500184
Odc1	1.24443	0.151847	1.18223	1.11623	-0.289085	-0.697919	1.08213	0.697721	-0.756434	-0.846339	-1.10719	-0.38061	0.375953	1.20583	0.513039	1.31752	-1.36856	-1.38533	-0.58165	-1.47383			P32261	0.579743	-0.372626	0.139237	-0.283057	0.448914	0.251391	0.205793	0.0228	-1.01022	-0.98788	-1.17269	-0.702065	-0.953794	-0.706135	-0.868793	-0.953204	1.30838	0.993521	2.37537	1.68532
Zfp512	1.24427	0.326758	-0.817179	0.824068	-0.141286	0.619968	0.437442	-1.47634	0.994387	-1.03302	0.476275	-0.257071	0.357108	-1.37869	2.0129	-0.726976	-0.254155	-0.86926	-1.47108	1.13189			Q9CPW9	0.514419	0.422597	0.864328	-0.0255303	-0.304001	-0.766356	0.549497	1.21988	1.82291	0.417706	0.205225	0.644118	-2.23496	-1.22475	-1.186	-1.64806	0.231558	0.78366	-0.313945	0.0277032
Tut7	1.24424	0.278913	-1.87289	-0.167111	0.0325476	0.306571	1.75875	0.184105	-0.956522	-0.925079	0.375396	-0.666636	0.322687	-1.04035	-0.278334	0.886828	-0.040278	2.04924	-1.41525	-0.0768338			Q8R1C6	0.668513	1.09565	-0.253583	-0.844144	-0.255456	1.01055	0.0512292	-0.786409	-0.836274	2.18766	0.621308	0.887432	-0.910415	-2.23466	-0.172418	0.411476	0.963421	-0.965688	-0.567541	-0.070649
Per2	1.24382	-1.08476	-0.278835	-1.15287	-0.325082	-0.477273	-0.807229	-0.547141	-0.468252	1.27242	2.76596	-0.84048	-0.55532	-0.790738	-0.20258	0.261147	0.384574	-0.405549	1.09889	0.909292			P21855	-0.654517	-0.482885	-0.46271	-0.124725	-0.529081	-0.466822	-0.358967	-0.126523	-0.50061	-0.658339	-0.42392	-0.0936343	-0.606046	-0.520141	-0.646715	-0.648091	1.17807	1.2011	2.17827	2.74629
Cd81	1.24351	0.460114	0.779447	-0.98783	1.31253	0.477811	-0.141871	-1.00882	0.744458	1.48924	0.140093	-0.175025	0.170184	0.915704	-0.331063	0.690794	-1.32668	-1.3685	-1.49495	-1.58915			B2RX88	-0.891303	-0.800395	0.261383	0.299489	2.74106	0.662902	0.149514	-0.579153	-0.900189	-0.505209	0.508533	0.990203	-0.898045	-0.540533	-0.69552	0.0788765	-1.42614	-0.63994	1.52445	0.660018
Zfp729b	1.24295	-0.116164	-1.36187	0.198324	-0.44603	-1.27206	1.19557	-0.997832	0.760843	-0.985237	-0.794636	-0.9434	1.57833	1.78081	0.31621	0.132349	-0.772954	1.21519	-0.126896	-0.603508			Q6ZPR1	0.984669	-0.52477	0.0484357	-0.0130012	0.857983	-0.322059	0.20093	1.43587	2.82282	-0.890797	0.616727	-0.173513	-0.783709	-1.52457	-0.0802094	-0.497241	-1.23115	-0.191048	-0.926032	0.190663
Ndufb9	1.24284	-0.227765	0.640957	-1.24002	-0.0106023	-0.802262	-1.17094	-0.94274	0.649531	1.94493	-0.699883	0.743696	0.338429	0.423715	1.12921	-0.427058	0.907058	0.0788115	-0.452147	-2.12576			Q58NB6	0.481424	1.42597	2.29482	2.03073	0.178426	0.292265	1.1267	0.155583	-0.887636	-0.511127	-0.303217	-0.238047	-0.95005	-0.669278	-0.563649	-0.758018	-0.904386	-0.855626	-0.811933	-0.532954
Zfyve19	1.24279	-0.44618	-0.718685	-2.29006	0.0491217	1.30077	-1.37904	-0.0539547	-0.0877528	1.32364	-1.26244	-0.530945	0.213316	1.45811	-0.326472	-0.47055	0.0682417	0.0371841	0.908531	0.964374			G5E872	1.60322	0.39081	0.124464	-1.62168	-0.221055	0.428346	-0.750696	-1.21825	-0.984109	0.690233	-0.557551	-0.809869	-0.157899	-0.300085	-0.690637	1.28461	1.33013	2.01959	-0.868519	0.308935
Trim2	1.24206	-1.15261	-0.0448853	0.113517	0.0428451	0.0614064	1.32815	2.3092	-0.609601	1.43654	0.181696	-1.15261	-0.57916	0.736319	-1.15261	0.0800519	-1.15261	-0.585637	-1.15261	0.0505607			Q3UPE3	-0.0112414	-0.290377	-1.26595	2.47809	0.136744	-1.37385	0.434167	1.14783	0.280264	-0.778125	0.0991717	1.46221	1.38363	-0.406356	-0.995023	-1.03021	0.0296122	-0.776793	-0.0953716	-0.428435
Hexim2	1.24194	1.19016	-1.06168	0.678645	-1.19792	-0.190255	0.615727	-0.535313	-0.203682	0.326397	0.301862	0.0329838	-0.0797172	-0.107299	0.419783	2.1028	0.524784	-0.798758	-0.845488	-2.41498			P58158	1.19635	-1.43196	1.21535	-0.389209	-0.681535	0.387515	-0.401494	-1.61209	-0.339528	-0.282803	1.20614	0.219189	1.71873	0.756515	0.964185	0.281413	-0.77993	-0.759595	0.437234	-1.70448
Knl1	1.24078	0.386218	-1.81193	-0.261859	0.132182	0.875014	0.447769	-0.728135	1.06017	-0.267236	-0.0128259	-1.13168	0.504276	-0.430678	-1.66741	0.37671	1.21139	1.18653	-1.80307	0.69378			Q5F285	-0.594078	1.55591	0.0342487	-1.4428	-0.454958	-0.596106	-1.45501	0.155539	-0.574437	0.21272	-0.882628	0.838379	0.437802	1.35871	1.12654	0.84551	-0.232113	-0.980405	-1.1489	1.79607
Naa15	1.24044	0.312143	-1.94815	-0.108814	1.13806	0.798087	0.543924	-0.0793945	1.16884	0.681804	0.132913	-0.678862	0.0619355	-0.111165	-1.35702	-0.473933	-0.106851	0.773785	-2.46779	0.48006			Q921I1	-1.55593	-1.26689	-0.314487	0.676143	0.974632	0.160156	-0.746217	-0.891624	-0.140263	-0.121586	-0.955702	1.10981	-0.584857	0.861348	-0.000985104	2.60573	-0.563637	1.1337	0.236002	-0.615336
Zbp1	1.23903	1.85551	-0.00349653	0.0444996	2.13979	1.92226	0.566634	-0.0422416	-0.788382	-0.742933	-0.575585	-0.651511	-0.510321	-0.278275	-0.66141	-0.271428	-0.853521	-0.72476	-0.891224	-0.77263			Q9CRA7	-0.421671	-0.153667	1.63652	0.0962333	1.35371	-0.0392758	0.595761	-0.211579	-1.72599	-0.0368009	0.728342	2.19934	-1.12704	-1.45946	-0.364091	-0.397417	-0.75439	0.827559	0.0183589	-0.764429
Mpnd	1.23788	0.882958	0.43348	-1.11009	0.793457	-0.126658	-1.62354	-1.27085	-0.299248	0.137774	-1.92178	-0.932645	1.06484	1.80173	0.43715	-0.290248	0.770205	0.541084	-0.363232	-0.16226			Q3U507	2.30175	-0.0215295	0.978015	1.53507	0.250036	1.17323	0.430934	0.577089	-0.454252	-0.0654309	0.429501	-0.0181139	-1.43558	-1.16793	-0.386786	-0.172828	-1.58406	-0.868682	-0.894217	-0.606211
Ppcdc	1.23681	1.05026	1.97206	0.503176	-0.255464	-0.42289	2.29424	0.242765	-0.094931	-0.632746	-0.444678	0.354916	-1.29476	-1.18297	-0.896848	-0.800715	-0.241418	-1.02565	-0.518712	0.157567			P28798	-1.0358	-0.766347	-0.999564	-0.953276	-0.804159	-0.86568	-0.407111	-0.876918	-0.217184	-0.559743	-0.0568886	-0.0167273	1.2489	1.32045	2.77252	1.14299	0.109044	0.293788	0.577432	0.0942573
Hsf1	1.23672	1.95677	-0.540346	0.481573	-1.37483	-0.461816	1.40341	-0.048616	-0.421134	1.52974	-1.03191	0.673746	-0.624267	-0.555451	-0.779339	-0.018858	-0.585178	-0.930097	1.16041	-1.07053			Q80ZI6	-0.681013	-0.598144	-1.05913	-1.63296	-0.501145	-0.431257	-1.05271	0.31398	-0.211176	0.137479	-0.728882	-0.794735	1.75876	2.22642	0.764579	1.28564	0.514767	0.491531	-0.495144	0.693148
Naa20	1.2366	1.66112	-0.691345	1.84037	0.382372	0.81784	0.714478	0.75146	-0.440579	-0.752836	0.785156	0.606319	-1.31785	-1.01819	-0.931769	-0.272125	-1.09781	-0.946382	-1.17067	-0.156155			Q9ESS0	0.241368	-0.107676	1.18872	0.631462	-0.117628	-0.495559	-0.647703	-0.622558	1.0076	2.06977	0.419114	0.613173	-0.797916	0.393377	1.09536	0.479695	-1.63802	-1.80112	-1.29165	-0.619805
Tlk2	1.23614	0.70622	-1.26416	0.747784	1.58074	1.23509	1.48753	0.358598	-0.471207	-0.68833	1.24238	-0.425623	-0.547029	-0.887789	-1.42785	-0.224108	-0.128811	-1.12713	-1.24115	-0.16128			Q9EQW7	0.931009	0.968409	0.0502709	1.75411	-0.118911	-0.344097	2.09165	-0.131868	0.206244	-1.04384	-1.20944	-0.0847705	-0.0321234	-0.377878	-0.595835	-1.94362	-1.10014	-0.213349	1.20686	-0.0126688
Brox	1.23516	-0.760213	-1.14129	0.612464	1.22821	0.175872	0.248888	-0.523253	-0.429338	-0.796264	0.201071	-0.689232	1.0489	0.591932	-0.776629	1.36562	-0.131923	1.52454	-2.29719	-0.687326			Q9ET39	0.824219	0.0838077	1.10771	1.58946	0.579435	-0.163082	0.337421	0.600907	0.922475	0.17697	1.42211	1.08236	-1.20685	-0.875647	-1.26883	-1.29412	-1.06041	-1.15254	-0.512211	-1.19319
Rab33b	1.23462	0.682389	0.0950853	1.05328	-1.32605	0.00346006	0.0785297	-0.167638	0.798741	0.0485336	-0.603938	-0.03004	-0.187666	-0.764171	-1.38883	-2.13742	1.25741	-0.224555	2.03399	-0.455724			O54784	-0.685911	-0.336351	0.196492	0.22146	-0.326153	-0.459795	-0.622137	-0.307111	1.74894	2.13003	1.19154	1.48393	-0.499339	-0.637358	0.681732	0.379248	-0.441255	-1.51237	-0.844435	-1.36116
Kctd7	1.23405	0.00942859	-0.994804	-1.66542	1.22949	-0.562972	-0.163572	-0.268235	-1.33668	1.46952	-0.857632	0.518111	-0.623918	1.00288	-0.260671	-0.172914	-1.30122	0.0508114	1.44558	1.24818			Q6DFX2	0.701595	-0.0334713	2.81485	1.08926	-1.0068	-0.560212	-0.693475	-0.343382	-1.12176	-0.642926	-0.204318	-0.844982	-0.458285	-0.57558	-0.474895	-1.10005	0.96637	0.651884	1.02173	0.814451
Utrn	1.23346	0.298598	-0.608116	1.82042	0.268798	0.197983	2.02775	-0.24806	-0.342578	-0.986809	0.189866	-0.166358	-0.774915	-1.28639	-1.69799	-0.707804	0.216426	0.438015	-1.02696	1.15466			P01735	-0.143156	-0.549096	0.478518	-0.391474	-0.799196	-0.711888	-0.868141	0.516404	0.308335	0.149241	3.21786	0.98279	-0.153429	0.0887855	0.460965	0.687171	-1.17597	-1.30236	-0.936488	0.141138
Grsf1	1.23246	0.67111	-0.701577	-0.365333	-0.15602	1.99795	-0.355433	-0.182096	0.956832	1.03929	-0.334789	-1.06792	1.31893	-0.393093	-1.97195	-0.728435	0.155778	0.823644	-0.763861	-1.17548			Q07243	0.222629	0.0451627	-0.788512	-1.24634	0.171623	2.36688	1.01339	-1.19395	-1.14161	-0.79139	0.832027	1.2357	-0.53785	0.264836	-1.42389	-0.10218	-0.112529	-0.433183	1.37168	0.247498
Nubpl	1.23231	0.524716	2.02754	0.570639	0.903181	-0.528695	-0.828944	-0.610057	-0.554958	-0.62998	-1.81135	1.08348	-1.08553	-0.467391	-1.54428	0.498128	1.08593	0.437804	-0.0850383	-0.217512			O54992	-0.325701	0.461906	-0.30309	-1.12868	0.291099	0.198304	0.961966	-2.16351	-1.06787	0.702586	-0.627071	-0.305677	0.608496	-1.04339	1.61821	1.9248	-0.26755	0.0317341	-0.653632	1.08707
Tmem165	1.23178	0.520563	0.300198	-1.41541	0.315943	-0.818141	-0.850908	1.5616	-2.15683	0.0997618	-0.556965	1.10116	-1.01081	0.54178	0.812371	1.47913	-0.874796	-0.146101	0.0796817	-0.213996			Q8CH40	1.32605	-0.351294	1.84929	1.01867	0.575763	1.60131	0.00131199	1.12909	-0.751103	-0.747516	0.0882905	-0.207549	-1.32576	0.414544	-1.17725	-0.540901	-1.08895	0.0242122	-0.27399	-1.56423
Camk2d	1.23085	1.03104	-0.879228	2.46539	-0.398673	-0.240764	0.397633	0.513274	-0.327992	0.449966	0.841053	0.416589	-0.158403	-0.330062	-0.728708	0.316585	-1.33333	-1.75638	-1.45268	-0.0561454			Q9CSV6	0.381476	0.295408	-0.460204	1.80098	-0.886578	0.326659	-0.240941	-0.525497	-0.088814	-1.40086	0.533617	0.947726	-1.43873	-0.889561	1.20498	0.911095	-1.0176	-1.54041	1.36122	0.726043
Nampt	1.2305	1.79552	-0.225349	0.779393	1.364	1.24791	0.825613	0.696273	-0.140431	-0.808097	-0.828171	-1.24145	-0.827071	-0.46315	-1.27658	-0.992228	0.439113	0.195349	-1.521	-0.250156			Q9JMD3	-0.639157	-0.564626	-0.732998	-0.632276	-0.779219	-0.721534	-0.763337	-0.736612	-0.552718	-0.166619	-0.452422	-0.493695	1.51965	2.15212	1.62944	2.15325	-0.0310782	-0.105426	-0.203871	0.121118
Mrps6	1.23036	-0.439544	-0.0182038	0.0320359	0.508981	1.2468	-0.364594	-1.18978	0.0265201	0.359383	-1.6899	-1.64931	0.58824	0.0273626	-1.51346	-1.0263	0.489463	1.68995	0.790614	0.90138			Q8VE04	-0.708662	-0.907267	-0.849642	-0.601401	-0.728882	-0.891011	-0.696904	-0.765171	-0.244558	-0.287176	-0.731185	-0.370483	1.75708	1.71481	2.25782	1.37109	-0.175835	0.0293974	0.39814	0.429843
Btla	1.22985	0.560732	-0.541133	1.13592	0.241053	1.15065	1.09577	0.317569	0.445567	0.547118	1.51061	0.434802	-0.812594	-0.818734	-0.480486	-0.355433	-1.34698	-1.30529	-1.8242	-1.18479			O88643	-0.136522	-0.0744081	-0.65738	-0.912601	0.934381	0.970939	-0.0555324	0.28034	-0.802566	-0.681059	-1.04377	-1.41071	1.93236	1.58425	0.975838	1.57155	-0.221008	-0.547962	-0.574256	-1.13188
Usp34	1.22969	0.31642	-2.00402	0.935016	1.18711	0.377976	0.658227	-0.123415	1.35493	0.634015	0.130431	-0.350276	0.0115779	-0.266381	-1.3626	-0.529419	0.25311	0.0500476	-2.41603	-0.0864044			Q9R0P9	-0.382566	-0.542051	-0.504212	-0.628123	-0.254025	-0.355416	-0.302948	-0.434953	-0.531075	-0.521466	-0.614126	-0.586672	1.57198	2.068	2.12345	1.95844	-0.45571	-0.53547	-0.564351	-0.508704
Dcun1d5	1.22941	-0.224055	0.448187	-0.119635	0.750381	1.41036	-1.1682	-0.79748	1.64711	0.0363488	1.94061	-0.0433967	-0.562616	-0.299081	-0.34587	-0.519866	-0.842575	-1.85333	0.368198	-1.05451			P07214	1.27116	0.518433	-0.0270361	-1.98361	0.955039	1.20947	0.792568	-0.716809	0.751917	-0.179646	-0.805143	-0.194257	0.346156	0.722082	-0.444853	-1.54821	1.76725	-0.64059	-0.878265	-0.915654
Endog	1.22892	-2.0311	-0.953536	-0.95321	-0.475805	-0.517974	-1.56316	-1.36037	0.374052	0.886111	0.78459	0.709773	1.19682	1.47887	0.21214	0.634629	0.713015	-0.0435616	0.04553	-0.365728			O35347	1.4035	-0.0568778	1.23674	-0.346742	0.730236	-1.54466	-0.415572	0.206906	0.90813	1.51899	-1.41543	-0.823266	0.0496623	0.292222	0.981081	-0.350665	-0.918484	0.987003	-0.744684	-1.6981
Khdrbs3	1.2289	-0.874145	0.422954	-0.132854	-0.174231	0.547417	3.48314	0.477065	0.0796183	-0.267789	-0.874145	-0.170251	-0.538401	0.231782	-0.874145	-0.152447	-0.874145	-0.542193	-0.121986	-0.874145			P49290	2.37564	-1.36855	0.75862	-0.0224094	0.912028	-0.695023	-0.27118	0.222926	0.186115	-0.814948	1.55886	0.946323	-1.35539	-0.314064	0.397978	-0.587776	-1.40147	0.426111	-0.0270039	-0.926789
Wasl	1.2284	-1.42722	-1.13651	2.01127	-0.0213705	-0.0525142	0.157296	-0.785138	0.951879	-0.477836	1.45382	0.837264	0.0830156	-0.529668	-1.36541	-0.512863	-0.406851	1.20466	-1.22154	0.00931648			Q6PD29	0.678876	-0.506572	-0.834394	1.26692	0.00285044	-0.114269	1.93598	0.127663	-0.684776	-1.74876	0.197233	1.24187	-0.175975	-1.08212	-1.31567	-0.34005	0.187447	-1.07977	0.715992	1.52754
Cab39	1.22807	-0.243898	-1.44373	-0.641748	0.23454	0.437208	0.464013	0.381249	1.96695	1.64943	0.232592	-0.211368	-0.370093	0.113104	-1.13094	-1.16328	-0.287278	1.17959	-1.70637	-0.688045			Q8VCA6	-0.530799	0.282171	-1.22404	-0.269938	-0.636402	0.817956	1.82659	1.55791	-1.0292	-0.80711	1.61432	0.0967001	-0.677253	-1.30535	-0.986262	1.01149	-0.00534399	-0.978958	0.705057	0.538452
Cand1	1.22797	0.872523	-1.13347	-0.610497	1.36551	1.09681	1.13231	-0.953536	-0.16136	0.623984	-1.57859	-1.78618	-0.461554	-0.0633591	0.261222	-0.0702281	1.62804	-0.208542	-0.722643	-0.458413			P06320	0.587773	1.16176	1.34701	1.54552	-1.18495	-0.815035	-0.190654	0.274454	-0.82218	-0.559706	0.279858	1.05501	-0.352888	0.445721	1.62227	0.191014	-0.635186	-1.62845	-1.16251	-1.15883
Sar1a	1.2276	0.228551	-1.74833	-0.265107	0.239714	-0.624401	-0.923375	-1.02619	-0.80527	2.58235	-0.403128	1.01984	0.146995	0.566067	0.427939	-1.36772	-0.541531	0.3344	0.787035	0.144559			O09046	-0.214141	-0.36234	-0.249662	-0.769309	1.58847	-1.22695	-1.2067	0.421277	1.33806	-0.0272081	0.340384	0.352108	-0.570624	-0.926014	2.63485	-0.483434	-1.06917	-0.631872	0.461787	0.600492
Elovl7	1.22758	-0.940289	0.279328	-0.556337	0.959946	0.466459	2.15068	1.37646	-0.236882	0.15245	-0.496322	-0.612564	-0.156493	-1.11662	1.39296	-0.0432554	-0.611769	-0.423144	-1.67088	-1.14132			Q8BH55	-1.23204	-0.15996	0.365904	0.577105	-0.249521	-1.02442	0.821859	-0.621922	-0.489209	-0.727855	0.554806	-0.00731305	-0.297289	-1.06859	-0.13827	0.330699	1.30374	-1.01303	-0.031611	3.10692
Mccc1	1.2261	0.450639	0.454102	-0.362454	-0.261539	1.53533	0.0966086	0.120693	0.162634	0.337816	2.53343	0.498633	-0.371816	-0.246571	-1.53944	-1.44965	-0.865123	-1.22073	-0.854657	-0.244014			Q80W14	0.415242	-0.289766	-0.055601	-1.09447	0.944173	0.447135	0.14883	-1.35632	-0.0273736	0.000700972	-0.394848	-0.720481	-0.0783971	0.525581	0.791517	3.245	-1.2683	-0.0370154	-0.871792	-0.323817
Gbp8	1.22519	1.3105	-0.484132	0.0294974	1.02743	1.55447	0.809386	0.1075	0.558958	0.393237	1.61121	-0.227734	-1.203	-0.590082	-1.203	-0.60304	-1.203	-1.11101	-0.994573	-1.0078			Q66JY2	-1.01016	0.455383	0.287354	-1.06797	-1.38452	-2.25015	0.610209	1.17396	-0.0662396	-0.40787	1.61835	1.6099	-0.912461	0.417388	-0.412142	-0.187706	-0.180486	0.706184	0.810898	0.190084
Oaz2	1.22507	1.69653	-0.496928	-0.433852	1.57471	-0.0451504	-1.21816	-1.32107	0.321939	0.901256	-0.841596	-1.025	1.62887	0.928165	-0.392843	-0.249034	-0.307577	0.00509019	-1.16541	-0.785003			Q8BJA2	0.688791	0.00557979	-0.410608	0.670114	0.160341	0.828214	1.53186	0.64987	-1.09945	-0.786085	-0.972578	-1.24377	1.66308	1.12199	0.649883	0.888555	-1.13981	-0.982641	-1.37129	-0.852051
Nck1	1.22496	-0.370388	-1.59223	0.616724	0.552786	1.71884	-0.602014	0.0948702	-0.341308	-0.111198	-0.248329	0.0533195	-0.318897	-0.530816	-0.133048	-1.45016	1.9228	1.50891	-0.71971	-1.27511			Q0HA38	0.0430437	-0.0376811	-0.00290707	-0.271838	-0.394052	-0.152485	0.327289	-0.0751953	-0.813167	-1.19434	-1.65995	-0.977974	0.916074	1.73562	2.42806	1.08769	-0.59921	-0.590078	-0.648614	0.879717
Rnf20	1.22392	-1.54681	-2.20041	-0.279734	0.749383	0.287139	0.549075	0.31978	0.715145	1.35768	-0.728621	-1.17463	0.959203	0.883953	-0.125311	0.4308	0.332146	0.468292	-1.40834	-0.812651			P37172	-0.426823	-0.600931	-0.604861	-0.492156	-0.484912	-0.174773	-0.703601	-1.04216	-1.08781	-0.553584	-0.741897	-1.3292	1.37202	1.6645	1.78988	1.64389	0.0841267	0.309301	1.22905	0.149928
Serf1	1.22384	-0.592423	0.557203	0.0848304	0.528168	-1.21117	-0.859377	0.493772	0.0879227	0.480512	-0.293537	-0.68817	0.860147	-0.662475	-1.0806	-0.597295	-0.132305	-0.892292	3.10209	-0.408842			Q8BNN1	-0.256949	0.0265595	0.159668	0.494619	1.82757	0.000117669	-0.414084	-0.426525	-0.765741	-0.0238706	1.33972	1.38972	0.461057	1.17711	-0.0659316	-0.41724	-0.807591	-1.89616	-2.12755	0.325505
Sppl2a	1.22335	0.515822	-0.814116	1.36661	0.0385023	1.65479	-0.00807158	-0.989802	1.18901	0.598214	0.708653	-0.970232	-0.401153	0.0776156	-0.619993	0.277174	0.211738	-1.24225	-2.29997	-0.515897			P21279	0.65188	-0.196495	0.716035	0.917314	0.140603	-1.29593	-0.404409	0.000472575	-1.17642	-2.21462	0.48737	0.198464	0.34664	1.51713	0.98295	-1.64963	-0.204071	-0.0590721	1.57709	-0.335301
Gfod2	1.22274	-0.683274	1.74884	-0.719713	0.0511494	-0.204063	-1.36209	-0.883802	0.340529	-0.299425	0.0305148	2.11752	-0.0553684	0.498152	-0.874665	-1.36961	0.0680457	0.74546	-1.31888	0.947944			Q921I6	-0.326634	-0.639537	-0.290476	-0.353615	-0.66031	-0.897225	-0.988323	-0.603847	-0.341377	-0.441771	-0.191731	-0.56874	-0.0538012	-0.312233	-0.298952	-0.449998	1.9406	2.24092	1.07017	2.16687
Rcn1	1.2219	-0.2404	0.311961	0.658313	-0.684351	-0.0589217	1.58824	-0.504495	-0.167245	0.669044	2.66398	0.279671	-0.970234	-0.608224	0.196046	-0.394953	-0.914324	-0.532305	-1.59939	-0.914311			O35623	0.377095	1.29784	-1.03575	-0.823522	0.43742	0.82849	0.665893	-0.370908	1.50682	0.10043	-0.242532	-1.11502	-0.400083	0.67543	-1.68975	1.62991	1.13218	-0.874082	-1.0155	-1.08435
Rasal1	1.22142	0.212216	0.69415	-0.448947	1.21707	-0.318713	0.604044	0.787626	-0.918919	0.0994523	0.381321	2.62247	-1.04944	-0.636829	0.129736	-1.54658	-0.503537	-0.891218	-0.804097	-0.851212			Q8BFW7	-0.760509	-0.934496	-0.632925	-0.877728	-0.28565	0.455815	-0.274616	-0.582633	-0.589971	-0.22978	-0.630755	-0.636023	2.36587	1.48356	2.15262	1.2534	-0.401616	-0.324551	-0.431413	-0.118594
Gm2000	1.22133	1.38782	-0.801992	-1.26292	1.51248	0.730301	-0.487753	-1.2151	0.839523	0.674931	-1.05879	-1.01886	0.0769875	0.403831	-1.05895	-0.923678	0.462888	1.54948	-0.200554	-0.83097			Q8CIM1	-0.182395	-0.560521	0.977093	0.165306	-0.542189	-1.15411	-1.68482	-0.829525	-0.609315	0.00409152	-1.10711	0.443212	2.39238	1.50257	0.832057	0.509677	1.10321	-0.265721	-0.427864	-0.566029
Rit1	1.22128	0.925171	-0.250765	-2.01524	1.50734	0.794682	-0.832755	-0.477677	-0.767206	1.63589	0.273577	-0.335049	0.818163	-0.269953	1.06287	-1.45818	-0.727003	-0.443694	-0.723748	0.0622872			Q8BHT6	1.36557	0.319537	1.82319	-0.673405	1.26116	-0.230356	0.0186178	1.10493	0.245959	-0.0506557	0.141613	-0.863743	1.49592	-0.491659	-1.2016	0.0234623	-0.547809	-0.914207	-1.91689	-0.909631
Itgb3bp	1.22061	1.19633	-0.451801	0.0453299	0.933219	0.701267	-1.37017	-1.81386	0.274463	0.956879	0.603363	-1.02863	0.792222	-1.35236	-1.4457	-1.18394	0.577855	0.576603	0.284874	0.483458			Q9R244	0.505619	0.800102	1.87733	1.39836	0.953032	-0.991184	0.434173	0.387056	0.00258956	-0.921281	0.439381	0.538897	-1.61886	-0.690633	-0.994594	0.361794	-0.0400654	0.210712	-0.525691	-2.12673
Plpp1	1.22039	-0.0152032	0.606345	-0.515602	-0.122218	-0.327967	0.390971	-0.59934	0.160554	0.858369	3.02093	0.334061	-1.0326	-0.0507563	0.70423	-1.0006	-1.23611	-0.402668	-0.981181	-1.0116			Q8VDR9	-1.00113	-0.146747	0.788965	-0.454047	-1.42016	0.205112	-0.723926	-0.98805	-0.512856	0.866592	0.0024016	-1.03462	2.16161	0.924817	0.98157	1.97139	-0.666061	-0.779477	0.0849018	-0.260289
Brd4	1.2198	0.111888	-0.619641	-0.0148839	0.653803	0.764841	1.55539	-1.08193	1.46637	0.518354	-0.489392	-1.10762	0.777671	-0.107863	-1.20361	-1.70814	-0.0920688	0.806263	0.25935	-1.70859			Q8BGQ4	-1.13928	0.127836	0.349899	1.78678	-1.12671	-0.675404	-0.981498	1.72708	-0.529231	0.388361	1.05668	1.59544	0.343505	-0.739131	0.673425	0.331232	-1.52067	-0.603637	-0.272641	-0.792031
Zfp638	1.21745	0.590144	-2.48469	0.191437	-0.273286	0.477253	0.169159	0.2172	1.08405	0.148146	0.401316	-0.0604303	0.535809	-0.263568	-0.667755	-0.308032	0.605672	0.461848	-2.70273	0.661003			P61092	-0.788579	-0.919946	-0.202299	0.474266	-1.0363	-0.601358	0.156429	-0.443406	-0.298049	-0.907849	-1.25856	-0.703291	0.2175	0.745108	1.69944	0.0574519	2.76478	0.348532	1.09509	-0.398958
Ints13	1.21729	-0.860031	-0.780406	2.11365	0.397378	0.405665	0.448407	-0.117587	1.70228	-0.171302	-1.09407	0.430519	0.704289	0.367491	-1.18865	0.411838	-0.950048	-1.13101	-0.385431	-1.52029			Q9CWB7	0.204644	0.355188	0.690823	3.00729	0.427377	-0.0130712	0.230718	-0.341031	-0.396051	0.385367	0.481963	1.36215	-0.450684	-0.991113	-0.677354	-1.01745	-0.429409	-1.22084	-0.126949	-1.48156
Larp4b	1.21705	0.488149	-2.0371	1.44667	0.116848	0.0234577	-0.434793	1.02147	0.460344	0.702972	0.102646	0.673183	-1.33744	-0.922562	-1.91915	0.164495	0.0693873	0.557143	-1.16565	0.772886			Q80U30	-1.6147	-1.55183	0.0984636	-0.135702	0.161372	-0.642966	0.925776	1.89698	-0.702009	0.147976	-0.276974	-0.1718	-0.0223906	-0.364305	-0.326165	0.522929	0.142456	0.928563	-1.31898	2.3033
Rars2	1.21612	0.180149	1.2623	0.749447	0.0447408	2.40154	-0.818005	0.848229	0.400302	0.0949501	-0.305931	-0.258618	-2.34274	-0.500646	-0.506928	-0.0365193	-0.386095	-0.396744	-1.12938	-0.516173			Q8K288	-0.208073	-1.19656	0.246592	-0.28612	-0.576103	-1.57482	-0.507594	-0.814457	-0.445738	2.38269	0.0849211	0.689398	-0.446713	-0.424577	0.664195	1.98057	-0.417487	-0.441926	1.46546	-0.173665
Igfbp7	1.21588	0.922482	1.27274	0.642903	-0.29086	-0.193095	-0.519405	-0.400465	-0.860385	-0.945039	-0.846286	-0.706002	-0.965669	-1.08191	-0.801735	-1.12589	1.1012	2.1612	1.11752	0.302825			Q8BWH0	0.410935	-0.73947	-0.534932	0.488733	0.260547	0.695103	-1.38431	2.05127	-1.61627	-0.510029	0.487994	-1.32788	1.22398	1.5017	-0.00108754	0.333331	0.539829	-0.164342	-0.329904	-1.3852
Ppp2r5c	1.21528	0.616598	-0.316664	-0.778658	0.895973	0.413601	-1.26154	-1.76532	0.162158	-0.019237	-1.02908	-1.42553	0.96672	-0.089167	-0.232476	-0.338726	0.952816	2.31256	0.200043	-0.479355			Q80XC3	-0.974139	0.468445	0.0260049	-1.30207	-0.320126	0.222632	-0.634246	-1.24766	-1.22705	-1.06974	-0.377521	-1.05683	0.931048	0.932212	0.141679	0.144848	1.87258	1.87713	0.937053	0.655756
Nt5dc1	1.21519	-0.52977	-0.360869	1.18311	-0.854602	-0.454063	0.721998	0.276462	0.724486	-0.0784948	2.21927	1.32347	-1.2935	-1.10801	-1.44567	0.142795	-0.117433	-0.549201	-1.25885	0.24368			P12032	-0.581655	-0.650531	-0.651536	-0.632183	0.261748	0.344929	-0.453344	-0.303966	-0.622519	-0.63507	-0.634869	-0.630436	1.8246	1.89562	2.03827	1.71827	-0.574942	-0.566318	-0.574621	-0.571452
Tpm3-rs7	1.21472	0.764732	-0.685189	-1.19874	1.74456	0.39578	-0.468471	-1.77557	0.878341	0.54564	-0.998236	-1.79855	0.592566	1.22619	0.556456	-0.740988	-0.384519	0.353777	0.161976	-0.384486			Q8QZR8	-0.429614	-0.69282	2.12089	-0.935709	-0.435961	0.0581098	0.978472	-0.0682701	1.28055	0.909257	1.84888	-0.636045	0.50111	-0.310038	-1.10403	-0.180588	-1.41151	-0.413071	-1.3054	0.225798
Zfp626	1.21467	0.12646	-1.53753	-1.68625	0.535015	-0.906887	0.403145	0.658308	0.594398	-0.312393	0.0956375	0.0982281	-0.113676	-0.268106	-1.72609	2.24143	-0.465653	0.289624	-0.471453	1.23113			Q8VCX2	1.72393	-0.289685	0.250644	0.218381	0.297152	-0.359562	-0.988681	1.47126	-0.303377	0.753648	0.496865	1.93667	-1.86869	0.938833	-1.10375	-0.337692	-0.540571	-0.755771	-0.945956	-0.593637
2700081O15Rik	1.2145	-0.638467	0.0277456	-1.30334	-0.22596	-1.30334	0.932386	0.0832741	-1.30334	-0.681094	1.90336	1.586	-0.614257	0.966467	-0.606278	0.177874	0.503859	-0.281391	-1.30334	0.865323			Q812G0	0.0746227	-1.03939	-0.0827115	-0.941324	-0.582835	-0.915298	-0.81332	-0.238358	-0.211581	-0.999106	-0.927686	-0.296244	0.00810641	-0.131163	-0.0622394	0.342935	1.44604	2.71736	1.36586	1.28634
Gbp2	1.21337	1.26402	0.83417	0.406404	1.35261	1.27122	1.42739	1.02364	-0.756238	-0.648884	-0.626813	-0.27439	-0.0868782	-0.314189	-0.531001	-0.499433	-1.34004	-1.40779	-1.166	-1.14116			Q64008	-0.336234	-0.301361	-0.486336	-0.996907	0.0287111	0.307373	-0.263696	-0.0520302	0.0189145	0.38341	-0.388433	-0.630818	-1.06966	-1.04174	-1.02247	-1.04279	1.43432	1.79682	1.41585	2.24707
Eif3i	1.21294	0.0327708	0.382708	-1.55341	0.562877	1.24502	-1.28205	-1.09114	0.768507	0.929652	-0.659382	-1.41897	0.281976	1.60963	-0.679784	-0.936717	0.229508	1.16368	0.161822	-0.959638			Q3TRR0	0.545371	0.557928	0.601544	-0.527439	1.4177	0.207656	-0.589766	0.440276	-1.1757	-0.579821	-0.352585	-1.06547	1.91998	1.76043	0.0493079	0.983626	-0.998611	-1.06426	-1.17575	-0.95442
Heatr6	1.21224	2.15094	0.849339	0.137199	1.46998	0.0840554	-0.549209	-1.19856	-1.12228	-0.480018	-0.276331	-0.179336	-0.130698	-0.393111	0.657527	-0.445135	-1.80095	-0.517822	-0.783647	1.31582			Q80UW2	-0.632415	-0.670297	-0.605012	-0.615084	-0.578574	-0.624919	-0.633935	-0.618586	-0.631171	-0.630043	-0.628128	-0.605426	0.0121246	0.0360412	-0.0232045	-0.0185131	1.47911	1.95438	1.70432	2.32933
Rbsn	1.21195	-0.324144	0.547794	-0.154774	0.891686	2.07483	0.41949	-0.477278	0.604618	0.400622	-0.656166	0.604153	0.101936	-0.00990031	0.450238	-1.21735	-0.650204	0.206095	-2.11575	-1.90785			Q9JJN2	0.760521	-0.422212	-0.735077	1.50282	-0.381302	-0.375652	-0.00899764	0.319749	-2.43025	0.464232	-0.0774024	0.970808	1.67967	0.0591361	0.59174	1.27267	-1.27785	-0.316093	-1.1014	-0.4951
Rab19	1.21173	1.25833	0.4842	1.37257	0.927816	-0.452398	0.152292	-0.508589	0.443602	-0.134905	1.53198	0.661016	-1.31965	0.473257	-0.502746	-1.01139	-1.02519	-1.58782	-0.3863	-1.58782			O09039	1.64163	0.363082	1.0263	1.79293	0.546213	0.433639	1.10041	0.0558539	0.224981	-1.01072	-0.319995	-0.681031	-1.04699	1.17899	0.0587292	-1.30338	-1.39549	-1.0927	-0.800405	-0.77205
Stk4	1.21164	1.61337	1.2844	2.41894	0.725074	0.433577	0.102702	0.033308	-1.36053	-0.494797	-1.02365	-0.326648	-0.634326	-1.24313	-0.7279	-0.559126	-0.462817	-0.321042	-0.0886235	-0.580416			Q80ZM7	0.301374	1.09727	0.128831	-0.934636	-0.509115	0.306713	-0.841927	-1.09677	-0.744838	1.06549	-0.15736	-0.871054	0.841723	-0.758324	-0.572181	0.0513828	2.73559	1.37029	-0.934498	-0.47796
Cox7a2l	1.21163	-0.240882	-0.617693	-1.28888	0.311292	-0.135312	0.565345	-0.916631	-0.321164	0.313967	-0.118125	-1.52267	0.409582	-0.403778	-1.09654	-0.739001	2.2402	1.49156	1.41142	-0.554323			Q61140	-0.514274	-0.446286	-0.719958	-0.680258	-0.869582	-0.525075	-0.735576	-0.564166	-0.430039	-0.34645	-0.624465	-0.517733	2.54528	2.40386	0.765917	1.20552	0.285939	0.372916	-0.303979	-0.301585
Gm9803	1.21158	0.0989254	-1.86564	-0.410398	0.580796	1.14051	-0.458825	-1.58589	0.158621	-0.194596	1.39071	-1.03296	0.324005	0.23458	-1.82179	0.299391	1.60816	0.170343	0.429853	-0.277383			Q9QXP6	-0.549557	0.0159302	0.896552	2.35779	-0.386164	-1.19462	0.0481513	-0.391747	-0.728989	0.625934	0.708572	-0.332477	-0.8157	0.771833	1.24748	1.41933	-1.66723	-0.576609	-0.531993	-0.916495
Mrpl17	1.21151	0.51154	0.968439	0.446924	1.02522	0.0275413	-0.282946	0.172127	-1.58157	-0.281528	-0.533508	-2.58402	1.28985	0.296299	0.883926	-0.0402557	-1.53524	-0.546334	0.484333	0.0676851			O88428	-0.3583	-0.452285	-0.494014	-0.55177	-0.486749	-0.386294	-0.645736	-0.386426	-0.173564	-0.291374	-0.525764	-0.525539	-0.534011	-0.592689	-0.585271	-0.486167	2.31862	2.40077	0.963492	1.79306
Pum3	1.21069	-0.0235193	-0.651431	1.26047	-0.150173	0.383801	1.47026	1.86542	0.894904	0.508521	0.515581	0.36293	-0.754757	-0.360641	-1.08086	-0.840522	-1.11293	-1.65605	-0.940179	-0.901526			P20065	0.338952	-0.668118	-0.548	0.878697	0.401552	-0.510936	-0.286496	0.526429	3.08703	-0.737078	-0.686621	0.622708	-0.590171	-1.11635	-0.921841	-1.492	0.588807	0.0717254	0.730338	0.311377
Snx20	1.20999	-0.533802	-0.761842	-2.40342	0.529101	0.281047	-0.551687	0.565131	0.593482	0.968015	-0.74419	-1.20708	0.0462073	0.846823	1.41092	0.973558	-0.866515	-0.890026	1.06335	-0.529057			Q8K3K8	-0.983773	-0.488593	-0.536603	-1.86235	-0.591532	-0.0470259	0.0494893	0.528853	-0.540417	0.403046	-2.15707	-0.272004	0.727419	0.782033	1.2738	1.65401	-0.15246	0.95932	-0.0776328	1.3315
Usp14	1.20933	-0.349186	-1.20998	0.220684	0.480952	0.339292	-0.963393	0.0172337	-0.00330405	0.480662	-0.238158	0.977489	-1.35838	0.364797	0.146772	-0.454382	0.130757	0.684268	-2.53774	2.06228			Q8BH88	0.022311	-0.75679	-1.6365	-0.695829	-1.24167	-1.0427	0.694859	-1.15441	0.991802	1.2447	0.438647	2.04896	0.0320722	-0.104171	0.979476	1.14864	-1.07854	0.560372	-0.110051	-0.341177
Cnnm2	1.20929	0.253214	1.72686	-0.585621	-0.383511	0.981107	-0.0591266	2.38114	-0.0237247	0.586177	0.0656625	-0.109776	-0.183312	-0.591681	-0.679456	-1.16115	0.157834	-0.702691	-1.70703	-1.17421			P56542	-1.06536	-0.892348	-0.749349	-0.552869	-1.72853	-1.48095	-1.15352	-1.02899	0.229409	0.544969	1.15185	0.985467	0.101754	0.0263606	1.50608	1.20774	0.44349	0.795681	0.689044	0.970071
Eprs	1.20856	0.561419	-1.06945	0.202218	1.42332	1.28278	0.850224	0.119301	1.57837	0.551291	0.6217	-0.168059	-0.456996	-0.39196	-1.48187	-0.82409	-0.590167	-0.434106	-1.80688	-1.17562			Q3UY23	1.04707	-0.136578	-0.318963	1.23379	0.592257	0.902572	0.535058	0.825882	0.580557	0.207455	1.14381	0.202626	-1.90341	-1.72753	-1.3423	-1.43077	-0.348808	-0.232573	-0.850873	1.02071
Cars	1.20848	-0.111069	1.57406	-0.624815	1.199	0.471343	0.866139	1.27348	1.11465	0.180864	-0.234287	-0.344027	-0.244892	-0.647537	-1.7377	-1.7467	0.152623	-0.831312	-0.141805	-1.3765			P98197	-1.40656	-0.910352	-1.30678	-0.656117	-0.251001	-0.391964	-0.0451172	0.545913	1.98425	1.1158	1.25601	1.54896	-0.902518	-0.926565	-1.17117	0.493429	-0.23286	-0.164284	0.709014	0.711895
Pex11g	1.20819	-0.372331	2.34751	-0.953393	0.103412	1.62154	-0.969191	-1.73019	0.601862	-0.141687	-0.911564	0.482645	0.380769	-0.957591	-1.01839	-0.217655	0.484309	-0.33878	0.634378	-0.253842			Q8BJ56	0.0365651	0.528618	-1.06524	1.21298	-0.576163	0.486669	1.67311	0.875684	-1.23827	-0.969742	-0.154114	0.755624	-0.695995	-0.91929	-0.358691	-1.05079	-0.664754	-0.751863	0.661425	2.21423
Hacd3	1.20615	3.00998	1.30256	-0.156935	0.664064	-0.071579	-0.749758	0.106896	-1.10097	0.0495054	-0.489106	-1.46805	-0.739521	-0.564663	0.144254	-0.696349	0.045938	-0.514899	0.509415	-0.486925			Q8CDG5	0.205345	-0.182008	-0.404648	-0.840719	0.0597989	-0.765985	0.131955	0.032821	-0.277585	-0.0762171	0.156418	-0.785268	-0.591557	3.07939	-1.37692	-0.0259464	0.807053	-0.698595	-0.374206	1.92687
Tab1	1.20589	0.0173276	-1.82929	1.40683	-1.29384	0.494726	-0.738753	-1.32849	-0.478805	1.16579	-0.621168	1.22025	0.340695	-0.189602	-1.32327	0.794705	0.469802	0.547556	0.924969	-0.78533			P16054	0.794885	-0.068098	-0.220711	-0.859242	1.43316	2.05085	0.255311	-1.01197	-1.28551	0.644543	0.209687	-1.99994	-0.51646	0.0794803	0.734234	1.53954	-0.413398	-0.157891	-0.664413	-0.544059
Rpp14	1.20531	0.275378	1.2272	-0.413794	1.01759	1.23816	0.276004	-0.673642	1.43833	1.50326	0.0128445	-0.743335	-0.892045	-0.683262	-1.47699	-1.23608	-0.135587	0.364863	-1.01764	-1.28657			Q8CHW1	-0.687328	-0.657548	-0.792471	0.415966	-1.17918	-0.308743	0.923434	0.917397	0.751877	1.5732	2.27796	0.860178	-0.954868	0.511677	-0.884128	0.104324	-1.13269	-1.21329	-0.640565	0.114798
Swi5	1.20462	0.862209	-1.59231	-0.915258	0.609466	0.436504	-0.525511	-1.19968	1.73774	1.01445	-1.01086	-0.8084	1.52978	0.972238	-0.236652	-0.848114	0.0137801	0.331408	-0.885201	-0.690209			Q9D1A0	0.526253	-0.499751	0.501858	-0.0828695	-0.689978	-0.24392	-1.80852	-0.201681	1.10851	1.76286	-0.908483	-1.35744	1.97995	0.184574	-0.101926	1.26697	0.432555	-0.191034	-0.554358	-1.12356
[truncated: 9,398 more rows]
