# Supplementary material for: Characterization of proteogenomic signatures of differentiation of CD4+ T cell subsets
Source: DNA Res. 2022 Dec 29;30(1):dsac054. doi: 10.1093/dnares/dsac054 (PMC9886070; doi:10.1093/dnares/dsac054)
Supplement: dsac054_suppl_Supplementary_Table_S6 [file dsac054_suppl_supplementary_table_s6.xlsx]

## Sheet: Sheet1
Comparison of RNA and protein expression in Th subsets to Th0 cells related to Fig. 4a-4d.
Type	Th1/Th0	RNA	Protein		Type	Th2/Th0	RNA	Protein		Type	Th17/Th0	RNA	Protein		Type	Treg/Th0	RNA	Protein
Immune	CCR6	-2.37366	-0.0221229		Immune	CCR6	-4.27759	-0.263154		Immune	IL7R	2.9039	0.78689		Immune	FGF2	0.638051	4.02334
Immune	BATF	1.10849	0.83422		Immune	IRF7	-3.79546	-0.409749		Immune	IL9	5.37445	-0.41777		Immune	IRF7	-4.03872	-0.470288
Immune	CD40	0.985973	1.6423		Immune	PDCD1LG2	0.425109	5.39994		Immune	IRF7	-4.8092	-0.0750475		Immune	CCL5	-5.27986	-2.97284
Immune	FUT7	-1.81224	-0.338717		Immune	RSAD2	-3.21146	-0.216443		Immune	PDCD1LG2	-2.77838	-0.478368		Immune	CD160	-1.41365	-0.0739453
Immune	ICAM1	0.854674	1.00329		Immune	AP3B1	-1.06054	-0.0643101		Immune	ALCAM	-1.25183	-0.83839		Immune	CD226	-1.1823	-0.62212
Immune	IL7R	1.33495	0.218793		Immune	BCL3	1.36316	0.882659		Immune	AP3B1	-1.19666	0.250077		Immune	CD40	3.58781	5.69154
Immune	KLHL6	1.54221	0.916224		Immune	CD226	-1.06919	-0.924103		Immune	BATF	0.995297	1.45289		Immune	CD55	0.313984	1.58278
Immune	RNF19B	1.00712	0.866128		Immune	IFNG	-1.62645	-0.422262		Immune	BCL10	-0.173348	1.13244		Immune	CD70	-4.16046	-6.64157
Immune	RORC	-0.746425	-1.3999		Immune	IL18R1	-1.2756	-0.344775		Immune	CD28	0.932394	1.18143		Immune	CD84	-0.909377	-1.36557
Immune	SLAMF7	1.34825	0.779853		Immune	IL7R	1.31417	0.288943		Immune	CD70	-3.91803	-7.08263		Immune	CTLA4	-0.544876	-1.03885
Immune	SOCS1	0.716244	1.57511		Immune	LIF	0.712221	1.50451		Immune	CD84	-0.987269	-1.0792		Immune	CTSC	1.25774	0.853428
Immune	TEC	1.47915	0.395733		Immune	MALT1	0.98322	1.03925		Immune	FGF2	-1.42355	3.79134		Immune	EBI3	-0.883595	-1.1228
Immune	THEMIS	1.10891	0.694516		Immune	RORC	-0.72531	-1.30962		Immune	GPR183	-1.03436	-0.814022		Immune	ICAM1	0.112604	1.18002
Immune	TIMP1	4.77434	2.63643		Immune	SH2D1A	-1.10192	-0.498178		Immune	IL17A	7.37883	4.18936		Immune	IL9	6.52191	1.00268
Immune	TNFSF11	-1.3533	-0.800641		Immune	TAP1	-1.24801	-0.418028		Immune	IL1RN	2.47599	5.95725		Immune	INPP5D	1.03314	0.542192
Immune	AP3B1	-0.603687	-0.111188		Immune	TNFSF4	-1.15323	-0.906443		Immune	IL21	8.40875	3.69004		Immune	LAX1	1.76675	0.604587
Immune	BACH2	-0.410403	-0.0908837		Immune	TXK	-2.03756	-0.967634		Immune	IRF4	1.28605	0.776297		Immune	NFKB2	-1.38171	-0.686678
Immune	BCL11B	0.36056	0.277965		Immune	ALCAM	0.235807	0.301417		Immune	LAT	0.00889218	1.24413		Immune	PDCD1LG2	-1.24902	0.22206
Immune	BCL2	0.660428	0.175103		Immune	ATP7A	0.257839	-0.469023		Immune	MYO1G	0.47003	1.14404		Immune	PIK3CD	0.630887	1.03868
Immune	BCL3	1.56395	1.51237		Immune	BACH2	-0.351987	-0.365287		Immune	NFKB2	-1.72879	-0.604543		Immune	RAB27A	1.07884	0.601154
Immune	BTLA	0.0802767	-0.200032		Immune	BATF	2.04898	1.7419		Immune	ORAI1	-0.364077	-1.13107		Immune	RARA	1.88447	0.617784
Immune	CD226	-0.185863	-0.218215		Immune	BCL10	-0.136178	0.599851		Immune	PIK3CG	1.02265	0.728374		Immune	RNF19B	1.17207	0.934587
Immune	CD247	-0.132169	0.201676		Immune	BCL2	0.749009	0.317568		Immune	RARA	1.95972	0.675987		Immune	SEMA4A	0.440778	1.02052
Immune	CD27	-0.365908	-0.193767		Immune	CCL5	-3.48729	-2.31283		Immune	RIPK3	1.08753	0.737856		Immune	SH3RF1	-1.02477	-0.511543
Immune	CD3E	-0.475785	-0.115094		Immune	CD27	-0.447898	-0.733112		Immune	RUNX3	0.568116	1.02713		Immune	SIT1	0.704023	1.31975
Immune	CD4	-0.257601	-0.304555		Immune	CD28	-0.693679	-0.638903		Immune	SH2D1A	-0.180938	1.07412		Immune	SLAMF1	-1.06994	-0.857003
Immune	CD40LG	0.740588	0.0197501		Immune	CD4	-0.272569	-0.180138		Immune	SLAMF7	1.09386	0.39224		Immune	SOCS1	1.12814	0.633952
Immune	CD48	-0.19206	-0.124417		Immune	CD48	0.552269	0.306334		Immune	STX7	1.2765	0.628169		Immune	TBX21	-1.08224	-0.368953
Immune	CD74	-0.411715	-0.304442		Immune	CD6	-0.15624	-0.413729		Immune	TAP2	-0.735793	-1.35426		Immune	TIMP1	2.16305	0.710374
Immune	CTLA4	-0.421607	-0.416492		Immune	CD70	-3.42177	-4.36761		Immune	THNSL2	-1.04563	-0.194545		Immune	TNF	1.16234	-0.319416
Immune	CTSC	0.459175	-0.0878472		Immune	CD74	-0.805264	-0.512235		Immune	TIMP1	7.48483	4.76604		Immune	TNFSF4	-2.01581	-6.6997
Immune	CTSL	-0.251911	-0.377935		Immune	CD83	0.645396	0.980019		Immune	TNFSF4	-1.10928	-5.61811		Immune	ABL1	0.14432	0.358296
Immune	DUSP10	-0.650204	-0.516907		Immune	CD84	0.232726	-0.356328		Immune	TXK	1.13026	0.601115		Immune	ADA	0.634631	0.514866
Immune	EBI3	-0.546477	-0.705201		Immune	CTLA4	-0.916588	-0.570525		Immune	ABL1	0.198093	0.426754		Immune	ADCY7	0.647878	0.577634
Immune	EOMES	-0.203816	0.486013		Immune	CTSC	-0.146092	-0.439978		Immune	ADA	0.250104	0.603669		Immune	AP3B1	-0.973693	-0.0646734
Immune	FAM3C	-0.411615	-0.19683		Immune	CTSS	-1.67584	-1.43339		Immune	ADCY7	-0.489772	-0.246596		Immune	ATP7A	0.477163	0.303897
Immune	GATA3	-0.907766	-0.928703		Immune	DBNL	-0.188085	-0.10918		Immune	AP3D1	0.282104	0.435031		Immune	BATF	-1.04315	-1.1427
Immune	IFNG	6.37361	5.99721		Immune	EBI3	-0.786999	-0.684968		Immune	B2M	-0.38679	-0.776498		Immune	BCL10	-0.307841	0.88523
Immune	IL16	-0.433981	-0.123825		Immune	EDN1	5.04532	3.56281		Immune	BACH2	0.18923	0.241659		Immune	BCL11B	0.803913	0.742614
Immune	IL17RA	0.387768	0.447309		Immune	EIF2AK4	0.524333	-0.152268		Immune	BCL11B	0.339554	0.364016		Immune	BCL2	0.899006	0.792347
Immune	IL18R1	2.37892	2.15891		Immune	EOMES	-3.19602	-2.65248		Immune	BCL2	1.5364	1.06422		Immune	BCL3	1.82743	2.13263
Immune	INPP5D	-0.0836886	-0.168686		Immune	EXO1	0.155256	0.422613		Immune	BCL3	2.9394	3.11004		Immune	BTLA	-1.52996	-1.08445
Immune	IRF4	0.451518	0.256457		Immune	FAM3C	-0.655031	-0.424249		Immune	BTLA	-0.686538	-0.878532		Immune	C3	-0.325398	-0.953708
Immune	LAT	-0.00616789	0.236253		Immune	FGF2	1.71011	2.76006		Immune	CAMK4	0.962455	0.603205		Immune	CAMK4	0.29633	0.421693
Immune	LIF	1.34176	1.41261		Immune	FOXP1	-0.393346	-0.462		Immune	CCL5	-4.72644	-2.75262		Immune	CBFB	0.394052	0.197157
Immune	LTA	1.72049	1.54164		Immune	FYN	-0.433921	-0.45546		Immune	CCR6	1.90248	2.22556		Immune	CCR6	2.89886	2.98193
Immune	LY9	-0.175243	-0.178258		Immune	GATA3	2.92979	3.213		Immune	CD160	-1.68244	-1.12638		Immune	CD247	-0.200046	-0.41139
Immune	MALT1	0.63617	0.316872		Immune	GNL1	0.468797	-0.0971065		Immune	CD226	-1.91353	-1.92626		Immune	CD27	-0.75044	-0.843939
Immune	MAP3K7	0.00649893	0.160094		Immune	GPR183	-0.136212	0.508578		Immune	CD247	0.528828	0.698495		Immune	CD274	-0.617998	-0.479156
Immune	MSH2	-0.00936341	-0.0829673		Immune	GRN	0.436543	0.735137		Immune	CD27	-0.521736	-0.424218		Immune	CD28	-0.86999	-0.515515
Immune	MYD88	0.851803	0.295612		Immune	HMCES	0.203487	0.228871		Immune	CD274	-2.96499	-2.42426		Immune	CD3D	-0.201638	-0.522065
Immune	MYO1G	0.287179	0.293649		Immune	IL16	-0.292614	-0.231339		Immune	CD3D	-0.220758	-0.297748		Immune	CD4	-0.0814366	0.252019
Immune	PAXIP1	-0.253907	0.0160909		Immune	IL4	2.06501	3.17597		Immune	CD3E	-0.248675	0.0842466		Immune	CD40LG	-1.05649	-1.93247
Immune	PRKCD	-0.485336	-0.173296		Immune	IRF1	-0.785941	-0.717087		Immune	CD48	0.337967	0.249264		Immune	CD6	-0.970839	-0.312247
Immune	PTGER4	0.561297	0.411761		Immune	IRF4	0.348321	0.393106		Immune	CD6	0.0166796	0.633087		Immune	CD74	0.102597	-0.314494
Immune	PTK2B	0.484057	0.123521		Immune	JAK2	1.25568	1.08967		Immune	CD74	-2.02983	-2.77026		Immune	CSK	0.195132	0.28608
Immune	RUNX3	0.355799	0.652995		Immune	JAK3	-0.196137	-0.45991		Immune	CD83	-2.23854	-2.6434		Immune	CTSL	0.203835	-0.473658
Immune	SEMA4A	0.686129	0.906295		Immune	LAT	-0.0172673	-0.307821		Immune	CMTM7	-1.54014	-1.68788		Immune	CTSS	-0.269913	-0.0945411
Immune	SKAP1	-0.464273	-0.0935168		Immune	LEF1	0.608517	0.778924		Immune	CTLA4	2.01642	2.01473		Immune	DUSP10	-1.37243	-1.32586
Immune	SPN	-0.34452	-0.294346		Immune	MLH1	-0.309197	-0.204221		Immune	CTSC	-0.108219	0.139501		Immune	EOMES	-3.20549	-2.80069
Immune	TAP1	-0.206556	0.129387		Immune	MSH2	0.185991	0.0932927		Immune	CTSS	-1.62002	-1.32685		Immune	ERAP1	-0.505056	-0.419203
Immune	TAP2	-0.0536821	0.191296		Immune	MSH6	0.325652	0.129629		Immune	EBI3	-1.26743	-1.31313		Immune	ERCC1	0.0645117	-0.22155
Immune	TBX21	1.1453	1.62859		Immune	MYO1G	-0.685399	-0.297219		Immune	EOMES	-3.92799	-3.28569		Immune	EXO1	-0.472589	0.0285182
Immune	TNF	1.19101	1.28122		Immune	NAMPT	-0.731891	-0.821134		Immune	ERAP1	-1.06138	-1.23288		Immune	FADD	0.213408	0.233254
Immune	TNFAIP3	0.276146	0.220148		Immune	NDFIP1	0.489451	0.855562		Immune	FADD	0.344848	0.287178		Immune	FOXP3	6.89059	6.14755
Immune	TOX	-0.663531	-0.495501		Immune	NFKB2	-0.64098	-0.582456		Immune	FBXO38	0.199461	-0.246737		Immune	FUT7	3.01278	4.63182
Immune	TRAF6	0.766729	0.232749		Immune	OTUD7B	0.472895	0.472437		Immune	FOXP1	-0.733956	-0.857646		Immune	GPR183	-2.78196	-2.37238
Immune	TSC1	-0.845988	-0.0403342		Immune	PARP3	0.219376	0.156181		Immune	FUT7	1.57795	2.89961		Immune	GRN	1.0184	1.08108
Immune	ZAP70	-0.18165	-0.254382		Immune	PDCD1	-0.216975	-0.503743		Immune	FYN	-0.761537	-0.450682		Immune	HMCES	0.0187541	0.353212
Immune	ZBTB1	0.154233	-0.262076		Immune	PIK3CG	0.993542	0.257415		Immune	GATA3	-1.73034	-1.27343		Immune	HMGB1	0.37456	0.198769
Immune	Il2ra	0.684949	0.502936		Immune	PRKCB	-0.268894	0.284502		Immune	GNL1	0.373873	0.0937252		Immune	HSPD1	-0.341562	-0.444726
Immune	Cd69	-0.22983	-0.189061		Immune	PTPN6	-0.292537	-0.355358		Immune	GRN	1.52846	1.73376		Immune	IFNG	-1.5701	-1.1237
Immune	Sell	0.460898	0.686572		Immune	PTPRC	0.308362	0.215853		Immune	HMCES	-0.583069	-0.802835		Immune	IL12RB1	-1.21465	-1.07831
Immune	Cd44	0.0417707	-0.372162		Immune	RC3H1	0.281874	0.273875		Immune	HMGB1	0.30609	0.276582		Immune	IL16	0.339971	0.340218
Others	Slc6a13	0.224809	0.46464		Immune	RC3H2	0.0863686	0.495138		Immune	HSPD1	-0.114266	-0.409313		Immune	IL17RA	0.638373	0.521749
Others	Il9	0.732567	0.0898448		Immune	RIPK2	0.186908	0.212513		Immune	ICAM1	-0.36153	0.98889		Immune	IL18R1	3.17353	3.27014
Others	Nos2	0.636653	0.517681		Immune	RIPK3	0.851342	0.401108		Immune	IFNG	-2.03199	-2.73533		Immune	IL1RN	3.35059	4.38239
Others	Plcd1	0.523285	0.0779394		Immune	RNF19B	1.9799	2.49139		Immune	IL16	0.0102453	0.294541		Immune	IL2	-2.45068	-3.74668
Others	Vldlr	0.612265	0.00758193		Immune	RUNX1	0.319688	0.284388		Immune	IL17F	8.52217	7.9288		Immune	IL6ST	0.457169	0.128797
Others	Rab34	0.652888	0.804384		Immune	SAMSN1	0.138472	0.28231		Immune	IL17RA	0.742325	0.530569		Immune	IRF1	-0.751869	-0.544418
Others	Srxn1	-0.0440445	-0.420182		Immune	SH3RF1	-0.607825	-0.432825		Immune	IL1R1	3.97296	2.92755		Immune	IRF4	0.700991	0.567017
Others	Gpx3	-0.477575	-0.731644		Immune	SIT1	-0.319268	-0.40654		Immune	IL2	-1.03121	-1.76289		Immune	ITK	-0.445159	-0.474408
Others	Lag3	0.120869	0.0906358		Immune	SKAP1	-0.448526	-0.271087		Immune	IL27RA	-0.162625	-0.33176		Immune	JAK2	-1.45472	-1.06003
Others	Galnt3	0.329632	0.534467		Immune	SLAMF6	0.609654	0.014338		Immune	IL6ST	0.60727	0.390584		Immune	JAK3	0.146645	-0.708021
Others	Bloc1s1	-0.230333	-0.587737		Immune	SLAMF7	1.5042	1.01422		Immune	IRF1	-2.03532	-2.62956		Immune	KLHL6	1.6208	1.05892
Others	Ptp4a1	0.775043	0.422663		Immune	SOCS1	1.34998	1.39152		Immune	ITK	-0.116168	-0.622594		Immune	LAT	0.334114	0.821811
Others	Lgals7	-0.806741	-0.785651		Immune	SPN	-0.493926	-0.99991		Immune	JAK2	-0.717857	-0.3772		Immune	LEF1	0.566202	0.499104
Others	Papss2	-0.0395878	-0.852088		Immune	STAT3	-0.353483	-0.358111		Immune	JAK3	0.658346	0.407588		Immune	LGALS9	-0.90427	-0.739381
Others	Cth	0.152474	0.625807		Immune	TFRC	0.259169	0.324389		Immune	KLHL6	2.23696	2.02222		Immune	LIF	0.943575	0.902506
Others	Lipg	0.245746	0.482465		Immune	TGFBR2	-0.254379	-0.336722		Immune	KMT5C	-0.487917	-0.276658		Immune	LTA	2.94112	2.9074
Others	Tomm6	-0.042609	-0.771459		Immune	TNFSF11	-1.26814	-1.16498		Immune	LGALS9	-1.17971	-1.18303		Immune	LY9	-0.700058	-0.495234
Others	Ggt7	0.201079	0.0587448		Immune	TNFSF8	-0.0584338	0.525488		Immune	LIF	2.80815	3.59773		Immune	MALT1	1.16062	1.38256
Others	Ptgr1	-0.28809	-0.382878		Immune	TOX	-0.30278	-0.463506		Immune	LTA	1.72941	1.69006		Immune	MAP3K7	0.774244	0.476169
Others	Tubb6	-0.262656	-0.504404		Immune	TRAT1	0.533929	0.606919		Immune	LY9	-0.612654	-0.494133		Immune	MLH1	-0.202784	-0.305561
Others	Eml1	0.0761164	0.10752		Immune	UNG	0.336821	0.502769		Immune	MALT1	2.46903	2.40831		Immune	MSH2	0.0811509	-0.0716329
Others	Smpdl3b	0.122285	0.456983		Immune	ZAP70	-0.104426	-0.233781		Immune	MAP3K7	0.134535	0.368766		Immune	MSH6	0.318049	-0.0773568
Others	Hdhd3	-0.106657	-0.460335		Immune	Il2ra	0.477581	0.519176		Immune	MIF	0.0454559	0.41855		Immune	MYO1G	0.170776	0.808042
Others	4933427D14Rik	-0.596599	-0.34998		Immune	Cd44	-0.219407	-0.368789		Immune	MLH1	-0.548489	-0.456627		Immune	NAMPT	-0.521071	-0.40591
Others	Acyp2	-0.0076599	-0.0013395		Immune	Cd69	-0.557247	-0.668646		Immune	MSH6	0.399985	0.0540161		Immune	NBN	-0.191472	-0.151445
Others	Pimreg	-0.145774	-0.0089674		Immune	Sell	-0.804974	-0.934588		Immune	NAMPT	-0.806767	-0.987775		Immune	NCKAP1L	0.247365	0.166289
Others	Fads2	-0.04196	-0.159332		Others	E2f7	0.99542	0.824527		Immune	NBN	-0.238255	-0.408497		Immune	NDFIP1	-0.098665	-0.773535
Others	Tmem17	-0.162678	-0.527529		Others	Gstt3	0.994185	0.727355		Immune	NCKAP1L	0.00789416	0.273908		Immune	NKAP	-0.0860789	-0.198046
Others	H1foo	0.936322	0.0647683		Others	Peli1	0.981845	0.742102		Immune	NFKBID	-0.0188227	-0.373371		Immune	ORAI1	-0.890721	-0.844293
Others	Bspry	-0.0394534	-0.214519		Others	Prnp	0.97832	0.486543		Immune	NSD2	-0.0792428	0.16684		Immune	PARP3	0.454686	0.394904
Others	Lyplal1	0.241663	0.554527		Others	Il2rb	0.972612	0.677839		Immune	PAG1	-0.805857	-0.547069		Immune	PDCD1	0.107243	0.420487
Others	Dhrs9	-0.748915	-0.869963		Others	Spats2	0.962867	0.481708		Immune	PARP3	0.052013	0.285872		Immune	PIK3CG	1.4729	1.02701
Others	Tns3	-0.606009	-0.353497		Others	Fam168a	0.951019	0.26637		Immune	PHB	-0.165745	-0.348575		Immune	PKN1	0.321578	0.199138
Others	Slc2a6	-0.657124	-0.511394		Others	Plekha3	0.949074	0.870644		Immune	PIK3CD	0.680987	0.426609		Immune	PPP3CB	0.744232	0.220566
Others	Actbl2	-0.25549	-0.526361		Others	Sik2	0.948227	0.866493		Immune	PKN1	0.334948	0.108881		Immune	PRKCB	-0.661059	-0.217937
Others	Hpdl	-0.0091057	-0.330088		Others	Rcan3	0.947854	0.0497365		Immune	PNP	0.0394478	0.285295		Immune	PRKCQ	-0.574411	-0.692819
Others	Aldh1l2	0.64312	0.396137		Others	Cyp11a1	0.944738	0.836757		Immune	PPP3CB	0.574437	0.147629		Immune	PRKD2	0.500434	0.276143
Others	Hist1h2bb	-0.364983	-0.540542		Others	Zfp710	0.940023	0.144688		Immune	PRKCB	-0.306447	-0.474283		Immune	PTGER4	0.445992	0.430559
Others	Hist1h2bm	-0.364983	-0.695738		Others	Reep2	0.934322	0.538219		Immune	PRKCD	-0.568717	-0.370497		Immune	PTK2B	0.234732	0.289896
Others	Fnip2	0.137525	0.250083		Others	Mpzl3	0.933174	0.271862		Immune	PTGER4	-0.666494	-0.136029		Immune	PTPRC	-0.697605	-0.270033
Others	Maoa	-0.207716	-0.47478		Others	Nck2	0.932299	0.375418		Immune	PTK2B	0.520806	0.431419		Immune	RC3H1	-0.117858	0.311337
Others	Snx21	0.416868	0.109411		Others	Ftl1	0.929954	0.296577		Immune	PTPN6	-0.539993	-0.64677		Immune	RC3H2	0.109046	0.995067
Others	Gstt3	-0.633603	-0.344556		Others	Plxnb2	0.927786	0.501184		Immune	PTPRC	-0.420437	-0.146157		Immune	RELB	-0.198535	0.313773
Others	Plxnb2	-0.025485	-0.140993		Others	Ubl3	0.920724	0.920271		Immune	RAB27A	0.72382	0.348827		Immune	RFTN1	0.480656	0.845285
Others	Ehd2	-0.319456	-0.462186		Others	Scd2	0.909214	0.690233		Immune	RC3H1	0.22872	0.476068		Immune	RIPK3	0.751209	0.30184
Others	Hist1h2ag	0.72492	0.060788		Others	Lrrc58	0.895823	0.251639		Immune	RC3H2	0.246429	0.708046		Immune	RORC	1.28333	1.31314
Others	Zfp2	-0.359498	-0.0405933		Others	Cst7	0.893628	0.999814		Immune	RELB	-0.301847	0.163088		Immune	RUNX1	0.937444	0.466194
Others	Arfgef3	-0.400047	-0.205348		Others	Ptpn3	0.881817	0.998283		Immune	RFTN1	0.690999	0.894547		Immune	SH2D1A	-0.0145136	0.77018
Others	Ncs1	0.150831	0.149585		Others	Endog	0.880062	0.550433		Immune	RIF1	-0.0237999	-0.168459		Immune	SLAMF6	-1.83212	-3.12363
Others	Scin	-0.243259	-0.620824		Others	Dhdh	0.87915	0.516094		Immune	RIPK2	-0.145018	-0.39209		Immune	SLAMF7	-1.9022	-3.08311
Others	Phlda3	-0.343305	-0.135933		Others	Smurf1	0.878919	0.388529		Immune	RNF19B	2.39498	2.16614		Immune	SPN	-0.689478	-0.337646
Others	Srgap1	-0.161311	-0.490307		Others	Cd200r1	0.875093	0.80348		Immune	RORC	3.47899	3.0651		Immune	STAT3	0.110564	0.365036
Others	Il4i1	0.215483	0.282714		Others	Tmtc4	0.874224	0.129192		Immune	RUNX1	0.587486	0.271979		Immune	TAP1	-0.713683	-0.496746
Others	Coro1b	-0.0564243	-0.0460611		Others	Ehd2	0.868864	0.76014		Immune	SAMSN1	-0.825705	-0.494017		Immune	TAP2	-0.112657	-0.430841
Others	Rangrf	-0.0065161	-0.489451		Others	Tedc1	0.868209	0.55153		Immune	SASH3	0.315214	0.498589		Immune	TEC	2.99589	1.81208
Others	Psrc1	-0.164842	-0.525003		Others	Tgfbr1	0.864739	0.629037		Immune	SIT1	0.225651	0.435988		Immune	TFRC	-0.199459	-0.446678
Others	Thnsl2	-0.0329721	-0.190122		Others	Tspan6	0.864219	0.309801		Immune	SKAP1	0.0717839	-0.853555		Immune	TGFB1	0.531557	0.911898
Others	Capn5	0.213239	0.708941		Others	Stk40	0.854423	0.267573		Immune	SLAMF6	-3.56514	-4.88658		Immune	TGFBR2	0.788338	-0.459151
Others	Akr1c18	-0.27111	-0.251613		Others	Tarbp2	0.851096	0.60452		Immune	SLC15A4	-0.15335	0.503548		Immune	TNFAIP3	-0.101875	-0.229351
Others	Fam83g	0.541127	0.760574		Others	Izumo1r	0.847021	0.879302		Immune	SOCS1	1.6449	2.81459		Immune	TNFRSF13B	3.18632	4.5813
Others	Kif2c	-0.130351	-0.298362		Others	Pafah1b3	0.845937	0.0583816		Immune	SPN	-0.735729	-0.331827		Immune	TNFRSF1B	1.39563	1.29612
Others	Dnph1	0.14159	0.314052		Others	Fndc3a	0.83682	0.98285		Immune	STAT3	0.672132	0.838667		Immune	TNFSF11	-1.57582	-1.39739
Others	Dsp	-0.287939	-0.594635		Others	Casp2	0.826463	0.0900357		Immune	TAP1	-1.41733	-1.3551		Immune	TNFSF8	-3.71964	-3.14445
Others	St14	-0.168799	-0.614808		Others	Adam10	0.818213	0.665307		Immune	TBX21	-2.77946	-2.68645		Immune	TOX	-0.0327913	-0.976922
Others	Rilpl1	0.148622	0.106284		Others	Rnf145	0.817081	0.480211		Immune	TEC	3.53437	4.01108		Immune	TRAF2	-0.42692	0.370842
Others	Caskin2	0.187377	0.272195		Others	Cenpb	0.816388	0.387907		Immune	TFRC	-0.218802	-0.446964		Immune	TRAF6	2.12808	1.83749
Others	Ifi211	0.520775	0.0917095		Others	Fam102a	0.814131	0.583971		Immune	TGFBR2	-0.269226	-0.41706		Immune	TRAT1	-1.08832	-1.04396
Others	B3gnt2	-0.119032	-0.490118		Others	Cd40	0.813341	0.120921		Immune	THEMIS	1.78305	1.46836		Immune	TRIM27	0.346309	0.0613179
Others	Optn	0.319142	0.104753		Others	Auh	0.806782	0.56864		Immune	THOC1	-0.159844	-0.199702		Immune	WAS	0.186033	-0.248479
Others	Sowahc	-0.163835	-0.21123		Others	Tes	0.800992	0.494005		Immune	TNF	0.88118	0.558828		Immune	ZAP70	-0.548652	-0.606561
Others	Mapkapk5	0.0638071	0.690079		Others	Midn	0.792982	0.37077		Immune	TNFAIP3	-0.324889	-0.371528		Immune	ZBTB1	-0.728853	-0.446572
Others	Sumo2	-0.537304	-0.148196		Others	Casp3	0.791856	0.814066		Immune	TNFRSF13B	1.48837	2.62668		Immune	ZFPM1	-0.575154	-0.369635
Others	Zfp296	0.239003	0.313692		Others	Smox	0.782694	0.424572		Immune	TNFSF11	-4.45322	-4.45477		Immune	Cd44	0.734986	0.237008
Others	Palm	0.369754	0.655868		Others	Mllt3	0.779113	0.999453		Immune	TNFSF8	-2.01682	-2.98722		Immune	Cd69	-1.11134	-0.337363
Others	Asns	0.27413	0.161068		Others	Pik3ap1	0.776606	0.17061		Immune	TOX	-1.00919	-1.57417		Immune	Il2ra	1.80699	1.00472
Others	Gpt2	0.325215	0.109135		Others	Tnfrsf23	0.772824	0.161587		Immune	TRAF2	-0.693961	0.472701		Immune	Sell	-1.01125	-2.17906
Others	Spin4	-0.32748	-0.96378		Others	Slco4a1	0.769451	0.769805		Immune	TRAF6	1.60366	1.39636		Others	Mical3	0.998418	0.471302
Others	Espl1	0.177545	0.339094		Others	Tet2	0.768974	0.538393		Immune	TRAT1	-2.69101	-2.63203		Others	Serpinc1	0.997241	0.190077
Others	Hist1h1d	-0.106411	-0.51697		Others	Ankrd9	0.767266	0.548433		Immune	TSC1	-0.0535898	-0.0689893		Others	Gnb4	0.996264	0.607974
Others	Fhl2	-0.41954	-0.171353		Others	Lpxn	0.766506	0.671439		Immune	UNC13D	0.0822716	-0.129702		Others	Tcf3	0.995067	0.369136
Others	Ufsp1	0.00367321	0.925557		Others	Syngr1	0.758237	0.262051		Immune	WAS	0.217841	-0.55666		Others	Gpsm2	0.994645	0.317639
Others	Lhpp	0.119472	0.595443		Others	Rgs12	0.756826	0.511399		Immune	ZAP70	0.0761541	-0.323585		Others	2900026A02Rik	0.991567	0.753126
Others	Soat2	0.814423	0.178951		Others	Slc26a11	0.748976	0.302853		Immune	ZBTB1	-0.676599	-0.340359		Others	Dnase2a	0.990759	0.842389
Others	Slco4a1	-0.422888	-0.514412		Others	Slco3a1	0.744678	0.213218		Immune	ZFPM1	-1.72681	-1.68251		Others	Art4	0.985	0.950724
Others	Dmac2l	0.0381959	0.54906		Others	Ccdc28b	0.741497	0.0751529		Immune	Il2ra	2.29028	1.4496		Others	Zfp260	0.981501	0.723158
Others	Idi1	-0.234349	-0.241573		Others	1700017B05Rik	0.734053	0.210495		Immune	Cd69	-1.40376	-1.2648		Others	Elk3	0.969951	0.535567
Others	Hist1h2bk	-0.364983	-0.26938		Others	Gja1	0.727234	0.726709		Immune	Cd44	0.182029	-0.596837		Others	Cyp51	0.968155	0.230829
Others	Hist2h2bb	-0.364983	-0.277765		Others	Picalm	0.726711	0.666336		Immune	Sell	-0.0624469	0.00834976		Others	Ctnna1	0.964766	0.831067
Others	Wdr54	0.038694	0.45277		Others	Ccnd2	0.724855	0.457042		Others	Heatr5a	0.996624	0.170943		Others	Bcl9l	0.953609	0.744119
Others	Zbtb32	0.603515	0.389115		Others	Piezo1	0.722456	0.298681		Others	Slc38a10	0.993462	0.0742831		Others	Plod3	0.951138	0.98597
Others	Pycr1	0.247034	0.148727		Others	Mcub	0.71587	0.824438		Others	Cep170b	0.992238	0.436082		Others	Fcho2	0.947945	0.983519
Others	Utf1	-0.57068	-0.979382		Others	Cptp	0.713223	0.0193142		Others	Sept8	0.990745	0.876756		Others	Ccndbp1	0.944249	0.43551
Others	Pelo	-0.0165072	-0.731644		Others	Usp33	0.71322	0.505804		Others	Ctnnbip1	0.989586	0.261489		Others	Ap1s2	0.937419	0.486292
Others	Crabp2	0.835415	0.995806		Others	Arhgap26	0.707995	0.514459		Others	Tmsb10	0.978716	0.386995		Others	S100a10	0.934401	0.837806
Others	Plod2	-0.134975	-0.400839		Others	Tcf3	0.704813	0.173935		Others	Ccdc88c	0.962887	0.313634		Others	Ssh1	0.932815	0.446012
Others	Mt1	0.898332	0.34722		Others	Clec2i	0.702895	0.0152661		Others	Mical1	0.952422	0.962057		Others	Atg14	0.93102	0.258961
Others	Chac2	0.328057	0.136003		Others	Fam126b	0.70275	0.561292		Others	Slc4a2	0.947671	0.496916		Others	Narf	0.930874	0.61553
Others	Ube2v1	0.176546	0.360239		Others	Ckb	0.702028	0.667548		Others	Rwdd2a	0.947072	0.603561		Others	Arhgap25	0.927095	0.640963
Others	Slc1a4	0.206849	0.0676876		Others	Mtmr7	0.700285	0.552597		Others	Fndc3a	0.942917	0.608523		Others	Twsg1	0.925622	0.988379
Others	Slc9b2	-0.244418	-0.660449		Others	Lgals3	0.695459	0.521161		Others	Mapkbp1	0.934008	0.651468		Others	Slc5a3	0.923744	0.673862
Others	Pde4a	-0.44302	-0.674849		Others	Map1lc3a	0.691166	0.24122		Others	Dcun1d3	0.930902	0.129391		Others	Sntb1	0.922805	0.590006
Others	Slc7a3	0.436315	0.345332		Others	Igfbp4	0.679638	0.571769		Others	Pold4	0.929625	0.264048		Others	Fchsd2	0.920145	0.645476
Others	Eme1	-0.0829919	-0.504305		Others	Caprin2	0.677243	0.540604		Others	Mapk11	0.92906	0.434113		Others	Crip1	0.919336	0.769346
Others	Nanp	-0.119783	-0.225355		Others	Plxnd1	0.674223	0.920813		Others	Pgghg	0.927728	0.15627		Others	Gls2	0.919115	0.542616
Others	Fsd1l	-0.257586	-0.374867		Others	Syce2	0.674112	0.305398		Others	Ccnd2	0.924758	0.180948		Others	Fam102a	0.915151	0.746762
Others	Sept10	0.0258299	0.301875		Others	Ptprcap	0.671003	0.220751		Others	Tspyl2	0.921797	0.384534		Others	Mgat4a	0.91377	0.874055
Others	Efcab11	0.423205	0.0486045		Others	4932438A13Rik	0.670917	0.0815184		Others	4833439L19Rik	0.918507	0.559673		Others	Sgk3	0.908835	0.210511
Others	Kif4	-0.115948	-0.158275		Others	Ncoa3	0.669607	0.975598		Others	Ctsa	0.917475	0.39661		Others	Cyfip1	0.905472	0.921933
Others	Recql4	0.0551705	0.172001		Others	Ets1	0.665387	0.683538		Others	Wdr47	0.91739	0.314422		Others	Hdac5	0.901786	0.77128
Others	Farp1	0.393671	0.328994		Others	Fam20b	0.660187	0.564774		Others	Uqcc3	0.917172	0.208643		Others	Inpp5b	0.899994	0.391815
Others	Snx9	-0.187244	-0.22295		Others	Csad	0.658794	0.684747		Others	Ssh1	0.914267	0.810904		Others	Bcor	0.898668	0.644667
Others	Dab2ip	-0.114312	-0.120764		Others	Efhd2	0.657698	0.811945		Others	Dcaf6	0.907066	0.29085		Others	Arhgap27	0.898026	0.87039
Others	Mterf1a	-0.195827	-0.149948		Others	Lgalsl	0.656247	0.656608		Others	Klf13	0.897161	0.597201		Others	Mob3a	0.893531	0.726925
Others	Mpp2	-0.163581	-0.522797		Others	Cep76	0.655218	0.995975		Others	Tjp3	0.896538	0.936454		Others	Slc49a4	0.88481	0.681929
Others	Cd38	0.137256	0.0262037		Others	Twsg1	0.648403	0.552889		Others	Zdhhc18	0.893911	0.386356		Others	Uba1	0.878581	0.877396
Others	Gas2l3	0.107181	0.231119		Others	Ski	0.642969	0.83439		Others	2310022B05Rik	0.893458	0.998172		Others	Foxn3	0.877485	0.998788
Others	Myh10	-0.552035	-0.879106		Others	Ccnf	0.642142	0.380031		Others	Aamdc	0.890605	0.335595		Others	Cdr2	0.876587	0.392348
Others	Xylb	0.543624	0.593099		Others	Slc43a2	0.640995	0.234227		Others	Mvp	0.888901	0.808942		Others	Ggta1	0.876093	0.769025
Others	Phf19	-0.105652	-0.0936956		Others	Tmem131l	0.640335	0.411599		Others	Zbtb22	0.888259	0.308947		Others	Trio	0.874906	0.926636
Others	Tax1bp3	-0.342692	-0.0393856		Others	Metap2	0.637133	0.299684		Others	Ikzf2	0.882755	0.807909		Others	Ctnnd1	0.873277	0.913873
Others	Melk	-0.0993648	-0.124352		Others	Nckap1	0.637042	0.406827		Others	Abhd17c	0.877182	0.384505		Others	Mturn	0.873154	0.442951
Others	Pdcd1lg2	-0.164417	-0.413678		Others	Dclre1a	0.635855	0.448655		Others	D17H6S53E	0.872958	0.645803		Others	Mif4gd	0.870711	0.564965
Others	Ubtd2	0.26016	0.201102		Others	Tnfrsf13b	0.631951	0.294146		Others	Cux1	0.872012	0.947798		Others	Gng2	0.867961	0.894158
Others	Fggy	0.423682	0.489646		Others	Fbxo33	0.628281	0.646849		Others	1600014C10Rik	0.869308	0.820099		Others	Rflnb	0.866948	0.779974
Others	Aldoc	-0.0628311	-0.867087		Others	Lrrc1	0.627647	0.939609		Others	Midn	0.867816	0.612523		Others	Znrf2	0.866647	0.956417
Others	Akap1	0.0554644	0.359882		Others	Prxl2a	0.623975	0.737757		Others	Gng2	0.867594	0.451043		Others	Casp7	0.863546	0.816766
Others	Atp5g2	-0.739752	-0.267539		Others	Lmbrd1	0.6215	0.155101		Others	Traf3	0.863143	0.772735		Others	Chd5	0.860429	0.741307
Others	Poc1a	0.00179781	0.938424		Others	N4bp3	0.618588	0.411882		Others	Prag1	0.861456	0.228085		Others	Camsap2	0.858596	0.344243
Others	Rmdn2	-0.145885	-0.175387		Others	Dapk3	0.618579	0.290839		Others	Tmtc4	0.860647	0.584255		Others	Cript	0.852104	0.714068
Others	Ada	0.161116	0.0572053		Others	Bcorl1	0.617499	0.520259		Others	Map4k4	0.858491	0.774765		Others	Ikzf5	0.851911	0.102513
Others	Hmox1	0.545231	0.0351282		Others	Cuedc1	0.61677	0.00473853		Others	S1pr2	0.855639	0.796998		Others	Gnb5	0.851023	0.649708
Others	Ap5b1	-0.0333226	-0.835018		Others	Arid5a	0.61668	0.547286		Others	Gnb4	0.85559	0.656705		Others	Ssbp2	0.848936	0.167093
Others	Nsl1	0.00020727	0.260888		Others	Cdk6	0.616231	0.90946		Others	Src	0.855128	0.0116057		Others	Arid5a	0.843722	0.841803
Others	Anxa4	0.470346	0.895315		Others	Ddt	0.616198	0.573988		Others	Cdk5	0.852415	0.581069		Others	Arhgap39	0.840105	0.388545
Others	Tspan6	-0.264429	-0.419496		Others	Dapk1	0.615559	0.470209		Others	1110008P14Rik	0.850976	0.690067		Others	Rffl	0.837487	0.35969
Others	Poglut2	0.110166	0.0357086		Others	1110008P14Rik	0.612726	0.393194		Others	Usp46	0.846697	0.400378		Others	Rpp25	0.837215	0.280971
Others	Pfkfb2	-0.130361	-0.300285		Others	Slc2a3	0.61272	0.881452		Others	Scd2	0.844607	0.570517		Others	Ttc39b	0.836466	0.498879
Others	Zfp11	-0.206263	-0.414097		Others	Stat5a	0.612279	0.502229		Others	Epb41l2	0.842092	0.851823		Others	Ctif	0.834196	0.706813
Others	Ston1	-0.105692	-0.795715		Others	Caskin2	0.610524	0.373512		Others	Ap1s2	0.840187	0.327822		Others	Bclaf3	0.831622	0.263057
Others	Pter	-0.37044	-0.575465		Others	Tigd2	0.608433	0.824494		Others	Kif3a	0.839038	0.787874		Others	Scarb1	0.830791	0.610513
Others	Nmral1	-0.182655	-0.464368		Others	Ccne2	0.607523	0.57493		Others	Itga5	0.838679	0.483753		Others	Ubash3b	0.817514	0.51459
Others	Fancb	0.171587	0.293968		Others	Eif1	0.60627	0.0796602		Others	Endog	0.830673	0.61336		Others	Cdk16	0.81646	0.703196
Others	Rad51ap1	-0.0238269	-0.0698471		Others	Egr1	0.605991	0.940537		Others	Arl15	0.829723	0.160127		Others	Agpat3	0.816063	0.87404
Others	Lrsam1	0.578908	0.404143		Others	Lgals1	0.60492	0.437878		Others	Rims3	0.82967	0.23538		Others	Ubl3	0.809028	0.979392
Others	Acot11	0.253138	0.658851		Others	Zfp296	0.603782	0.27223		Others	Tmed3	0.828196	0.591039		Others	Mapk11	0.803008	0.071857
Others	Cryz	-0.016286	-0.729085		Others	Srxn1	0.60375	0.00952819		Others	Cdc42se2	0.819761	0.127929		Others	Ell2	0.802941	0.459578
Others	Sirt4	-0.008176	-0.492602		Others	Lcp2	0.599074	0.560604		Others	Cenpb	0.81846	0.769886		Others	Plscr3	0.802665	0.493962
Others	Kif18b	-0.0062483	-0.0948944		Others	Hid1	0.598761	0.786275		Others	Ccndbp1	0.817906	0.177857		Others	Fam83g	0.802405	0.941733
Others	Serpine2	-0.23433	-0.711816		Others	Klhl28	0.596448	0.169983		Others	Gtf2ird1	0.815888	0.699245		Others	Irf2bpl	0.801131	0.915652
Others	Rcor2	0.621424	0.482577		Others	Stat5b	0.595038	0.224186		Others	Castor2	0.814606	0.806591		Others	Fez2	0.799659	0.520417
Others	Neil3	-0.16417	-0.127235		Others	Klhl22	0.594726	0.467621		Others	Pik3ap1	0.814529	0.0983694		Others	Ptk2	0.799418	0.522267
Others	Anln	0.177554	0.467725		Others	Junb	0.59379	0.215007		Others	P2ry10	0.806483	0.0731419		Others	Stat5a	0.798238	0.140416
Others	Wdr25	-0.0649907	-0.874829		Others	Itm2c	0.591222	0.149401		Others	Pmm1	0.802285	0.0549484		Others	Agap2	0.797537	0.685095
Others	Plscr1	0.253312	0.153313		Others	Zrsr1	0.584595	0.647746		Others	Calcrl	0.800936	0.0664065		Others	Plekho1	0.794627	0.877393
Others	Trip10	0.104756	0.323431		Others	Il4i1	0.579998	0.21734		Others	Klhl2	0.800899	0.525017		Others	Ncf4	0.793154	0.570103
Others	Cenpp	-0.212898	-0.332612		Others	Ahdc1	0.579908	0.603327		Others	Frmd8	0.800569	0.934843		Others	Endod1	0.792496	0.407398
Others	Lrrk2	-0.336212	-0.0393856		Others	Fdft1	0.579547	0.337012		Others	AI467606	0.798364	0.56467		Others	Plcg1	0.791992	0.92488
Others	Ipp	-0.0663432	-0.0042614		Others	Foxn3	0.57946	0.459565		Others	Psmb5	0.791647	0.0952599		Others	Efcab11	0.787565	0.186259
Others	Map9	0.0311785	0.0975358		Others	Mrfap1	0.579286	0.0628307		Others	Rrad	0.787777	0.848457		Others	Eef2k	0.785913	0.74582
Others	Pros1	0.294694	0.683289		Others	Rnf187	0.579085	0.237932		Others	Klhl20	0.787152	0.194647		Others	Tspan14	0.784991	0.566849
Others	Kcnq5	0.0109154	0.165791		Others	Zfp319	0.578996	0.437491		Others	Gas2l3	0.785617	0.569631		Others	Rap2a	0.781222	0.644634
Others	Lrp5	0.32903	0.0761329		Others	2410131K14Rik	0.578895	0.0643299		Others	Fcho1	0.781312	0.496147		Others	Zeb1	0.779286	0.182234
Others	E2f8	0.0170404	0.392569		Others	Tmem267	0.576799	0.179571		Others	Zfp36l2	0.773599	0.714058		Others	Ptpn1	0.774631	0.864833
Others	Dcxr	-0.32165	-0.425644		Others	Dnajc30	0.575859	0.387522		Others	Lrrc8c	0.773523	0.468934		Others	N4bp2l1	0.768225	0.450317
Others	Fbxo30	0.3409	0.793478		Others	Atn1	0.569743	0.141703		Others	Trp53i11	0.772159	0.908536		Others	Ldb1	0.764516	0.904759
Others	Cacnb3	-0.0032801	-0.422866		Others	Kdm5b	0.568175	0.371594		Others	Jmjd4	0.770497	0.0237027		Others	Prickle1	0.760738	0.873627
Others	Aplf	0.0170717	0.0360908		Others	Bmi1	0.565578	0.548068		Others	Zfp609	0.763929	0.869532		Others	Trim3	0.755917	0.16838
Others	Mpc1	-0.601634	-0.518796		Others	Arhgef12	0.5652	0.0567262		Others	Anln	0.762628	0.62434		Others	Capns1	0.750096	0.437831
Others	Pcx	-0.105177	-0.317772		Others	Slc16a6	0.561203	0.0369335		Others	2410131K14Rik	0.76174	0.0842273		Others	Zfp318	0.750008	0.497098
Others	Wdfy4	0.172535	0.0118316		Others	Slc4a7	0.56096	0.797733		Others	Mpi	0.760529	0.891891		Others	Lrch3	0.748801	0.202408
Others	Tlcd1	0.166102	0.0674695		Others	Cdca4	0.55792	0.0889801		Others	Lbh	0.758481	0.981264		Others	Pitpnm1	0.746815	0.397751
Others	Mcm8	0.0711174	0.270346		Others	Atp2b4	0.556517	0.569367		Others	Blvrb	0.745483	0.08403		Others	Rasa3	0.746419	0.794134
Others	Ptpn5	0.542672	0.349431		Others	Morf4l2	0.549393	0.165064		Others	Tcf19	0.745284	0.587765		Others	Plxnd1	0.744828	0.758772
Others	Hax1	0.166079	0.449859		Others	St8sia6	0.544644	0.182746		Others	Ube2q2	0.743567	0.36708		Others	Jmjd1c	0.743728	0.406808
Others	Ell2	0.00525438	0.399759		Others	Ccnd3	0.544221	0.306326		Others	Cdc42	0.743037	0.376159		Others	Socs6	0.743305	0.167201
Others	Homez	-0.387914	-0.550011		Others	Nefh	0.542861	0.589886		Others	Gpr132	0.74241	0.74028		Others	Prkch	0.740815	0.819028
Others	Wdr35	-0.0934637	-0.049789		Others	Cdc6	0.542856	0.189671		Others	Arid3b	0.739654	0.353458		Others	Abhd17a	0.74081	0.529031
Others	Lgalsl	0.888771	0.146998		Others	Tfdp2	0.541973	0.667295		Others	Cd47	0.73866	0.457861		Others	Cyth1	0.739963	0.503675
Others	Map6	-0.189281	-0.211826		Others	Mprip	0.54192	0.0701438		Others	Arhgef12	0.736588	0.188065		Others	Cd37	0.736415	0.710693
Others	Cpd	-0.147223	-0.2116		Others	Krt10	0.53651	0.143506		Others	Cltb	0.731577	0.969615		Others	Tdrkh	0.735915	0.995343
Others	Uprt	-0.0151314	-0.220159		Others	Sh3bp1	0.532548	0.681579		Others	Rap1b	0.729019	0.667206		Others	Pimreg	0.733385	0.684814
Others	Gkap1	0.834042	0.343743		Others	Rnf4	0.529976	0.190891		Others	Pip4p1	0.7283	0.560026		Others	Samd1	0.732125	0.677215
Others	Cep55	0.0139764	0.198358		Others	Nthl1	0.529795	0.00756804		Others	Agpat3	0.726549	0.650297		Others	Rras2	0.730824	0.576142
Others	Dmd	-0.432157	-0.70114		Others	Anln	0.527164	0.667206		Others	Ttc21b	0.725757	0.854497		Others	Map4k4	0.729107	0.500209
Others	Hspa12a	-0.115317	-0.44209		Others	Narf	0.52681	0.111224		Others	Clic1	0.725721	0.442249		Others	Endog	0.728571	0.333446
Others	Gins1	-0.0716038	-0.361251		Others	Cbx6	0.526223	0.332257		Others	Fam49b	0.725257	0.853225		Others	Tmem65	0.728234	0.914987
Others	Kcna3	-0.159135	-0.995884		Others	Mindy1	0.520003	0.36597		Others	Prc1	0.718186	0.836508		Others	Rnf26	0.727585	0.15366
Others	Tefm	0.00281814	0.0867257		Others	Sfi1	0.516593	0.115474		Others	Ptpn1	0.71814	0.817394		Others	Adprh	0.726359	0.793174
Others	Fahd1	0.157014	0.485238		Others	Jarid2	0.51656	0.100031		Others	Magee1	0.717397	0.896366		Others	Tmem135	0.72442	0.751832
Others	Traip	0.0776863	0.202686		Others	Setmar	0.513747	0.349524		Others	Crtc3	0.717107	0.236957		Others	Pacsin3	0.722685	0.849519
Others	Abhd14b	0.179529	0.453922		Others	Btf3	0.512838	0.126004		Others	Tob2	0.716437	0.154699		Others	Pip4p2	0.717932	0.843091
Others	Slc16a3	-0.141835	-0.598626		Others	Furin	0.509566	0.113438		Others	Sord	0.716055	0.645112		Others	Slc38a10	0.717346	0.191054
Others	Angptl2	-0.427926	-0.934854		Others	Tmcc1	0.509548	0.117909		Others	Slc5a3	0.715866	0.407456		Others	Ckb	0.716085	0.768729
Others	Cryzl2	-0.190733	-0.871854		Others	Cdc20	0.509359	0.0886417		Others	Cd37	0.715836	0.333401		Others	Ifi30	0.714885	0.668625
Others	P4ha2	0.0354529	0.0851943		Others	Fam83d	0.508517	0.381628		Others	Tmem109	0.715592	0.702856		Others	St8sia6	0.714581	0.171938
Others	Kpna2	0.0542097	0.0757948		Others	Stk35	0.507745	0.559166		Others	Bcorl1	0.712174	0.533785		Others	Rdh10	0.714573	0.783295
Others	Syce2	0.133667	0.122365		Others	Higd1a	0.506419	0.653748		Others	Sntb2	0.703068	0.703322		Others	Stk35	0.711664	0.489125
Others	Ccr4	-0.51681	-0.356236		Others	Slc25a12	0.506382	0.974209		Others	Abr	0.695927	0.650307		Others	Entpd5	0.7115	0.464647
Others	Vcl	0.161917	0.506339		Others	Hadh	0.504893	0.358451		Others	Fech	0.695692	0.0717778		Others	Diaph2	0.710446	0.445851
Others	Zc4h2	-0.256009	-0.472545		Others	Nfix	0.503371	0.599296		Others	Ppp1r21	0.69556	0.426106		Others	S100a13	0.709847	0.566953
Others	Zeb2	0.282445	0.576591		Others	Arntl	0.501888	0.845199		Others	Eef2k	0.695071	0.962325		Others	Pip5k1c	0.708959	0.958391
Others	Rad51	-0.0349092	-0.0418345		Others	Tnfaip8l2	0.501887	0.544596		Others	Slc20a1	0.694371	0.0708168		Others	Necap2	0.708847	0.90514
Others	BC049715	-0.439594	-0.101037		Others	Fads2	0.499354	0.223745		Others	Kdm4b	0.694295	0.644037		Others	Klf13	0.707984	0.367746
Others	Fbxl15	-0.0326582	-0.413968		Others	Natd1	0.499093	0.718153		Others	Fabp5	0.693487	0.57973		Others	Slc31a1	0.707439	0.274922
Others	Zfp526	-0.223899	-0.0003619		Others	Adam15	0.498364	0.141246		Others	Gpc1	0.69338	0.546202		Others	Gna13	0.707419	0.720602
Others	Ndufs5	-0.27596	-0.175678		Others	Ak2	0.498073	0.75689		Others	Cyth1	0.692315	0.509223		Others	Dgkz	0.706911	0.464552
Others	Pla2g15	-0.0493429	-0.261999		Others	Lipe	0.496112	0.258186		Others	Fmnl3	0.684889	0.36146		Others	Itgb7	0.70457	0.651168
Others	Nuf2	-0.065614	-0.271436		Others	P2ry10	0.491719	0.0881506		Others	Cdr2	0.684689	0.714339		Others	Tnip1	0.704292	0.271606
Others	Ifitm3	0.610324	0.30828		Others	Snx33	0.488943	0.757742		Others	Mapk7	0.684587	0.804226		Others	Vamp4	0.703985	0.361252
Others	Vkorc1l1	0.0587596	0.0158433		Others	Klhdc2	0.488491	0.41654		Others	Hk2	0.680867	0.701291		Others	Aida	0.702597	0.244396
Others	Foxm1	-0.251945	-0.36099		Others	Rab34	0.487461	0.761436		Others	Lamp2	0.677641	0.504918		Others	Usp28	0.701201	0.533117
Others	Unkl	0.136506	0.571708		Others	Mob3b	0.487035	0.907211		Others	Acot7	0.675691	0.617342		Others	Cnnm4	0.698836	0.856991
Others	Tpst1	-0.126852	-0.186016		Others	Sub1	0.483525	0.545486		Others	Cep76	0.675601	0.727541		Others	Gas2l3	0.694591	0.616795
Others	Rbks	0.164386	0.931991		Others	Acox1	0.48303	0.0785397		Others	Srgap2	0.674647	0.159024		Others	Ccm2	0.69445	0.205949
Others	Chtf18	-0.0624846	-0.604788		Others	Ldhb	0.481098	0.668158		Others	Txnip	0.67356	0.298285		Others	Tfdp2	0.692046	0.378563
Others	Setmar	0.191398	0.315594		Others	Gtf2ird1	0.480769	0.402051		Others	Ccdc85b	0.673072	0.0346616		Others	Usp6nl	0.691361	0.607875
Others	Kif14	0.169081	0.533344		Others	Bag3	0.48051	0.00752702		Others	Habp4	0.671811	0.0936692		Others	Cd47	0.688876	0.511198
Others	Tedc1	0.512441	0.339428		Others	Rassf1	0.479322	0.422748		Others	Txnrd1	0.670943	0.698558		Others	Ehbp1l1	0.688867	0.444879
Others	Ptger2	-0.312654	-0.19069		Others	Farp1	0.478893	0.498467		Others	Micall1	0.664946	0.224001		Others	Ift46	0.687493	0.53331
Others	Ccnb1	0.11531	0.175346		Others	Eps15	0.478706	0.215112		Others	4931406C07Rik	0.664155	0.378927		Others	Tmbim6	0.685698	0.0162137
Others	Nupl2	-0.0532865	-0.105662		Others	Zwint	0.478507	0.175647		Others	Smap2	0.662514	0.546574		Others	Npc1	0.681725	0.643052
Others	Taco1	-0.0955995	-0.226024		Others	Mlx	0.478208	0.0264739		Others	Scoc	0.66193	0.502687		Others	Abhd14b	0.680163	0.888878
Others	Rims3	0.420895	0.41684		Others	Zyx	0.477867	0.680013		Others	Prelid1	0.657244	0.526449		Others	Map4k2	0.679139	0.882818
Others	Aldh5a1	-0.355488	-0.576842		Others	Sccpdh	0.477217	0.105791		Others	Ncoa3	0.656342	0.817762		Others	Tmem19	0.677562	0.643496
Others	Ankrd9	-0.200813	-0.0191358		Others	Btg2	0.474825	0.126632		Others	Sirt2	0.656194	0.574209		Others	Idua	0.677406	0.93824
Others	Farp2	-0.203776	-0.638413		Others	Zfp703	0.474426	0.304092		Others	Casp9	0.654967	0.443151		Others	Man2b1	0.676706	0.678199
Others	BC055324	-0.0592633	-0.153125		Others	Cop1	0.473695	0.215225		Others	Kctd12	0.654915	0.620758		Others	Spata13	0.675983	0.573469
Others	Pcgf1	-0.0299478	-0.412736		Others	Eif4enif1	0.473437	0.458531		Others	Ap3m1	0.652945	0.337632		Others	Mta3	0.672897	0.961041
Others	Mtmr7	0.229859	0.736421		Others	Col1a2	0.471637	0.117688		Others	Gys1	0.651344	0.64567		Others	Arid3a	0.669814	0.596251
Others	Spc25	-0.0953479	-0.0393072		Others	Gstk1	0.471532	0.560781		Others	Ppp1r37	0.649402	0.1304		Others	Mgat5	0.669418	0.62477
Others	Gstm1	0.222059	0.677638		Others	Kdm5c	0.471051	0.20298		Others	Fcho2	0.647032	0.245744		Others	Rcbtb2	0.669212	0.358184
Others	Hacl1	-0.517702	-0.564758		Others	Chpf	0.471006	0.252871		Others	Klhl28	0.6458	0.44296		Others	Prxl2b	0.666242	0.51888
Others	Kyat3	-0.0577097	-0.87511		Others	Gramd4	0.470097	0.589828		Others	Ppp1r13l	0.64562	0.791713		Others	Smad2	0.662965	0.412142
Others	Dctd	-0.181987	-0.215408		Others	Tspan14	0.469182	0.0233504		Others	Ccs	0.643063	0.724294		Others	Slc44a2	0.661344	0.244013
Others	Stil	0.0550876	0.213065		Others	Ctsw	0.46827	0.312795		Others	Atxn7l3	0.640965	0.00936324		Others	Map7	0.660515	0.204602
Others	Wdr90	-0.299991	-0.354926		Others	Bpgm	0.467357	0.749142		Others	Ass1	0.639437	0.494557		Others	Card11	0.658216	0.402702
Others	Cep131	-0.105805	-0.232885		Others	Tnip2	0.465721	0.234241		Others	Coro7	0.638858	0.69315		Others	Map1lc3a	0.658147	0.14072
Others	Zfp3	0.57902	0.576137		Others	Fbxo5	0.465072	0.179946		Others	Dhx32	0.638649	0.514615		Others	Tlcd1	0.657908	0.507371
Others	Chaf1a	-0.055041	-0.162493		Others	Plekha7	0.465004	0.433388		Others	Dgkq	0.637208	0.932893		Others	Kctd20	0.656666	0.477867
Others	Camk2a	0.438952	0.696719		Others	Syn1	0.464783	0.583579		Others	Ssx2ip	0.637179	0.18232		Others	Cep170	0.656647	0.677971
Others	Slc25a13	-0.031116	-0.0866363		Others	Nptn	0.464186	0.675013		Others	Stat5a	0.636155	0.100148		Others	Hace1	0.65394	0.673453
Others	Arhgap19	0.119597	0.276431		Others	Fam210b	0.46345	0.264555		Others	Rspry1	0.634259	0.294763		Others	Prickle3	0.649543	0.00624458
Others	Chst14	-0.0859531	-0.731383		Others	Diaph3	0.462889	0.233724		Others	Slc9a3r1	0.633634	0.932467		Others	Fgd3	0.64762	0.107506
Others	Commd9	-0.0393708	-0.127699		Others	Pdlim7	0.462572	0.668471		Others	Tigd2	0.633341	0.529555		Others	Acot7	0.646362	0.720166
Others	Pdcd1	-0.0477734	-0.183171		Others	Cenpv	0.4621	0.267537		Others	Eci2	0.632957	0.367814		Others	Abca2	0.646198	0.289145
Others	Map2	-0.30503	-0.303004		Others	Crim1	0.460638	0.296684		Others	Pitpnm1	0.631744	0.354071		Others	Arl15	0.644089	0.486822
Others	Mterf1b	-0.195827	-0.680869		Others	Stambp	0.460554	0.388764		Others	Marcks	0.629703	0.535128		Others	Cstb	0.642766	0.31136
Others	Mmachc	-0.48611	-0.461761		Others	Cep170b	0.459904	0.476163		Others	Crk	0.629701	0.735428		Others	Abhd12	0.638739	0.188703
Others	Chchd6	-0.0085223	-0.163677		Others	Rnf149	0.459644	0.370767		Others	Taok1	0.628391	0.517753		Others	Atxn7l3	0.638327	0.05659
Others	2900026A02Rik	-0.0457479	-0.78975		Others	Cltb	0.458878	0.685343		Others	BC030867	0.627395	0.271831		Others	Mier3	0.637964	0.548006
Others	Myo19	0.390199	0.840949		Others	Kdm6b	0.456524	0.430117		Others	Pik3r1	0.626779	0.380805		Others	Ankrd9	0.637202	0.538372
Others	Kif20a	-0.161574	-0.0093534		Others	Zfp260	0.455432	0.216076		Others	Slc44a2	0.625873	0.0745066		Others	Snx18	0.631956	0.404277
Others	Ube2e2	-0.268909	-0.913551		Others	Slc25a30	0.454792	0.684025		Others	Xpr1	0.625543	0.660471		Others	Hist2h2ac	0.631628	0.0244293
Others	Tdrd7	0.767348	0.286885		Others	Prex1	0.454551	0.965396		Others	Igf2r	0.624919	0.502375		Others	Ezr	0.627161	0.641806
Others	Spag5	-0.107731	-0.115655		Others	Scarb1	0.453998	0.252702		Others	Zyx	0.624822	0.597451		Others	Ccdc82	0.626788	0.313205
Others	Orc1	0.0541075	0.0771644		Others	Phlda3	0.453948	0.0090739		Others	Unc45a	0.623597	0.514713		Others	Hs1bp3	0.626755	0.182233
Others	E2f7	0.784246	0.138478		Others	Txndc9	0.45386	0.165307		Others	Optn	0.622712	0.262131		Others	4931406C07Rik	0.625638	0.226015
Others	Gstp1	-0.0254984	-0.386515		Others	Sntb2	0.453501	0.73765		Others	Cytip	0.622007	0.735399		Others	Pip4p1	0.624949	0.569703
Others	Lxn	-0.0297431	-0.304127		Others	Vamp8	0.453008	0.424648		Others	Uap1	0.621468	0.105841		Others	Axl	0.622509	0.114161
Others	Itpkc	0.104492	0.441277		Others	Gstt2	0.452332	0.507816		Others	Mark4	0.618684	0.598857		Others	Rassf1	0.621035	0.816617
Others	Fancd2	-0.001091	-0.137824		Others	Ubxn2a	0.452137	0.394986		Others	Cd86	0.617258	0.539232		Others	Mvd	0.620182	0.902537
Others	Polr2l	0.0274322	0.379543		Others	4921524J17Rik	0.451786	0.458746		Others	Akt3	0.616582	0.205519		Others	Cep131	0.617207	0.80547
Others	Naaa	-0.206103	-0.779627		Others	Sqstm1	0.451051	0.188963		Others	Arhgap5	0.616235	0.660555		Others	Arl2bp	0.616667	0.918173
Others	Lamc1	0.314774	0.0274785		Others	Ccdc85b	0.450724	0.695429		Others	D1Ertd622e	0.611928	0.030456		Others	Rad52	0.616096	0.308084
Others	Trip13	0.119682	0.161842		Others	Dab2ip	0.450425	0.639217		Others	Tbc1d24	0.61146	0.658636		Others	Rexo2	0.614066	0.742455
Others	Nubpl	-0.392866	-0.76583		Others	Ldlrap1	0.449284	0.482254		Others	Rras2	0.610297	0.704035		Others	Arhgap5	0.613503	0.735307
Others	Snrnp35	0.0723541	0.337054		Others	Rhob	0.449125	0.05481		Others	Agpat4	0.607713	0.506993		Others	Ric1	0.611113	0.570396
Others	Scamp1	-0.130797	-0.416586		Others	Stk17b	0.44695	0.128738		Others	Map3k3	0.606249	0.358962		Others	Smap2	0.60895	0.521847
Others	Aldh7a1	0.12598	0.104789		Others	Unc119	0.446024	0.480273		Others	Plin3	0.606111	0.612785		Others	Tubb2b	0.607974	0.71922
Others	Mrps18b	-0.0604818	-0.494471		Others	Eif1b	0.445786	0.578175		Others	Mien1	0.604221	0.258176		Others	Map4	0.607174	0.707865
Others	Dlgap5	0.0360486	0.285007		Others	Grap	0.444747	0.282749		Others	Slc11a2	0.60327	0.678548		Others	Qsox1	0.607105	0.98147
Others	Creld1	0.285369	0.227831		Others	Clspn	0.444231	0.373891		Others	Ccdc186	0.60202	0.457073		Others	Kctd3	0.604395	0.181323
Others	Zscan2	-0.108648	-0.116261		Others	Pex2	0.443192	0.560817		Others	Abtb2	0.60164	0.638092		Others	Ncoa3	0.60387	0.94922
Others	Miga2	-0.125196	-0.20709		Others	Rspry1	0.443155	0.153732		Others	Epm2aip1	0.601374	0.17229		Others	Cep55	0.603037	0.522371
Others	Ckap4	-0.063052	-0.40794		Others	Prelid1	0.443083	0.180498		Others	Ezr	0.601277	0.443302		Others	Rspry1	0.602312	0.288514
Others	Tlr7	0.219036	0.0401096		Others	Galnt6	0.442618	0.59515		Others	Ankzf1	0.600526	0.65209		Others	Ndufs5	0.602142	0.433464
Others	Ankrd13b	-0.353595	-0.0300436		Others	Tm6sf1	0.442113	0.0891297		Others	Rbms2	0.598771	0.329633		Others	Ube4b	0.60151	0.674047
Others	Grk5	-0.173557	-0.232411		Others	Slc25a10	0.442068	0.791054		Others	Cript	0.596914	0.590366		Others	Adgre5	0.601017	0.720261
Others	Chdh	-0.0461771	-0.964325		Others	Kif22	0.442044	0.228897		Others	Akap13	0.59648	0.901782		Others	Kif3b	0.600055	0.435574
Others	Tube1	0.159532	0.062373		Others	Tmed1	0.438775	0.409457		Others	Riok3	0.595042	0.978683		Others	Ralb	0.597704	0.414452
Others	Tyw3	-0.191313	-0.205187		Others	Morf4l1	0.437761	0.0428994		Others	Ptges3l	0.594592	0.463277		Others	Amz2	0.597341	0.610957
Others	Crybg3	0.090218	0.174095		Others	Abcd1	0.437745	0.0151609		Others	Abca2	0.594347	0.449289		Others	Mrfap1	0.596872	0.0337161
Others	Ska3	0.0363812	0.227154		Others	Rab11fip4	0.437302	0.174733		Others	Nckipsd	0.590125	0.464861		Others	Coro7	0.596516	0.719088
Others	Luzp1	0.164771	0.370605		Others	Ints6l	0.435488	0.658832		Others	Naa16	0.589627	0.304548		Others	Haspin	0.594039	0.70912
Others	Trmt44	0.00087786	0.0394841		Others	Map3k20	0.434584	0.282459		Others	Cdk6	0.586387	0.755944		Others	Rxra	0.59251	0.483341
Others	Chek2	-0.267247	-0.30164		Others	Kpna2	0.433638	0.479855		Others	Ptpra	0.58614	0.0167193		Others	Tedc1	0.59023	0.670298
Others	Spdl1	0.137026	0.214683		Others	Lpgat1	0.433	0.402454		Others	Rictor	0.586039	0.559263		Others	Lrrfip1	0.58947	0.285736
Others	Klra1	0.206572	0.303714		Others	Sh2d3c	0.431974	0.26757		Others	P4ha1	0.585959	0.465595		Others	Crtc3	0.587592	0.31698
Others	Dennd3	0.671237	0.502962		Others	Nol4l	0.429461	0.778418		Others	Bad	0.585799	0.638062		Others	Slc3a2	0.586334	0.350414
Others	Gins2	-0.111017	-0.228516		Others	Oxr1	0.428729	0.00475329		Others	Dstn	0.583916	0.369992		Others	Cetn3	0.58363	0.0456707
Others	Zswim3	0.635623	0.179901		Others	Thap1	0.428717	0.269431		Others	Carhsp1	0.58259	0.188058		Others	Tcf19	0.583243	0.613348
Others	Ehbp1	-0.177482	-0.338129		Others	Kdm2a	0.428114	0.347757		Others	Samd1	0.582497	0.874536		Others	Usp54	0.582824	0.126061
Others	Cenpu	-0.0288354	-0.0205365		Others	Wwp2	0.427741	0.104539		Others	Pdxp	0.581739	0.895514		Others	Gnai2	0.58237	0.720305
Others	Alg13	-0.0758667	-0.32551		Others	Egr3	0.427493	0.615897		Others	Tmem135	0.579229	0.334663		Others	Mpp1	0.58159	0.990689
Others	Galns	-0.140322	-0.341505		Others	Jund	0.427348	0.255899		Others	Unc119b	0.577897	0.915156		Others	Uvssa	0.580804	0.501241
Others	Il15ra	0.540608	0.7991		Others	Baiap2	0.427237	0.192602		Others	Ggact	0.576743	0.78244		Others	Abr	0.580741	0.926715
Others	Crocc	-0.134501	-0.687177		Others	Adk	0.42692	0.702834		Others	Praf2	0.57548	0.367166		Others	Flna	0.580352	0.824727
Others	Ctnnbip1	-0.272073	-0.0433244		Others	Arid3b	0.424648	0.102037		Others	Kcnab2	0.574835	0.370745		Others	Scpep1	0.579625	0.421787
Others	Tmem177	-0.0888075	-0.441506		Others	Golt1b	0.424119	0.0629204		Others	Txndc17	0.5739	0.664192		Others	Gdi2	0.57932	0.748355
Others	Prelid2	-0.260005	-0.0536824		Others	Appl1	0.422604	0.525859		Others	Pacs1	0.569646	0.588061		Others	Srgap2	0.578299	0.270632
Others	Ttk	0.0787216	0.0145161		Others	Kctd3	0.422224	0.606578		Others	Spindoc	0.568732	0.548672		Others	Cotl1	0.578157	0.78374
Others	Fbxl4	-0.0053874	-0.128021		Others	Slc15a4	0.420405	0.187594		Others	Arap1	0.567036	0.842204		Others	Irf2bp2	0.577887	0.587804
Others	Pcyox1	-0.289201	-0.270573		Others	Ikzf4	0.419596	0.790034		Others	Sestd1	0.566469	0.65172		Others	F8a	0.57742	0.135389
Others	Crmp1	-0.262263	-0.744157		Others	Arl13b	0.419482	0.390776		Others	Ppp1r9b	0.565926	0.785765		Others	Slc7a6	0.577403	0.340582
Others	Igf2bp3	0.221491	0.20839		Others	Nemp2	0.419344	0.116089		Others	Fdx1	0.56533	0.696102		Others	Ubtd2	0.575856	0.562111
Others	Dnajc12	-0.683174	-0.614033		Others	Srebf1	0.419255	0.542971		Others	Hs1bp3	0.56465	0.265142		Others	Ccs	0.573777	0.57646
Others	Ccnf	-0.421602	-0.0706217		Others	Klf13	0.417996	0.252163		Others	Dhrs13	0.562314	0.438434		Others	Mllt11	0.573114	0.339037
Others	Hs1bp3	0.0362341	0.174864		Others	Pclaf	0.4178	0.296852		Others	Mrfap1	0.561797	0.256638		Others	Kdm4b	0.573073	0.460168
Others	Gstz1	-0.100586	-0.0431975		Others	Apex2	0.41531	0.575149		Others	Dag1	0.55954	0.422063		Others	Igf2r	0.571398	0.963233
Others	Acy1	-0.0023134	-0.0751471		Others	Ptprf	0.414125	0.9698		Others	Lmo4	0.557638	0.0281917		Others	Ppp1r21	0.571374	0.927184
Others	Sgo1	-0.109612	-0.196262		Others	Bad	0.413993	0.0999526		Others	Tab2	0.556613	0.179824		Others	Ndrg1	0.570967	0.792851
Others	Asap2	-0.58923	-0.692406		Others	Tk1	0.413868	0.270736		Others	Rad9a	0.5559	0.422523		Others	Dusp7	0.565366	0.18067
Others	Sdf2l1	0.0853637	0.439493		Others	Phf5a	0.41354	0.104263		Others	Mapkapk3	0.554757	0.642097		Others	Pitpnc1	0.564187	0.637396
Others	E2f3	0.0163841	0.0945659		Others	Ttll4	0.412749	0.436657		Others	Zfp382	0.554123	0.284029		Others	Pgm2l1	0.563583	0.453335
Others	Ercc6l	-0.0184306	-0.27322		Others	Arhgap21	0.410506	0.158149		Others	Trappc10	0.553827	0.515576		Others	Dipk2a	0.562865	0.711524
Others	Slc25a10	-0.19388	-0.537886		Others	Maz	0.409887	0.339625		Others	Esyt1	0.553693	0.437007		Others	Pxn	0.562239	0.844434
Others	Ap3s1	0.232033	0.844269		Others	Uhrf1	0.409794	0.238252		Others	Slc2a3	0.552568	0.790068		Others	Frmd8	0.562069	0.916648
Others	Pomt2	-0.205147	-0.265551		Others	Med29	0.408172	0.384014		Others	Wdr91	0.552472	0.449804		Others	Fam49b	0.561907	0.86247
Others	Gpsm1	-0.110455	-0.464756		Others	Grcc10	0.407341	0.451915		Others	Itgb1bp1	0.551202	0.229241		Others	Gramd1a	0.561566	0.106675
Others	Zwilch	-0.0242324	-0.0397579		Others	Traip	0.407195	0.166475		Others	Tbc1d10b	0.551141	0.359229		Others	Prkx	0.56051	0.202974
Others	Hist1h1b	-0.131512	-0.312962		Others	Ptpn4	0.40676	0.748341		Others	Fmnl1	0.54757	0.474818		Others	Adcy6	0.560029	0.509854
Others	Tedc2	-0.0794831	-0.277489		Others	Msmo1	0.404789	0.161253		Others	Tmem129	0.546912	0.158398		Others	Rab6a	0.559659	0.87509
Others	Stxbp4	-0.495059	-0.421787		Others	Erf	0.404764	0.351622		Others	Aida	0.545466	0.332195		Others	Sik2	0.559082	0.369757
Others	Akt1s1	0.121407	0.334187		Others	Kdm3a	0.404305	0.713384		Others	Phactr4	0.545414	0.516284		Others	Neil3	0.558721	0.996401
Others	Zswim7	0.166705	0.658141		Others	Rundc1	0.404124	0.611794		Others	Tcf25	0.544797	0.466799		Others	Ubash3a	0.5583	0.345983
Others	Eif5a2	0.267624	0.299863		Others	Rasal3	0.403686	0.359592		Others	Pimreg	0.544503	0.226389		Others	1700017B05Rik	0.557263	0.28653
Others	Ctbs	-0.319347	-0.144782		Others	Jmjd4	0.402921	0.0719944		Others	Tollip	0.544309	0.520988		Others	Slc17a9	0.557031	0.799017
Others	Hspa2	0.31637	0.0546642		Others	Mdm1	0.402786	0.0939654		Others	Pttg1ip	0.543417	0.197966		Others	Tnfrsf22	0.556661	0.0808197
Others	Armcx3	0.519947	0.877262		Others	Acsf2	0.401146	0.021934		Others	Ckb	0.543094	0.501665		Others	Ldlrap1	0.556133	0.557161
Others	Lipt1	-0.0786896	-0.372323		Others	Arhgap39	0.399507	0.0406029		Others	Zbtb7a	0.54303	0.227754		Others	Rfesd	0.554385	0.0147713
Others	Sestd1	-0.460716	-0.375978		Others	Ska2	0.399339	0.441177		Others	Aprt	0.542803	0.399187		Others	Dstn	0.554275	0.170091
Others	Fam83d	0.177991	0.231207		Others	Slc25a51	0.399015	0.21159		Others	Ube2o	0.542219	0.437211		Others	Tjap1	0.553421	0.230187
Others	Pi4k2b	0.126888	0.249494		Others	Zfp507	0.39834	0.500355		Others	Syce2	0.539727	0.949028		Others	Nmt2	0.552122	0.797364
Others	Afg1l	-0.188847	-0.0617812		Others	Mgrn1	0.398123	0.00334487		Others	Zfp652	0.5394	0.931594		Others	Rala	0.552101	0.631155
Others	Usp54	-0.279932	-0.374162		Others	Nbeal2	0.397242	0.427799		Others	Ccny	0.536849	0.19553		Others	Arhgap19	0.551797	0.733274
Others	Trmt5	-0.0247689	-0.272716		Others	Mvk	0.396647	0.312818		Others	Zscan12	0.536347	0.463767		Others	Map3k3	0.55056	0.240799
Others	Nhej1	-0.098673	-0.40604		Others	Casc4	0.396495	0.459742		Others	Rp2	0.536293	0.11828		Others	Dag1	0.547167	0.125981
Others	Wee1	-0.443698	-0.671504		Others	D17H6S53E	0.396356	0.661722		Others	Tigar	0.53618	0.177511		Others	Zyx	0.54704	0.274367
Others	Nckap1	0.539566	0.830792		Others	Cetn3	0.396241	0.231178		Others	Dctn4	0.535905	0.610427		Others	Gpr68	0.544966	0.540264
Others	Ptges3l	-0.435825	-0.0377245		Others	Spdl1	0.396174	0.258969		Others	P2rx7	0.535825	0.905036		Others	Alg6	0.544295	0.187265
Others	Bcl7c	-0.34582	-0.321462		Others	Cdca2	0.395265	0.0508562		Others	Sh2b1	0.535718	0.860478		Others	Erc1	0.543922	0.27463
Others	Ppic	-0.279177	-0.89064		Others	Plgrkt	0.393631	0.25042		Others	Cpne3	0.535329	0.601604		Others	Cdc42se2	0.54375	0.600954
Others	Taf6l	0.00760465	0.1343		Others	Mycbp	0.393566	0.302727		Others	Rffl	0.533957	0.34432		Others	Rasal3	0.542656	0.782711
Others	Abhd14a	-0.0935711	-0.37099		Others	Kdm4b	0.393557	0.183147		Others	Rgs19	0.533636	0.528599		Others	Ctsz	0.542212	0.393863
Others	Cd151	0.247887	0.308251		Others	Cramp1l	0.392914	0.571711		Others	Map3k4	0.533516	0.375673		Others	Bag1	0.542011	0.294837
Others	Fancf	-0.230052	-0.58996		Others	Cep164	0.392456	0.116612		Others	Casp8	0.533404	0.104499		Others	Pacs1	0.541499	0.59097
Others	BC048403	-0.0082344	-0.0216197		Others	Rreb1	0.392401	0.271964		Others	Mtmr2	0.532481	0.0502103		Others	Ttc7	0.541098	0.592924
Others	Snupn	0.0906669	0.361745		Others	Ccdc88c	0.392187	0.36629		Others	Birc3	0.532409	0.15679		Others	Usp33	0.540692	0.798109
Others	Adarb1	-0.103432	-0.110141		Others	Nkiras1	0.39142	0.0794047		Others	Dck	0.531917	0.915196		Others	Flot2	0.539834	0.73559
Others	Cptp	0.364226	0.218171		Others	G2e3	0.390326	0.558472		Others	Ccm2	0.531654	0.302646		Others	Ccne2	0.539065	0.178821
Others	Jmjd7	-0.18095	-0.359692		Others	Rgs10	0.390028	0.168524		Others	Nsd3	0.531529	0.736868		Others	Map3k4	0.538545	0.551047
Others	Shq1	0.0453746	0.0860724		Others	Mid1ip1	0.389598	0.459415		Others	Ccne2	0.53149	0.470982		Others	Itgal	0.537337	0.259937
Others	Rad51c	0.0217279	0.855509		Others	Pwwp3a	0.388614	0.415861		Others	Pld3	0.530433	0.560069		Others	Chst14	0.535854	0.321331
Others	Prkar2b	-0.228271	-0.716547		Others	Itprid2	0.386052	0.0330628		Others	Rufy1	0.530372	0.500683		Others	Cep170b	0.535452	0.390616
Others	Cbr4	-0.192491	-0.175851		Others	Zfp609	0.385513	0.509615		Others	Mink1	0.530125	0.0470228		Others	Btg1	0.535295	0.398107
Others	Idh1	-0.0854022	-0.232112		Others	Gas2l3	0.384345	0.336651		Others	Snx17	0.528657	0.134153		Others	Slc25a30	0.535228	0.977996
Others	Afdn	-0.0241764	-0.389647		Others	Ubald1	0.382214	0.317543		Others	Scarb1	0.528404	0.211748		Others	Tmem129	0.535173	0.104972
Others	Pgk1	-0.0395105	-0.0676917		Others	Mif4gd	0.381406	0.285976		Others	Bin1	0.528096	0.22488		Others	Sc5d	0.534177	0.664983
Others	Tesk2	-0.512383	-0.763719		Others	Slc39a11	0.380731	0.0319114		Others	Ano6	0.527962	0.32952		Others	Ssna1	0.532853	0.198634
Others	Prnp	0.597759	0.907242		Others	Hivep3	0.379497	0.39343		Others	Itga6	0.527176	0.0478729		Others	Eif2ak3	0.532301	0.679491
Others	Elp6	0.0110813	0.106092		Others	Hmgcs1	0.378424	0.183417		Others	Dusp23	0.526772	0.757035		Others	Lpp	0.532272	0.459403
Others	Coa4	0.274053	0.360097		Others	Chsy1	0.378153	0.327373		Others	Glo1	0.526159	0.905938		Others	Anln	0.531897	0.642816
Others	Nlrx1	-0.11752	-0.149888		Others	H1f0	0.378088	0.657315		Others	Rdx	0.52607	0.342783		Others	Iqgap1	0.531758	0.357132
Others	Rps6kc1	0.322347	0.28462		Others	Fads1	0.377369	0.0924029		Others	Wwp2	0.52587	0.172769		Others	Ccser2	0.530194	0.159093
Others	Sergef	0.063977	0.364124		Others	Ptges3l	0.377359	0.352405		Others	Zfp74	0.523941	0.365603		Others	D17H6S53E	0.530073	0.317458
Others	Lysmd1	0.300607	0.776645		Others	Pxn	0.375015	0.527847		Others	Slc39a6	0.523305	0.300138		Others	Slc25a19	0.52968	0.269035
Others	1110012L19Rik	-0.0875806	-0.230321		Others	Zbtb17	0.374742	0.00203192		Others	Tprn	0.523026	0.167778		Others	Rnf145	0.529286	0.109982
Others	Gtpbp8	-0.097741	-0.0615684		Others	Hmgb3	0.374548	0.523812		Others	Sept9	0.521874	0.971034		Others	Hic2	0.528957	0.0506279
Others	Runx2	0.125951	0.359348		Others	Rrp1	0.374054	0.254892		Others	Cux1	0.520505	0.947798		Others	Spin1	0.525602	0.974451
Others	Pole	0.00325575	0.0100347		Others	Prr11	0.371783	0.28405		Others	Bcr	0.51985	0.0217072		Others	Fopnl	0.525325	0.357519
Others	Aars2	0.00390571	0.107427		Others	Asxl2	0.371076	0.0995972		Others	Xpnpep1	0.519311	0.659165		Others	Trip10	0.525305	0.739287
Others	Polr3h	-0.0119714	-0.0699004		Others	Ndfip2	0.369874	0.0769624		Others	Smpd1	0.519197	0.498741		Others	Reep2	0.523733	0.879923
Others	Ssx2ip	-0.185295	-0.272206		Others	Fcho2	0.369836	0.0190391		Others	Nt5dc3	0.518912	0.660039		Others	Cdkal1	0.522864	0.0478607
Others	Prkra	0.0868533	0.731385		Others	Rmi1	0.369436	0.224232		Others	Asap2	0.518265	0.485596		Others	C9orf72	0.521232	0.570592
Others	Mettl15	-0.213968	-0.077323		Others	Proser1	0.369047	0.121195		Others	Rubcn	0.518216	0.795288		Others	Zmiz1	0.52121	0.856901
Others	Ube2cbp	0.0321866	0.710829		Others	Sqle	0.368765	0.20415		Others	Itgb7	0.517568	0.573365		Others	Hist1h2ad	0.520714	0.906217
Others	Gtse1	0.017917	0.333603		Others	E2f6	0.368389	0.334747		Others	Fbxo6	0.517404	0.620559		Others	Hist1h2ah	0.520714	0.387571
Others	Ggh	-0.232579	-0.168211		Others	Acadm	0.368103	0.172184		Others	Gdi1	0.517047	0.378756		Others	Hist1h2af	0.520714	0.00126675
Others	Mgmt	-0.355126	-0.90345		Others	Fopnl	0.367144	0.0501653		Others	Usp38	0.516887	0.714944		Others	Hist1h2ag	0.520714	0.779413
Others	Zranb3	-0.0078065	-0.23655		Others	Fastkd3	0.366792	0.492534		Others	Lrpap1	0.516854	0.30869		Others	Hist1h2an	0.520714	0.74327
Others	Qsox2	0.0934685	0.69396		Others	Cenph	0.365498	0.305521		Others	Ttl	0.515513	0.560933		Others	Hist1h2ab	0.520714	0.686631
Others	Zfp637	-0.17194	-0.002558		Others	Sdf2l1	0.365371	0.933868		Others	Sumf1	0.51551	0.0908141		Others	Hist1h2ak	0.520714	0.480671
Others	Wdsub1	0.257528	0.197932		Others	Dok2	0.364848	0.492248		Others	Itch	0.515183	0.21831		Others	Hist1h2ai	0.520714	0.593803
Others	P3h1	-0.0492064	-0.0974373		Others	Tfam	0.364341	0.172395		Others	Fkbp1a	0.514194	0.855344		Others	Hist1h2ac	0.520714	0.505619
Others	Suv39h2	0.0674367	0.416251		Others	Snrpf	0.364254	0.0462355		Others	Atg14	0.513862	0.0402429		Others	Hist1h2ae	0.520714	0.104387
Others	Alad	0.160314	0.527776		Others	Relt	0.36224	0.0541794		Others	Fbxw8	0.513443	0.168468		Others	Ovca2	0.51984	0.380814
Others	Ahcy	-0.0284219	-0.206665		Others	Zfp629	0.362006	0.711477		Others	Actr1b	0.5134	0.361594		Others	Cdkn1b	0.519148	0.726522
Others	Bola1	0.23932	0.1944		Others	Plxna1	0.361897	0.116575		Others	Shkbp1	0.513297	0.33113		Others	Lrrc42	0.517423	0.372603
Others	Dus4l	-0.0113535	-0.0582102		Others	Map7	0.361769	0.320461		Others	Rnf26	0.511169	0.368514		Others	Fbxo6	0.516214	0.853309
Others	Axl	-0.436344	-0.242711		Others	Zfp647	0.361748	0.0127894		Others	Ripk1	0.511026	0.725892		Others	Prkag2	0.51586	0.695326
Others	Lyn	0.795659	0.524164		Others	Zmiz1	0.361685	0.336811		Others	Ric8a	0.510885	0.381373		Others	Anxa2	0.515144	0.323901
Others	Dclk2	0.30897	0.00977137		Others	Ptgfrn	0.360549	0.491625		Others	Hdac6	0.509445	0.592192		Others	Pofut1	0.51356	0.781381
Others	Cdca3	0.126829	0.0812236		Others	Abhd16a	0.359073	0.271073		Others	Mfsd3	0.508343	0.175734		Others	Wwp2	0.511065	0.104142
Others	Slc29a2	0.0495621	0.208949		Others	Kif18b	0.358965	0.248077		Others	Fli1	0.508148	0.800193		Others	Retreg1	0.510993	0.59239
Others	Dgcr6	-0.146672	-0.0574325		Others	Dvl2	0.358415	0.160343		Others	Ctdsp1	0.508063	0.750162		Others	Map2k3	0.51062	0.675971
Others	Emilin1	-0.208327	-0.248487		Others	Cand2	0.358412	0.691805		Others	Tnfrsf22	0.507844	0.378151		Others	Iqcb1	0.510368	0.192497
Others	Ybey	-0.258773	-0.0103657		Others	Trim27	0.358173	0.0538408		Others	Emp3	0.50773	0.204705		Others	Ids	0.509806	0.615118
Others	Gpsm2	-0.289533	-0.235687		Others	Tspan31	0.358041	0.166077		Others	Naa40	0.504352	0.654995		Others	Ptpn22	0.508992	0.671163
Others	Gem	0.216757	0.766243		Others	Gimap5	0.358032	0.350586		Others	Jade3	0.498891	0.984288		Others	Vamp8	0.507267	0.268679
Others	Uap1l1	-0.228605	-0.218606		Others	4933434E20Rik	0.358006	0.0460308		Others	Usp33	0.495989	0.881164		Others	Dtnb	0.506061	0.656651
Others	Mllt11	0.429482	0.868972		Others	Abi3	0.356666	0.605939		Others	Ift46	0.495622	0.579874		Others	Sh2b1	0.505167	0.825687
Others	Agpat4	0.167168	0.70144		Others	Klhl26	0.356027	0.23387		Others	Kif3b	0.495347	0.132078		Others	Akip1	0.503542	0.199944
Others	Plekhg5	-0.398126	-0.370736		Others	Csrp2	0.355549	0.719771		Others	Pgp	0.495265	0.849297		Others	Anp32e	0.502379	0.766205
Others	Spryd4	-0.0460683	-0.315344		Others	Zbtb7a	0.354985	0.352709		Others	Tmem256	0.494914	0.628836		Others	P2ry10	0.502157	0.0151442
Others	Lmf1	-0.156808	-0.385466		Others	Abca2	0.354019	0.0503941		Others	Pik3c2a	0.494458	0.0428342		Others	Apip	0.50212	0.590952
Others	As3mt	0.161231	0.764313		Others	Dcaf12	0.353609	0.0400802		Others	Fads1	0.494165	0.372326		Others	Psen1	0.501811	0.633371
Others	Tk1	-0.336635	-0.078549		Others	H6pd	0.353423	0.335992		Others	Gpsm3	0.493676	0.448317		Others	Zfp706	0.500969	0.620604
Others	Rbbp9	0.00875121	0.0346327		Others	Acp5	0.353027	0.658012		Others	Tacc3	0.493222	0.472931		Others	Llgl1	0.495775	0.98702
Others	Tmem237	0.0588067	0.0287308		Others	Zfp518a	0.352758	0.114999		Others	Fam91a1	0.493195	0.830241		Others	Slc11a2	0.495045	0.214966
Others	Rhoq	0.637712	0.959669		Others	Itpr1	0.352206	0.0381193		Others	Traf4	0.492823	0.157433		Others	Tor4a	0.494466	0.669843
Others	Cpt2	-0.152089	-0.211208		Others	Nme4	0.35219	0.499318		Others	Map2k1	0.492437	0.694529		Others	Slc39a6	0.49392	0.618853
Others	Ccdc14	0.190419	0.0330513		Others	Ska3	0.351356	0.727538		Others	Ppp2r5e	0.4906	0.156593		Others	1110032F04Rik	0.493565	0.968396
Others	Nat2	-0.0185878	-0.131158		Others	Anks1	0.351127	0.709006		Others	Naa80	0.49051	0.291846		Others	Zc3h6	0.492329	0.0059159
Others	Mettl18	0.0586495	0.30406		Others	Rrm2	0.350769	0.523873		Others	Acsl1	0.490442	0.893865		Others	Cdk5	0.492109	0.279391
Others	Bet1	0.159839	0.539799		Others	Hdac4	0.350123	0.556787		Others	Vamp8	0.487145	0.252763		Others	Serinc1	0.491779	0.193264
Others	Pdlim7	-0.179148	-0.297402		Others	Usp46	0.348909	0.166421		Others	Itpr3	0.486438	0.754982		Others	Myo1c	0.491163	0.628459
Others	Tmem38b	-0.335676	-0.844513		Others	Lrch3	0.348699	0.0375605		Others	Slc39a4	0.486005	0.489006		Others	Aff1	0.491143	0.517424
Others	Ppfibp1	-0.206854	-0.222885		Others	Scd1	0.348091	0.258074		Others	Cyld	0.485914	0.418207		Others	Rgs12	0.490829	0.0643027
Others	Dusp22	0.158727	0.468735		Others	Psrc1	0.347815	0.239287		Others	Bpnt1	0.485872	0.828686		Others	Als2cl	0.489979	0.340456
Others	Mccc2	-0.23228	-0.114073		Others	Ikzf2	0.347378	0.165423		Others	Pafah1b2	0.485649	0.31308		Others	Prelid1	0.488986	0.380956
Others	Ogfod3	-0.291493	-0.005599		Others	Fbxw8	0.346983	0.166579		Others	Akt1	0.485513	0.729176		Others	Fndc3a	0.488902	0.142999
Others	Oxsm	-0.123994	-0.456128		Others	Cenpk	0.346726	0.0883291		Others	D230025D16Rik	0.485085	0.147284		Others	Nphp3	0.488122	0.575159
Others	Tulp3	0.319349	0.394472		Others	Igf2bp3	0.346694	0.274454		Others	Rac1	0.484772	0.571053		Others	Klc4	0.486639	0.539077
Others	Dhrs13	0.130376	0.00145611		Others	Fmnl3	0.346433	0.307964		Others	Jmjd1c	0.484373	0.445438		Others	Xylb	0.485602	0.472549
Others	Senp8	-0.164248	-0.330936		Others	Ak3	0.345746	0.447789		Others	Naga	0.484148	0.779079		Others	Golm1	0.485506	0.966481
Others	Bub1b	-0.077637	-0.11844		Others	Bud23	0.344654	0.23642		Others	Anp32a	0.483768	0.858578		Others	Arhgap12	0.485206	0.414503
Others	Dars2	-0.130559	-0.0093394		Others	Dynll1	0.343847	0.155009		Others	Xrcc4	0.483351	0.1047		Others	Rbm38	0.485007	0.761766
Others	Casp1	-0.390234	-0.584033		Others	Chka	0.343747	0.106363		Others	Prkaa1	0.483334	0.684234		Others	Casp8	0.483562	0.214173
Others	Ero1lb	-0.0528711	-0.829452		Others	Cdkn2d	0.343622	0.41371		Others	Cers4	0.482923	0.303607		Others	Manf	0.483377	0.360293
Others	Spata2l	0.0442103	0.0734551		Others	Nudt19	0.343429	0.347234		Others	Morf4l2	0.481747	0.255174		Others	Inf2	0.483217	0.18422
Others	Cd83	-0.38375	-0.124842		Others	Rest	0.343301	0.260106		Others	Zkscan17	0.481654	0.155234		Others	Sapcd2	0.4832	0.651945
Others	Syne3	-0.0971724	-0.124907		Others	Fem1a	0.343251	0.328829		Others	Ggta1	0.481531	0.659197		Others	Slc9b2	0.482648	0.119792
Others	Nudt7	0.00011849	0.837041		Others	Gng12	0.342064	0.0176096		Others	Mdm4	0.481424	0.129483		Others	Nenf	0.480799	0.461928
Others	Itsn1	-0.265465	-0.456253		Others	Aurkb	0.341935	0.238429		Others	Degs1	0.476696	0.0249592		Others	Myl6	0.478953	0.675013
Others	Pard6b	0.0281706	0.271286		Others	Tfeb	0.341904	0.4351		Others	Plcg1	0.47595	0.598649		Others	Tax1bp1	0.478925	0.679454
Others	Pmm1	0.247204	0.286182		Others	Sesn2	0.341503	0.533427		Others	Cfap36	0.47467	0.211259		Others	Ccnb2	0.477941	0.571141
Others	Cybb	-0.392528	-0.791236		Others	Opa3	0.34031	0.181466		Others	Natd1	0.474559	0.758429		Others	Efhd2	0.477622	0.473064
Others	Kif13a	-0.15759	-0.34415		Others	Qpctl	0.340261	0.560652		Others	Npc1	0.47412	0.416671		Others	Tle5	0.475085	0.99244
Others	Sept2	0.0669488	0.68287		Others	Mfn1	0.340125	0.0471019		Others	Cbl	0.474092	0.358728		Others	Soat1	0.474728	0.451429
Others	Calhm2	-0.342614	-0.615329		Others	Slc25a17	0.339082	0.136529		Others	Polr2f	0.472802	0.0741786		Others	Ppp2r5b	0.473881	0.0773362
Others	Tpx2	0.108245	0.152297		Others	Mmadhc	0.33878	0.363029		Others	Gorab	0.472528	0.0270824		Others	Prc1	0.471721	0.618764
Others	Hmga1	0.0206958	0.0140308		Others	Cyb5r3	0.33829	0.516812		Others	Arhgdia	0.47181	0.704454		Others	Cdk19	0.47154	0.329309
Others	Gfod2	-0.598698	-0.575753		Others	Gpx4	0.338262	0.321898		Others	Pkm	0.470868	0.813443		Others	H2-Ab1	0.471179	0.721692
Others	Zfp41	-0.531945	-0.343659		Others	Alkbh2	0.338124	0.290977		Others	Snx15	0.470638	0.973551		Others	Usp46	0.469695	0.174199
Others	Kctd6	-0.534617	-0.54111		Others	Kifap3	0.337596	0.13752		Others	Plbd2	0.470464	0.650846		Others	Grk2	0.46951	0.224067
Others	Traf3ip1	-0.0178657	-0.710757		Others	Asf1b	0.337354	0.37639		Others	Peli1	0.469911	0.638095		Others	2700049A03Rik	0.469199	0.439935
Others	Glce	-0.0837794	-0.28102		Others	Trmt13	0.336125	0.282448		Others	Arhgap30	0.469701	0.285147		Others	Gm2a	0.4689	0.376213
Others	Plek	-0.0633483	-0.242706		Others	Ss18l2	0.335884	0.166265		Others	Capn1	0.46963	0.484222		Others	Stmn1	0.468738	0.694723
Others	Knl1	0.0743323	0.146334		Others	Pfkm	0.335671	0.739481		Others	Actr10	0.469608	0.099041		Others	Ube2h	0.467771	0.881489
Others	Nmnat3	0.0277934	0.226129		Others	Wls	0.335167	0.0905224		Others	Arf1	0.468198	0.642495		Others	Kmt2e	0.467283	0.414463
Others	Egr2	0.145521	0.890104		Others	Eml3	0.334961	0.403561		Others	Irgq	0.467957	0.843827		Others	Atp5g2	0.46714	0.0982525
Others	Fbxl19	-0.008201	-0.226762		Others	Pimreg	0.33493	0.15681		Others	Slc25a17	0.467406	0.534526		Others	Irgq	0.466552	0.231419
Others	Gemin6	-0.0930346	-0.0885478		Others	Xylt2	0.334199	0.807423		Others	Cerk	0.467302	0.114623		Others	Micall1	0.466522	0.192662
Others	Ptprf	0.149908	0.267025		Others	Tcf19	0.33392	0.167642		Others	Sppl2b	0.466691	0.0548891		Others	Txndc9	0.466315	0.29337
Others	Gps1	0.0336541	0.533789		Others	Sytl2	0.333717	0.656665		Others	Dctn2	0.465947	0.281125		Others	Smpdl3b	0.46405	0.479689
Others	Erlin1	0.433631	0.17798		Others	Lpp	0.332056	0.570512		Others	G2e3	0.46574	0.537813		Others	Fam78a	0.462883	0.528791
Others	Galc	0.423617	0.241269		Others	Tmsb4x	0.331685	0.0911509		Others	Btg1	0.462618	0.443322		Others	Lpin1	0.462706	0.400253
Others	Sdhaf3	0.172283	0.0509178		Others	Brms1l	0.331472	0.953571		Others	Tarbp2	0.46243	0.802482		Others	Ripk1	0.462633	0.520128
Others	Cdc42ep4	0.222252	0.0313549		Others	Ctnna1	0.330929	0.202586		Others	Cfl2	0.462312	0.0364298		Others	Siae	0.46256	0.942579
Others	Btd	-0.416081	-0.0883348		Others	Tulp3	0.330286	0.701505		Others	Erbin	0.4616	0.230358		Others	Rassf3	0.461376	0.171749
Others	Tjp2	-0.254394	-0.445081		Others	Fbxo46	0.329949	0.419373		Others	Myo19	0.461544	0.439673		Others	Cnot6	0.461176	0.390154
Others	Cenpv	0.0467712	0.0291156		Others	Pde12	0.32986	0.76012		Others	Smad1	0.461099	0.334502		Others	Eif5a2	0.460638	0.959198
Others	Ptgir	0.107936	0.371648		Others	Mpv17l2	0.329812	0.043026		Others	Ankrd26	0.460648	0.143925		Others	Arl13b	0.460587	0.0177436
Others	Gnpda1	0.148183	0.499316		Others	Slf1	0.329028	0.098074		Others	Nras	0.459984	0.572416		Others	Mtmr4	0.46035	0.884532
Others	Rhbdd1	0.205435	0.16413		Others	Ralgapa2	0.328141	0.285303		Others	Map1lc3b	0.459641	0.691332		Others	Hdac4	0.460003	0.35627
Others	Kifap3	-0.151252	-0.197774		Others	Orc6	0.326728	0.269299		Others	Manf	0.459296	0.398291		Others	Nt5c2	0.459294	0.0590249
Others	Klhl15	-0.0553892	-0.787694		Others	Ehd4	0.32663	0.221477		Others	Pip5k1c	0.45905	0.511741		Others	Habp4	0.459052	0.816324
Others	Kif22	-0.0052639	-0.076552		Others	Cpt1a	0.326328	0.277663		Others	Aggf1	0.458928	0.0317562		Others	Acy1	0.458362	0.0466396
Others	Gss	0.145354	0.339211		Others	Rpusd1	0.325453	0.276357		Others	As3mt	0.458418	0.69333		Others	Mtmr3	0.45791	0.581294
Others	Evi2a	-0.752304	-0.689508		Others	Pex1	0.323895	0.116936		Others	R3hdm2	0.458298	0.101875		Others	Kcnab2	0.457099	0.185861
Others	Scrn2	-0.0810821	-0.387364		Others	Ak6	0.323516	0.0646382		Others	Stard5	0.458278	0.350074		Others	Slc7a5	0.455261	0.575581
Others	Brip1	0.0601075	0.00064771		Others	1110059E24Rik	0.323245	0.448329		Others	Spidr	0.45822	0.39392		Others	Itpk1	0.454862	0.495828
Others	Ska2	0.151096	0.0906306		Others	Gpam	0.323236	0.179763		Others	Noct	0.457946	0.291107		Others	Rps6ka5	0.452707	0.78398
Others	Cobll1	-0.177433	-0.274593		Others	Lactb	0.322657	0.22486		Others	Nt5c3b	0.456873	0.483062		Others	Fzr1	0.452139	0.177226
Others	Adat1	0.0329539	0.20559		Others	Mrpl42	0.322478	0.238379		Others	Ezh1	0.456683	0.382973		Others	Rdx	0.45192	0.296103
Others	Ptges2	-0.0888008	-0.329495		Others	Pim1	0.322098	0.236986		Others	Bicd2	0.456514	0.213824		Others	Pcnx3	0.451583	0.38569
Others	Sec61g	-0.284196	-0.0718694		Others	Uhrf1bp1l	0.321883	0.357805		Others	Stxbp1	0.454299	0.16185		Others	Slc1a4	0.4512	0.0233547
Others	Igf2bp2	0.0942159	0.568679		Others	Prr12	0.321426	0.218558		Others	Txndc9	0.454236	0.218745		Others	2310022B05Rik	0.448893	0.995473
Others	Dennd4c	-0.0636943	-0.0306591		Others	Itgb1	0.320751	0.184532		Others	Pik3r2	0.453679	0.0595901		Others	2610301B20Rik	0.448078	0.100409
Others	Cbx2	-0.234155	-0.0519396		Others	Etv6	0.320536	0.267351		Others	Mfhas1	0.453588	0.128535		Others	Def6	0.447834	0.401282
Others	Cd160	-0.718788	-0.519747		Others	Pacs2	0.319962	0.308236		Others	Abca7	0.453037	0.168261		Others	Tollip	0.447737	0.454243
Others	Pomk	-0.162449	-0.435924		Others	Pcx	0.319605	0.0137968		Others	Fnip2	0.452304	0.476308		Others	Ugp2	0.447732	0.392553
Others	Slc25a26	-0.342917	-0.0156817		Others	Spred2	0.319564	0.786363		Others	Lonp2	0.452195	0.528117		Others	Nagk	0.446949	0.45476
Others	Marcksl1	-0.510409	-0.734669		Others	Stard7	0.318735	0.293256		Others	Efhd2	0.451605	0.338878		Others	Midn	0.446844	0.504901
Others	Med9	0.0994499	0.635168		Others	Hmgcr	0.318617	0.0757096		Others	Nmt2	0.450895	0.334289		Others	Cdc42	0.445326	0.273747
Others	Scpep1	-0.32286	-0.281745		Others	Cd274	0.318574	0.292389		Others	Bcl2l14	0.450888	0.576256		Others	Rcor3	0.445055	0.147794
Others	Eif4ebp1	0.166174	0.121094		Others	Abhd17a	0.31699	0.0998377		Others	Tom1l2	0.450296	0.144765		Others	Ripor1	0.444782	0.595309
Others	Gk	-0.166272	-0.0912193		Others	Aurka	0.315776	0.268229		Others	Lpin1	0.449512	0.489631		Others	Trappc10	0.444466	0.33162
Others	Zswim1	-0.0842405	-0.196402		Others	Afg1l	0.315592	0.277585		Others	Ptp4a2	0.447821	0.0299162		Others	Chml	0.444332	0.191277
Others	Shfl	-0.259042	-0.4912		Others	Slc25a13	0.31462	0.362298		Others	Tubb4b	0.447678	0.471218		Others	Msn	0.443087	0.28473
Others	Rp2	-0.0079362	-0.287383		Others	Ldlr	0.314121	0.070289		Others	Ap5s1	0.447661	0.100843		Others	Racgap1	0.442916	0.561427
Others	Tjp3	0.0543408	0.265325		Others	Ube2t	0.314094	0.303457		Others	Asxl1	0.44698	0.298628		Others	Slc15a4	0.442832	0.063934
Others	Acad9	-0.196064	-0.302412		Others	1110032F04Rik	0.313956	0.556633		Others	Commd8	0.446154	0.535851		Others	Kdm6b	0.441874	0.772991
Others	Tram2	-0.298559	-0.317028		Others	Stard10	0.313035	0.0763657		Others	Ccnl1	0.445943	0.296867		Others	Myo9a	0.440961	0.465232
Others	Mmaa	-0.349785	-0.232334		Others	Crtc1	0.312662	0.497734		Others	Prpf40b	0.445704	0.148387		Others	Trpv2	0.440435	0.13442
Others	Lins1	0.132747	0.0523353		Others	Zfp652	0.312206	0.0148814		Others	Camkk2	0.44372	0.145167		Others	Kdm7a	0.437925	0.208189
Others	Ints12	0.0328446	0.212967		Others	Ndufv3	0.311881	0.238199		Others	Tspo	0.442467	0.519772		Others	Rnf11	0.437387	0.515612
Others	Ublcp1	-0.131809	-0.397179		Others	Cacul1	0.311751	0.481106		Others	Hps6	0.442027	0.275569		Others	Epop	0.436404	0.836763
Others	Tfb1m	-0.123512	-0.340789		Others	Hs1bp3	0.311688	0.436649		Others	Nck2	0.441408	0.315614		Others	Ctsa	0.435959	0.622149
Others	Sirt3	-0.139369	-0.220653		Others	Hinfp	0.311501	0.280014		Others	Gprasp1	0.441223	0.272147		Others	Maml1	0.435634	0.470435
Others	Fam185a	0.0129506	0.00621147		Others	Prkca	0.311114	0.335085		Others	Ubqln4	0.440195	0.253641		Others	Trim59	0.435095	0.424119
Others	Dusp23	-0.0795912	-0.408011		Others	Bnip3l	0.311052	0.681092		Others	Usp53	0.439976	0.375367		Others	Tmem30a	0.435012	0.842668
Others	Hmbs	-0.0396712	-0.252719		Others	Gga2	0.310152	0.163682		Others	Fxyd5	0.439851	0.509388		Others	Jun	0.433106	0.764499
Others	Nek8	0.0986487	0.27219		Others	Irs2	0.309895	0.10746		Others	Cyfip2	0.439458	0.838263		Others	Hcls1	0.43182	0.312657
Others	Scrn3	-0.0596171	-0.579007		Others	Impact	0.309561	0.404688		Others	Wdr35	0.439382	0.234813		Others	Camk1d	0.430983	0.0805024
Others	Ddx28	-0.122406	-0.328084		Others	Kif1c	0.309546	0.0569017		Others	Plekhg2	0.439307	0.883045		Others	Commd2	0.430964	0.0552988
Others	Vav2	-0.0907139	-0.120831		Others	Oscp1	0.309159	0.543456		Others	Tmem9	0.438627	0.0191766		Others	Snap29	0.430948	0.487609
Others	Tbc1d8b	-0.0647044	-0.362478		Others	Diaph2	0.308676	0.393632		Others	Clcn3	0.438563	0.704622		Others	Thy1	0.429658	0.434606
Others	Dtwd1	0.0530714	0.281775		Others	Amdhd2	0.308083	0.614375		Others	Pnpo	0.438123	0.19871		Others	Mthfsd	0.428557	0.482521
Others	Etfrf1	-0.228788	-0.116764		Others	Samd1	0.307646	0.282415		Others	Slc2a9	0.43746	0.352486		Others	Tbl1xr1	0.42726	0.614039
Others	Decr1	-0.270338	-0.15661		Others	Tbk1	0.307407	0.499066		Others	Abhd14a	0.437385	0.0697741		Others	Fbh1	0.426986	0.844425
Others	Ddx59	-0.0847096	-0.534698		Others	Pcyox1l	0.307032	0.654206		Others	Zfp526	0.437037	0.729278		Others	Clic1	0.426481	0.0258682
Others	Fanci	-0.0336521	-0.119508		Others	Zswim1	0.306761	0.233612		Others	Mapkap1	0.436993	0.113097		Others	Myh9	0.42568	0.975855
Others	Sass6	0.0267404	0.166057		Others	Dcaf15	0.306458	0.0530173		Others	Kpna6	0.436653	0.401483		Others	Fam234b	0.425477	0.397319
Others	Myo1e	-0.671943	-0.0728413		Others	Tgfbr3	0.305312	0.358575		Others	Tedc1	0.436493	0.369639		Others	R3hdm2	0.425423	0.00932044
Others	Palb2	0.158432	0.0750046		Others	Hint1	0.305155	0.194592		Others	Golga7	0.434773	0.0338853		Others	Fam91a1	0.425188	0.748944
Others	Slc39a4	0.807407	0.106915		Others	Rrn3	0.30473	0.114111		Others	Hgs	0.434313	0.646609		Others	Nrm	0.423776	0.221592
Others	Spry1	-0.40888	-0.255568		Others	Esrra	0.304642	0.127657		Others	Snx10	0.434237	0.198606		Others	Plekha2	0.423037	0.759998
Others	Pla2g6	0.10144	0.151261		Others	Eloa	0.304123	0.272213		Others	Dlgap5	0.434214	0.500212		Others	Degs1	0.422945	0.0024897
Others	Nme4	-0.116161	-0.267404		Others	Fosl1	0.304121	0.889474		Others	Smpd2	0.432001	0.27649		Others	Hspb11	0.421933	0.823571
Others	Ro60	0.213016	0.142805		Others	Lage3	0.304015	0.42287		Others	Eif2ak3	0.431962	0.327893		Others	Paip1	0.421316	0.182064
Others	Cmc4	0.0263764	0.229161		Others	Sfmbt1	0.303646	0.223345		Others	Cep97	0.431544	0.556637		Others	Htt	0.420481	0.303639
Others	Trp53rkb	0.0391863	0.747847		Others	Cyb5a	0.303641	0.246278		Others	Mbd2	0.431509	0.794713		Others	Itgb1bp1	0.420219	0.0704563
Others	Cdca7	-0.262897	-0.208197		Others	Car2	0.303383	0.33191		Others	Gba	0.43112	0.343865		Others	Rmdn3	0.420109	0.177291
Others	Cnksr3	-0.0796721	-0.104015		Others	Ercc8	0.303142	0.0128095		Others	Arv1	0.430706	0.344052		Others	Apc	0.419367	0.0415807
Others	Chml	-0.263685	-0.167713		Others	Bora	0.302036	0.199707		Others	Sco1	0.43052	0.505346		Others	Irgc1	0.419243	0.49826
Others	Alcam	0.14947	0.425604		Others	Kif20a	0.30185	0.468187		Others	Epop	0.430261	0.367449		Others	Igf2bp3	0.417775	0.0643726
Others	2810006K23Rik	0.087749	0.343663		Others	Mtch1	0.301823	0.0403979		Others	Bag1	0.428476	0.319268		Others	Traf3	0.417652	0.624607
Others	Pex10	-0.0535855	-0.236041		Others	Gxylt1	0.299995	0.205619		Others	Chp1	0.428247	0.948252		Others	2310011J03Rik	0.417645	0.578991
Others	Mrpl22	-0.103186	-0.0115936		Others	Mis12	0.299771	0.311825		Others	Lck	0.428021	0.324947		Others	Shkbp1	0.414946	0.17908
Others	Stk3	0.0717723	0.514401		Others	Wdr59	0.299623	0.258705		Others	Sgpp1	0.426802	0.696752		Others	Zxdb	0.414541	0.423015
Others	Slc25a14	-0.0367869	-0.117395		Others	Dbf4	0.299492	0.23401		Others	Mapkapk5	0.423655	0.036504		Others	Mis12	0.414338	0.161929
Others	2610301B20Rik	0.0770832	0.461749		Others	Ythdf3	0.299081	0.101659		Others	Dctn6	0.423403	0.440049		Others	Retreg2	0.41387	0.765326
Others	Nme7	-0.0885718	-0.428508		Others	Slc35b1	0.298988	0.266744		Others	Ppt2	0.421837	0.461675		Others	Klhl22	0.413173	0.0094335
Others	Dock4	-0.0513687	-0.281355		Others	Nbea	0.298815	0.847853		Others	Tpm4	0.421566	0.39271		Others	Stard7	0.413032	0.470981
Others	Aurka	0.102958	0.0733424		Others	Msl3	0.29835	0.0387262		Others	Ncoa1	0.421465	0.882618		Others	Acat2	0.412966	0.669461
Others	Slc38a7	0.161282	0.149891		Others	Bcor	0.297595	0.017459		Others	Usp6nl	0.42146	0.0173495		Others	Fbxo5	0.412806	0.449436
Others	Nadk2	0.0531709	0.277965		Others	Ptger4	0.297563	0.324385		Others	Gcc1	0.420621	0.124236		Others	Gskip	0.412637	0.272392
Others	Praf2	0.0320105	0.298371		Others	Lrp5	0.29723	0.632884		Others	Wasf2	0.419555	0.171544		Others	Cbl	0.411569	0.342642
Others	Serinc5	0.323444	0.152194		Others	Comtd1	0.297226	0.109442		Others	Haspin	0.419268	0.424709		Others	Kctd6	0.41135	0.745171
Others	Cmtr2	0.0770603	0.278914		Others	Kpna4	0.297193	0.0642229		Others	Chst14	0.418465	0.774938		Others	Map1b	0.411319	0.619092
Others	Hk2	0.258506	0.389551		Others	Smad2	0.297011	0.232686		Others	Vps28	0.417098	0.422324		Others	Epc2	0.411246	0.339712
Others	Prxl2a	-0.0628243	-0.287796		Others	Mink1	0.295773	0.475499		Others	Iqgap1	0.415839	0.172716		Others	Mpi	0.410995	0.56242
Others	Pfn2	-0.13581	-0.475042		Others	1810030O07Rik	0.295399	0.156566		Others	Elovl7	0.415261	0.0138472		Others	Pwwp3a	0.410675	0.51862
Others	Gatb	-0.12319	-0.0857758		Others	Mrps11	0.295342	0.325712		Others	Vldlr	0.415173	0.652909		Others	Fbxl4	0.410629	0.141922
Others	Dusp4	-0.342996	-0.563327		Others	Cbx2	0.295243	0.196474		Others	Mindy1	0.414811	0.57248		Others	Rab8b	0.410431	0.508733
Others	Srr	0.171113	0.478102		Others	Suv39h2	0.295226	0.517783		Others	Odf2	0.414694	0.447947		Others	Opa3	0.410073	0.218169
Others	Acsf3	-0.0729158	-0.0427158		Others	Map3k1	0.294771	0.4308		Others	Pctp	0.414056	0.434213		Others	Dhx32	0.409629	0.457104
Others	Cep76	0.388727	0.655206		Others	Mvd	0.294573	0.231896		Others	Dgcr8	0.413977	0.55048		Others	Fhl3	0.409389	0.455324
Others	Ydjc	0.156864	0.131022		Others	Med31	0.293366	0.264894		Others	Lrrc59	0.413434	0.63534		Others	Flii	0.409153	0.214999
Others	Plaur	-0.0543574	-0.0309341		Others	Hvcn1	0.293014	0.692751		Others	Mthfsd	0.413341	0.323833		Others	Slc35b1	0.408755	0.385955
Others	Aqp3	0.379189	0.0819155		Others	Sirt6	0.292102	0.779196		Others	Ubqln1	0.4132	0.372053		Others	Dym	0.408193	0.44748
Others	Mmab	-0.116602	-0.34574		Others	Rbm38	0.291346	0.0935123		Others	Cnpy3	0.412986	0.0398762		Others	Psd4	0.408093	0.144798
Others	Clspn	0.210506	0.201167		Others	Raf1	0.28978	0.456215		Others	Grcc10	0.412414	0.124521		Others	Cks2	0.407433	0.282338
Others	Pacsin2	0.089204	0.198931		Others	D10Wsu102e	0.289761	0.201129		Others	Calm2	0.411288	0.816559		Others	Kif1c	0.406154	0.204008
Others	Gng12	0.693943	0.577645		Others	Pex6	0.289309	0.220144		Others	Calm1	0.411288	0.370799		Others	Tmod3	0.405867	0.356311
Others	Tab1	-0.0369125	-0.647598		Others	Nol7	0.289291	0.476556		Others	Egln2	0.411018	0.53049		Others	Galnt12	0.405745	0.181832
Others	Acp2	-0.197631	-0.674011		Others	Tram1	0.289274	0.421135		Others	Ctsz	0.410531	0.0931677		Others	Zer1	0.405653	0.63438
Others	Cox11	0.0447859	0.414809		Others	Rad54l	0.289256	0.531572		Others	Slc35a2	0.410405	0.4921		Others	Qsox2	0.405648	0.611672
Others	Prickle1	-0.483125	-0.444685		Others	Rhbdd1	0.288244	0.0657737		Others	Pik3r5	0.410291	0.730805		Others	Gnb1	0.405238	0.631425
Others	Zfyve1	-0.0487274	-0.930308		Others	Cept1	0.288193	0.168424		Others	Rilpl1	0.410034	0.0889891		Others	Lck	0.403667	0.254496
Others	Cdkn2c	-0.269959	-0.571766		Others	Hmgb2	0.287152	0.164693		Others	Araf	0.409706	0.00798189		Others	Ahdc1	0.403208	0.310058
Others	Snx25	0.0883693	0.347409		Others	Usp53	0.287109	0.560298		Others	Zfp367	0.408791	0.282903		Others	Stxbp1	0.400661	0.229729
Others	Sesn2	0.193406	0.385437		Others	Skap2	0.28694	0.623558		Others	Ankrd13c	0.408639	0.102626		Others	Lpgat1	0.400515	0.460436
Others	Mecr	-0.0097618	-0.156754		Others	Ppp1r18	0.28672	0.0389797		Others	Otud3	0.406568	0.261435		Others	Arrb2	0.399616	0.626462
Others	Rida	-0.456557	-0.362495		Others	Ube2j2	0.286606	0.166288		Others	Plekho2	0.406506	0.513788		Others	Ahcyl2	0.399127	0.311389
Others	Pex14	0.00900761	0.0171408		Others	Manf	0.285937	0.380312		Others	Washc5	0.405885	0.300023		Others	Snupn	0.397886	0.682856
Others	Fam92a	0.103577	0.453422		Others	Clcn3	0.285918	0.677991		Others	Lin7c	0.40477	0.658674		Others	Rab3ip	0.396243	0.701465
Others	Tfpt	0.327452	0.614049		Others	Focad	0.285914	0.681791		Others	Ugp2	0.404768	0.63747		Others	Gsn	0.394947	0.234739
Others	Pin4	-0.0337618	-0.167967		Others	Mtfr2	0.285181	0.0487163		Others	Mtpn	0.404236	0.610719		Others	Zdhhc12	0.393912	0.162332
Others	Slc12a4	0.182844	0.160891		Others	Tut1	0.284981	0.354921		Others	Washc2	0.403302	0.498744		Others	Tmed8	0.393569	0.791668
Others	Vps51	-0.0042408	-0.170267		Others	Ndufa8	0.284816	0.0497902		Others	Hectd3	0.403099	0.784657		Others	Lrig1	0.393542	0.798049
Others	Eef2k	0.060229	0.239293		Others	Pdcd4	0.284569	0.491482		Others	Commd2	0.401971	0.143014		Others	Fam57a	0.393211	0.779615
Others	Oxnad1	0.079672	0.0168494		Others	Rab9	0.28455	0.481965		Others	Cep55	0.401895	0.617957		Others	Zfp526	0.393158	0.102656
Others	Ccdc88a	0.174944	0.0015324		Others	Haspin	0.284461	0.331908		Others	Map3k2	0.401418	0.430333		Others	Leng1	0.39233	0.464013
Others	Agpat2	-0.125822	-0.354253		Others	Dna2	0.283461	0.0205995		Others	Pias2	0.400971	0.238603		Others	Snx3	0.392248	0.579975
Others	Cit	-0.192788	-0.207433		Others	Ctnnbip1	0.282964	0.430014		Others	Tbc1d23	0.400871	0.393528		Others	Pea15a	0.392218	0.657994
Others	Asah1	-0.100596	-0.422712		Others	Nadk2	0.282269	0.207895		Others	D030056L22Rik	0.400305	0.640512		Others	Pacsin2	0.391143	0.74723
Others	Rfc4	-0.0681548	-0.0672221		Others	Mbd1	0.282026	0.107309		Others	Sept10	0.400068	0.9339		Others	Smim15	0.391051	0.267103
Others	Stk35	0.427357	0.437522		Others	Tgoln1	0.281195	0.481459		Others	Aip	0.39996	0.195281		Others	Htra2	0.390406	0.110248
Others	Amd2	0.0390172	0.190902		Others	Ube4b	0.281116	0.334215		Others	Tanc1	0.399301	0.128829		Others	Fdx1	0.390222	0.63693
Others	Elovl7	0.447082	0.781491		Others	Elof1	0.280884	0.0725431		Others	Cep85	0.398846	0.561678		Others	Rgs10	0.389664	0.188006
Others	Rab19	-0.191438	-0.706112		Others	Nufip2	0.280416	0.108828		Others	Flvcr1	0.398694	0.305528		Others	Fcho1	0.389416	0.480351
Others	Tmem41a	0.138238	0.22269		Others	Mier3	0.280283	0.355211		Others	Ywhah	0.398471	0.663605		Others	Otulin	0.388625	0.879103
Others	Fahd2a	-0.276575	-0.944503		Others	Ankrd13b	0.280058	0.5903		Others	Rnf14	0.398328	0.395399		Others	Ptpn9	0.388516	0.928
Others	Tm7sf3	0.012068	0.158498		Others	Ckap2l	0.280056	0.544187		Others	Gga1	0.398287	0.314219		Others	Hsdl2	0.388344	0.545386
Others	Parp12	0.0573101	0.386659		Others	Sdhd	0.279863	0.474502		Others	Jakmip1	0.397876	0.184931		Others	Bpnt1	0.38773	0.640425
Others	Rfesd	0.56778	0.0795688		Others	Trappc2	0.279499	0.593884		Others	Rnf4	0.397819	0.289624		Others	Prrc1	0.387316	0.475809
Others	Pgghg	0.0509919	0.0549788		Others	Mnt	0.278837	0.470207		Others	Cdc6	0.397513	0.184904		Others	Homer1	0.38702	0.00105975
Others	Slc25a29	-0.283098	-0.333524		Others	Ldb1	0.278415	0.208287		Others	Stxbp3	0.397204	0.307002		Others	Jaml	0.386665	0.0668546
Others	Ubiad1	-0.389252	-0.236167		Others	Tsr3	0.278097	0.371281		Others	Snap23	0.397032	0.17515		Others	Pik3r5	0.386576	0.432789
Others	Med12	-0.0113789	-0.880528		Others	Dvl3	0.277699	0.0270929		Others	Tmem104	0.396969	0.19435		Others	Mboat1	0.385589	0.913407
Others	Car2	-0.613988	-0.760189		Others	Sec11c	0.27738	0.103663		Others	Mdp1	0.396834	0.2298		Others	Elf4	0.385343	0.551955
Others	Smyd5	-0.067719	-0.345328		Others	Acap1	0.277243	0.2053		Others	Pgam1	0.396655	0.532702		Others	Praf2	0.384756	0.190784
Others	Smg8	0.118988	0.129631		Others	Zbtb22	0.277169	0.27006		Others	Rabgap1l	0.396133	0.253649		Others	Ldlr	0.38463	0.284959
Others	Fxn	-0.0585517	-0.519698		Others	Ccnb1	0.277149	0.172766		Others	Pdcl3	0.39566	0.444935		Others	Bad	0.383255	0.0402714
Others	Faap24	0.0349508	0.0930233		Others	Mrm2	0.276307	0.0659081		Others	Traf7	0.394605	0.140136		Others	Smyd4	0.382089	0.972497
Others	Cradd	-0.207535	-0.0016034		Others	Ufsp1	0.276065	0.455902		Others	Tbc1d8b	0.393987	0.785799		Others	Tacc2	0.381985	0.89656
Others	Dnajc17	-0.189967	-0.0758291		Others	Itch	0.276011	0.177017		Others	Mtmr9	0.39367	0.00804154		Others	Cryl1	0.381477	0.61023
Others	Dhx58	0.151384	0.0182581		Others	Elovl6	0.275943	0.822755		Others	Nrm	0.3933	0.843269		Others	Siah1a	0.381246	0.939147
Others	Ube2t	-0.170256	-0.199459		Others	Vat1	0.275579	0.260459		Others	Cradd	0.393292	0.692051		Others	Msl1	0.380786	0.234772
Others	Ust	-0.0172965	-0.384837		Others	Jade1	0.275573	0.104496		Others	Dctn1	0.393068	0.554464		Others	Mavs	0.379947	0.581435
Others	9930104L06Rik	0.114953	0.167646		Others	Top2a	0.275427	0.307261		Others	Dok2	0.39278	0.727184		Others	Fli1	0.379576	0.373237
Others	Dph7	0.0211266	0.465633		Others	Wdfy4	0.274969	0.542314		Others	Ddx17	0.391217	0.290442		Others	Tacc3	0.379533	0.437112
Others	Pigh	-0.858616	-0.57882		Others	Sema4d	0.274448	0.43917		Others	Sdccag8	0.391013	0.485113		Others	Ubqln1	0.37919	0.285176
Others	Tnfrsf10b	0.171626	0.0754242		Others	Ssr3	0.274397	0.360831		Others	Ttc39b	0.390797	0.332075		Others	Prpf18	0.378893	0.713937
Others	Txnrd2	-0.242263	-0.282698		Others	Pknox1	0.274234	0.0789822		Others	Fzr1	0.390598	0.4165		Others	Stk24	0.378401	0.22244
Others	Harbi1	-0.342352	-0.395917		Others	Arl15	0.274097	0.902567		Others	Chsy1	0.390534	0.653206		Others	Jade3	0.378264	0.938089
Others	Hsh2d	-0.0716756	-0.0976691		Others	Plcb3	0.273963	0.778465		Others	Dnajc14	0.390452	0.197394		Others	Cldnd1	0.377105	0.862546
Others	Pdp1	-0.0358761	-0.195211		Others	Pomp	0.273874	0.303237		Others	Il18r1	0.390235	0.0634723		Others	Epb41l1	0.377018	0.297495
Others	Prc1	0.057429	0.251212		Others	Epb41l1	0.273846	0.688352		Others	Tpp1	0.390168	0.52358		Others	Nedd1	0.375895	0.951882
Others	Marcks	-0.794697	-0.246724		Others	Phldb1	0.273332	0.213494		Others	Tspan14	0.389557	0.375267		Others	Fxyd5	0.375819	0.326778
Others	Carhsp1	0.137929	0.209486		Others	Pip5k1c	0.273276	0.572704		Others	Tpi1	0.389374	0.719339		Others	Arhgef2	0.374726	0.492133
Others	Haus4	-0.0300611	-0.559803		Others	Birc5	0.273252	0.133244		Others	Zfp428	0.388719	0.143454		Others	Ccdc88c	0.374121	0.471677
Others	Gemin2	0.0691075	0.034774		Others	Mpp5	0.272762	0.0749709		Others	Tbc1d10c	0.388452	0.502077		Others	Cnst	0.373455	0.55848
Others	Gcdh	-0.0972976	-0.211745		Others	Racgap1	0.272514	0.0788423		Others	Pias4	0.388384	0.371383		Others	Asf1b	0.373078	0.476224
Others	Tmem101	0.0372611	0.412388		Others	Tomm20	0.272245	0.432405		Others	Golt1b	0.387579	0.340743		Others	Akr1b3	0.37303	0.125764
Others	Nfkbil1	0.20563	0.0636332		Others	Polr3gl	0.271953	0.336635		Others	Clspn	0.387052	0.254581		Others	Maoa	0.372517	0.174979
Others	Mpi	0.0814173	0.0867438		Others	Aspm	0.271829	0.258677		Others	Htt	0.386988	0.020545		Others	Arhgap30	0.371894	0.242959
Others	Cntrob	-0.668913	-0.281026		Others	Slc5a3	0.271748	0.382458		Others	Nf2	0.386708	0.357816		Others	Fech	0.370907	0.120212
Others	Gbp3	0.450906	0.563867		Others	4931406C07Rik	0.271465	0.819428		Others	Zfp260	0.386337	0.520845		Others	Il4ra	0.370806	0.400978
Others	4930430F08Rik	0.0102354	0.235618		Others	Anapc11	0.270801	0.0626746		Others	Mafg	0.386243	0.550373		Others	Tgfbr3	0.370551	0.9572
Others	Krt10	-0.914294	-0.204131		Others	Vamp4	0.270597	0.357845		Others	Acaa1a	0.386223	0.635069		Others	Tspan31	0.37036	0.382338
Others	Tsc2	0.0048387	0.141116		Others	Hdac5	0.270563	0.328553		Others	Lmf2	0.385951	0.730242		Others	Slf2	0.370077	0.19545
Others	Wdr83	-0.0658424	-0.55759		Others	Ap3m1	0.270349	0.272367		Others	Wdcp	0.385911	0.313066		Others	Dck	0.36985	0.659298
Others	Ticam1	-0.128362	-0.0097276		Others	Cflar	0.27034	0.162755		Others	Entpd5	0.385401	0.199871		Others	2610507B11Rik	0.369213	0.312714
Others	Slc5a6	-0.0683365	-0.19776		Others	Slc25a15	0.270152	0.496447		Others	2310011J03Rik	0.385381	0.952712		Others	Ddhd2	0.369058	0.0925825
Others	Klhl42	0.0205984	0.747897		Others	Tyw1	0.269786	0.148017		Others	Arhgef7	0.384624	0.39303		Others	Fkbp2	0.368943	0.298965
Others	Kif18a	0.202608	0.0564299		Others	As3mt	0.269416	0.346848		Others	Zc3h10	0.384299	0.145749		Others	Clspn	0.368818	0.446763
Others	Tm9sf1	-0.147593	-0.0675891		Others	Churc1	0.269415	0.607263		Others	Tagln2	0.38413	0.352895		Others	Pikfyve	0.368706	0.345975
Others	Rdh13	0.0511479	0.341882		Others	Frmd6	0.268949	0.243937		Others	March7	0.383946	0.377828		Others	Twf1	0.367763	0.119444
Others	Flad1	0.0627003	0.0570583		Others	St3gal2	0.268939	0.401419		Others	Ak6	0.383678	0.140163		Others	Msmo1	0.367032	0.115901
Others	Tsen54	-0.0774914	-0.766964		Others	Tube1	0.268793	0.6858		Others	Ufm1	0.383487	0.669142		Others	Asxl2	0.36624	0.167443
Others	Chaf1b	-0.0294707	-0.223962		Others	Tnf	0.268674	0.205949		Others	Slc30a1	0.382861	0.154049		Others	Erbin	0.365847	0.187984
Others	Ccdc90b	-0.0882507	-0.299908		Others	Nsmce1	0.268374	0.421983		Others	Prr12	0.381848	0.214838		Others	Paxx	0.365685	0.46683
Others	Pomt1	-0.316559	-0.283931		Others	Rfesd	0.26748	0.0172307		Others	Ciao2b	0.379769	0.104552		Others	Cers5	0.365144	0.126887
Others	Grasp	-0.386465	-0.526113		Others	E330009J07Rik	0.267346	0.734281		Others	Ube2z	0.378969	0.819179		Others	St6galnac4	0.36503	0.307619
Others	Mtfr1	0.114758	0.137996		Others	Epm2aip1	0.267167	0.0462802		Others	Sos1	0.378913	0.167854		Others	Rnf141	0.364698	0.956915
Others	Ccne2	0.0723858	0.361216		Others	4833439L19Rik	0.266855	0.66262		Others	Phf20	0.378808	0.58782		Others	Ubqln2	0.364437	0.813147
Others	Rprd1a	0.00618116	0.376135		Others	Pole2	0.266119	0.505554		Others	Ethe1	0.378589	0.70359		Others	Rai1	0.363643	0.600181
Others	Cpped1	0.103098	0.150987		Others	Bend5	0.266072	0.699624		Others	Sufu	0.378408	0.0346838		Others	Fam122a	0.362407	0.583181
Others	Exog	-0.0218285	-0.146536		Others	Mcm5	0.265989	0.221975		Others	Tbc1d14	0.378263	0.496665		Others	Spindoc	0.362373	0.207612
Others	Elp4	-0.0119057	-0.0045418		Others	Mta2	0.26561	0.142491		Others	Rrm2	0.376692	0.572996		Others	Emilin1	0.362356	0.640191
Others	Ncf1	0.337426	0.294721		Others	Rbbp4	0.264774	0.233828		Others	Fam45a	0.376651	0.313213		Others	Arrdc1	0.362234	0.214576
Others	Cwf19l1	-0.0473209	-0.409926		Others	Fam91a1	0.263889	0.770845		Others	Als2	0.376433	0.0059457		Others	Ucp2	0.362006	0.189438
Others	Mcat	-0.0002135	-0.270989		Others	Ccdc69	0.263592	0.0509489		Others	Rufy2	0.376172	0.110769		Others	Nin	0.361473	0.785846
Others	Fdps	-0.0359873	-0.0172713		Others	Cip2a	0.263559	0.480913		Others	Igf1r	0.375924	0.502159		Others	Togaram1	0.360902	0.0980762
Others	Cemip2	0.00958421	0.189892		Others	Gnl3l	0.262839	0.241159		Others	Vps4a	0.375822	0.00016518		Others	Actr1b	0.360554	0.33306
Others	Lrrc57	0.0506209	0.422692		Others	Akap8l	0.262444	0.0102076		Others	Zfp574	0.375705	0.32277		Others	Depdc1b	0.360203	0.145913
Others	Zgrf1	0.0121391	0.0453602		Others	Mdm4	0.262144	0.32928		Others	Twf2	0.375667	0.675703		Others	Lrp6	0.360153	0.564694
Others	E130308A19Rik	0.154555	0.0745853		Others	Pdia6	0.262099	0.481471		Others	Agps	0.375344	0.701371		Others	Cdyl	0.359546	0.140649
Others	Rnft1	-0.207956	-0.12602		Others	Commd2	0.261663	0.00447929		Others	Nt5c2	0.375166	0.151539		Others	Glo1	0.35902	0.753794
Others	Fhl3	-0.326484	-0.567515		Others	Cenpu	0.261496	0.357628		Others	Cep164	0.374686	0.00247802		Others	Mark4	0.358898	0.34044
Others	Rab9	0.0134735	0.122742		Others	Sap30	0.261271	0.570601		Others	Arih2	0.373149	0.635993		Others	Ggh	0.358613	0.2136
Others	Mtbp	0.116815	0.188825		Others	Cenpe	0.260951	0.159342		Others	Ppp1cc	0.373133	0.464883		Others	Arhgdib	0.357217	0.437059
Others	Gnaq	-0.513575	-0.0666287		Others	Terf1	0.260873	0.278508		Others	Pfkp	0.371733	0.506066		Others	Mycbp	0.357121	0.458586
Others	Cenpo	-0.160471	-0.725185		Others	Dusp7	0.260792	0.221101		Others	Abcd1	0.371701	0.267668		Others	H6pd	0.356776	0.380654
Others	Epop	0.077605	0.21855		Others	Atp6v0a1	0.260445	0.250868		Others	Sgsm3	0.371549	0.0840791		Others	Nusap1	0.355306	0.289239
Others	Ube2c	-0.142312	-0.100867		Others	Dnaja4	0.259964	0.0859947		Others	Gpx4	0.370828	0.153536		Others	Twf2	0.355072	0.683871
Others	Arhgap11a	0.0245494	0.301325		Others	Cyld	0.259915	0.237746		Others	Phlpp2	0.370011	0.166075		Others	Atraid	0.354868	0.497639
Others	Casp7	-0.0003486	-0.464799		Others	Mtmr4	0.259697	0.193844		Others	Washc4	0.369461	0.138898		Others	E2f2	0.354743	0.533554
Others	Smox	0.835311	0.831447		Others	Pafah1b2	0.259513	0.218547		Others	Gnb1	0.369153	0.692031		Others	Ttl	0.354495	0.25252
Others	Comtd1	-0.0636155	-0.347258		Others	Gtf2h5	0.259063	0.0139722		Others	Rbl2	0.368717	0.64751		Others	Ostf1	0.354382	0.672582
Others	Ralb	0.103957	0.0606828		Others	Ect2	0.25902	0.158243		Others	Commd3	0.368407	0.512062		Others	Hexb	0.354301	0.805585
Others	Fpgt	0.236334	0.445609		Others	Fam133b	0.258992	0.121408		Others	Ldha	0.366814	0.649331		Others	Sh3glb2	0.353246	0.0588812
Others	Klhl7	0.011058	0.197824		Others	Gsto1	0.258584	0.00577284		Others	Myo1c	0.365315	0.155647		Others	Acap1	0.351334	0.449654
Others	Nckipsd	0.0880374	0.170359		Others	Snx3	0.258548	0.0741221		Others	Tjap1	0.365089	0.268079		Others	Pnpo	0.35113	0.0175827
Others	Fdft1	-0.171588	-0.0937141		Others	Arv1	0.258007	0.231891		Others	Rnf187	0.364981	0.314811		Others	Mindy2	0.35093	0.658856
Others	D17H6S53E	0.117492	0.706987		Others	Cdk4	0.257572	0.154548		Others	Sacs	0.364716	0.307903		Others	Gnas	0.350196	0.526237
Others	Gpr180	0.101824	0.720131		Others	Sigirr	0.257515	0.227914		Others	Chchd2	0.364565	0.475397		Others	Idh1	0.349924	0.919416
Others	Wdr53	0.165677	0.321975		Others	Creld1	0.25643	0.00403763		Others	Slc12a4	0.364191	0.0939109		Others	As3mt	0.349495	0.473448
Others	Kptn	0.0219913	0.35503		Others	Letm2	0.255905	0.138536		Others	Kif14	0.363968	0.505904		Others	Srgap1	0.349215	0.506533
Others	Pex12	0.034791	0.0958295		Others	Ndufs1	0.255385	0.323242		Others	Gdi2	0.363734	0.593225		Others	Fam20b	0.348432	0.280705
Others	Znhit3	-0.0074462	-0.245144		Others	Selenot	0.255357	0.610852		Others	Dctn3	0.363458	0.38834		Others	Arhgef1	0.348334	0.702829
Others	Mms22l	0.012585	0.0743818		Others	Ubl7	0.255294	0.681232		Others	Uhrf1bp1l	0.362968	0.249438		Others	Hmg20b	0.347494	0.158248
Others	Ube2n	-0.123811	-0.174789		Others	Aggf1	0.254593	0.330942		Others	Mpp1	0.362762	0.589024		Others	Flot1	0.347456	0.496332
Others	Tmco6	-0.0390679	-0.117916		Others	Pqbp1	0.254476	0.0472822		Others	Ldb1	0.362693	0.407179		Others	Dennd1b	0.347186	0.117441
Others	Dnajc27	-0.240812	-0.447515		Others	Ggnbp2	0.253981	0.0580248		Others	Tbcb	0.362654	0.432029		Others	Nt5c3b	0.347132	0.63342
Others	Zbtb14	0.00274098	0.529584		Others	Ptma	0.2534	0.194003		Others	Rgs10	0.362398	0.185649		Others	Msl3	0.346926	0.0651804
Others	Pus10	0.0230575	0.227295		Others	Wdr81	0.252622	0.617607		Others	Acbd5	0.362276	0.0335126		Others	Taok2	0.346681	0.448966
Others	Trmu	-0.0966287	-0.0276759		Others	Mcat	0.252331	0.505066		Others	Nde1	0.362122	0.388998		Others	Ppp1r12c	0.346082	0.0596782
Others	Lamtor2	0.0766601	0.215925		Others	Pdxp	0.25233	0.222116		Others	Nrbp1	0.362122	0.129824		Others	Uhmk1	0.346071	0.621248
Others	Ndufaf6	-0.0837409	-0.28697		Others	Agpat3	0.251874	0.277414		Others	Uhrf1	0.3618	0.337593		Others	Chm	0.345869	0.13417
Others	Pgm3	0.0563513	0.133793		Others	Itga5	0.251744	0.750198		Others	Mfsd10	0.361306	0.255478		Others	Tbc1d8b	0.345149	0.128865
Others	Adal	0.153172	0.292946		Others	Kmt5a	0.251439	0.233173		Others	Dnajc21	0.360471	0.718084		Others	Zfp367	0.345147	0.301114
Others	Mrps21	-0.0316992	-0.0243347		Others	Dipk1a	0.251339	0.345068		Others	Arf6	0.360449	0.0746113		Others	Crk	0.344255	0.530773
Others	Ptpn23	-0.0225569	-0.0040345		Others	Poc1a	0.251275	0.729102		Others	Edf1	0.360198	0.453185		Others	Prkaa1	0.344163	0.565737
Others	Phlpp2	0.170821	0.34155		Others	E2f2	0.251204	0.0724093		Others	Glt8d1	0.359948	0.407457		Others	Ctdsp1	0.343902	0.447945
Others	AW209491	0.0551217	0.155262		Others	Usp1	0.250869	0.239962		Others	Stmn1	0.359082	0.592419		Others	Nde1	0.343581	0.216171
Others	B3galnt2	0.0732253	0.518921		Others	Dld	0.250791	0.14308		Others	Pofut2	0.358245	0.406778		Others	1110059E24Rik	0.343345	0.988041
Others	Asf1b	-0.19192	-0.211086		Others	Ehbp1l1	0.250713	0.0478161		Others	Apc	0.358085	0.104038		Others	Tmem109	0.342812	0.204622
Others	Mrm3	-0.049534	-0.0956175		Others	Eif5a	0.250301	0.13714		Others	Prkag1	0.357975	0.397037		Others	Mapkapk2	0.342746	0.803243
Others	Slc30a6	-0.0539202	-0.0321415		Others	Pgs1	0.249908	0.506917		Others	Panx1	0.357913	0.0411394		Others	Dipk1a	0.342166	0.250781
Others	Spata2	0.288886	0.112206		Others	Rab6a	0.249785	0.478035		Others	Cdca3	0.357668	0.540232		Others	Pde6d	0.341593	0.451568
Others	Ndufaf2	-0.120357	-0.268072		Others	Sp2	0.249783	0.513331		Others	Csnk1g1	0.35762	0.0691814		Others	Ccdc88b	0.341425	0.147127
Others	Alg6	-0.000556	-0.0357426		Others	C2cd2l	0.24946	0.755124		Others	Glmp	0.357294	0.753968		Others	Ipo9	0.341384	0.131757
Others	Pfkm	-0.0846875	-0.550578		Others	Nxn	0.249422	0.181204		Others	Tmod3	0.356027	0.682004		Others	Sqle	0.341105	0.43418
Others	Cdca8	-0.0177913	-0.0151153		Others	Pmvk	0.249155	0.472975		Others	Ulk3	0.355083	0.15066		Others	Ydjc	0.341086	0.55157
Others	Tor3a	-0.232933	-0.484189		Others	Ddx11	0.248991	0.579893		Others	Ldlrap1	0.354705	0.759476		Others	Mthfr	0.340369	0.057447
Others	Gpam	-0.135317	-0.0357372		Others	Hmgb1	0.247885	0.473133		Others	Mis12	0.35461	0.154473		Others	Smurf2	0.340292	0.699398
Others	Stx18	0.0363147	0.0124385		Others	Cib1	0.247832	0.651281		Others	Zdhhc4	0.354408	0.159494		Others	Gnb2	0.340033	0.560159
Others	Slc20a2	-0.186602	-0.0518326		Others	1700066M21Rik	0.247412	0.429076		Others	Lysmd3	0.354156	0.63809		Others	Trerf1	0.33997	0.518828
Others	Plcl1	0.442226	0.0189379		Others	Lactb2	0.24739	0.372893		Others	Mapk9	0.354087	0.469827		Others	Fam98a	0.33957	0.120259
Others	Arl2	0.0176315	0.250107		Others	Tmpo	0.247284	0.118646		Others	Snap47	0.353779	0.221794		Others	Unc45a	0.339281	0.371904
Others	Prdx4	-0.100215	-0.243034		Others	Ech1	0.247214	0.00976374		Others	Stx4a	0.353693	0.0633057		Others	Eif4enif1	0.338954	0.423291
Others	Gorab	-0.0989606	-0.573986		Others	Igf2bp2	0.246859	0.217657		Others	Taldo1	0.352184	0.519997		Others	Rest	0.338678	0.112495
Others	Nkiras2	-0.0405152	-0.0273451		Others	Gins1	0.246801	0.235565		Others	Acot8	0.351564	0.204115		Others	Nptn	0.3385	0.335289
Others	Mettl21a	-0.173068	-0.0699231		Others	Rnf181	0.24613	0.0370805		Others	Tcf3	0.350617	0.0113881		Others	Gatd1	0.338457	0.439868
Others	Prkab2	0.262069	0.00786118		Others	Numb	0.24609	0.829814		Others	Hdlbp	0.350609	0.328223		Others	Tent4a	0.338292	0.517978
Others	Slc35f6	-0.291224	-0.481166		Others	Lamp1	0.24607	0.130313		Others	Frs2	0.350379	0.306746		Others	Slc39a10	0.338175	0.204542
Others	Dolpp1	0.070079	0.549619		Others	Taf12	0.245763	0.303661		Others	Zfp593	0.350362	0.133095		Others	Kdm4c	0.338024	0.3303
Others	Rrp7a	-0.0314727	-0.225122		Others	Fem1b	0.245138	0.131217		Others	4930430F08Rik	0.350361	0.283891		Others	Ergic1	0.336289	0.137907
Others	Zfyve16	0.0233558	0.660058		Others	Rbmx	0.244976	0.179188		Others	Zswim8	0.350301	0.521425		Others	Gna11	0.335367	0.502011
Others	2410131K14Rik	0.505455	0.14001		Others	Pnisr	0.243821	0.0988619		Others	Smad2	0.350275	0.361928		Others	Mapk9	0.335243	0.323858
Others	Plod3	0.136322	0.166169		Others	Rcor1	0.243283	0.385238		Others	Atf6	0.350031	0.264249		Others	Zkscan17	0.334497	0.20669
Others	Arv1	0.170026	0.0128025		Others	Eif2b1	0.242683	0.325471		Others	Actr1a	0.349851	0.321079		Others	Rab35	0.334284	0.765532
Others	Rpa3	-0.0801053	-0.641594		Others	B230219D22Rik	0.242615	0.35425		Others	Ctsd	0.348822	0.607922		Others	Adam15	0.33419	0.551737
Others	Ppt2	-0.139702	-0.246905		Others	Atl2	0.242162	0.402416		Others	Tsc22d4	0.348711	0.480262		Others	Cpeb4	0.333114	0.657768
Others	Foxred2	-0.29902	-0.278953		Others	Arhgap19	0.241518	0.587717		Others	Nxn	0.348617	0.500525		Others	Slc35b4	0.332869	0.456823
Others	Stard10	-0.17748	-0.288811		Others	Alg6	0.241306	0.452339		Others	Dusp19	0.34838	0.274618		Others	Ptgr1	0.332122	0.087315
Others	Mrps33	-0.211391	-0.433524		Others	Hsd17b4	0.241197	0.470957		Others	Rnf34	0.348231	0.552944		Others	Tango2	0.332104	0.146342
Others	Cdc20	-0.0304307	-0.143858		Others	Zfp35	0.240931	0.655167		Others	Cirbp	0.348088	0.464649		Others	Vasp	0.330626	0.321139
Others	Ippk	0.227671	0.321482		Others	Slc38a10	0.240921	0.177981		Others	Pip4p2	0.347882	0.636792		Others	Myo5a	0.330274	0.261504
Others	Ift27	-0.175386	-0.325432		Others	Ndufa12	0.240829	0.0402068		Others	Rhob	0.347746	0.117026		Others	Cuta	0.329862	0.341671
Others	Ing4	-0.408171	-0.331216		Others	Pou2f2	0.240087	0.307754		Others	Ap2b1	0.347447	0.112565		Others	Ap3m1	0.329423	0.0771856
Others	Ptdss2	0.112525	0.30004		Others	Hmga1	0.23987	0.0905096		Others	Map1s	0.347417	0.283192		Others	Pgp	0.329286	0.752325
Others	Chchd5	-0.0657047	-0.265422		Others	Plk1	0.23958	0.0980278		Others	Spata13	0.347304	0.529951		Others	Rictor	0.328951	0.0291447
Others	Nln	-0.0365733	-0.0535235		Others	Klhl9	0.239537	0.804044		Others	Fermt3	0.347187	0.538462		Others	Tprgl	0.328941	0.550867
Others	Sh3rf1	0.22522	0.200634		Others	Rad51c	0.239441	0.806727		Others	Eif1b	0.346501	0.622738		Others	Zbtb20	0.328769	0.902932
Others	Eef1akmt2	0.0253788	0.392564		Others	Cript	0.23881	0.00395619		Others	Shoc2	0.345379	0.0974883		Others	Stk38	0.327954	0.827347
Others	Cuedc2	0.0972979	0.138374		Others	Taok2	0.238722	0.310739		Others	Epn1	0.344918	0.363909		Others	Ankrd26	0.327745	0.19432
Others	Fmo5	-0.0984834	-0.34019		Others	Agfg2	0.238509	0.298719		Others	Stau1	0.344587	0.236691		Others	Rcbtb1	0.327524	0.32643
Others	Mast2	-0.0421608	-0.441492		Others	Rnf19a	0.238438	0.140149		Others	Fyco1	0.344263	0.178479		Others	C2cd2l	0.326897	0.764062
Others	Rgs3	0.28824	0.325443		Others	E2f4	0.238388	0.320977		Others	Glul	0.343878	0.405953		Others	Traf7	0.326533	0.186397
Others	Mettl25	0.0139043	0.818382		Others	Odf2	0.238051	0.266456		Others	Zfp746	0.343312	0.237869		Others	Stk10	0.326409	0.27276
Others	Dis3l	-0.0097481	-0.793448		Others	Ino80b	0.237939	0.0701049		Others	Map2k2	0.343142	0.183747		Others	Ethe1	0.325997	0.470031
Others	Tfpi	-0.0190355	-0.0603774		Others	Atox1	0.237657	0.0842328		Others	Rb1	0.342396	0.613974		Others	Tmed1	0.325766	0.491559
Others	Vmac	-0.273562	-0.676829		Others	Recql4	0.236895	0.366339		Others	Gga2	0.342191	0.378596		Others	Gga2	0.325587	0.296143
Others	Atg10	-0.219902	-0.198584		Others	Zfp369	0.236727	0.374972		Others	Naxe	0.341802	0.0708412		Others	Glmp	0.325555	0.711448
Others	G6pdx	0.0816736	0.079098		Others	Bola1	0.236704	0.0845113		Others	Fnip1	0.341768	0.427987		Others	Ufsp1	0.325482	0.775088
Others	Smpd2	-0.163034	-0.0440589		Others	Dennd6a	0.236665	0.897203		Others	Grhpr	0.341594	0.386702		Others	Ddx17	0.325193	0.492085
Others	C330007P06Rik	-0.0611183	-0.0385098		Others	Dhcr24	0.23608	0.323598		Others	Pin4	0.341417	0.51086		Others	Kdm3a	0.324589	0.691786
Others	Pex13	0.073913	0.633211		Others	Arid3a	0.23533	0.41957		Others	Lztr1	0.341005	0.0348137		Others	Acsl4	0.323637	0.352132
Others	Kif1bp	-0.0942373	-0.161368		Others	Hyou1	0.235132	0.541013		Others	Arfgap1	0.339615	0.0423817		Others	Rufy1	0.323371	0.154288
Others	Cyfip1	0.152825	0.352407		Others	Asah1	0.234604	0.521442		Others	Ttll4	0.339356	0.22831		Others	Stil	0.323142	0.623404
Others	Enoph1	0.00070882	0.343924		Others	Xbp1	0.234488	0.413725		Others	Thap12	0.338005	0.739121		Others	Calm3	0.32229	0.20602
Others	Ero1l	0.221237	0.434237		Others	Qsox1	0.234422	0.0240972		Others	Ddx6	0.337451	0.412048		Others	Calm2	0.32229	0.301004
Others	Gys1	0.243574	0.150716		Others	Ppard	0.234381	0.55034		Others	Papss1	0.337348	0.566259		Others	Calm1	0.32229	0.356451
Others	Lig4	0.277295	0.380851		Others	Slc31a1	0.233972	0.5501		Others	Gabarapl1	0.337182	0.208475		Others	Ccdc107	0.322257	0.300137
Others	Fam136a	-0.0928557	-0.30259		Others	Pofut2	0.233815	0.471124		Others	Mark2	0.336707	0.236629		Others	Tpx2	0.322109	0.41157
Others	Ttc21b	-0.003677	-0.0240901		Others	Hmmr	0.233692	0.377078		Others	Chmp3	0.336702	0.395307		Others	Qk	0.322081	0.308183
Others	Sh3bp2	0.332675	0.521645		Others	Sf3b4	0.233666	0.276682		Others	Sec23b	0.334816	0.532936		Others	Myl12b	0.321546	0.328967
Others	Cox19	-0.138523	-0.0154146		Others	Pbrm1	0.233585	0.3332		Others	Asf1b	0.334704	0.492892		Others	Cpox	0.321537	0.342848
Others	Pex2	-0.0140949	-0.231957		Others	Lcmt2	0.233239	0.366181		Others	Lrrc45	0.334451	0.166725		Others	1700066M21Rik	0.321289	0.356017
Others	Eef1akmt4	0.102082	0.189942		Others	Ksr1	0.233101	0.32412		Others	Larp4	0.333998	0.342739		Others	Odf2	0.321262	0.311271
Others	Stard5	0.283243	0.562502		Others	Mrpl33	0.233038	0.107484		Others	Stam2	0.333971	0.0741871		Others	D230025D16Rik	0.320728	0.452498
Others	Pak1	0.629727	0.259475		Others	Uqcrb	0.23282	0.258448		Others	Sh3glb2	0.33367	0.0422577		Others	Gale	0.318854	0.543253
Others	St7	0.0638758	0.359207		Others	Ddr1	0.232809	0.19064		Others	Psen1	0.333467	0.0609703		Others	Jade1	0.3181	0.051589
Others	Twnk	-0.0814832	-0.130098		Others	Zfp36l1	0.231912	0.182558		Others	Acap1	0.332596	0.513748		Others	Egln2	0.317817	0.0733902
Others	Nup37	0.0163025	0.0513172		Others	Tbc1d10a	0.231838	0.250291		Others	Pgls	0.332447	0.119343		Others	Cdan1	0.317753	0.0964727
Others	Vwa5a	-0.101758	-0.515654		Others	Txlna	0.231662	0.339488		Others	Ube2r2	0.332324	0.0675274		Others	P4ha1	0.317727	0.520946
Others	G6pc3	-0.337378	-0.225661		Others	Mul1	0.231587	0.20312		Others	Map9	0.332072	0.341761		Others	Denr	0.31696	0.379775
Others	Slc35f2	0.0353798	0.0710984		Others	Mplkip	0.231514	0.271591		Others	Stk11	0.33177	0.0456649		Others	Taf4b	0.316905	0.279932
Others	Tnip2	0.332017	0.774148		Others	Wdr26	0.231378	0.384336		Others	Pex5	0.331452	0.876882		Others	Prdx6	0.316503	0.527239
Others	AI597479	0.0174523	0.394793		Others	Stard3	0.231285	0.18771		Others	Dnph1	0.331228	0.02205		Others	Glt8d1	0.316268	0.706421
Others	Tmem39b	-0.105603	-0.274176		Others	Dmac2	0.231161	0.124402		Others	Man2b1	0.330206	0.468226		Others	Hmgb3	0.315294	0.274703
Others	Adnp2	0.0187986	0.496128		Others	Rusc1	0.230981	0.220146		Others	R3hcc1	0.330181	0.268194		Others	Ubn1	0.314741	0.30106
Others	Zfp932	0.224401	0.579237		Others	Gtse1	0.230913	0.283534		Others	Commd4	0.329705	0.338837		Others	Zfp652	0.314513	0.56435
Others	Nt5m	0.0541236	0.603738		Others	Pgd	0.230911	0.352177		Others	Plod1	0.329209	0.0704714		Others	Zfyve27	0.31434	0.260189
Others	Gmppb	0.192836	0.15486		Others	Gorasp1	0.230901	0.031414		Others	Tbc1d9b	0.32841	0.356139		Others	Lrrc57	0.314332	0.507327
Others	Irf6	-0.301962	-0.416541		Others	Incenp	0.230653	0.229673		Others	Znrf1	0.328212	0.650724		Others	Tom1l2	0.314247	0.528365
Others	Gtf2e1	0.0307619	0.490545		Others	Kpna6	0.230438	0.255229		Others	Ywhaz	0.327978	0.485983		Others	Ccdc69	0.314151	0.134411
Others	Hic2	-0.0058712	-0.260983		Others	Il2	0.230175	0.36553		Others	Alg6	0.327832	0.307177		Others	Ap5m1	0.313965	0.589755
Others	Tti2	0.0575546	0.276088		Others	Gk	0.22954	0.31139		Others	Ap2a2	0.327609	0.305395		Others	Tpm4	0.313239	0.183636
Others	Ccar2	-0.110499	-0.639288		Others	Vps29	0.228704	0.227047		Others	Ctsb	0.327536	0.412509		Others	Wdr45b	0.312795	0.135134
Others	Gla	-0.107989	-0.199359		Others	Aff4	0.228517	0.395299		Others	Prkx	0.327511	0.577381		Others	Sipa1	0.312642	0.491606
Others	Dst	0.0107645	0.727055		Others	Baz1a	0.22827	0.449797		Others	Tpt1	0.326925	0.297092		Others	Uqcc3	0.312181	0.134913
Others	Klhl22	0.0788353	0.870767		Others	Ubap2	0.227845	0.383862		Others	Atn1	0.326542	0.542155		Others	Rcsd1	0.312166	0.554249
Others	Zbtb48	0.771878	0.614944		Others	Rae1	0.227024	0.270478		Others	Nf1	0.326369	0.627715		Others	Ocrl	0.311995	0.312059
Others	Birc5	0.007154	0.0169213		Others	Coa4	0.226692	0.0316802		Others	Snx12	0.326331	0.30156		Others	Zfand6	0.311741	0.0849981
Others	Dcakd	-0.0569603	-0.528866		Others	Kdm8	0.226568	0.101983		Others	Trim41	0.32614	0.38945		Others	Kdm2a	0.311731	0.754192
Others	St3gal4	0.0605081	0.0875737		Others	Zmat3	0.226379	0.116025		Others	Yrdc	0.325227	0.270759		Others	Knstrn	0.311203	0.542489
Others	Tcf19	-0.159312	-0.150762		Others	Arrb1	0.226349	0.915194		Others	Brox	0.325226	0.237037		Others	Foxo3	0.309979	0.351703
Others	Nf1	0.0814307	0.148676		Others	Riok3	0.226035	0.52321		Others	Pnpla8	0.324947	0.0528031		Others	Sall2	0.309686	0.805596
Others	Dmap1	-0.0234746	-0.321666		Others	Srp14	0.225776	0.0764515		Others	Mapk14	0.324933	0.613101		Others	Syne3	0.309441	0.088799
Others	Slc25a15	0.0840878	0.312201		Others	Mrps18c	0.225624	0.00089235		Others	Rrnad1	0.324845	0.117973		Others	Abca7	0.309398	0.448751
Others	Fam234a	-0.204019	-0.566495		Others	Cdr2	0.225606	0.399131		Others	Anapc11	0.32451	0.499654		Others	Csrp1	0.309325	0.170538
Others	Golt1b	0.0794792	0.150461		Others	Lrif1	0.225588	0.432746		Others	Ablim1	0.324297	0.405094		Others	Smpdl3a	0.309146	0.921227
Others	Ptgfrn	0.667662	0.048565		Others	Mafk	0.225581	0.18198		Others	Mdc1	0.32413	0.177762		Others	Golim4	0.308581	0.358973
Others	Nxn	0.0900489	0.0766239		Others	Phc2	0.2243	0.0100997		Others	Prkab1	0.324061	0.0706874		Others	Nfyb	0.30848	0.0534237
Others	Bcs1l	-0.0898786	-0.550055		Others	Tjap1	0.22407	0.524203		Others	S1pr4	0.323913	0.722346		Others	Ubqln4	0.308417	0.504534
Others	Cfap36	0.0808113	0.208019		Others	Ston2	0.223822	0.437842		Others	Snx3	0.323853	0.39996		Others	Zbtb22	0.307808	0.284921
Others	Raly	-0.0067668	-0.42272		Others	Gnpat	0.223746	0.152187		Others	Serhl	0.323145	0.297001		Others	Foxm1	0.307771	0.195685
Others	Milr1	-0.357188	-0.481002		Others	Mcm2	0.223483	0.227753		Others	Vps26a	0.322781	0.587213		Others	Nek3	0.307767	0.306895
Others	Stk38l	0.419276	0.969234		Others	Lsm14b	0.222953	0.317258		Others	Stk16	0.3227	0.20193		Others	Snap47	0.307752	0.246275
Others	Cdk10	0.0486246	0.539187		Others	Gpatch3	0.222767	0.129115		Others	Mfsd6	0.322472	0.177261		Others	Pdzd8	0.307728	0.294738
Others	Kctd5	0.0245209	0.449971		Others	Spindoc	0.222548	0.367384		Others	Slk	0.322249	0.410405		Others	Rassf5	0.30771	0.16367
Others	Mtm1	0.113649	0.0237413		Others	Sec14l1	0.222374	0.219554		Others	Slc25a15	0.322199	0.678798		Others	Nsl1	0.307379	0.736383
Others	Sepsecs	0.0210598	0.130819		Others	Msl2	0.22214	0.398517		Others	Cnst	0.321804	0.775378		Others	Uchl3	0.307237	0.23044
Others	Wdr59	0.211202	0.289167		Others	Nsd3	0.221715	0.3619		Others	Scd1	0.321506	0.366282		Others	Tmem173	0.307097	0.0064134
Others	Acad11	-0.197784	-0.352971		Others	Kif2c	0.221586	0.0158585		Others	Dazap1	0.321314	0.114941		Others	Dock8	0.307004	0.548656
Others	Zfp74	0.0846515	0.503383		Others	Prc1	0.221369	0.404273		Others	Hspa1a	0.320313	0.0511284		Others	Inpp5f	0.306462	0.0532159
Others	Arsb	-0.607186	-0.251051		Others	Ptp4a2	0.221177	0.234427		Others	Hspa1b	0.320313	0.415043		Others	Cdkn2aip	0.306155	0.112415
Others	Otud3	0.272554	0.165449		Others	Cenpn	0.220968	0.415035		Others	Fam50a	0.319624	0.34158		Others	Zfp574	0.305286	0.163882
Others	Cdkn1a	0.473479	0.45		Others	Ankrd13c	0.220335	0.228094		Others	Agap3	0.319404	0.699623		Others	Klc3	0.305183	0.977375
Others	Gaa	-0.135262	-0.660622		Others	Stk26	0.220065	0.757599		Others	Dnajb1	0.319277	0.547255		Others	Mafg	0.305175	0.525343
Others	Plxnc1	0.308116	0.508572		Others	Rab8b	0.220022	0.369937		Others	Rrm2b	0.318009	0.016427		Others	Llgl2	0.305071	0.906731
Others	Slc12a9	-0.0198344	-0.0509537		Others	Lrmp	0.219951	0.273266		Others	Narf	0.317599	0.235077		Others	Eif1b	0.304824	0.460373
Others	H2-T23	0.361538	0.132943		Others	Cbl	0.219297	0.293063		Others	Marf1	0.317446	0.207009		Others	Vrk3	0.304796	0.59341
Others	Coq9	-0.246657	-0.173029		Others	Hsp90b1	0.21926	0.528749		Others	Setd3	0.317372	0.470368		Others	Ro60	0.304369	0.418254
Others	Exosc3	0.0426568	0.205219		Others	Ppa2	0.218798	0.151452		Others	Trmo	0.317288	0.0469713		Others	Crocc	0.303905	0.977181
Others	Adam15	-0.271364	-0.257112		Others	Traf6	0.218761	0.45311		Others	Ubqln2	0.31705	0.832786		Others	Zdhhc4	0.303734	0.293911
Others	Acad8	-0.207048	-0.195648		Others	Hat1	0.218462	0.412515		Others	Galns	0.316691	0.161124		Others	Zdhhc18	0.303702	0.0946578
Others	Kctd12	-0.560916	-0.43442		Others	Maff	0.218119	0.468208		Others	Ube2g1	0.316059	0.216902		Others	Fcsk	0.303358	0.877081
Others	Ptrh2	-0.065929	-0.182447		Others	Ublcp1	0.218086	0.446769		Others	2610507B11Rik	0.315995	0.353983		Others	Rnf4	0.303272	0.16535
Others	Pmvk	-0.190451	-0.237109		Others	Zfp706	0.217979	0.14828		Others	Knstrn	0.315872	0.0801086		Others	Slc25a10	0.303246	0.793995
Others	Prpf40b	0.110245	0.0978514		Others	Zeb1	0.217751	0.0386315		Others	Trdmt1	0.315778	0.57851		Others	Slc26a2	0.303042	0.334403
Others	Prune1	0.161965	0.516267		Others	Psme4	0.217631	0.319977		Others	Tmem115	0.315566	0.312854		Others	Cip2a	0.303023	0.430681
Others	Zfp414	0.0284355	0.224792		Others	Bspry	0.217534	0.241527		Others	Map3k5	0.315421	0.701094		Others	Zc3h10	0.301705	0.0030818
Others	Mocs3	-0.0759511	-0.139774		Others	Tacc3	0.217335	0.240244		Others	Ppp2ca	0.315325	0.351674		Others	Fam168a	0.301665	0.497615
Others	Rabl3	-0.0726587	-0.125618		Others	Snx18	0.216965	0.202747		Others	Pi4k2b	0.31499	0.0157703		Others	Il1r1	0.301334	0.650353
Others	Lzic	-0.0160459	-0.117267		Others	Mpp2	0.216779	0.296545		Others	Arl13b	0.314531	0.0136156		Others	Fdps	0.301001	0.289136
Others	Gmpr2	0.123331	0.0829663		Others	Cttn	0.216772	0.671809		Others	Uhmk1	0.314428	0.618259		Others	Slc12a7	0.300582	0.805611
Others	Ipo13	0.0217365	0.232521		Others	Txndc5	0.21649	0.628463		Others	Stk17b	0.314334	0.650078		Others	Mff	0.300148	0.378933
Others	Rfxank	-0.192714	-0.231244		Others	Cdkal1	0.216214	0.00623553		Others	Dennd1a	0.313951	0.418963		Others	Ppp1r14b	0.300037	0.389685
Others	Tomm20	0.173238	0.470934		Others	Srp68	0.216214	0.44104		Others	Morf4l1	0.313661	0.225413		Others	Gdi1	0.299854	0.15134
Others	Nagk	0.00141104	0.23349		Others	Foxo3	0.216202	0.0910172		Others	Itpa	0.313519	0.669039		Others	Fnip1	0.299519	0.522466
Others	Znhit2	-0.200759	-0.530635		Others	Leo1	0.216103	0.0331971		Others	Gnb2	0.312401	0.498938		Others	Washc1	0.29951	0.131035
Others	Tmed3	0.0927446	0.158529		Others	Sgsm3	0.215893	0.319563		Others	Aldh1b1	0.311686	0.35211		Others	Prkar1a	0.298264	0.0441447
Others	Entpd7	-0.260262	-0.532729		Others	Arhgef7	0.215534	0.00703448		Others	Kctd10	0.311482	0.429821		Others	Pbrm1	0.297812	0.33506
Others	Fam210b	-0.194993	-0.376393		Others	Smim4	0.215354	0.138199		Others	Dnal4	0.311197	0.107718		Others	Fam169b	0.297749	0.489653
Others	Gins3	-0.0232743	-0.0059226		Others	Atp5md	0.215206	0.393403		Others	Ccdc69	0.31084	0.0817007		Others	Chmp3	0.297663	0.269277
Others	Rnaseh1	0.129314	0.0879843		Others	Dalrd3	0.215102	0.154274		Others	Rexo2	0.310615	0.429245		Others	Tepsin	0.297564	0.748716
Others	Glb1	-0.187467	-0.376948		Others	Glb1	0.215069	0.426016		Others	Eif5a	0.310401	0.337213		Others	Pold4	0.297448	0.527806
Others	Fads1	-0.205587	-0.21153		Others	Pik3r2	0.214882	0.448884		Others	AU022252	0.310296	0.293815		Others	Marf1	0.29726	0.327665
Others	Atf6	0.37042	0.150265		Others	Mapkapk3	0.214774	0.164876		Others	Siah1a	0.309902	0.675545		Others	Rnf115	0.296917	0.190532
Others	Hgsnat	-0.224195	-0.182731		Others	Mxi1	0.214763	0.74358		Others	Eif2b1	0.309899	0.611536		Others	Zdhhc5	0.295891	0.0194442
Others	Ttc7b	-0.0329694	-0.124189		Others	Sgf29	0.214521	0.234934		Others	Mlf2	0.309712	0.249027		Others	Ippk	0.29554	0.53299
Others	Gale	0.0508384	0.18281		Others	Agtpbp1	0.214482	0.679145		Others	Pcx	0.309237	0.183261		Others	B4galt7	0.29552	0.440793
Others	Phlpp1	-0.599794	-0.609951		Others	Insr	0.214317	0.607033		Others	Cln5	0.309201	0.327998		Others	Esyt1	0.295393	0.231986
Others	Mrrf	-0.0094413	-0.0180858		Others	Ccnb2	0.214227	0.260361		Others	Mtmr12	0.30896	0.482964		Others	Hbp1	0.294721	0.310797
Others	Fbxo6	0.119211	0.132745		Others	Ubn1	0.214201	0.116487		Others	Cip2a	0.308176	0.245824		Others	Hps6	0.294634	0.10714
Others	Fbh1	-0.185586	-0.396732		Others	Acvrl1	0.213393	0.259685		Others	Xbp1	0.30759	0.612556		Others	Pafah1b2	0.294326	0.223054
Others	Ptk2	0.247158	0.476231		Others	Nfx1	0.212369	0.535532		Others	Lin54	0.307517	0.287726		Others	Gtpbp1	0.293238	0.312001
Others	Fam45a	0.0568436	0.146675		Others	Ulk1	0.212093	0.13754		Others	Scaf1	0.307227	0.143583		Others	Fabp5	0.292491	0.483805
Others	Pnkd	-0.123397	-0.602469		Others	Cdca8	0.21206	0.0746294		Others	Vav1	0.307132	0.127728		Others	Golga7	0.292177	0.331842
Others	Fbxl8	0.0389919	0.503586		Others	Ubtf	0.211996	0.296277		Others	Taok3	0.307062	0.23198		Others	Tbca	0.292057	0.532107
Others	Tfdp1	-0.0550975	-0.0236823		Others	Grhpr	0.211189	0.379292		Others	Tfe3	0.306768	0.18865		Others	Dynlrb1	0.291868	0.533699
Others	Ift140	-0.216797	-0.0751611		Others	Rsl24d1	0.211163	0.1555		Others	Acly	0.306499	0.527094		Others	Mri1	0.291647	0.0934592
Others	Phka2	-0.145236	-0.638957		Others	Cetn2	0.210939	0.222581		Others	Rabggta	0.306197	0.340156		Others	Jmy	0.291272	0.0936436
Others	Tmem186	-0.0424867	-0.116143		Others	Snx20	0.210926	0.149295		Others	Katnb1	0.304764	0.228997		Others	Washc4	0.291129	0.20104
Others	Adck5	-0.248188	-0.514249		Others	Kbtbd11	0.210845	0.575055		Others	Tmf1	0.304748	0.428021		Others	Rab4a	0.290643	0.460983
Others	Dhrs4	-0.0263407	-0.274839		Others	Chchd2	0.210717	0.309892		Others	Aff3	0.304171	0.444122		Others	Hsd17b7	0.289727	0.598376
Others	Tor4a	0.337662	0.277688		Others	Glrx	0.210353	0.681424		Others	Nek8	0.304164	0.689876		Others	Braf	0.28846	0.257843
Others	Dglucy	-0.171227	-0.041204		Others	Lig4	0.210163	0.235847		Others	Stx12	0.304111	0.947257		Others	Dusp22	0.288444	0.128275
Others	Nckap5l	0.370811	0.211066		Others	Eaf1	0.210085	0.694593		Others	Snx2	0.303789	0.805246		Others	Smug1	0.288436	0.194477
Others	Ripk2	0.0656679	0.339725		Others	Eci2	0.210012	0.0762143		Others	Galk1	0.303668	0.534613		Others	Glg1	0.288282	0.250728
Others	Ogfod1	0.0962547	0.419853		Others	Pitpnm1	0.209488	0.350345		Others	Sh3bp1	0.303404	0.726323		Others	Setd7	0.288003	0.536466
Others	Tnfrsf22	0.0653422	0.0936811		Others	Cep85	0.209487	0.138739		Others	Tubgcp4	0.303066	0.151561		Others	Slc33a1	0.28784	0.873111
Others	Them4	-0.00273	-0.0865996		Others	Brd7	0.209328	0.0484754		Others	Fhl3	0.30247	0.0663273		Others	Mtpn	0.287498	0.731722
Others	Phgdh	-0.0897488	-0.126832		Others	Dnmt1	0.209271	0.168214		Others	Ubap1	0.302443	0.466155		Others	Dnal4	0.28694	0.104705
Others	Fchsd1	-0.183504	-0.653842		Others	Selenos	0.209206	0.0821345		Others	Slc41a1	0.302147	0.722783		Others	Rtn3	0.286932	0.159236
Others	Pou2af1	-0.683832	-0.582599		Others	Bet1l	0.208955	0.0729759		Others	Espl1	0.301743	0.347078		Others	Ywhah	0.286714	0.311888
Others	Taf1a	0.0563498	0.231189		Others	Riox2	0.208791	0.261286		Others	Dnajb5	0.301537	0.153452		Others	Nrbp1	0.286429	0.255404
Others	Bloc1s2	0.242603	0.301539		Others	Ppp1r10	0.208259	0.0683701		Others	Arl3	0.300934	0.0567363		Others	Gltp	0.286253	0.514523
Others	Rmdn1	-0.0521647	-0.115844		Others	Dctn6	0.207822	0.0347781		Others	Auh	0.299928	0.514785		Others	Arhgdia	0.286154	0.44701
Others	Lclat1	-0.175046	-0.0734505		Others	Ndst2	0.207772	0.310361		Others	Tnrc6c	0.299729	0.0841888		Others	Zbtb7b	0.285801	0.138422
Others	Chchd4	0.153973	0.0943333		Others	Cenpx	0.207537	0.423817		Others	Col2a1	0.299591	0.701281		Others	Gsto1	0.285399	0.205952
Others	Gnpnat1	0.0414855	0.098961		Others	Mcm3	0.207408	0.109696		Others	Tshz1	0.299108	0.104626		Others	Pmf1	0.285326	0.0372532
Others	Tmem199	0.292151	0.199642		Others	Ammecr1l	0.207281	0.314111		Others	Usp28	0.298642	0.233467		Others	Abhd15	0.284876	0.159757
Others	Spindoc	-0.0006586	-0.0400805		Others	Pla2g6	0.2067	0.200631		Others	Agtpbp1	0.298239	0.490668		Others	Snx30	0.284838	0.869025
Others	Dnaja4	0.0724286	0.252964		Others	Camkk2	0.206519	0.273656		Others	Jmy	0.297639	0.5663		Others	Tradd	0.284602	0.25334
Others	Cst7	-0.0486938	-0.0150598		Others	Scnm1	0.206506	0.157933		Others	Zscan20	0.297548	0.135536		Others	Washc5	0.284556	0.166853
Others	Ppih	-0.0919258	-0.0482254		Others	Trmt10a	0.205952	0.121728		Others	Atp6v0d1	0.297546	0.494555		Others	Ywhaz	0.284475	0.410876
Others	Cyb5r1	0.0228424	0.00249858		Others	Sirt3	0.205657	0.335577		Others	Rexo4	0.297298	0.209294		Others	Tmf1	0.284253	0.104104
Others	Arf2	0.202132	0.567776		Others	Kif14	0.205612	0.397971		Others	Stk24	0.297195	0.0295404		Others	Rrm2	0.283771	0.548853
Others	Gtf3c5	0.0958541	0.474648		Others	Rrbp1	0.205222	0.212276		Others	Msn	0.297128	0.148967		Others	Tln1	0.283765	0.250273
Others	Acot7	0.192349	0.231813		Others	Tmem214	0.20503	0.17634		Others	Pi4kb	0.296986	0.312321		Others	Tmem199	0.283533	0.327267
Others	Ggta1	0.396174	0.775859		Others	Zswim8	0.204555	0.0945928		Others	Dpp8	0.296324	0.170092		Others	Sh3glb1	0.283391	0.242741
Others	Nars2	-0.0900831	-0.0197685		Others	Mcm6	0.204413	0.136939		Others	Setx	0.29618	0.412732		Others	Top2a	0.283103	0.201345
Others	Rxra	-0.572923	-0.368006		Others	Src	0.203729	0.106731		Others	Rasa2	0.296149	0.278214		Others	Ppt1	0.28308	0.0236629
Others	Dtnbp1	-0.183988	-0.305563		Others	Tox4	0.202964	0.0847316		Others	Cbfb	0.29614	0.157881		Others	Taok1	0.282672	0.263582
Others	Phykpl	0.0792852	0.0114002		Others	Trappc10	0.202864	0.255244		Others	Ppia	0.2961	0.219145		Others	Tsen34	0.282554	0.574116
Others	Helq	0.0508103	0.0680276		Others	Cox6a1	0.202782	0.15304		Others	Raf1	0.295835	0.251692		Others	Erp29	0.282424	0.485201
Others	Gtf2h3	0.0386468	0.102401		Others	Aco1	0.202483	0.0637279		Others	Eif6	0.295826	0.514744		Others	Lrrcc1	0.281872	0.115527
Others	Pck2	0.0823083	0.243847		Others	Ankrd11	0.202365	0.018028		Others	Lrrc14	0.295715	0.297374		Others	Prkag1	0.281784	0.283745
Others	Nsdhl	-0.22883	-0.0385215		Others	Mrpl28	0.202355	0.102185		Others	Cd55	0.295707	0.545178		Others	Dtx2	0.281749	0.0843232
Others	Tmed8	0.0432659	0.317874		Others	Blvrb	0.202326	0.03416		Others	Mettl26	0.295514	0.424032		Others	Prkaca	0.28155	0.170252
Others	Cmss1	-0.0173812	-0.0661522		Others	Cox5a	0.202303	0.236368		Others	Prkag2	0.295447	0.527333		Others	Ufm1	0.280794	0.480952
Others	Cinp	0.0818379	0.0874677		Others	Rsrp1	0.201665	0.104717		Others	Cycs	0.295299	0.265054		Others	Rnf181	0.280785	0.383083
Others	Map4k5	0.232154	0.131049		Others	Bzw1	0.201619	0.289118		Others	Mapk8	0.295031	0.579345		Others	Tubb5	0.280693	0.288674
Others	Ndufs3	-0.207589	-0.167614		Others	Yod1	0.201309	0.840437		Others	Rpl23a	0.294805	0.12556		Others	Ppp1r9b	0.280273	0.526321
Others	Bcl2l1	0.129271	0.00754766		Others	Dhx29	0.201284	0.235731		Others	Setd7	0.294328	0.655218		Others	Pik3ap1	0.279758	0.18034
Others	Rufy3	-0.160296	-0.125693		Others	Syne3	0.201148	0.0901744		Others	Vwa5a	0.294149	0.392077		Others	Mdc1	0.279653	0.398409
Others	Apool	-0.205196	-0.269226		Others	Nsa2	0.201144	0.00229499		Others	Cep131	0.293864	0.148213		Others	Mzt2	0.279305	0.203539
Others	Amdhd2	0.0121799	0.166944		Others	Map2k6	0.201042	0.160914		Others	Ubn2	0.293597	0.102619		Others	Prr12	0.279105	0.466499
Others	Noct	0.238999	0.407692		Others	Dek	0.200979	0.256542		Others	Lrrk2	0.293472	0.451708		Others	Gmds	0.278686	0.7597
Others	Mdfic	0.44231	0.428071		Others	Rhot2	0.20044	0.16039		Others	Syap1	0.293286	0.632261		Others	Naxe	0.278227	0.173767
Others	Suox	-0.126577	-0.632266		Others	Pms2	0.199991	0.0420056		Others	Anxa6	0.293196	0.386436		Others	Tmx4	0.277808	0.906428
Others	Wdr47	0.456571	0.262437		Others	Glmp	0.199513	0.0339662		Others	Birc6	0.293112	0.0282702		Others	Tbc1d10b	0.277763	0.256976
Others	Paox	0.100161	0.0681861		Others	Magi3	0.198999	0.244596		Others	Fam234b	0.293053	0.255324		Others	Tjp3	0.277327	0.0626909
Others	Cd72	0.123742	0.0130092		Others	Bag2	0.198756	0.833742		Others	Zscan26	0.291955	0.0008187		Others	Kif22	0.277297	0.173745
Others	Usp18	0.604255	0.414652		Others	Myo9a	0.198656	0.451463		Others	Slc12a2	0.2901	0.214275		Others	Frs2	0.27721	0.218881
Others	Alkbh7	-0.308753	-0.214992		Others	Ccdc86	0.198399	0.209256		Others	Znrf2	0.290042	0.40834		Others	Dnph1	0.276331	0.424326
Others	Kpna6	0.247124	0.326698		Others	Tpt1	0.198294	0.0411716		Others	Abcf3	0.289682	0.538622		Others	Capn1	0.276182	0.526307
Others	Nsun3	-0.113429	-0.0573567		Others	Setd5	0.197645	0.246234		Others	Lef1	0.289033	0.220251		Others	Plin3	0.275728	0.238948
Others	Wdcp	-0.10998	-0.279117		Others	Ap5b1	0.197413	0.177523		Others	Slc31a1	0.289003	0.351895		Others	Dpp8	0.275671	0.0018179
Others	Serhl	0.0960537	0.161348		Others	Nphp3	0.197373	0.992977		Others	Atxn3	0.288919	0.119954		Others	N4bp3	0.275584	0.442331
Others	Basp1	0.611765	0.754724		Others	Xrcc3	0.19734	0.88405		Others	Wdr45b	0.288871	0.293433		Others	Wdr11	0.275557	0.438971
Others	Sec22a	-0.0147844	-0.256468		Others	Arid2	0.197083	0.145318		Others	Dcaf15	0.288659	0.0380802		Others	Yif1b	0.275348	0.650886
Others	Rdh10	-0.46301	-0.745594		Others	Ccdc92	0.196622	0.559147		Others	Aco1	0.288519	0.0492905		Others	Setd3	0.275014	0.532545
Others	Ap4e1	0.102258	0.103866		Others	Notch1	0.196093	0.0529329		Others	Cdk4	0.288333	0.367714		Others	Tnrc6c	0.27499	0.737899
Others	Fam241a	0.384712	0.569412		Others	Abhd18	0.195545	0.577593		Others	Cyfip1	0.288297	0.0759301		Others	Ap2a2	0.274572	0.216376
Others	Cbwd1	0.125314	0.0107905		Others	Nde1	0.195258	0.00361825		Others	Smim15	0.287712	0.593461		Others	Cep41	0.274265	0.362103
Others	Trub2	-0.0019053	-0.158903		Others	Ing4	0.195088	0.232208		Others	Impdh1	0.287427	0.617516		Others	Ablim1	0.274247	0.124956
Others	Ccnq	0.026859	0.0521378		Others	Mafg	0.195084	0.357151		Others	Tbl2	0.287292	0.646361		Others	Pfdn1	0.27424	0.264993
Others	Rsad2	0.456386	0.0203582		Others	Cdkn1a	0.195012	0.357197		Others	Rmi1	0.286787	0.24765		Others	Add3	0.274175	0.377897
Others	Macrod1	-0.288363	-0.438053		Others	Wwp1	0.194853	0.2719		Others	Wdtc1	0.285524	0.870573		Others	Dsn1	0.273876	0.129199
Others	Ctc1	-0.126173	-0.2467		Others	Cep72	0.194687	0.839338		Others	Prdx2	0.285345	0.240619		Others	Rab21	0.273413	0.2261
Others	Golph3l	-0.0189212	-0.176896		Others	Samd4b	0.194652	0.269517		Others	Unc119	0.285283	0.68659		Others	Rac1	0.273304	0.504788
Others	Tmem104	-0.0017518	-0.0705437		Others	Unc13a	0.194627	0.215723		Others	Tpgs1	0.284403	0.0834864		Others	Tmem101	0.272936	0.266653
Others	Ndufaf3	0.0213187	0.191038		Others	Timm17a	0.194577	0.155496		Others	Gga3	0.284389	0.0651591		Others	Arid3b	0.272796	0.0419436
Others	Alg3	0.123368	0.237603		Others	Ndufs6	0.194425	0.0314364		Others	Atxn1l	0.28362	0.539145		Others	Lta4h	0.272091	0.848538
Others	Ppp6r2	0.0226021	0.108489		Others	C9orf72	0.19419	0.320095		Others	G6pc3	0.283338	0.237273		Others	Mdp1	0.271707	0.0753984
Others	Sbf2	-0.122488	-0.0045175		Others	Med19	0.194071	0.167458		Others	Ppp1r12c	0.281829	0.0784464		Others	Zfp609	0.271355	0.481153
Others	Mtx2	-0.111498	-0.0026897		Others	Ezh2	0.194002	0.416604		Others	Mgat4a	0.281554	0.58805		Others	Cdkn2d	0.27105	0.911636
Others	Wdr73	0.0504084	0.196336		Others	Slc25a46	0.193881	0.405239		Others	Zc3hav1	0.280546	0.166238		Others	Map3k2	0.270655	0.252762
Others	Xaf1	-0.0030484	-0.0630199		Others	Gale	0.193809	0.309957		Others	Tubgcp6	0.280448	0.0469836		Others	Uqcrfs1	0.270503	0.672233
Others	Socs2	0.234359	0.208148		Others	Dcxr	0.193739	0.312377		Others	Map2k7	0.279987	0.26512		Others	Zfp1	0.270294	0.0492733
Others	Ppox	-0.151654	-0.0003748		Others	Cdca3	0.193701	0.343307		Others	Ube3b	0.279862	0.324035		Others	Aurkb	0.270223	0.174331
Others	Lap3	0.0085213	0.0622087		Others	Actr1b	0.193545	0.0777381		Others	Mycbp	0.279776	0.505024		Others	Sclt1	0.269429	0.387664
Others	Hist3h2ba	-0.0560359	-0.583046		Others	G6pdx	0.193298	0.205276		Others	Atg2b	0.279352	0.207645		Others	Itpr2	0.268952	0.510613
Others	Ddx31	0.0269476	0.29398		Others	Ddi2	0.193127	0.272392		Others	Akap1	0.279084	0.441627		Others	Bicral	0.268863	0.287018
Others	Pde6d	-0.0528458	-0.0712815		Others	Cdc37	0.192651	0.154943		Others	Uchl3	0.278806	0.296775		Others	Gtf2a2	0.268859	0.182016
Others	Polh	0.0716572	0.0249056		Others	Slc20a2	0.192525	0.506047		Others	Bola2	0.278618	0.0733235		Others	Slc39a11	0.268086	0.0163767
Others	Rbms2	0.377577	0.260346		Others	Kif23	0.192174	0.158273		Others	Ubap2	0.277998	0.279821		Others	Park7	0.267594	0.272798
Others	Mrps27	-0.0458111	-0.211914		Others	Snx25	0.191859	0.501288		Others	Kdm8	0.277937	0.420373		Others	Vps28	0.267387	0.279166
Others	Rab23	0.206454	0.166945		Others	Bub1b	0.191579	0.253212		Others	Rnf126	0.277224	0.398341		Others	Gigyf1	0.267035	0.194637
Others	Zdhhc13	-0.144872	-0.0897363		Others	Zhx3	0.191491	0.046335		Others	Gltp	0.277032	0.346744		Others	Tpp2	0.266868	0.465999
Others	Lsm7	-0.260052	-0.174757		Others	Fam162a	0.19116	0.223288		Others	Anp32e	0.276783	0.706866		Others	Trdmt1	0.266767	0.107847
Others	Tomm40l	-0.101441	-0.216637		Others	Trabd	0.191099	0.215388		Others	Cep41	0.276609	0.272801		Others	Add1	0.266727	0.341552
Others	Adcy3	-0.362155	-0.609935		Others	Bcl9l	0.190973	0.0746469		Others	Tkfc	0.275999	0.639599		Others	Rubcn	0.266523	0.517393
Others	Gne	-0.0819036	-0.359272		Others	Socs2	0.190664	0.379652		Others	Ap1s1	0.275939	0.276524		Others	Edem2	0.266474	0.967429
Others	C030006K11Rik	-0.0612816	-0.214342		Others	Qk	0.190523	0.413697		Others	Grb2	0.275154	0.438094		Others	Crebl2	0.266434	0.00966591
Others	Kmt5c	-0.0124993	-0.176766		Others	Sirt7	0.190488	0.231695		Others	Gak	0.275012	0.226519		Others	Mki67	0.266352	0.438149
Others	Trappc6b	0.0950278	0.348718		Others	Zfp131	0.190476	0.171498		Others	Acbd3	0.274898	0.212095		Others	Phf14	0.266267	0.630817
Others	Snx16	0.0908222	0.45339		Others	Coa5	0.190169	0.246022		Others	Paip1	0.274793	0.433737		Others	Psap	0.266189	0.403739
Others	Nefh	-0.100717	-0.0334435		Others	Mcm7	0.190121	0.131547		Others	Dnm2	0.274454	0.126802		Others	Dctn3	0.265421	0.103763
Others	E2f6	0.0876065	0.516236		Others	Chic2	0.19002	0.0961103		Others	Itgal	0.27412	0.0428245		Others	4930430F08Rik	0.265318	0.688365
Others	Gphn	0.0879576	0.0678716		Others	Ndufs4	0.189722	0.13779		Others	Mllt10	0.27398	0.10194		Others	Lonp2	0.265254	0.458199
Others	Chsy1	0.321962	0.645766		Others	Trmt10c	0.189683	0.570339		Others	Tmem101	0.2737	0.568654		Others	Ppp2r5e	0.264967	0.167392
Others	Homer1	-0.0021895	-0.321922		Others	Ubn2	0.189639	0.107423		Others	Eno1	0.27363	0.552319		Others	B230219D22Rik	0.264588	0.246987
Others	Alg10b	-0.0167802	-0.0417784		Others	Mat2a	0.189459	0.311013		Others	Cacul1	0.273462	0.501788		Others	Wdcp	0.264315	0.293869
Others	Ptprs	-0.593728	-0.412712		Others	Stam	0.189418	0.171665		Others	Gorasp2	0.273093	0.608972		Others	Atxn3	0.263664	0.332232
Others	Mzt1	0.108115	0.314868		Others	Fzr1	0.189374	0.0522831		Others	Ap2m1	0.271735	0.340929		Others	Zmym2	0.263374	0.463876
Others	Stard3nl	-0.126968	-0.010562		Others	Mto1	0.189362	0.520862		Others	Ei24	0.271414	0.389932		Others	Csnk1g1	0.263185	0.0181701
Others	Rbak	-0.178516	-0.285143		Others	Rps11	0.189075	0.0438442		Others	Zhx1	0.271395	0.457794		Others	Dpy19l1	0.263031	0.442277
Others	Anapc10	-0.20813	-0.168938		Others	Fanca	0.188943	0.930064		Others	Armc5	0.271268	0.143295		Others	E2f8	0.26293	0.380199
Others	Scaf1	-0.0395033	-0.0342645		Others	Taf5	0.188919	0.140345		Others	Golim4	0.27124	0.339949		Others	Klc1	0.262665	0.142108
Others	Aldh18a1	0.0302408	0.103037		Others	Acot11	0.18872	0.00714373		Others	Kctd5	0.271213	0.256798		Others	Fbxo21	0.26263	0.248019
Others	Sqle	-0.0924309	-0.0446602		Others	Smg7	0.188688	0.0509525		Others	Zmynd11	0.271113	0.487882		Others	Cep76	0.26226	0.0725582
Others	Mrpl44	-0.0649826	-0.01074		Others	Ankle1	0.188449	0.39364		Others	Tfdp2	0.270485	0.486212		Others	Synpo	0.262106	0.143893
Others	Slc35a2	0.0975194	0.109722		Others	Ckap5	0.188409	0.205893		Others	Saal1	0.27034	0.276777		Others	Ccdc91	0.261833	0.0556971
Others	Ehd1	-0.0694454	-0.191731		Others	Cdca5	0.188318	0.219748		Others	Actn4	0.270175	0.448058		Others	Nrbf2	0.261661	0.739117
Others	Ormdl2	-0.219461	-0.236038		Others	Larp4	0.188248	0.293871		Others	Cnot6	0.270078	0.285557		Others	E330009J07Rik	0.261633	0.891173
Others	Fancc	0.0116734	0.0285031		Others	Arap1	0.188202	0.35965		Others	Tbcd	0.26973	0.0522735		Others	Ndufv3	0.261614	0.565037
Others	Tpd52	0.0666161	0.183865		Others	Cdc45	0.188189	0.193248		Others	Frmd6	0.269409	0.288074		Others	Gpank1	0.260751	0.0627748
Others	Atp11a	0.509318	0.620521		Others	Slc25a5	0.18799	0.271854		Others	Taok2	0.269152	0.400016		Others	Wdyhv1	0.260578	0.430197
Others	Bnip1	0.0227722	0.165711		Others	Tnrc6a	0.187854	0.293672		Others	Dpp9	0.268745	0.039776		Others	Ap5s1	0.260041	0.392302
Others	Mars2	-0.030906	-0.178713		Others	Rps4x	0.187602	0.063874		Others	Gsk3a	0.268726	0.223132		Others	Xpnpep1	0.259899	0.5457
Others	Plscr3	0.385543	0.246081		Others	Hist1h1b	0.18759	0.224846		Others	Iqce	0.268489	0.262265		Others	Tbc1d10c	0.259381	0.45164
Others	Arhgap26	-0.102143	-0.435531		Others	Lims1	0.187427	0.0165227		Others	Trappc1	0.268239	0.527036		Others	Scly	0.259099	0.707399
Others	Stk11ip	0.026044	0.408479		Others	Rnf25	0.187061	0.0244068		Others	Tpm3	0.268013	0.212413		Others	Cbx6	0.258921	0.370921
Others	Lcmt2	-0.157903	-0.321664		Others	Ralb	0.186992	0.288506		Others	Ube2h	0.267684	0.632777		Others	Scoc	0.25849	0.379042
Others	Slx1b	-0.394739	-0.785129		Others	Pgap3	0.186975	0.498271		Others	Pitpnc1	0.267302	0.182529		Others	Vps29	0.25826	0.14317
Others	Ap5z1	-0.0003152	-0.104935		Others	Hist1h2ad	0.186858	0.640712		Others	Ncam1	0.267231	0.0434591		Others	Tsc22d4	0.257877	0.318647
Others	Saysd1	-0.367568	-0.222434		Others	Hist1h2ag	0.186858	0.222962		Others	Tbcc	0.267208	0.222602		Others	Rap2c	0.25785	0.219197
Others	Fkbp2	-0.0094744	-0.180757		Others	Hist1h2an	0.186858	0.0858397		Others	Myef2	0.266673	0.390276		Others	Hmgb2	0.257707	0.199349
Others	Eef1e1	0.031478	0.168894		Others	Hist1h2ak	0.186858	0.187677		Others	Pfkl	0.266604	0.458332		Others	Nsf	0.2577	0.295974
Others	Cdc26	0.0595461	0.00802022		Others	Hist1h2ai	0.186858	0.0577249		Others	Elof1	0.266421	0.420355		Others	Pip4k2b	0.257684	0.33055
Others	Mul1	0.192133	0.413554		Others	Hist1h2ac	0.186858	0.127734		Others	Spin1	0.266337	0.465757		Others	Bnip2	0.257593	0.286628
Others	Eno3	-0.0998434	-0.732759		Others	H2afj	0.186858	0.0569088		Others	Kif22	0.265139	0.322441		Others	Mgat2	0.257363	0.148884
Others	Aga	-0.0359822	-0.150272		Others	Itpr3	0.186802	0.245394		Others	Nt5c	0.264997	0.593831		Others	Ubn2	0.25733	0.125605
Others	Taf9b	0.0265776	0.390124		Others	Nsf	0.186631	0.308057		Others	P4hb	0.264896	0.807614		Others	Clcn3	0.256053	0.508037
Others	Cdc7	-0.307465	-0.0070938		Others	Ndc80	0.186291	0.0828223		Others	Smg1	0.264794	0.224502		Others	Leprot	0.255534	0.490139
Others	Kif3a	-0.109052	-0.0302221		Others	Dus1l	0.186176	0.123019		Others	Tsg101	0.264757	0.440361		Others	Pebp1	0.255377	0.158585
Others	St6galnac4	0.527509	0.64309		Others	Pofut1	0.185753	0.475173		Others	Pgk1	0.264676	0.667765		Others	Rnpepl1	0.255257	0.318701
Others	Yif1b	0.00130304	0.0360055		Others	Fancg	0.185742	0.831464		Others	Gnpda2	0.264549	0.32612		Others	Tspo	0.254679	0.282659
Others	Wdtc1	-0.190242	-0.0357163		Others	Mcm4	0.185463	0.322443		Others	Lpcat4	0.263871	0.0488898		Others	Ampd2	0.254531	0.334439
Others	Vkorc1	-0.191878	-0.294403		Others	Abl1	0.185442	0.149393		Others	Rnaseh2b	0.263701	0.155735		Others	Tpm3	0.254321	0.139728
Others	Mtrr	-0.0299527	-0.0557842		Others	Ccnh	0.185259	0.238611		Others	Cdk5rap1	0.263498	0.165715		Others	Huwe1	0.254101	0.012637
Others	Foxred1	-0.0300135	-0.106488		Others	Pgp	0.185022	0.561031		Others	Ift80	0.26292	0.707518		Others	Tmsb4x	0.253904	0.550696
Others	Hdac10	-0.0369866	-0.0671926		Others	Eif4g3	0.184864	0.182314		Others	Abhd2	0.26237	0.00238746		Others	Arhgef7	0.253596	0.0416521
Others	Zfp346	-0.128864	-0.294538		Others	Ethe1	0.184811	0.528384		Others	Huwe1	0.262308	0.0165672		Others	Rab12	0.253489	0.28042
Others	Acox1	0.142564	0.301751		Others	Pnpla8	0.184743	0.0834947		Others	Sgpl1	0.262218	0.346655		Others	Mnt	0.253193	0.47521
Others	Tmem9	-0.117201	-0.592226		Others	Fermt3	0.184721	0.328097		Others	Baz2a	0.261613	0.0712146		Others	Tubgcp2	0.253119	0.00633698
Others	Pigu	-0.101381	-0.0407027		Others	Smim8	0.184544	0.119607		Others	Ywhag	0.261248	0.360335		Others	Unc119	0.252664	0.368418
Others	Irgm1	0.755039	0.103166		Others	G3bp2	0.184199	0.350172		Others	Erlin1	0.260935	0.0925956		Others	Rabgef1	0.252441	0.416913
Others	Dhx34	-0.0869251	-0.0222851		Others	Gabpb2	0.183997	0.651131		Others	Tmem87a	0.2607	0.0201432		Others	Dazap1	0.251377	0.171513
Others	Bmpr2	0.448716	0.112126		Others	Coa3	0.183292	0.0994352		Others	Tmem9b	0.260547	0.469445		Others	Epn1	0.250979	0.333021
Others	4833439L19Rik	0.164962	0.682366		Others	Llph	0.183137	0.0112256		Others	Arl8b	0.260464	0.46902		Others	Uhrf1	0.25069	0.286246
Others	Grhpr	-0.01504	-0.0939036		Others	Zfp36l2	0.182962	0.331811		Others	Slc17a9	0.260449	0.122651		Others	Acox3	0.250677	0.608786
Others	Abcb1b	-0.108169	-0.02145		Others	Extl2	0.182657	0.079973		Others	Kpna2	0.260427	0.277667		Others	Sun1	0.250368	0.833097
Others	Zkscan17	-0.0409744	-0.270138		Others	Tonsl	0.182597	0.356327		Others	Jpt1	0.260303	0.32667		Others	Fam50a	0.250178	0.418064
Others	Mlycd	-0.0897867	-0.0742876		Others	Zfyve27	0.18239	0.394196		Others	Dolpp1	0.260106	0.466186		Others	Ube2g1	0.249627	0.0449551
Others	Akap12	0.336692	0.181156		Others	Acat2	0.182359	0.477005		Others	Efr3a	0.259171	0.00573062		Others	Acsl1	0.24931	0.226891
Others	Itgb3bp	-0.270584	-0.496363		Others	Btf3l4	0.182275	0.0690889		Others	5730455P16Rik	0.258655	0.0965396		Others	Hmgn5	0.249138	0.316793
Others	Mfsd8	-0.243165	-0.603696		Others	Zw10	0.182188	0.0345407		Others	Gan	0.258321	0.0336587		Others	Gorab	0.24905	0.266326
Others	Tdrd3	-0.038033	-0.0916628		Others	Fkbp5	0.182119	0.499187		Others	Nsl1	0.258307	0.290743		Others	Tfe3	0.24868	0.10517
Others	Vwa8	-0.023755	-0.0139683		Others	Ei24	0.181879	0.116058		Others	Usp5	0.258206	0.718668		Others	Taldo1	0.248494	0.332249
Others	Inf2	0.0838602	0.146607		Others	Mrps16	0.181727	0.0218622		Others	Zfp706	0.258178	0.370571		Others	Klhl12	0.247671	0.156406
Others	Ctps	0.101882	0.251995		Others	Fam241a	0.180932	0.175009		Others	Dync1li1	0.257599	0.499081		Others	Cdca2	0.24733	0.221017
Others	Dnajc16	0.0826005	0.117488		Others	Leng1	0.180857	0.0485651		Others	Vrk3	0.257496	0.311938		Others	Nras	0.247211	0.356968
Others	Pex7	0.115616	0.283641		Others	Tnk2	0.180701	0.335779		Others	Gskip	0.257114	0.188548		Others	Chka	0.247069	0.348264
Others	Bpgm	0.0173384	0.628237		Others	Abl2	0.180589	0.0691997		Others	Racgap1	0.256796	0.480641		Others	Prkab1	0.246885	0.149309
Others	Asl	-0.0786689	-0.169977		Others	Ckap2	0.180555	0.317344		Others	Bsg	0.25663	0.760781		Others	Lmf2	0.246715	0.494322
Others	Dnajb5	0.0467997	0.0439552		Others	Gaa	0.180495	0.140506		Others	Dsn1	0.256481	0.224345		Others	Stx7	0.246611	0.698963
Others	Scly	0.165555	0.528722		Others	Ankrd49	0.180318	0.0993978		Others	Ube2v1	0.256075	0.714457		Others	Arid2	0.246083	0.622571
Others	Lars2	-0.154563	-0.204017		Others	Lamtor4	0.180229	0.0805867		Others	Snx14	0.25581	0.217251		Others	Yipf4	0.245937	0.420034
Others	Xxylt1	0.0640606	0.588954		Others	Rsad1	0.18016	0.725488		Others	Mplkip	0.255175	0.362952		Others	Abcd1	0.245844	0.219266
Others	Rnf31	0.165353	0.900781		Others	Nsdhl	0.179834	0.370952		Others	Cdt1	0.255153	0.250752		Others	Nucb2	0.245752	0.798026
Others	Jmjd8	-0.278058	-0.42545		Others	Plin3	0.178887	0.154298		Others	Zfp672	0.254998	0.610876		Others	Ap2m1	0.245684	0.18448
Others	Nt5c2	-0.0527815	-0.3965		Others	Haus3	0.178673	0.393663		Others	Cand2	0.254879	0.396953		Others	Commd8	0.245322	0.600051
Others	Dpagt1	-0.0999122	-0.133861		Others	Snu13	0.178211	0.0389825		Others	Tubgcp3	0.254438	0.34827		Others	Mad2l1bp	0.245101	0.880492
Others	Akr1c13	-0.0755556	-0.111193		Others	Cybc1	0.178075	0.394463		Others	Ccdc6	0.253675	0.540102		Others	Sept6	0.244585	0.388305
Others	Tmem62	-0.21766	-0.241708		Others	Vps37c	0.178013	0.213124		Others	Cnep1r1	0.253666	0.549934		Others	Szrd1	0.244558	0.068284
Others	Sorcs2	0.357695	0.107928		Others	Ythdc1	0.177984	0.287157		Others	Stk25	0.253515	0.226907		Others	R3hdm4	0.244255	0.218822
Others	Mettl2	0.00744402	0.404173		Others	Plod1	0.177949	0.667285		Others	Opa3	0.253476	0.21663		Others	Mex3c	0.243302	0.422609
Others	Slc25a38	-0.0789137	-0.0995405		Others	Ncam1	0.1778	0.517472		Others	Sugt1	0.253348	0.170801		Others	Smad4	0.243238	0.228777
Others	D3Ertd751e	-0.325155	-0.235976		Others	Tax1bp1	0.17736	0.29295		Others	Zmym2	0.252764	0.448312		Others	Sf3b4	0.243177	0.202557
Others	Adora2a	0.765735	0.358022		Others	Prmt9	0.177222	0.579996		Others	Ubxn1	0.252713	0.186717		Others	Wasf2	0.24309	0.36917
Others	B4galt7	-0.0637793	-0.184103		Others	Mtfr1	0.177143	0.395816		Others	Mgat2	0.252158	0.565001		Others	Araf	0.243036	0.187451
Others	Pnpo	-0.114276	-0.292835		Others	Knstrn	0.177095	0.0997409		Others	Rabep2	0.252138	0.535691		Others	Ube2a	0.241964	0.582778
Others	Cenpe	0.0279701	0.250404		Others	Mtx1	0.176882	0.11363		Others	Zdhhc7	0.251948	0.421638		Others	Tcf7	0.241885	0.0702736
Others	Abraxas1	0.023609	0.0332012		Others	Bag4	0.17686	0.155822		Others	Hsbp1	0.251867	0.433486		Others	B9d2	0.241849	0.700911
Others	Vps45	-0.0550547	-0.456252		Others	Slc2a1	0.176409	0.642707		Others	Bloc1s3	0.251779	0.531008		Others	Arl6ip6	0.24145	0.180623
Others	Rps6kb2	-0.0832004	-0.413519		Others	Hsbp1	0.176348	0.135734		Others	Ipo7	0.25156	0.415319		Others	Riok3	0.24118	0.412213
Others	Csgalnact2	0.387939	0.5267		Others	Adgre5	0.17624	0.359406		Others	Cdca8	0.250641	0.114423		Others	Etnk1	0.241173	0.283188
Others	Spidr	0.0752356	0.0933341		Others	Suz12	0.176188	0.310106		Others	Borcs7	0.250103	0.259016		Others	Arhgap18	0.240899	0.248573
Others	Mad2l1bp	0.151962	0.452627		Others	Ccdc117	0.175999	0.206367		Others	Patl1	0.249701	0.153304		Others	Ddi2	0.2407	0.288734
Others	Tut1	0.132949	0.183213		Others	Mgat2	0.175772	0.370939		Others	Txndc11	0.2495	0.31096		Others	Trappc13	0.240575	0.295998
Others	Trmo	0.268339	0.299075		Others	Ankrd26	0.175761	0.194252		Others	Exoc8	0.249414	0.714768		Others	Tuba4a	0.24052	0.533864
Others	Pnp	0.0495788	0.326062		Others	Cpped1	0.175421	0.639107		Others	Rad54l2	0.249133	0.291017		Others	Synrg	0.240443	0.203019
Others	Cmc2	-0.198303	-0.325723		Others	Suclg1	0.175262	0.283594		Others	Insr	0.249091	0.283874		Others	Xylt1	0.240379	0.354225
Others	Endov	-0.0312066	-0.433596		Others	Rrs1	0.17522	0.283314		Others	Rbl1	0.24836	0.404985		Others	Arnt	0.240276	0.023232
Others	E2f5	0.0313307	0.187642		Others	Gspt1	0.175011	0.151174		Others	Ptpn2	0.248121	0.748369		Others	Cchcr1	0.24009	0.365071
Others	Ccsap	-0.296265	-0.385734		Others	Inpp4b	0.174924	0.345343		Others	Ahcyl2	0.247938	0.173743		Others	Mapk7	0.239787	0.551181
Others	Dnmt3b	-0.0621026	-0.0005719		Others	Calm3	0.174904	0.0920032		Others	Synrg	0.247573	0.238812		Others	Fdxr	0.2394	0.519926
Others	Sco1	0.276174	0.70994		Others	Calm2	0.174904	0.10271		Others	Ppp2r5b	0.247315	0.871812		Others	Ppip5k1	0.239225	0.114423
Others	Dnase2a	-0.603387	-0.0136408		Others	Capn7	0.174868	0.196367		Others	Thap11	0.247175	0.312588		Others	Il7r	0.23918	0.258101
Others	Slc27a4	0.0127772	0.295323		Others	Rbm18	0.174798	0.410379		Others	Rps15	0.246178	0.0116505		Others	Fundc1	0.239121	0.218878
Others	Slc7a6	0.0954601	0.19901		Others	Gstm1	0.174195	0.827701		Others	Eaf1	0.245864	0.963414		Others	Syngr2	0.238834	0.20605
Others	Tpgs1	-0.155785	-0.540219		Others	Ell	0.173876	0.504227		Others	Adal	0.245693	0.489178		Others	Pex2	0.238815	0.228461
Others	Tigar	0.159492	0.0848093		Others	Mrps14	0.173824	0.394825		Others	Klc1	0.245524	0.161144		Others	Tbcc	0.238768	0.143016
Others	Dffa	-0.0442891	-0.508412		Others	Zbtb43	0.173713	0.362833		Others	Pold3	0.245461	0.0257202		Others	Tubgcp6	0.238022	0.102239
Others	Mtor	0.0835252	0.18533		Others	Snx19	0.173466	0.371337		Others	Mier1	0.244688	0.188026		Others	Adpgk	0.23801	0.770851
Others	Orc6	0.133646	0.256484		Others	Gcn1	0.173318	0.168692		Others	Rfxap	0.244371	0.603705		Others	Taok3	0.237939	0.195841
Others	Ass1	0.0310194	0.093973		Others	Nsun3	0.172844	0.21171		Others	Ubn1	0.244266	0.128571		Others	Csad	0.237909	0.113158
Others	Casp9	-0.0605562	-0.138705		Others	Srp54a	0.172464	0.390707		Others	Syne1	0.243957	0.183112		Others	St6gal1	0.237657	0.937745
Others	Galt	-0.140383	-0.296675		Others	Cs	0.172418	0.0297855		Others	Lsm12	0.243815	0.0296553		Others	Nhlrc3	0.237554	0.640712
Others	Gba2	-0.0244417	-0.827152		Others	Lrrcc1	0.172412	0.181874		Others	Aff1	0.243641	0.402		Others	Slc16a3	0.237115	0.31789
Others	Armh3	0.00568732	0.351205		Others	Mbd3	0.172161	0.200633		Others	Zfand5	0.242661	0.233832		Others	Mtmr12	0.23697	0.251782
Others	Ess2	-0.0689731	-0.0139604		Others	Rangap1	0.172056	0.0887332		Others	Aagab	0.242314	0.59533		Others	Foxk1	0.236767	0.629616
Others	Acot8	0.0571371	0.0401514		Others	Tacc2	0.171822	0.457159		Others	Fam114a2	0.24161	0.512078		Others	Nsdhl	0.23667	0.588675
Others	Fut11	-0.25012	-0.482102		Others	Sik3	0.171295	0.0430774		Others	Lrig1	0.241441	0.119133		Others	Samd4b	0.236438	0.411441
Others	Sema4f	0.4788	0.436239		Others	Ndufa9	0.171078	0.0987488		Others	Eogt	0.241391	0.232841		Others	Eno3	0.236024	0.474321
Others	Synj2	-0.0428264	-0.249168		Others	Map6	0.170875	0.347176		Others	Leo1	0.241241	0.499491		Others	Hectd3	0.235736	0.275331
Others	Ptpn4	0.442561	0.584055		Others	Tprn	0.170827	0.209576		Others	Rpl39	0.241238	0.136038		Others	Vps26a	0.235735	0.402227
Others	Mapkbp1	0.172798	0.134478		Others	Nlrc3	0.170622	0.0612321		Others	Dcaf12	0.240724	0.376463		Others	Dnajb5	0.235713	0.35468
Others	Lrrc45	-0.412444	-0.0426353		Others	P4hb	0.170596	0.424038		Others	Gramd1a	0.240678	0.354936		Others	Senp8	0.235675	0.145891
Others	Nudcd1	0.127682	0.0803682		Others	Sap130	0.170534	0.258865		Others	Edem1	0.240642	0.807812		Others	Chchd2	0.235275	0.248428
Others	Aldh16a1	-0.127968	-0.17014		Others	Lss	0.170529	0.411769		Others	Mex3c	0.240395	0.272485		Others	Bnip3l	0.234904	0.48187
Others	Alg8	-0.207837	-0.166458		Others	Tpst2	0.169513	0.192366		Others	Csnk1a1	0.240133	0.0534299		Others	Suv39h2	0.234783	0.662794
Others	Rad1	0.0620624	0.29585		Others	Bdp1	0.169502	0.289446		Others	4932438A13Rik	0.238903	0.0695292		Others	Ralbp1	0.234477	0.971776
Others	Med31	-0.105629	-0.0092972		Others	Ltn1	0.169197	0.289986		Others	Usp22	0.238093	0.909363		Others	Stam2	0.234221	0.154761
Others	Haus1	-0.104834	-0.0657104		Others	Polr2j	0.169193	0.0919322		Others	Elf4	0.237634	0.383555		Others	Col4a3bp	0.23418	0.0106623
Others	Atpaf2	-0.0032335	-0.107504		Others	Zfp668	0.168764	0.24409		Others	Slc33a1	0.237628	0.46401		Others	Jpt2	0.23388	0.0934348
Others	Aaas	-0.0183035	-0.239148		Others	Arl2bp	0.168612	0.140629		Others	Ddhd2	0.2373	0.180069		Others	Vkorc1l1	0.233851	0.164203
Others	Prep	0.0570573	0.246028		Others	Eef2k	0.168522	0.41021		Others	Tut1	0.237144	0.67579		Others	Kpna6	0.233848	0.124978
Others	Ecsit	-0.127724	-0.0077398		Others	Wdr91	0.168432	0.24337		Others	Fbxl14	0.237142	0.350692		Others	Nfatc3	0.233065	0.0726838
Others	Crls1	0.112401	0.0949198		Others	Mrs2	0.168328	0.625341		Others	Rnaseh2a	0.237074	0.448543		Others	Slc35b3	0.232726	0.261292
Others	Oas3	0.448513	0.119682		Others	Pole	0.168033	0.0822505		Others	Paics	0.23696	0.552743		Others	Ube2v1	0.232557	0.117461
Others	Xrcc6	-0.0996312	-0.0052208		Others	Rnh1	0.168004	0.137335		Others	Bcl9l	0.236562	0.0956393		Others	Ecm1	0.232484	0.437143
Others	Wdr7	0.0325858	0.847245		Others	Ube2g2	0.16797	0.206447		Others	Rad18	0.236508	0.302436		Others	Pias4	0.232227	0.0779318
Others	Ttf2	-0.0208083	-0.158166		Others	Rad23b	0.167908	0.203078		Others	G6pdx	0.236185	0.448241		Others	Ino80d	0.232086	0.189995
Others	Unc119	-0.212824	-0.340798		Others	Mgat1	0.167774	0.295164		Others	Csnk1g3	0.236101	0.038859		Others	Hdac6	0.231988	0.327166
Others	Ccdc107	-0.291173	-0.0633914		Others	Golga2	0.16744	0.0797998		Others	Impad1	0.236078	0.503512		Others	Ckap2l	0.231738	0.654033
Others	Alkbh6	-0.0751863	-0.264538		Others	Zfp24	0.167417	0.175289		Others	Atp8b2	0.23562	0.297908		Others	Mien1	0.231348	0.195459
Others	Exosc4	0.0945017	0.160746		Others	Gdpgp1	0.167331	0.877153		Others	Cnp	0.235474	0.51713		Others	Egln1	0.231254	0.613703
Others	Ampd3	-0.0071262	-0.409963		Others	Cnst	0.167198	0.0435519		Others	Alyref2	0.235298	0.0819774		Others	Ube2f	0.231102	0.605651
Others	Gfm1	0.0297037	0.00202514		Others	Nek7	0.167037	0.174253		Others	Sun1	0.23523	0.735386		Others	Ndufaf3	0.231097	0.180153
Others	Nagpa	-0.0367704	-0.273957		Others	Msl1	0.166675	0.124502		Others	1700037H04Rik	0.235226	0.419324		Others	Nsd3	0.230711	0.409501
Others	Trit1	0.169815	0.34912		Others	Fhit	0.166552	0.258184		Others	B9d2	0.235136	0.530045		Others	Glb1	0.230482	0.941987
Others	Kdm1b	0.142015	0.319827		Others	Kif11	0.166543	0.238582		Others	Ttc7	0.23495	0.361987		Others	Rheb	0.230274	0.435867
Others	Arl14ep	0.0256292	0.266656		Others	Nvl	0.166507	0.279895		Others	Wdr53	0.234652	0.0423816		Others	Tfam	0.230244	0.00883061
Others	Cbfa2t2	0.0895768	0.791276		Others	Rpf1	0.166454	0.118597		Others	Retreg2	0.234254	0.896402		Others	Lztfl1	0.229942	0.308514
Others	C2cd2l	0.0945719	0.196118		Others	Ggh	0.165993	0.720092		Others	Gdpgp1	0.234158	0.776859		Others	Ccnl1	0.2299	0.118155
Others	Polk	0.167512	0.26573		Others	Ttc3	0.165535	0.0258478		Others	Eml2	0.233676	0.534892		Others	Pdia4	0.229876	0.264091
Others	Med30	0.0569168	0.399319		Others	Mlf2	0.165457	0.134688		Others	Atp6v1c1	0.232868	0.156807		Others	Fth1	0.229801	0.592994
Others	Tsc22d1	-0.677079	-0.179074		Others	Dnajc16	0.165301	0.150929		Others	Golga2	0.232687	0.142339		Others	Pcm1	0.229644	0.0318337
Others	Galm	-0.405214	-0.610902		Others	Atp6v0a2	0.16524	0.314686		Others	Rnf7	0.232564	0.34258		Others	Colgalt1	0.229387	0.53416
Others	Nusap1	0.128285	0.117146		Others	Zdhhc20	0.164975	0.573289		Others	Aldoa	0.232213	0.494828		Others	Ppt2	0.229283	0.265507
Others	Nprl2	0.0450365	0.255523		Others	Tmc8	0.164789	0.357353		Others	St8sia1	0.232179	0.439737		Others	Ube2z	0.228705	0.423027
Others	Fam3a	-0.0732352	-0.203061		Others	Prim1	0.164672	0.139621		Others	Prpf18	0.232059	0.763177		Others	Nfya	0.228587	0.167342
Others	Mapk7	0.0501795	0.296031		Others	Uck2	0.164647	0.00473054		Others	Tube1	0.231984	0.359884		Others	Nthl1	0.22824	0.150313
Others	C87436	0.107059	0.0209832		Others	Tram2	0.163827	0.12798		Others	Pfkm	0.231891	0.792894		Others	Mzt1	0.228052	0.789582
Others	Tubb2b	0.209514	0.582452		Others	Zmym2	0.163751	0.228761		Others	Cisd1	0.231437	0.358455		Others	Cltb	0.228013	0.160418
Others	Gatd1	0.10626	0.140383		Others	Inpp4a	0.163493	0.403841		Others	Ric1	0.231068	0.245234		Others	Cd48	0.227825	0.328872
Others	Polr2d	-0.0267529	-0.0489395		Others	Dynlrb1	0.163431	0.111602		Others	Gclc	0.230937	0.560678		Others	Fbxo9	0.227631	0.287473
Others	Enpp1	0.382158	0.234628		Others	Ranbp6	0.163144	0.215731		Others	Prkar2a	0.2308	0.0639725		Others	Gnpda1	0.227553	0.37842
Others	Nif3l1	0.0414664	0.0855457		Others	Impdh1	0.163093	0.305938		Others	Gnas	0.229565	0.185483		Others	Snrpf	0.227386	0.154485
Others	Rpe	0.094618	0.151488		Others	Mief1	0.163022	0.350806		Others	Helb	0.228828	0.344736		Others	Gcc2	0.22714	0.00361636
Others	Smpd4	-0.0443708	-0.362155		Others	Trappc13	0.162675	0.334179		Others	Mcm2	0.228488	0.32601		Others	Cdca8	0.227031	0.0802264
Others	Aph1a	0.0660696	0.129997		Others	Ufm1	0.162564	0.229188		Others	Txlna	0.228394	0.399369		Others	Glul	0.226776	0.26097
Others	Ddr1	0.394492	0.565483		Others	Hyls1	0.162405	0.0779189		Others	Def6	0.22829	0.0674856		Others	Urod	0.226658	0.340645
Others	Rfx5	-0.0500597	-0.193744		Others	Caprin1	0.162387	0.0675266		Others	Rbbp9	0.228273	0.0666198		Others	Ezh1	0.226486	0.151581
Others	Nelfe	-0.136494	-0.0479871		Others	Serinc3	0.162315	0.127468		Others	Zyg11b	0.227956	0.327464		Others	Ttc33	0.226287	0.6098
Others	Aasdhppt	-0.0356873	-0.0597843		Others	Cpsf6	0.162253	0.395181		Others	Yipf4	0.227825	0.263004		Others	Trim11	0.226244	0.246998
Others	Cycs	0.143898	0.119514		Others	Ahcyl1	0.162233	0.283363		Others	Btf3	0.22768	0.156278		Others	Lrba	0.226109	0.13924
Others	Rrp12	0.00393691	0.195486		Others	Phf20	0.162161	0.139397		Others	Rad51c	0.227632	0.728953		Others	Pi4k2b	0.225893	0.12272
Others	Pcyt1a	0.114023	0.609935		Others	Cog3	0.161685	0.214691		Others	Snx6	0.227544	0.390998		Others	Ssr3	0.22572	0.286497
Others	Snx11	0.234663	0.445531		Others	Rheb	0.16141	0.532374		Others	Hs2st1	0.227324	0.784092		Others	1700021F05Rik	0.225701	0.44598
Others	Manba	-0.214096	-0.625141		Others	Cbll1	0.161313	0.281764		Others	Chd9	0.226535	0.297697		Others	Crebrf	0.225234	0.612029
Others	Thap4	-0.139196	-0.110266		Others	Sbno1	0.161296	0.253701		Others	Vps26c	0.226273	0.379121		Others	Tbc1d24	0.224602	0.240744
Others	Epg5	-0.0239613	-0.106501		Others	Tpx2	0.1612	0.304516		Others	Eif4a2	0.226247	0.396081		Others	Txk	0.224589	0.645068
Others	Csad	-0.294677	-0.285501		Others	Abcf2	0.161082	0.271812		Others	Tubb2a	0.225842	0.0607685		Others	Cdca3	0.224576	0.48973
Others	Cmtm7	-0.201733	-0.418476		Others	Hells	0.161054	0.204903		Others	Ipo13	0.225807	0.231579		Others	Pycr1	0.224438	0.433022
Others	Cep57l1	-0.197339	-0.0617478		Others	Tnip1	0.16077	0.348794		Others	Zfp3	0.225635	0.75443		Others	Ube3b	0.22425	0.264187
Others	Dhcr7	-0.130226	-0.486071		Others	Mtmr12	0.160671	0.25743		Others	Ube2c	0.225291	0.145738		Others	Rab22a	0.224114	0.0807334
Others	Poc5	0.0442121	0.559892		Others	Ptpre	0.159973	0.278286		Others	Mvb12b	0.22525	0.176814		Others	Rhoa	0.223363	0.188383
Others	Ocrl	0.0652499	0.087531		Others	Zfp1	0.159618	0.0511795		Others	Lrrc8a	0.224947	0.529249		Others	Ech1	0.222953	0.319333
Others	Fbxl22	-0.211789	-0.871223		Others	Kras	0.159525	0.561512		Others	Kmt2e	0.224199	0.316539		Others	Uba5	0.222405	0.420006
Others	Nacc1	-0.0334844	-0.0635322		Others	Ncapd3	0.159509	0.182535		Others	Mrtfb	0.224088	0.396171		Others	Arhgap11a	0.222241	0.212316
Others	Zfp809	0.205978	0.00298982		Others	Cyth1	0.159441	0.159526		Others	Pmf1	0.223546	0.338425		Others	Msl2	0.222212	0.00376208
Others	Polr3e	0.0134212	0.0726762		Others	Tmem248	0.159417	0.15071		Others	Gsto1	0.223412	0.0465831		Others	Nbeal2	0.221975	0.87847
Others	Psmg1	-0.0437258	-0.11887		Others	Ccs	0.158925	0.276131		Others	Celf1	0.22322	0.328956		Others	Cog3	0.221648	0.741512
Others	Dhrs7b	0.0801016	0.710869		Others	Brd2	0.15867	0.0589858		Others	Ctbs	0.223139	0.656054		Others	Smad1	0.221453	0.135353
Others	Gfod1	-0.12918	-0.4519		Others	Sgo1	0.158643	0.0631578		Others	Itm2c	0.222877	0.253894		Others	Pbx2	0.220397	0.551335
Others	Mon1b	-0.0288499	-0.365781		Others	Lsm1	0.158547	0.316288		Others	Mta2	0.222861	0.210765		Others	Fuom	0.219826	0.348392
Others	Vps33a	-0.0056225	-0.568503		Others	Phactr4	0.15839	0.245107		Others	Gmds	0.222554	0.337013		Others	Slc25a45	0.219386	0.249236
Others	Fgfr1op	-0.0519246	-0.0611757		Others	Ada	0.158035	0.293777		Others	Zadh2	0.221635	0.0549303		Others	Kat2b	0.219341	0.336299
Others	Vma21	-0.100043	-0.101739		Others	Slc35e1	0.157891	0.0815058		Others	Pomgnt1	0.220952	0.0444903		Others	Sypl	0.218595	0.682298
Others	Tmx2	-0.12726	-0.170982		Others	Wee1	0.15688	0.322892		Others	Wdr37	0.220886	0.164831		Others	Cep128	0.218534	0.165778
Others	Tmem115	0.0730204	0.00528739		Others	Phf23	0.156502	0.15431		Others	G3bp2	0.220626	0.505372		Others	Pttg1ip	0.218387	0.168997
Others	Mvb12b	0.296286	0.300631		Others	Eif4b	0.156401	0.0350232		Others	Ptpn9	0.220483	0.211609		Others	Ssr4	0.217589	0.400088
Others	Mccc1	-0.176508	-0.0293684		Others	2310011J03Rik	0.156208	0.241087		Others	Gm2a	0.22039	0.512441		Others	Kdm6a	0.217551	0.219292
Others	Adck1	-0.188286	-0.117008		Others	Ogfod3	0.156162	0.473644		Others	Rest	0.220332	0.0470265		Others	Dnm2	0.217431	0.078627
Others	1110059E24Rik	0.145837	0.348325		Others	Pank4	0.156102	0.213201		Others	Siae	0.220315	0.372026		Others	Tbc1d23	0.217081	0.143536
Others	Borcs5	0.0356333	0.297751		Others	Pigo	0.156076	0.668569		Others	Cnot7	0.219956	0.418088		Others	Ntan1	0.216989	0.142159
Others	Arfip2	0.0347393	0.102324		Others	Orc1	0.155659	0.538708		Others	Rab18	0.219752	0.973489		Others	Rb1cc1	0.216684	0.454149
Others	Endog	-0.0897897	-0.156403		Others	Pfkfb2	0.155631	0.552474		Others	Slc35b1	0.219677	0.175454		Others	Ubr7	0.216442	0.756879
Others	Bckdk	-0.265778	-0.404533		Others	H2afz	0.155541	0.0797		Others	Klc4	0.219668	0.139998		Others	Klhl36	0.215897	0.624226
Others	Usp20	-0.0402772	-0.121483		Others	Eif3c	0.15539	0.152374		Others	Sirt7	0.219663	0.432933		Others	Aldh3a2	0.215384	0.655515
Others	Mvb12a	-0.0110445	-0.114144		Others	Unc45a	0.155265	0.294804		Others	Clk3	0.2196	0.401931		Others	Sumf2	0.215137	0.0985488
Others	Ahi1	0.0629237	0.035881		Others	Itk	0.155139	0.204912		Others	Rab24	0.219352	0.410837		Others	Stard4	0.215087	0.354674
Others	Slc23a2	-0.0215794	-0.438707		Others	Chst12	0.155023	0.0213341		Others	Chmp2a	0.219286	0.269744		Others	Cbx2	0.21486	0.33614
Others	Pigt	-0.0185267	-0.449884		Others	Cdt1	0.154662	0.303855		Others	Prr11	0.219123	0.63859		Others	Peli1	0.214556	0.399535
Others	Foxk2	0.0859833	0.113876		Others	Txndc11	0.154089	0.442596		Others	Fam117a	0.218263	0.579872		Others	Arv1	0.214413	0.13274
Others	Mks1	0.136621	0.0425997		Others	Mknk1	0.154029	0.430437		Others	Gopc	0.218237	0.66039		Others	Nudt18	0.214365	0.590643
Others	Rars2	-0.13503	-0.0744141		Others	Pcgf6	0.15369	0.18644		Others	Eif4ebp2	0.218044	0.293033		Others	Vps37c	0.214363	0.121272
Others	Uap1	0.0112433	0.164748		Others	Tmem201	0.153532	0.126943		Others	Trappc2l	0.218008	0.357205		Others	Cpt1a	0.214273	0.687832
Others	Med24	-0.0652956	-0.217711		Others	Med10	0.153319	0.282332		Others	Aar2	0.21752	0.513627		Others	Sept10	0.214102	0.566786
Others	Zfp367	0.210364	0.172491		Others	Ccnl2	0.153215	0.016317		Others	Pacsin2	0.217418	0.269954		Others	Hdac1	0.213899	0.362696
Others	Zfp467	-0.361606	-0.572331		Others	Prune1	0.15311	0.245753		Others	Wrap73	0.217354	0.287417		Others	Tmc8	0.212288	0.40209
Others	Cdk9	0.0573318	0.387459		Others	Ssrp1	0.153088	0.115732		Others	Pgm1	0.21717	0.79552		Others	Zfp932	0.211794	0.382118
Others	Mpg	-0.182342	-0.0594802		Others	Chaf1b	0.152954	0.0119813		Others	Mtmr14	0.216373	0.262691		Others	Eipr1	0.211783	0.286789
Others	Castor2	0.33533	0.499612		Others	F8a	0.152896	0.0591875		Others	Rabgap1	0.216205	0.104949		Others	Chd6	0.211726	0.152663
Others	Hps4	-0.185292	-0.116341		Others	Usp38	0.152377	0.0770395		Others	Trappc9	0.216147	0.217412		Others	Arhgap1	0.211597	0.545742
Others	Cnot9	-0.0373373	-0.100393		Others	Timm9	0.152248	0.201229		Others	Trappc13	0.21586	0.405495		Others	Commd3	0.211495	0.340796
Others	H2-Eb1	-0.982886	-0.865353		Others	Mrpl43	0.152096	0.115836		Others	Ucp2	0.21567	0.341522		Others	Cdc6	0.211399	0.123892
Others	Psph	0.204423	0.189682		Others	Ccdc137	0.151987	0.22353		Others	Sec22a	0.215557	0.164906		Others	Abcf3	0.211279	0.38214
Others	Abcg2	-0.179642	-0.45447		Others	Apc	0.151979	0.525571		Others	Aebp2	0.215251	0.583647		Others	Ttyh3	0.210455	0.19924
Others	Pcbp4	-0.196771	-0.0743452		Others	Mtf2	0.151829	0.311777		Others	Ptges3	0.215184	0.312762		Others	Snx12	0.210401	0.167113
Others	Mdk	-0.173994	-0.385076		Others	Ddx3x	0.151566	0.352665		Others	Ubfd1	0.214234	0.70173		Others	Plekha1	0.21018	0.246593
Others	Idua	-0.185511	-0.115785		Others	Cfap298	0.15137	0.0555623		Others	Sfr1	0.213216	0.189712		Others	Atg101	0.209786	0.217555
Others	Hspa13	-0.139064	-0.37789		Others	Fbxo9	0.15124	0.00796473		Others	Slc25a14	0.213212	0.0922475		Others	Gins3	0.209136	0.346889
Others	Med22	0.0975606	0.385551		Others	Fasn	0.151231	0.529108		Others	Tpp2	0.213139	0.379677		Others	Sp3	0.208936	0.11927
Others	Ldhb	-0.106566	-0.393432		Others	Gtf2h3	0.151121	0.193603		Others	Dnaaf5	0.213129	0.107999		Others	Basp1	0.208442	0.0923373
Others	Fam118b	0.0755566	0.255071		Others	Il27ra	0.150955	0.197842		Others	Trappc3	0.212993	0.491816		Others	Zfp326	0.208192	0.414551
Others	Thap1	0.137379	0.188026		Others	Ier5	0.15042	0.234451		Others	Emd	0.212779	0.138938		Others	Stt3b	0.207999	0.268947
Others	Sorbs1	-0.261607	-0.298942		Others	Ncapd2	0.150338	0.139193		Others	Wipi2	0.212776	0.247583		Others	Tbl2	0.207894	0.272655
Others	Srf	-0.0304354	-0.0875834		Others	Mta3	0.150267	0.268388		Others	Fbxw2	0.212693	0.213422		Others	Rilpl1	0.20753	0.729678
Others	Slc25a1	-0.153768	-0.11551		Others	Eif3m	0.150267	0.216023		Others	Mcub	0.212321	0.899679		Others	Txn1	0.207339	0.452229
Others	Maz	0.0353102	0.484667		Others	Gsk3a	0.150115	0.0880822		Others	Hvcn1	0.212134	0.178774		Others	Cyld	0.20709	0.225656
Others	Rfc5	-0.0498353	-0.213271		Others	Ovca2	0.150082	0.309595		Others	Ptpa	0.211891	0.170574		Others	Acot8	0.20613	0.38589
Others	Sec23a	-0.0606394	-0.180981		Others	Kdm1a	0.149924	0.0632547		Others	Nemf	0.211448	0.203441		Others	Clcn6	0.205616	0.233132
Others	Naf1	0.00966932	0.0785447		Others	Cwc25	0.149794	0.156959		Others	Cks2	0.211319	0.14084		Others	Dgkq	0.205473	0.845982
Others	Hmgb3	-0.251911	-0.121842		Others	Ccne1	0.149594	0.136138		Others	Fbxw7	0.211307	0.196186		Others	Cbx3	0.205291	0.0356127
Others	Abi2	0.0114182	0.299568		Others	Eapp	0.149394	0.00468466		Others	Man1a2	0.211275	0.253131		Others	Larp4	0.205199	0.227279
Others	Timmdc1	0.0320675	0.0642279		Others	Ndufb5	0.149384	0.0381062		Others	Pdcd5	0.210916	0.148234		Others	Selenof	0.205046	0.340817
Others	Blm	0.135106	0.28547		Others	Fam160b2	0.149347	0.242553		Others	Pomp	0.210457	0.360963		Others	Baiap2	0.204397	0.179688
Others	Swap70	-0.126973	-0.308733		Others	Tyms	0.149195	0.309856		Others	Pkn2	0.210381	0.120006		Others	Rfxap	0.204096	0.654254
Others	Ttc32	-0.326956	-0.236594		Others	Mterf1a	0.149179	0.0318369		Others	Cbx5	0.210311	0.320395		Others	Gapvd1	0.203995	0.0172715
Others	Dipk2a	0.21906	0.297444		Others	Lats1	0.149101	0.494722		Others	Ssna1	0.209922	0.0885392		Others	Zdhhc7	0.203966	0.484678
Others	Gpn1	0.126152	0.0460569		Others	E2f8	0.149018	0.678464		Others	Zfp553	0.209832	0.0735604		Others	Tube1	0.203323	0.382303
Others	Plekho1	-0.577738	-0.158558		Others	Ccna2	0.14888	0.32612		Others	Mapre1	0.209004	0.608528		Others	Sgpp1	0.203042	0.54525
Others	Mlh1	-0.108627	-0.352803		Others	Eif3e	0.148806	0.138761		Others	Ttc4	0.208934	0.222764		Others	Cdc20	0.202795	0.371098
Others	Ears2	-0.13738	-0.31165		Others	Clpx	0.148749	0.568041		Others	Nr2c1	0.208181	0.778221		Others	Fpgs	0.202268	0.135843
Others	Gbp5	0.917507	0.321791		Others	Atrn	0.148738	0.0500016		Others	Aurka	0.208117	0.477929		Others	Vav1	0.202207	0.354982
Others	Taf6	-0.0271239	-0.153025		Others	Brip1	0.148582	0.122983		Others	Gxylt1	0.207989	0.397897		Others	Sun2	0.202197	0.511427
Others	Decr2	-0.198263	-0.29802		Others	Uchl5	0.148483	0.324401		Others	Jmjd6	0.20765	0.682261		Others	Lig4	0.201808	0.192834
Others	Dstn	-0.0133275	-0.0247418		Others	Plekha2	0.148463	0.250473		Others	Prxl2c	0.207464	0.679495		Others	Akt1	0.201558	0.404935
Others	Tamm41	-0.0423903	-0.0334614		Others	Galnt10	0.148446	0.260223		Others	Gpkow	0.206573	0.730473		Others	Anp32a	0.201464	0.363307
Others	Pfas	-0.0486871	-0.239725		Others	Togaram1	0.148358	0.28061		Others	Akap10	0.20634	0.366483		Others	Yod1	0.20132	0.85417
Others	Ramac	0.080429	0.284186		Others	Mrpl10	0.14832	0.206818		Others	Eif2b5	0.206252	0.129795		Others	Dnpep	0.201056	0.298994
Others	Scnm1	0.0958012	0.0101566		Others	Clk2	0.148264	0.2655		Others	Atp7a	0.206053	0.211482		Others	Agap3	0.20076	0.208629
Others	9430038I01Rik	-0.627012	-0.248836		Others	Wdr6	0.148169	0.593834		Others	Nosip	0.20598	0.273193		Others	Ppm1a	0.200464	0.327951
Others	Cbx8	-0.0935614	-0.642632		Others	Akap1	0.147876	0.328778		Others	Rusc1	0.205956	0.667841		Others	5730455P16Rik	0.199832	0.384988
Others	Zc3h8	0.108665	0.0496354		Others	Chchd1	0.147735	0.0489983		Others	Zfpl1	0.205061	0.344895		Others	Bicd2	0.199781	0.156651
Others	5031439G07Rik	-0.187505	-0.430481		Others	Abcc1	0.147733	0.317925		Others	Sra1	0.204759	0.490296		Others	Pdia6	0.199739	0.278329
Others	Washc5	-0.0117103	-0.0399336		Others	Cstf2	0.147591	0.13709		Others	Fam76a	0.204709	0.415089		Others	Atad2	0.1995	0.539896
Others	Ranbp6	-0.10131	-0.534968		Others	Ndufs7	0.147518	0.140759		Others	Slx4	0.204667	0.174548		Others	Slc25a1	0.199438	0.192535
Others	Fam129a	-0.205361	-0.219938		Others	Mmachc	0.147511	0.047029		Others	4921524J17Rik	0.204585	0.157848		Others	Galk1	0.199261	0.172591
Others	Dnaja3	-0.0645048	-0.0622312		Others	Mettl9	0.147279	0.411357		Others	Surf4	0.204143	0.804601		Others	Higd1a	0.199244	0.512476
Others	Slc26a11	-0.309968	-0.943648		Others	Ttc14	0.147069	0.249861		Others	Rab29	0.203976	0.261314		Others	Ppp1r13l	0.198824	0.55282
Others	Thoc6	-0.0211712	-0.192585		Others	Ttpal	0.146869	0.140785		Others	Snx29	0.203749	0.0314935		Others	Incenp	0.198752	0.183726
Others	Dgat1	0.091126	0.245638		Others	Pyroxd1	0.146812	0.197801		Others	Aurkb	0.203515	0.425412		Others	Fmr1	0.198447	0.415531
Others	Acat2	-0.167581	-0.0505088		Others	Usp39	0.146678	0.242353		Others	Cln8	0.202883	0.127429		Others	Fads1	0.198268	0.517181
Others	Pip4p2	-0.0925504	-0.209918		Others	Mms22l	0.146624	0.233258		Others	Psmc4	0.202625	0.229948		Others	Pip4k2a	0.198254	0.239287
Others	Arl1	0.0241768	0.163292		Others	Safb	0.146621	0.248159		Others	Tmem263	0.202459	0.559108		Others	Rad18	0.197287	0.196715
Others	Crcp	-0.0777866	-0.179616		Others	Chd7	0.146525	0.305127		Others	Zfp800	0.202408	0.189225		Others	Ptma	0.197182	0.231316
Others	Aamdc	-0.137494	-0.0623348		Others	Nup188	0.146472	0.0425704		Others	Vps35	0.20234	0.508819		Others	Akap10	0.197105	0.371256
Others	Tbp	-0.12749	-0.110638		Others	Ocrl	0.146465	0.19143		Others	Arhgap1	0.20233	0.511934		Others	Creld2	0.196662	0.0275492
Others	Wdr81	-0.079633	-0.1236		Others	Ppig	0.14639	0.201727		Others	Arl2bp	0.201991	0.649062		Others	Bola1	0.196563	0.073876
Others	Plbd2	-0.188636	-0.0413277		Others	Eed	0.146275	0.112231		Others	Kdm2a	0.201985	0.579361		Others	Pla2g15	0.196504	0.199037
Others	Ddx11	0.390967	0.433262		Others	Stard4	0.146146	0.15199		Others	Pask	0.20168	0.976821		Others	Akr1c13	0.196283	0.27821
Others	Ncstn	-0.0304504	-0.601288		Others	Hspa5	0.145925	0.580295		Others	Faap20	0.201387	0.272016		Others	Snx2	0.196181	0.597143
Others	Zfp710	0.708086	0.569529		Others	Nfatc3	0.145924	0.132085		Others	Smarcc2	0.201273	0.428735		Others	Ppdpf	0.196161	0.0349589
Others	Setdb2	0.149749	0.177154		Others	Tfdp1	0.145748	0.102971		Others	Ankrd40	0.201264	0.158579		Others	Erp44	0.196099	0.266668
Others	Bpnt1	-0.118351	-0.214726		Others	Zbtb14	0.145208	0.24531		Others	Eapp	0.201068	0.020614		Others	Ppia	0.196034	0.230641
Others	Acadsb	-0.25802	-0.106935		Others	Myo19	0.14511	0.630788		Others	Zfp414	0.201068	0.0374755		Others	H2-Ab1	0.195965	0.721692
Others	Iba57	-0.280534	-0.245756		Others	Mrpl11	0.145007	0.0837478		Others	Tpx2	0.201044	0.493482		Others	Ccdc71	0.195275	0.0526108
Others	Ap4m1	-0.166914	-0.921912		Others	Ankrd52	0.144781	0.485899		Others	Rcbtb2	0.200784	0.0293733		Others	Ero1l	0.195	0.621784
Others	Sigmar1	-0.160893	-0.132251		Others	Khdc4	0.144633	0.229707		Others	Mcm5	0.200444	0.137045		Others	Bag2	0.194833	0.635221
Others	Tacc2	0.147663	0.346449		Others	Rap2a	0.144471	0.150798		Others	Ctps2	0.20034	0.626025		Others	Nt5dc3	0.194512	0.169215
Others	Zadh2	-0.102238	-0.122114		Others	Cnksr3	0.144464	0.663771		Others	Ube2m	0.200207	0.205976		Others	Kdelr1	0.194059	0.475896
Others	Lmnb2	-0.119752	-0.3921		Others	Ptcd2	0.144316	0.160119		Others	Eif2b2	0.19992	0.558313		Others	Kmt5a	0.193698	0.161042
Others	Ndrg1	0.0693038	0.167271		Others	Kmt5b	0.144306	0.176798		Others	Mfsd5	0.199183	0.126248		Others	Cox5a	0.193634	0.782613
Others	Ap1s3	-0.0334046	-0.0366994		Others	Snap29	0.144138	0.24836		Others	Zfp830	0.198832	0.0543322		Others	Rusc1	0.193355	0.1231
Others	Gstt2	-0.168923	-0.422523		Others	Lmf2	0.143966	0.274508		Others	Creg1	0.198789	0.0565139		Others	Dgcr8	0.193254	0.275607
Others	Nup160	0.0245504	0.444163		Others	Tmem245	0.143802	0.421639		Others	Caprin2	0.198424	0.651073		Others	Tmem59	0.193221	0.567624
Others	Isg20	-0.738191	-0.791773		Others	Epop	0.143535	0.261913		Others	Necap1	0.198151	0.551038		Others	Ap2b1	0.193067	0.118187
Others	Cdk2ap1	-0.373451	-0.0654173		Others	Polr3f	0.143125	0.269287		Others	Mcm6	0.198129	0.423378		Others	Magt1	0.192993	0.303143
Others	Hikeshi	-0.0347711	-0.184506		Others	Creld2	0.143009	0.358347		Others	Smarcal1	0.197729	0.342678		Others	Parp1	0.19259	0.27794
Others	Slc12a2	-0.0473052	-0.121106		Others	Rpf2	0.142718	0.136556		Others	Wbp2	0.196814	0.391301		Others	Coro1a	0.192507	0.407165
Others	Zfp511	-0.122124	-0.16951		Others	Timm50	0.142508	0.198644		Others	Bet1l	0.196397	0.469626		Others	Aurka	0.192442	0.528939
Others	6030458C11Rik	0.0901616	0.532029		Others	Rgs19	0.14246	0.286304		Others	Ncoa6	0.19593	0.486498		Others	Bud23	0.191681	0.155943
Others	Tmem126a	-0.437408	-0.303129		Others	Tmx3	0.142401	0.221304		Others	Pglyrp2	0.195845	0.892072		Others	Med14	0.191166	0.941512
Others	Tmem192	-0.151892	-0.257533		Others	Traf3	0.142119	0.198516		Others	Tm2d2	0.19581	0.282754		Others	Mef2d	0.19106	0.363479
Others	Ptgr2	-0.142654	-0.125517		Others	Srp19	0.141972	0.282622		Others	Itgav	0.195678	0.0281963		Others	Pgs1	0.190844	0.687804
Others	Pop4	0.107989	0.0698634		Others	Mars2	0.141795	0.174854		Others	Rnf25	0.195545	0.120294		Others	Dop1a	0.190807	0.125074
Others	Hdac3	-0.0730619	-0.0847566		Others	Kctd5	0.141725	0.214733		Others	Tapt1	0.195434	0.338346		Others	Cc2d1b	0.190128	0.172059
Others	Tinf2	-0.108161	-0.0750527		Others	Ftsj3	0.141521	0.193435		Others	Ckap5	0.195338	0.0424371		Others	Zwint	0.190125	0.0831676
Others	Mrpl27	-0.071577	-0.0309014		Others	Hnrnpd	0.141331	0.27841		Others	Vps37a	0.195256	0.381843		Others	Zmynd11	0.189477	0.0901529
Others	Tfb2m	-0.224243	-0.607962		Others	Vps53	0.140986	0.194919		Others	Prpsap1	0.19522	0.0127654		Others	Dync1li1	0.188897	0.347212
Others	Glrx	-0.196896	-0.621792		Others	Cnot3	0.140898	0.0511399		Others	Bhlhe40	0.19513	0.357207		Others	Myo19	0.18889	0.154696
Others	Yars	0.0925101	0.0302802		Others	Cdc34	0.140708	0.183148		Others	Alkbh5	0.194856	0.548833		Others	Edf1	0.188885	0.369317
Others	Gfi1	0.403486	0.692208		Others	Cbfa2t2	0.140457	0.70868		Others	Stub1	0.194467	0.269821		Others	AU022252	0.188771	0.460968
Others	Gins4	-0.0644569	-0.102764		Others	Ucp2	0.140405	0.0412441		Others	Enkd1	0.194243	0.022188		Others	Aldh18a1	0.188651	0.309885
Others	Gnb4	0.10687	0.148105		Others	Eif4a1	0.140134	0.107523		Others	Wdr11	0.19404	0.141035		Others	Acsl3	0.188649	0.594974
Others	Rdh11	-0.117991	-0.0548219		Others	Scyl3	0.13983	0.342196		Others	Pdcd10	0.193925	0.248638		Others	Stau1	0.188298	0.0490504
Others	Rcc1l	0.0912104	0.00284285		Others	Eif2a	0.13976	0.12812		Others	8030462N17Rik	0.193759	0.618927		Others	Sfr1	0.188148	0.0980095
Others	Irak2	0.0988717	0.437863		Others	Lrrc59	0.139421	0.389298		Others	Asna1	0.193665	0.219367		Others	Impdh2	0.187723	0.248918
Others	Mad1l1	-0.067713	-0.34218		Others	Topors	0.139418	0.220804		Others	Zrsr1	0.193663	0.0189422		Others	Cltc	0.18758	0.640888
Others	Actg1	-0.243173	-0.745119		Others	Actl6a	0.139243	0.298167		Others	Fam160b2	0.193623	0.379231		Others	Zscan20	0.18735	0.261592
Others	Mpst	-0.0865388	-0.458526		Others	Rdh13	0.139199	0.54361		Others	Med25	0.193601	0.240366		Others	Nf2	0.187289	0.248121
Others	Blzf1	0.0774595	0.102569		Others	Sclt1	0.139121	0.0526783		Others	Mki67	0.193547	0.245425		Others	Map3k1	0.187139	0.675199
Others	Styx	-0.0760039	-0.0229453		Others	Rbm19	0.139102	0.583907		Others	Apeh	0.192867	0.305862		Others	Pias1	0.186865	0.430309
Others	Dus3l	0.00420237	0.0920726		Others	L3mbtl2	0.13898	0.0467028		Others	N4bp3	0.192811	0.301007		Others	Birc5	0.186533	0.4965
Others	Fdx1	-0.0971621	-0.0953921		Others	Casp8ap2	0.138873	0.299516		Others	Fam118a	0.192543	0.172545		Others	Ap5b1	0.1865	0.731217
Others	Hopx	0.262071	0.690178		Others	Chaf1a	0.138863	0.0880298		Others	Tbc1d25	0.19248	0.582484		Others	Atl2	0.186477	0.281214
Others	Ntpcr	0.00041232	0.088132		Others	Pbk	0.138793	0.459658		Others	Cpped1	0.192324	0.263328		Others	Kif14	0.186275	0.209022
Others	Stmn1	-0.231832	-0.270032		Others	Taf1d	0.138219	0.117549		Others	Ptrh1	0.192051	0.840098		Others	Zmym5	0.186198	0.323962
Others	Cd8b1	-0.143341	-0.528231		Others	Taf3	0.138026	0.250043		Others	Mtmr3	0.192015	0.379041		Others	Vps35	0.186137	0.382202
Others	Isg15	0.514487	0.236143		Others	Cactin	0.137879	0.447693		Others	Unkl	0.191853	0.314386		Others	Mis18bp1	0.185786	0.166874
Others	Nxt1	-0.0891604	-0.0200339		Others	Kbtbd8	0.13775	0.584614		Others	Smad4	0.191685	0.391187		Others	Lsm14b	0.18578	0.25938
Others	Cul2	0.138803	0.400508		Others	Tada3	0.137571	0.179934		Others	Psmd4	0.191543	0.215985		Others	Ctsd	0.185728	0.467037
Others	Crebl2	-0.737934	-0.857545		Others	Rexo1	0.137436	0.198089		Others	Pdcd2l	0.191505	0.0726514		Others	Nr4a3	0.185527	0.0515977
Others	Coasy	-0.085412	-0.0476265		Others	Alad	0.137312	0.148487		Others	Ube2f	0.191292	0.351963		Others	Ndufs1	0.185508	0.148155
Others	Smpd1	-0.272698	-0.0475865		Others	Kif20b	0.137127	0.220317		Others	5031439G07Rik	0.191272	0.384631		Others	Dusp4	0.185243	0.210513
Others	Txndc5	0.036064	0.358535		Others	2310022B05Rik	0.136957	0.102699		Others	Mcm4	0.19121	0.560694		Others	Fam193b	0.185188	0.65548
Others	Mvd	-0.234055	-0.223221		Others	Prpf31	0.136684	0.202214		Others	AW554918	0.191113	0.131739		Others	Lrrc59	0.185101	0.131528
Others	Pgrmc1	-0.35081	-0.214406		Others	Cfap97	0.136363	0.329815		Others	Mlst8	0.191093	0.375216		Others	Rnf146	0.184775	0.0592302
Others	Vars2	-0.0428569	-0.170514		Others	Tamm41	0.13618	0.128212		Others	2310039H08Rik	0.191052	0.343672		Others	Ube2j1	0.184552	0.47425
Others	Ctnna1	0.230811	0.120248		Others	Knl1	0.136005	0.0124418		Others	Emc4	0.191043	0.372843		Others	Emd	0.184115	0.090281
Others	Churc1	0.11292	0.337392		Others	Necap2	0.135955	0.0767715		Others	Fam122a	0.190907	0.253624		Others	Pafah1b1	0.183736	0.0973474
Others	Zfpl1	-0.0372303	-0.0636711		Others	Luc7l2	0.135826	0.168011		Others	Ap2s1	0.190903	0.529563		Others	Helz	0.183665	0.241725
Others	Sntb1	-0.580151	-0.761666		Others	Ankrd10	0.135799	0.1641		Others	Vps4b	0.190789	0.409136		Others	Txndc5	0.183584	0.531521
Others	Ube2v2	0.0486905	0.164611		Others	Atad5	0.13579	0.17776		Others	Dynll1	0.190515	0.611893		Others	Rab23	0.183163	0.226565
Others	Llgl2	0.0143789	0.355884		Others	Poldip3	0.13561	0.261325		Others	Rps6kb1	0.190468	0.0411056		Others	Cit	0.183076	0.197003
Others	Siae	-0.253057	-0.379456		Others	Ndufb10	0.135103	0.324385		Others	Lamp1	0.190399	0.153838		Others	Tstd2	0.182934	0.0302704
Others	Rint1	-0.0375322	-0.0848612		Others	Uap1l1	0.134799	0.667425		Others	Ppp2r1a	0.189514	0.500988		Others	Kdm8	0.182682	0.416595
Others	Fbxo5	0.0520063	0.0243363		Others	Zfp787	0.134636	0.114998		Others	Tsr3	0.189355	0.260087		Others	Galnt1	0.182488	0.261149
Others	Mettl5	0.176859	0.0553446		Others	Mrpl41	0.13462	0.329291		Others	Pdcd6ip	0.188574	0.348298		Others	Rfx5	0.182294	0.183604
Others	Jrkl	0.739628	0.506327		Others	Usp7	0.134406	0.220893		Others	Hace1	0.188407	0.282909		Others	Mcm4	0.18214	0.282507
Others	Acot9	-0.141771	-0.0057478		Others	Mpp7	0.134364	0.164418		Others	Strip1	0.1883	0.75806		Others	Rwdd1	0.181991	0.24943
Others	Ap3s2	-0.47361	-0.0819567		Others	Ep400	0.134122	0.00599001		Others	Epc2	0.188223	0.0383406		Others	Stx4a	0.181402	0.174479
Others	Habp4	-0.155494	-0.494068		Others	Tmem199	0.133708	0.35682		Others	Plekho1	0.188205	0.664302		Others	Serinc3	0.181277	0.339479
Others	H1f0	-0.0804685	-0.231593		Others	Gimap3	0.133679	0.490166		Others	Oxsr1	0.188181	0.251522		Others	Mcm6	0.181202	0.401369
Others	Urgcp	-0.051378	-0.190602		Others	Kpna3	0.133666	0.0740036		Others	Mms19	0.1879	0.271858		Others	Fbrs	0.181004	0.158349
Others	Ndrg2	0.103499	0.0129574		Others	Rpap2	0.133487	0.351334		Others	Spg21	0.187783	0.296195		Others	Taf3	0.18071	0.158802
Others	Mmgt1	-0.0426401	-0.237448		Others	Szt2	0.133244	0.602893		Others	Nudcd2	0.187238	0.127169		Others	Slc12a2	0.180667	0.713773
Others	Eif2ak4	0.0210618	0.152114		Others	Rbm15b	0.13323	0.166075		Others	Bsdc1	0.186679	0.27911		Others	Rpl23a	0.180481	0.214924
Others	Tbc1d10a	-0.0184915	-0.618074		Others	Pdxdc1	0.132934	0.174298		Others	Eif2b4	0.186557	0.117456		Others	Ap1g2	0.180271	0.524255
Others	Atp10a	0.0208803	0.0516217		Others	Nup107	0.132481	0.339088		Others	Prdx5	0.186531	0.28621		Others	Wdr6	0.18027	0.836235
Others	Dcun1d2	0.0760523	0.0177711		Others	Coq3	0.13235	0.0356404		Others	Mcm7	0.18642	0.17835		Others	Abhd16a	0.180208	0.407727
Others	Leo1	0.0970611	0.385958		Others	Chchd3	0.132325	0.0190594		Others	Sae1	0.186193	0.559202		Others	Rpl39	0.179443	0.320927
Others	Leng8	0.0416557	0.305761		Others	Mppe1	0.13211	0.0794757		Others	Qk	0.186019	0.437998		Others	Txnrd1	0.179337	0.14968
Others	Slc19a1	-0.0179947	-0.302323		Others	Maco1	0.132077	0.478203		Others	Eloa	0.185866	0.2506		Others	Ppme1	0.179325	0.524432
Others	Gsr	0.0494002	0.0830717		Others	Sipa1	0.132063	0.067714		Others	Sgo2a	0.18582	0.607944		Others	Fbxw8	0.179159	0.0318597
Others	Dhcr24	-0.0695594	-0.0120444		Others	Arid5b	0.131991	0.0383984		Others	Lrrc42	0.185812	0.172907		Others	Zadh2	0.178873	0.0399677
Others	Eaf1	0.120948	0.990823		Others	Stam2	0.131916	0.012095		Others	2700049A03Rik	0.18573	0.0529933		Others	Stard3nl	0.178619	0.0404735
Others	Aig1	-0.637047	-0.192448		Others	Slc25a36	0.131739	0.260214		Others	Vdac1	0.185719	0.709398		Others	Gpbp1	0.1784	0.390814
Others	Cops7a	0.160879	0.169387		Others	Pld3	0.13166	0.303412		Others	Usb1	0.185719	0.216344		Others	Fut11	0.177752	0.363352
Others	Supv3l1	-0.0254874	-0.0857374		Others	Ago3	0.13147	0.0292071		Others	Pwwp3a	0.185694	0.429308		Others	Nt5c	0.177543	0.360625
Others	Ampd2	0.033593	0.28023		Others	Znrf1	0.131392	0.0385024		Others	Sec31a	0.185641	0.266572		Others	Mcts1	0.177513	0.491096
Others	Hddc2	-0.172546	-0.165641		Others	Fignl1	0.13139	0.286695		Others	Tmem30a	0.185163	0.960671		Others	Lztr1	0.176915	0.273137
Others	Mcph1	-0.0477936	-0.121863		Others	Txnrd1	0.131368	0.406455		Others	Dnttip1	0.185071	0.16263		Others	Saraf	0.176765	0.223458
Others	Snx15	0.0812038	0.188574		Others	Gsr	0.131236	0.649299		Others	Slc25a24	0.184907	0.688915		Others	Dlgap5	0.176552	0.352021
Others	Ubqln4	0.0844369	0.0611154		Others	Ccdc124	0.131159	0.13049		Others	Taf4b	0.184725	0.45624		Others	Pou2f1	0.17652	0.10009
Others	Maip1	-0.0308925	-0.20072		Others	Pank3	0.131123	0.38481		Others	Eif2s3x	0.183804	0.00846886		Others	Alkbh4	0.176459	0.475803
Others	Aptx	-0.0159797	-0.0234465		Others	Dctn5	0.131118	0.0716919		Others	Armcx2	0.183551	0.760582		Others	Cdk4	0.176286	0.218912
Others	Cep41	-0.108106	-0.301226		Others	Snrnp48	0.131103	0.065158		Others	Hdac2	0.183392	0.191283		Others	Rad51ap1	0.175999	0.171104
Others	Pprc1	0.0442676	0.198377		Others	Prodh	0.13109	0.80318		Others	Msl1	0.183371	0.112999		Others	Baz2a	0.175893	0.197667
Others	Dhrs1	-0.120922	-2.486e-05		Others	Aqr	0.131082	0.140311		Others	Fxr2	0.183088	0.103268		Others	Ptpa	0.175572	0.207149
Others	Ppm1f	-0.0558398	-0.508965		Others	Was	0.131014	0.1781		Others	Crebrf	0.182948	0.361731		Others	Saal1	0.175384	0.135533
Others	Aldh2	-0.244798	-0.0108922		Others	Ptpn2	0.131006	0.661436		Others	Tsta3	0.182574	0.204024		Others	Lgmn	0.174709	0.939513
Others	Rnf149	0.177178	0.415419		Others	Gemin5	0.130889	0.212814		Others	Fuca1	0.182534	0.40354		Others	Pdcd6ip	0.174593	0.384558
Others	Morf4l2	0.0794626	0.236646		Others	Sowahc	0.130328	0.0616237		Others	Colgalt1	0.182453	0.21443		Others	Zbtb11	0.174418	0.214125
Others	Supt7l	-0.0067258	-0.221433		Others	Wbp11	0.130232	0.183871		Others	Cnot4	0.182288	0.173556		Others	Actr3	0.174346	0.11403
Others	Mterf3	0.0800984	0.178427		Others	Pum2	0.13005	0.460107		Others	Rbm48	0.182264	0.135545		Others	Tsg101	0.174229	0.666522
Others	Arsk	-0.380734	-0.243802		Others	Mrpl55	0.129725	0.0223505		Others	Rabac1	0.182013	0.602809		Others	Mcee	0.173894	0.0266121
Others	B4galt5	0.03891	0.290137		Others	BC048403	0.12966	0.258797		Others	Ptpn23	0.181368	0.0273188		Others	Vdac1	0.173832	0.507761
Others	Mrps7	-0.0122476	-0.268482		Others	Armcx3	0.129653	0.494962		Others	Fam193a	0.181235	0.225964		Others	Stxbp3	0.17371	0.221793
Others	Vps50	-0.0116292	-0.156252		Others	Strn3	0.129408	0.294547		Others	Fbxl8	0.181087	0.353661		Others	Dennd6a	0.173654	0.552684
Others	Ovca2	0.0668689	0.0858672		Others	Yrdc	0.129259	0.225158		Others	Ect2	0.180711	0.174725		Others	Pgm2	0.173374	0.367639
Others	Slc44a1	0.139967	0.298131		Others	Slbp	0.12924	0.0576877		Others	Sypl	0.180691	0.831801		Others	Osbpl2	0.172497	0.193924
Others	Slx4	0.0277751	0.124556		Others	Rcl1	0.129036	0.158383		Others	Ccp110	0.180524	0.608171		Others	Slc25a16	0.172153	0.547851
Others	Sil1	0.0750238	0.20566		Others	Dcaf7	0.128899	0.00367996		Others	Pbk	0.180091	0.388248		Others	Clasrp	0.171786	0.32574
Others	Zfp609	0.0956379	0.072682		Others	Sos2	0.128791	0.151034		Others	Hsp90aa1	0.179999	0.382975		Others	Notch1	0.171677	0.158223
Others	Arhgap39	-0.402363	-0.0231033		Others	Nsd2	0.128698	0.11494		Others	Scamp3	0.179998	0.038809		Others	Dctn5	0.17166	0.262235
Others	Tango6	-0.0265189	-0.455877		Others	Desi1	0.128614	0.21634		Others	Gmppa	0.179235	0.1882		Others	Mcm2	0.171514	0.167974
Others	Ak3	-0.152863	-0.627964		Others	Rnf7	0.128428	0.0408627		Others	Gipc1	0.179084	0.0772268		Others	Nek1	0.171398	0.28141
Others	Mov10	0.23078	0.08816		Others	Fig4	0.128397	0.181484		Others	Tmx1	0.178813	0.576264		Others	Cir1	0.171022	0.271664
Others	Syap1	0.0566988	0.204326		Others	Aebp2	0.12825	0.00180323		Others	Gstp1	0.178451	0.0698909		Others	Sec31a	0.171011	0.091992
Others	Bloc1s6	-0.191049	-0.111729		Others	Tbxa2r	0.128204	0.0509034		Others	Tecpr1	0.178403	0.774112		Others	Ube2v2	0.170438	0.188467
Others	Ankrd39	-0.105336	-0.168815		Others	Tmed3	0.128089	0.399131		Others	Ubl5	0.178235	0.231689		Others	Vps4a	0.169764	0.0272544
Others	Itpk1	0.425021	0.522579		Others	Naa16	0.128016	0.136157		Others	Eif4g3	0.178199	0.026741		Others	Lamp2	0.16964	0.00340582
Others	Spag7	0.0570731	0.161011		Others	1110065P20Rik	0.128009	0.063791		Others	Acadm	0.178179	0.718314		Others	Chmp4b	0.169514	0.00102623
Others	Btf3	0.131806	0.0824018		Others	Dock8	0.127918	0.237095		Others	Ep300	0.178086	0.488534		Others	Tmem242	0.169389	0.0445077
Others	Cndp2	-0.0023655	-0.008364		Others	Zmym5	0.127821	0.242717		Others	Pitpna	0.178024	0.4523		Others	Cln5	0.169201	0.241404
Others	Trmt10a	0.117592	0.164548		Others	Sart1	0.127697	0.0471232		Others	Pdia6	0.177708	0.414002		Others	Rab1b	0.169045	0.518509
Others	Hip1r	-0.0383852	-0.63459		Others	Rbm5	0.127603	0.0588022		Others	Sh3rf1	0.177394	0.382639		Others	Ap5z1	0.168995	0.537518
Others	Rbm43	0.17946	0.461941		Others	Hdlbp	0.127551	0.142582		Others	Zfp668	0.177298	0.109558		Others	Slc25a25	0.168958	0.0329247
Others	D2hgdh	-0.373125	-0.528312		Others	Arid4b	0.127535	0.159218		Others	Vamp2	0.177297	0.749882		Others	Rmi1	0.168926	0.443345
Others	Snrpa	-0.184053	-0.273151		Others	Zfp326	0.127219	0.223344		Others	Kmt2d	0.177245	0.230411		Others	Asl	0.168661	0.0279011
Others	Tmco4	-0.120313	-0.0824046		Others	Fmr1	0.127187	0.361388		Others	Ntpcr	0.177175	0.143331		Others	Hk1	0.168504	0.45885
Others	Rpap3	0.0652202	0.0115315		Others	Commd3	0.12708	0.147549		Others	Cdkn2aip	0.17664	0.330704		Others	Eif4h	0.168243	0.0347465
Others	Lztr1	0.00652924	0.00147951		Others	Ssr1	0.126986	0.335098		Others	Mrpl33	0.176626	0.264418		Others	Insr	0.167552	0.370436
Others	Rsl24d1	0.120348	0.280557		Others	Tmem14c	0.126841	0.178865		Others	Zfp667	0.176558	0.301979		Others	Tmem33	0.16724	0.335201
Others	Lrig1	-0.607577	-0.772936		Others	Timm8b	0.126675	0.283909		Others	Gpd2	0.175715	0.352622		Others	Tmed3	0.166899	0.193364
Others	Dpy19l3	0.0547236	0.631037		Others	Acsl1	0.126553	0.448538		Others	Ufc1	0.17539	0.183834		Others	Stx17	0.166333	0.0610568
Others	Focad	0.0156861	0.0244315		Others	Ndufaf4	0.126526	0.0694064		Others	Ufsp1	0.175277	0.844986		Others	Rnf219	0.16591	0.0721588
Others	Hat1	0.0250796	0.233464		Others	Nucb1	0.126509	0.15202		Others	Sh3glb1	0.175247	0.28469		Others	Pbk	0.165328	0.381518
Others	Fpgs	0.211041	0.228619		Others	Cyhr1	0.126466	0.106794		Others	Psmd1	0.174823	0.253573		Others	Smpd1	0.165281	0.394928
Others	Trappc13	0.107874	0.277189		Others	Tbl2	0.126213	0.511962		Others	Mmadhc	0.174071	0.286873		Others	Cnp	0.164977	0.291876
Others	Czib	-0.0094951	-0.222069		Others	Ramac	0.126119	0.387479		Others	Snx20	0.173726	0.377945		Others	Cops7a	0.164972	0.161247
Others	Grwd1	-0.01808	-0.160764		Others	Mrpl27	0.125938	0.065468		Others	B230219D22Rik	0.173507	0.236588		Others	Selenot	0.164935	0.666897
Others	Kif1c	-0.0420254	-0.222968		Others	Plpbp	0.125914	0.261206		Others	Rbm15b	0.173229	0.322341		Others	Iqce	0.164804	0.232596
Others	Zmat1	-0.106902	-0.354255		Others	Sf1	0.125815	0.100876		Others	Myd88	0.173037	0.582269		Others	Sec23b	0.164414	0.19906
Others	Mlst8	0.0168896	0.261268		Others	Tia1	0.1258	0.229601		Others	Cfl1	0.17209	0.606393		Others	Phactr4	0.164052	0.0335762
Others	Psmb5	-0.303907	-0.0008696		Others	Dsn1	0.125666	0.277741		Others	Aldh3a2	0.171748	0.636695		Others	Arpc5	0.16392	0.564828
Others	Pdcl	0.0510656	0.67849		Others	Map4k1	0.125495	0.211736		Others	Trim44	0.171606	0.0142702		Others	Ndufv2	0.163815	0.163519
Others	Adprm	0.479601	0.7818		Others	Tnpo1	0.125437	0.174231		Others	Kdelr2	0.171413	0.687829		Others	Sgo2a	0.163563	0.563108
Others	Cep170	0.218761	0.344371		Others	Ciao2a	0.12518	0.230056		Others	Ahsa2	0.171408	0.257456		Others	Med31	0.162933	0.20221
Others	Plekha7	-0.0614407	-0.372891		Others	Tmed8	0.125071	0.323549		Others	Man2b2	0.171405	0.405193		Others	Ext2	0.162727	0.392773
Others	Nup54	0.00781226	0.317456		Others	Tada1	0.124862	0.00877995		Others	Thg1l	0.171162	0.410137		Others	Rab3gap2	0.16253	0.46382
Others	Tipin	0.0278013	0.0839521		Others	Phrf1	0.124646	0.18997		Others	Cdyl	0.17112	0.048911		Others	Arid4b	0.161859	0.140198
Others	Dpm1	-0.0648407	-0.771277		Others	Tubgcp4	0.124621	0.0620199		Others	Birc5	0.170441	0.612653		Others	Ndel1	0.161845	0.242948
Others	Kif16b	0.0794978	0.235955		Others	Lrrfip2	0.124467	0.0613406		Others	Stard7	0.170389	0.702214		Others	Hgs	0.161801	0.232219
Others	Wdr92	-0.141884	-0.493016		Others	Snrpd3	0.12437	0.0401242		Others	Nacc1	0.170381	0.16398		Others	Meak7	0.161504	0.207389
Others	Slc15a4	-0.115969	-0.127997		Others	Pnn	0.12435	0.394363		Others	Neil1	0.17035	0.299719		Others	Prune1	0.16126	0.179977
Others	Wdr45	-0.288448	-0.764937		Others	Strip1	0.12433	0.340582		Others	Brap	0.17032	0.273957		Others	Dcaf12	0.16124	0.110933
Others	Bcdin3d	0.100002	0.195324		Others	Zbtb33	0.124199	0.0324793		Others	Snapc1	0.170164	0.881062		Others	Brk1	0.161209	0.117809
Others	Ccdc15	-0.0392225	-0.273784		Others	Dhrs13	0.123906	0.366349		Others	Psmd9	0.170127	0.373114		Others	Ccdc85b	0.161152	0.663976
Others	Hspb11	0.0555238	0.0931053		Others	Pin1	0.123762	0.180281		Others	Clec16a	0.170007	0.61973		Others	D10Wsu102e	0.160687	0.245042
Others	Ciao1	-0.0999899	-0.144696		Others	Mrpl38	0.123696	0.05575		Others	Arl2	0.169978	0.431433		Others	Atrn	0.160411	0.504908
Others	Unk	0.0265708	0.121612		Others	Irgq	0.123569	0.376613		Others	Ipo5	0.169815	0.100911		Others	Tnpo2	0.160348	0.290865
Others	Guf1	-0.262172	-0.213291		Others	Plekhg2	0.123555	0.789453		Others	Slc39a10	0.169729	0.477745		Others	Sri	0.160207	0.244107
Others	Fbxl17	-0.209974	-0.493949		Others	Mettl26	0.123533	0.423451		Others	Scarb2	0.169675	0.00304452		Others	Pex19	0.160203	0.564245
Others	Trappc6a	-0.133413	-0.120442		Others	Pih1d1	0.123368	0.00144042		Others	Fry	0.169196	0.522927		Others	Mpv17l2	0.159945	0.329608
Others	Slc35a1	0.0606157	0.0843375		Others	Rsl1d1	0.123362	0.1602		Others	Ccnb2	0.169053	0.429404		Others	Mtmr6	0.159836	0.230411
Others	Adi1	-0.0227026	-0.120628		Others	Usb1	0.123346	0.283819		Others	Got1	0.168535	0.34122		Others	Ccdc61	0.159634	0.085606
Others	Ankrd54	-0.233194	-0.0222424		Others	Tmem62	0.123286	0.263		Others	Mpv17l2	0.168517	0.22216		Others	Kntc1	0.159485	0.429563
Others	Tubgcp2	-0.0543757	-0.203541		Others	Ckap4	0.123233	0.396087		Others	Eif4g1	0.168141	0.0759171		Others	Ift140	0.159215	0.0883673
Others	Snap47	-0.0746854	-0.417037		Others	Ddx18	0.123217	0.29596		Others	Ap1g2	0.167918	0.483784		Others	Prr11	0.158509	0.309407
Others	Rab3gap2	0.0347651	0.475906		Others	Tomm40	0.123174	0.318633		Others	Poc1a	0.167829	0.187577		Others	Rnf7	0.158504	0.225898
Others	Tiam1	-0.289774	-0.178851		Others	Llgl2	0.123157	0.424378		Others	Fmr1	0.167785	0.574548		Others	Anxa6	0.158339	0.00663145
Others	Tpi1	-0.0309489	-0.116657		Others	Frmd8	0.123057	0.104262		Others	Pcm1	0.167726	0.021129		Others	Trak1	0.158037	0.282153
Others	Aldh4a1	-0.166122	-0.259665		Others	Szrd1	0.122943	0.00658023		Others	Aldh9a1	0.167583	0.219147		Others	Mapkapk5	0.157994	0.345866
Others	Tepsin	0.202812	0.207011		Others	Sbno2	0.122913	0.122964		Others	Polr3f	0.167504	0.453305		Others	Zfp36l2	0.157944	0.398905
Others	Ccdc22	-0.0439357	-0.682738		Others	Rnf219	0.122862	0.437239		Others	Gtf2a1	0.167211	0.0629022		Others	Ppp2r1b	0.157485	0.598968
Others	Tmem41b	-0.257839	-0.0773259		Others	Pphln1	0.122842	0.088586		Others	Luc7l	0.166867	0.0594246		Others	Ndufa3	0.157196	0.142209
Others	Scoc	0.198111	0.501058		Others	Sp3	0.122658	0.0183914		Others	Mpnd	0.166616	0.121049		Others	Rrm1	0.15714	0.103573
Others	Sfxn2	-0.0407116	-0.0901653		Others	Spen	0.122608	0.13932		Others	Zfp276	0.166357	0.429923		Others	Cog4	0.156102	0.533316
Others	Slc7a5	0.221454	0.37127		Others	Zfp692	0.122312	0.321107		Others	Usp10	0.166146	0.00888536		Others	Ankzf1	0.155911	0.480162
Others	Elmo2	0.189205	0.0835324		Others	Mtf1	0.122219	0.243314		Others	Snupn	0.166016	0.332597		Others	Hsdl1	0.155851	0.869251
Others	Dym	0.252569	0.389168		Others	Cdk16	0.122155	0.229781		Others	Ywhae	0.165988	0.330003		Others	Actr1a	0.155761	0.00500648
Others	Fam160a2	-0.0319628	-0.440683		Others	Twf1	0.121906	0.116919		Others	Rhoh	0.165824	0.581825		Others	Mbd1	0.155678	0.306027
Others	H6pd	-0.0450711	-0.445794		Others	Tipin	0.121899	0.157984		Others	Tstd3	0.165472	0.863119		Others	Slc27a4	0.155551	0.319227
Others	Dvl3	-0.0757283	-0.732951		Others	Mrps22	0.121846	0.172212		Others	Stx17	0.16538	0.0403571		Others	Gpx1	0.155428	0.282973
Others	Adprhl2	-0.073393	-0.176004		Others	Sh2b1	0.121556	0.509083		Others	Exoc1	0.164859	0.205296		Others	Pcmtd2	0.155018	0.245647
Others	Mtif3	-0.177278	-0.158645		Others	Rufy2	0.121415	0.206062		Others	Helz	0.164827	0.22132		Others	D1Ertd622e	0.154397	0.379282
Others	Tasp1	-0.0117404	-0.313505		Others	Tmem115	0.121323	0.12107		Others	Tnpo3	0.164826	0.151896		Others	Maz	0.1543	0.106842
Others	Pxmp4	0.102166	0.151361		Others	Gcdh	0.120975	0.141805		Others	Ccdc22	0.163977	0.0298591		Others	Vrk1	0.154215	0.474772
Others	Mtrf1l	-0.0427095	-0.198343		Others	Dnajc15	0.120916	0.296128		Others	Emsy	0.163429	0.35444		Others	Dpp9	0.154178	0.360692
Others	Slc2a9	0.0447949	0.458021		Others	Nufip1	0.120828	0.0559685		Others	Krt10	0.163285	0.766814		Others	Comt	0.154102	0.00466584
Others	Wdr55	0.00706918	0.0591179		Others	Mtch2	0.120494	0.00505908		Others	Dpp3	0.163197	0.256211		Others	Ubac2	0.153972	0.165056
Others	Nop9	0.0815164	0.168754		Others	Fip1l1	0.120455	0.0363751		Others	Ncbp3	0.163157	0.463665		Others	Pak2	0.153882	0.0392973
Others	Pts	-0.0419288	-0.355245		Others	Nip7	0.120448	0.070227		Others	Aco2	0.163111	0.522027		Others	Sema4b	0.153791	0.0744492
Others	Cog4	0.00330495	0.215262		Others	Mrpl21	0.120367	0.0163408		Others	Pip4k2b	0.163012	0.0921877		Others	Impdh1	0.153072	0.550377
Others	Heatr5b	0.0151274	0.133151		Others	Atp6v1c1	0.120264	0.168533		Others	Myo9b	0.162878	0.455882		Others	Sugt1	0.152652	0.116543
Others	Abhd6	-0.20041	-0.421797		Others	Mterf3	0.120262	0.529377		Others	Slc25a45	0.162728	0.839599		Others	Trappc12	0.152189	0.088812
Others	Pus7l	0.0139429	0.116709		Others	E2f3	0.120234	0.316117		Others	Prkrip1	0.162495	0.0509428		Others	Bola2	0.151524	0.0312102
Others	Slx4ip	-0.0350961	-0.0191282		Others	Cdc23	0.120225	0.285059		Others	Ift20	0.161843	0.324636		Others	Gss	0.151488	0.108931
Others	Glod4	-0.136472	-0.061918		Others	Mrpl34	0.120142	0.0493578		Others	Cactin	0.161704	0.106233		Others	Crkl	0.15127	0.122123
Others	Mrpl47	-0.079353	-0.190306		Others	Nup155	0.120026	0.29792		Others	Prkaca	0.161479	0.0662134		Others	Castor2	0.151267	0.317865
Others	Ascc2	0.0722973	0.0777324		Others	Dhx8	0.119928	0.0286813		Others	Aph1a	0.161146	0.224784		Others	Mat2b	0.150941	0.150233
Others	Hps5	-0.0130615	-0.0953603		Others	Wdr60	0.11982	0.0051088		Others	Mvd	0.160662	0.480787		Others	Arf2	0.150831	0.282209
Others	Josd2	-0.22192	-0.0110461		Others	Tiam1	0.119627	0.155845		Others	Ythdf2	0.160463	0.0535726		Others	Eloc	0.150665	0.0503749
Others	Cenpx	0.0168132	0.298257		Others	Hspbap1	0.119466	0.395672		Others	Ddb1	0.160075	0.202379		Others	Slc30a7	0.150527	0.593613
Others	Snapc4	0.011528	0.360147		Others	Taf2	0.11877	0.467322		Others	Pea15a	0.159872	0.276586		Others	Mterf4	0.150416	0.699257
Others	Lamtor3	0.0139387	0.0251453		Others	Fdps	0.118602	0.21402		Others	Fbxo45	0.159815	0.319849		Others	Zfp3	0.15037	0.325258
Others	Txlng	0.0631144	0.305105		Others	Ppia	0.118595	0.0652019		Others	Zdhhc20	0.159764	0.620334		Others	Tpd52	0.15016	0.399376
Others	Pcid2	-0.0244903	-0.0948001		Others	Naa40	0.118478	0.0682787		Others	Mcm3	0.159294	0.380498		Others	Pgap3	0.15009	0.695341
Others	Zbtb17	-0.0403161	-0.172383		Others	Taf1	0.118261	0.294218		Others	Tln1	0.15873	0.0472496		Others	Copg2	0.149807	0.205334
Others	Crem	0.238736	0.668974		Others	Hook3	0.118242	0.288159		Others	Uchl5	0.158494	0.0188287		Others	Mcm5	0.14951	0.109782
Others	Sdr39u1	-0.0692413	-0.080882		Others	Ing3	0.118007	0.0607981		Others	Txn1	0.158418	0.372989		Others	Diablo	0.149497	0.723842
Others	Arfgap2	-0.0448528	-0.109072		Others	Cenpi	0.118001	0.0804995		Others	Slc35e1	0.158278	0.438922		Others	Fen1	0.14945	0.443543
Others	Rnaseh2a	-0.023499	-0.015011		Others	Rpl5	0.117914	0.175241		Others	Numbl	0.157958	0.95066		Others	Irf3	0.14943	0.105366
Others	Haus2	-0.0229534	-0.0646738		Others	Stk16	0.117883	0.531372		Others	Zfyve16	0.157565	0.785919		Others	Kif2c	0.149366	0.196829
Others	Leng1	0.159745	0.0369852		Others	Ddb1	0.117831	0.0584746		Others	Rtf2	0.157134	0.0654826		Others	Agtpbp1	0.149299	0.448768
Others	Akr7a5	-0.216307	-0.323343		Others	Mgme1	0.117814	0.166455		Others	Git1	0.157102	0.344376		Others	Prkacb	0.149199	0.312566
Others	Accs	-0.150653	-0.479593		Others	Timm29	0.117674	0.169113		Others	H6pd	0.156406	0.20687		Others	Myef2	0.148752	0.240404
Others	Syne2	-0.162106	-0.610614		Others	Gstz1	0.117554	0.0396502		Others	Top2a	0.156394	0.217469		Others	P4hb	0.14849	0.490498
Others	Dcp1b	-0.120192	-0.416502		Others	Dlst	0.117448	0.0198814		Others	Chpf	0.156114	0.15825		Others	Rbl1	0.148286	0.00601174
Others	Mmut	-0.208682	-0.163151		Others	Dnaja1	0.117425	0.211337		Others	Cdc37	0.155561	0.278804		Others	Syngr1	0.148208	0.0039919
Others	Rpap2	0.13319	0.0941069		Others	Akap10	0.117372	0.286436		Others	Zswim7	0.15548	0.46819		Others	Clta	0.147651	0.468342
Others	Ap1s1	-0.0746809	-0.157784		Others	Wiz	0.117336	0.12066		Others	Fibp	0.155465	0.0952634		Others	Trappc1	0.147195	0.714414
Others	Cry2	-0.316154	-0.225264		Others	Ubqln4	0.117056	0.0727924		Others	Polr2c	0.155157	0.220314		Others	Vdac2	0.14701	0.404793
Others	Slc41a1	0.205697	0.215975		Others	Gmeb1	0.116843	0.136863		Others	Cers6	0.15473	0.271087		Others	Zfp280d	0.146751	0.0157541
Others	Nr2c2ap	-0.0293534	-0.456164		Others	Nup37	0.116811	0.0620201		Others	Yipf1	0.154527	0.399303		Others	Phf21a	0.14642	0.22265
Others	Antxr2	-0.796344	-0.598752		Others	Pcnt	0.116633	0.167262		Others	Glg1	0.154516	0.598584		Others	Selenoh	0.146416	0.331387
Others	Fut8	-0.569635	-0.667816		Others	Atp2a3	0.116465	0.124661		Others	Ubap2l	0.154388	0.324615		Others	Gys1	0.14611	0.0827113
Others	Atrip	-0.0753117	-0.0312644		Others	Slc35f2	0.11629	0.21469		Others	Incenp	0.153925	0.108944		Others	Brd3	0.145973	0.275944
Others	Pnpla6	-0.0478247	-0.379019		Others	Taf11	0.116258	0.109089		Others	Hltf	0.153596	0.118857		Others	Wdr60	0.14572	0.596933
Others	Tcaim	0.11	0.133162		Others	Lin7c	0.11604	0.491386		Others	Kcmf1	0.153577	0.12884		Others	Rnf14	0.145333	0.145693
Others	Chmp7	-0.0321291	-0.109026		Others	Arhgdib	0.11598	0.309123		Others	Alkbh8	0.153441	0.0607		Others	Mtfr1l	0.145289	0.247992
Others	Adrm1	-0.111932	-0.0614197		Others	Hdac2	0.115772	0.305751		Others	Spg11	0.153363	0.113485		Others	Fam118a	0.145286	0.10858
Others	Gtf2e2	0.0213554	0.19341		Others	Haus2	0.115492	0.168115		Others	Ralgapb	0.153137	0.230528		Others	Ddb1	0.145254	0.105735
Others	Nit1	-0.11914	-0.25343		Others	Rprd1a	0.115267	0.488151		Others	Apba3	0.153102	0.258629		Others	Dicer1	0.144974	0.108851
Others	Sdcbp2	0.440183	0.124389		Others	Fcho1	0.11497	0.0637165		Others	Elob	0.152893	0.291864		Others	Ahcy	0.144764	0.613973
Others	Prkrip1	0.166391	0.282191		Others	Rpl10	0.114933	0.155833		Others	Arpc1b	0.152532	0.171299		Others	Pop7	0.144516	0.0485644
Others	Dhdds	-0.0907992	-0.0736415		Others	Atp6ap1	0.114834	0.0958602		Others	Inpp5b	0.152326	0.19249		Others	Pcbd2	0.144229	0.326424
Others	Mrpl48	-0.027715	-0.0944195		Others	Nom1	0.114366	0.375486		Others	Mtmr6	0.152232	0.269468		Others	Atn1	0.143852	0.309389
Others	Wrnip1	0.00976112	0.085684		Others	Fpgt	0.114295	0.772252		Others	Trmt112	0.152128	0.149866		Others	Mfsd10	0.143468	0.0687344
Others	Psat1	0.0197799	0.0201476		Others	Cpt2	0.114205	0.298421		Others	Nfyb	0.152009	0.597108		Others	Ypel5	0.143049	0.378669
Others	Heatr3	0.0862308	0.152086		Others	Naca	0.114069	0.263865		Others	Mavs	0.151907	0.204314		Others	Med10	0.143038	0.322722
Others	Zmym3	-0.216239	-0.237991		Others	Bcl9	0.114007	0.111463		Others	Strn3	0.151868	0.247087		Others	Dcaf8	0.142812	0.224193
Others	Ggact	0.0481936	0.00215421		Others	Lrp6	0.113986	0.138206		Others	Commd7	0.151541	0.340688		Others	Tuba1a	0.142624	0.775143
Others	Pdcl3	-0.0362023	-0.219693		Others	Etaa1	0.113969	0.143726		Others	Aak1	0.151358	0.0596138		Others	Isoc1	0.142576	0.114285
Others	Mfn1	0.0584155	0.0680314		Others	Mocs1	0.113843	0.462433		Others	Nusap1	0.151071	0.206506		Others	Taf5	0.142194	0.0692559
Others	Mmgt2	-0.0012537	-0.115402		Others	Agpat5	0.113825	0.0860175		Others	Cnot11	0.150411	0.635806		Others	Ubxn7	0.141952	0.437844
Others	Mrpl39	-0.0835336	-0.0820529		Others	Bud31	0.113811	0.528208		Others	Tmem248	0.149988	0.173491		Others	Ipo5	0.141928	0.231058
Others	Mrps2	-0.0910891	-0.422947		Others	Ercc1	0.113793	0.0118325		Others	Hdac1	0.149778	0.500642		Others	Cryz	0.141854	0.133037
Others	Grpel2	0.0784819	0.201697		Others	Zfp800	0.113745	0.143346		Others	Spag5	0.149752	0.0756959		Others	Sec11a	0.141206	0.373897
Others	Crot	0.025706	0.403969		Others	Gtf3c2	0.113635	0.162755		Others	Nbeal2	0.149616	0.410528		Others	Snx15	0.141002	0.336371
Others	Asrgl1	-0.114916	-0.22127		Others	Gon4l	0.113616	0.0500044		Others	Slc29a1	0.14957	0.0423434		Others	Ube2b	0.140436	0.300303
Others	Ttc5	0.0558004	0.306375		Others	Gtf3c1	0.113561	0.113952		Others	Pbxip1	0.149345	0.204127		Others	Hsbp1	0.140414	0.333014
Others	Spg20	0.19189	0.0772982		Others	Zdhhc4	0.113542	0.197344		Others	Ufd1	0.149102	0.220998		Others	Atg16l1	0.140277	0.519941
Others	Mis18a	-0.0097298	-0.0586595		Others	Pcnp	0.113309	0.454667		Others	Eif4ebp1	0.148834	0.253776		Others	Agfg2	0.1401	0.33476
Others	Polg2	-0.222218	-0.436088		Others	Fastkd5	0.113147	0.310602		Others	Zbtb11	0.148801	0.251054		Others	Gmpr2	0.140017	0.180104
Others	Vezt	0.159056	0.262217		Others	Ccdc167	0.113128	0.148393		Others	Rab1b	0.148669	0.542773		Others	Sacs	0.139778	0.0758729
Others	Lsm3	-0.0194889	-0.18009		Others	Brix1	0.113076	0.478288		Others	Oga	0.148657	0.265253		Others	Ythdf3	0.139692	0.224018
Others	Dzip3	0.0831992	0.271519		Others	Nup133	0.112772	0.271763		Others	Haus4	0.148355	0.510396		Others	Nudt2	0.139145	0.461634
Others	Tex2	0.184871	0.610651		Others	Calr	0.112752	0.3348		Others	Pdlim1	0.147988	0.192195		Others	Pdpk1	0.139084	0.101454
Others	Elp5	-0.1117	-0.0017688		Others	Mtrf1l	0.112719	0.0285958		Others	Sptlc2	0.147823	0.303726		Others	Zfand2b	0.138926	0.151765
Others	Polm	-0.034054	-0.0827266		Others	Ssu72	0.112571	0.301856		Others	Ap5z1	0.147691	0.107679		Others	Hltf	0.137815	0.366692
Others	Asb3	-0.0540558	-0.146528		Others	Spast	0.112463	0.41273		Others	Lsm1	0.147547	0.0618329		Others	Eef1aknmt	0.137736	0.212894
Others	Mocs2	0.0931629	0.508967		Others	Rpl7	0.112211	0.0336749		Others	Brd2	0.147522	0.0169236		Others	Tarsl2	0.137594	0.331709
Others	Pign	-0.105893	-0.0977268		Others	Slc12a2	0.112121	0.256255		Others	Fn3krp	0.147484	0.606352		Others	Emc4	0.137367	0.393442
Others	Noc4l	0.0502524	0.126943		Others	Ptpn7	0.111772	0.200246		Others	Rpl38	0.147048	0.0207787		Others	Kat6b	0.13717	0.575976
Others	Capg	-0.378184	-0.43367		Others	Ncaph	0.111758	0.304377		Others	Slc30a7	0.146367	0.563019		Others	Rnaseh2b	0.137115	0.223728
Others	Twsg1	0.317819	0.551557		Others	Mrpl49	0.111699	0.00134272		Others	Neu1	0.146007	0.0601478		Others	Rpl22l1	0.137027	0.309665
Others	Anks1	0.360299	0.569002		Others	Sos1	0.111665	0.521175		Others	Mospd3	0.145937	0.264534		Others	Glod4	0.136997	0.221216
Others	Tjap1	0.251575	0.29515		Others	Orc3	0.111553	0.220252		Others	Map2k4	0.145775	0.616487		Others	Mgat1	0.136822	0.475589
Others	Cdk5rap3	0.0781991	0.0409032		Others	Gpi1	0.111499	0.181885		Others	Kif23	0.145711	0.3967		Others	Fam192a	0.136815	0.231894
Others	Prdx3	-0.0866317	-0.134424		Others	Mrpl50	0.111484	0.230178		Others	Tubg1	0.145591	0.373521		Others	Eps15	0.136778	0.0608953
Others	Hps1	-0.0757268	-0.122646		Others	Arhgap11a	0.111471	0.290142		Others	Ccdc93	0.145293	0.309968		Others	Cd5l	0.136643	0.79894
Others	Pex6	-0.0310654	-0.0979147		Others	Dpp8	0.111447	0.0500116		Others	Emc10	0.145227	0.290932		Others	Kpna2	0.136255	0.173897
Others	Gusb	-0.203616	-0.0002327		Others	Aacs	0.11144	0.522623		Others	B3gat3	0.145202	0.140582		Others	Dhrs13	0.136243	0.183495
Others	Mettl26	-0.0883641	-0.0306448		Others	Knop1	0.111405	0.218808		Others	Sar1b	0.14499	0.290775		Others	Kif7	0.136065	0.466413
Others	Katnbl1	0.0226666	0.511689		Others	Usp20	0.111297	0.390087		Others	Ubr5	0.144526	0.138799		Others	Rtf2	0.136058	0.133285
Others	Polr2h	0.0137429	0.15084		Others	Tysnd1	0.111167	0.224519		Others	Decr2	0.1444	0.833307		Others	Utp14b	0.135274	0.359155
Others	Med21	0.004805	0.200837		Others	Map1s	0.111117	0.489784		Others	Trim11	0.144274	0.15482		Others	E2f6	0.135029	0.57103
Others	Lsm10	-0.117442	-0.14594		Others	Txlng	0.111014	0.116578		Others	Klhl11	0.143672	0.137354		Others	Strip1	0.134911	0.755294
Others	Htatip2	-0.005667	-0.0260478		Others	Mrps28	0.110963	0.0436594		Others	Rgs14	0.143607	0.201942		Others	Tmpo	0.134865	0.233346
Others	Vps33b	0.0500408	0.360596		Others	Khsrp	0.110926	0.288109		Others	Tnpo2	0.143075	0.195528		Others	Rnf139	0.134784	0.299871
Others	Rbsn	0.0403009	0.135226		Others	Rpl17	0.1108	0.0474746		Others	Nat2	0.142941	0.0707611		Others	Rad51c	0.134485	0.841199
Others	Polr3g	0.177485	0.155494		Others	Slc35a2	0.110696	0.259554		Others	Abce1	0.142777	0.0454319		Others	Suv39h1	0.134417	0.185442
Others	Zfp12	-0.312567	-0.477034		Others	Mbtps1	0.110634	0.112475		Others	Dalrd3	0.141748	0.0234613		Others	Dctn6	0.134312	0.284352
Others	Hdhd5	-0.0734079	-0.530464		Others	Ppp2r5a	0.110476	0.146903		Others	Abcg1	0.141723	0.354006		Others	Terf1	0.133642	0.405734
Others	Eefsec	0.0146621	0.0901424		Others	Clk4	0.110445	0.142127		Others	Cul2	0.141671	0.392826		Others	Pik3r2	0.132807	0.49584
Others	Sephs1	0.0137988	0.215291		Others	Virma	0.110378	0.0685044		Others	Ccdc43	0.141511	0.411419		Others	Nck1	0.132712	0.102948
Others	Erf	0.174412	0.0967117		Others	Oxsr1	0.110276	0.106885		Others	Nploc4	0.141454	0.374886		Others	Prcp	0.132237	0.204759
Others	Cops7b	-0.0062352	-0.518818		Others	Ttc28	0.110057	0.0617164		Others	Napa	0.141101	0.523988		Others	Fam98b	0.131862	0.28049
Others	Inpp4a	-0.337278	-0.257566		Others	Mllt10	0.109936	0.130145		Others	Fam120b	0.141038	0.505997		Others	Chmp7	0.131789	0.143369
Others	Nrm	-0.143973	-0.065287		Others	Etfa	0.109767	0.376348		Others	Bag2	0.141037	0.677886		Others	Brf1	0.131355	0.70667
Others	Eef1aknmt	0.109719	0.0212355		Others	Mus81	0.109411	0.357922		Others	Ncaph	0.141	0.452701		Others	Sidt2	0.131057	0.132533
Others	Apba3	-0.0150542	-0.17814		Others	Cog4	0.109348	0.105476		Others	D10Wsu102e	0.140905	0.0139529		Others	Gpbp1l1	0.130689	0.150786
Others	Caap1	0.0314261	0.761923		Others	Itpripl1	0.109271	0.209088		Others	Ramac	0.140892	0.583394		Others	Timmdc1	0.130511	0.0632596
Others	Gch1	0.167979	0.0752629		Others	Aldoa	0.10925	0.206178		Others	Gde1	0.140408	0.370754		Others	Pofut2	0.130377	0.227589
Others	Meaf6	-0.0540596	-0.0013521		Others	Eif4a3	0.109113	0.0569597		Others	Luc7l3	0.13991	0.0467244		Others	Hspa4l	0.130055	0.484454
Others	Ngrn	0.0453393	0.207894		Others	Gmps	0.109064	0.497932		Others	Dnm1l	0.139664	0.0950899		Others	Ccdc124	0.129943	0.120657
Others	Arl13b	0.104533	0.470531		Others	Cenpc1	0.109019	0.341225		Others	Cops3	0.139657	0.0678007		Others	Stx2	0.12989	0.402741
Others	Tpd52l2	-0.0615201	-0.395945		Others	Wrap73	0.108893	0.117341		Others	Dnpep	0.1395	0.173171		Others	Ncbp3	0.129767	0.491647
Others	Armcx2	0.444868	0.586372		Others	Lpin1	0.108816	0.3924		Others	Csnk1e	0.139441	0.0459671		Others	Ntmt1	0.128764	0.221893
Others	Wdyhv1	-0.183948	-0.164821		Others	Irf2bp1	0.108699	0.116047		Others	Dnajb4	0.139275	0.233637		Others	Grk6	0.128668	0.397194
Others	Rrm2b	0.212118	0.123522		Others	Tmem164	0.108667	0.324639		Others	Pdcd6	0.139268	0.402766		Others	Dennd1a	0.128663	0.336274
Others	Hacd2	0.146402	0.269104		Others	Mboat7	0.108662	0.27303		Others	R3hcc1l	0.13918	0.143034		Others	Naa16	0.128162	0.0771513
Others	Trmt2b	-0.21512	-0.401737		Others	Rcn1	0.10861	0.192321		Others	Slc25a36	0.139152	0.208376		Others	Mapk3	0.127932	0.940308
Others	Phyh	-0.247938	-0.0859273		Others	Atp5j	0.108495	0.138317		Others	Nans	0.139039	0.214016		Others	Eif4ebp2	0.127649	0.299104
Others	Hexb	-0.088126	-0.0116614		Others	Slc25a39	0.108477	0.00154205		Others	Ntmt1	0.138944	0.405573		Others	Camk2g	0.127552	0.509861
Others	Mrpl49	-0.13826	-0.311582		Others	Ube2cbp	0.108406	0.696182		Others	Pofut1	0.138886	0.0297653		Others	Kif20a	0.127544	0.468652
Others	Selenoo	-0.0442635	-0.198825		Others	Zfp830	0.108317	0.562204		Others	Brat1	0.138778	0.257829		Others	Mfsd1	0.127205	0.240538
Others	Wdr46	-0.0019894	-0.185873		Others	Dtwd2	0.108218	0.30658		Others	Ncbp2	0.138712	0.204202		Others	Acadsb	0.127023	0.127992
Others	Acox3	-0.285586	-0.0944775		Others	Lrpprc	0.108166	0.448105		Others	Mcmbp	0.138386	0.157371		Others	Tubb4b	0.126992	0.28005
Others	Ddx56	-0.0300343	-0.199471		Others	Mcm10	0.107958	0.0929354		Others	Atp6ap1	0.138268	0.554098		Others	Tm2d2	0.12692	0.491164
Others	Lpxn	-0.11445	-0.72459		Others	Hist1h1e	0.107912	0.0218737		Others	Usp37	0.138044	0.16325		Others	Commd7	0.126312	0.748053
Others	Asb6	0.104596	0.371941		Others	Birc6	0.107884	0.0287469		Others	Rpl23	0.138021	0.103627		Others	Mfsd3	0.125901	0.303063
Others	Papss1	-0.0906743	-0.445117		Others	Prpf38a	0.107778	0.226072		Others	Eloc	0.137859	0.310567		Others	Tubgcp4	0.125858	0.242168
Others	Trim41	0.0646045	0.0531142		Others	Ndufa6	0.107739	0.0145354		Others	Pmm2	0.137814	0.203905		Others	Vps26c	0.125851	0.692526
Others	Stambp	-0.0906653	-0.177037		Others	Gins4	0.107727	0.122955		Others	Pak2	0.137778	0.0866637		Others	Ccdc6	0.125585	0.481063
Others	Oard1	-0.0524789	-0.301814		Others	Akap8	0.107441	0.138073		Others	Gpalpp1	0.137431	0.280176		Others	Cox6c	0.125494	0.146869
Others	2700049A03Rik	0.143183	0.167314		Others	Cherp	0.107283	0.331935		Others	Vat1	0.137405	0.0728738		Others	Zzef1	0.125454	0.0130505
Others	Vps11	0.042825	0.0446501		Others	Ppp1ca	0.107108	0.221748		Others	Akt2	0.13737	0.280728		Others	Tbc1d15	0.125273	0.227617
Others	Vps26c	0.0407831	0.331425		Others	Isyna1	0.107049	0.33631		Others	Sec23ip	0.137136	0.568864		Others	Brca1	0.125227	0.154925
Others	Nt5e	0.0638739	0.677415		Others	R3hcc1	0.106979	0.117129		Others	Tmem131	0.136825	0.280121		Others	Ldha	0.125157	0.41402
Others	Dnajc25	-0.294955	-0.369101		Others	Srbd1	0.106921	0.249854		Others	Acsl3	0.136629	0.539477		Others	Atp2a2	0.124972	0.195794
Others	Ppp1r12b	-0.0062648	-0.171263		Others	Mtbp	0.106918	0.163903		Others	Ampd3	0.136407	0.833118		Others	Dxo	0.124835	0.610317
Others	Slc35b2	-0.122936	-0.335176		Others	Kif4	0.106893	0.0486755		Others	Paox	0.136327	0.0291284		Others	Srp14	0.124688	0.529983
Others	Ssna1	-0.16229	-0.0463274		Others	Man2a2	0.106888	0.266792		Others	Gon7	0.136127	0.50208		Others	Sirt7	0.124448	0.289556
Others	Osgep	-0.0907826	-0.0758271		Others	Usf1	0.106737	0.215017		Others	Snrpd3	0.136105	0.0368226		Others	Rer1	0.124408	0.213832
Others	Mink1	0.363174	0.510413		Others	Espl1	0.106495	0.394417		Others	Crkl	0.136104	0.157538		Others	Ctnnbip1	0.124313	0.294368
Others	Rnf11	0.399163	0.262456		Others	Lysmd1	0.106468	0.516934		Others	Eif5b	0.13568	0.0814837		Others	Mtch2	0.124304	0.24938
Others	Dok1	0.462863	0.340289		Others	Rnf2	0.106371	0.231495		Others	Gpr107	0.135348	0.124016		Others	Kmt2d	0.124136	0.220936
Others	Rabif	0.0102222	0.0413248		Others	Letm1	0.106319	0.167493		Others	Ash2l	0.134944	0.446227		Others	Cacnb3	0.123688	0.459745
Others	Pnpt1	0.0292323	0.305465		Others	Qsox2	0.106112	0.311727		Others	Hmgb3	0.13431	0.068755		Others	Paics	0.123578	0.397135
Others	Apex1	-0.0714586	-0.0452852		Others	Laptm5	0.106063	0.147383		Others	E2f8	0.134161	0.289998		Others	Trappc3	0.123561	0.331114
Others	Rps6ka5	0.0909893	0.485742		Others	Eif3g	0.106001	0.00466348		Others	Tuba4a	0.134066	0.243046		Others	Rgs19	0.123532	0.821
Others	Mis12	0.0972379	0.432168		Others	Tpp2	0.105942	0.362944		Others	Ciapin1	0.13404	0.204838		Others	Supt4a	0.123442	0.658506
Others	Trim21	0.160269	0.0702745		Others	Apeh	0.105937	0.567264		Others	Polr2l	0.132506	0.219342		Others	Hist1h1a	0.123323	0.0567517
Others	Ppil1	-0.01069	-0.0154495		Others	Fkbp8	0.105931	0.0217435		Others	Ube2a	0.132247	0.495194		Others	Stard5	0.123205	0.605787
Others	Timm22	-0.0795498	-0.401947		Others	Gle1	0.105775	0.0526619		Others	Phax	0.132169	0.11964		Others	Cnn2	0.123154	0.329857
Others	Stk25	-0.0646383	-0.384885		Others	Galt	0.105616	0.257261		Others	Hras	0.131801	0.372965		Others	Armc6	0.123127	0.0421925
Others	Snap23	0.167368	0.180401		Others	Timeless	0.105523	0.067326		Others	Rad23b	0.131649	0.175376		Others	Czib	0.12296	0.180586
Others	Prpf31	0.0409708	0.127214		Others	Eif4g1	0.105457	0.191843		Others	Dpy19l1	0.131304	0.0987251		Others	Arpc4	0.12277	0.353302
Others	Ung	-0.047438	-0.0494064		Others	Wdhd1	0.105432	0.206099		Others	Cops6	0.131184	0.0421328		Others	Mlst8	0.122586	0.403416
Others	Rin3	-0.325501	-0.628287		Others	Ptcd3	0.105417	0.586988		Others	Mns1	0.131077	0.296828		Others	Ell	0.122543	0.444307
Others	Sh2b3	-0.353935	-0.155529		Others	Ccar2	0.105343	0.220764		Others	Atg2a	0.130992	0.28807		Others	Cib1	0.122475	0.434115
Others	Rufy1	-0.14692	-0.55		Others	Gatc	0.105315	0.154523		Others	Wdr6	0.13067	0.533511		Others	Oscp1	0.122253	0.486532
Others	Ndc80	-0.0473472	-0.123343		Others	Thoc2	0.105296	0.146004		Others	Tmem199	0.130567	0.602914		Others	Eno1	0.122119	0.650955
Others	Fdxr	-0.124786	-0.0930924		Others	Prrc2b	0.105225	0.0145016		Others	Mpp7	0.130534	0.275513		Others	Rab18	0.121743	0.189684
Others	Zkscan6	-0.600054	-0.103308		Others	Dmac1	0.105216	0.0613333		Others	2510039O18Rik	0.130447	0.39554		Others	Cnot3	0.121741	0.0177864
Others	Myc	0.205783	0.52796		Others	Meaf6	0.105162	0.291006		Others	Klc2	0.130001	0.450395		Others	Sass6	0.121725	0.359317
Others	Abhd18	-0.133651	-0.0507142		Others	Fahd1	0.105115	0.621349		Others	Eif4a1	0.129594	0.327165		Others	Rpl36	0.121648	0.0855423
Others	Cdon	-0.276958	-0.408557		Others	Mrps23	0.104482	0.148581		Others	Hint1	0.129547	0.155164		Others	Actr10	0.121618	0.130213
Others	Pyroxd1	-0.035408	-0.22291		Others	Vdac1	0.104425	0.0949124		Others	Hars	0.129348	0.127248		Others	Wdr41	0.121561	0.65017
Others	Cdk8	0.084808	0.0378559		Others	Sf3a1	0.104329	0.254656		Others	Thy1	0.129255	0.0690499		Others	Acaa1a	0.121372	0.204006
Others	Galnt12	-0.0216791	-0.0970348		Others	Tbcc	0.104287	0.0591702		Others	Casc3	0.129248	0.0828739		Others	Zfp35	0.120907	0.912718
Others	Zfp593	0.0308938	0.00283265		Others	Rbm15	0.10406	0.269932		Others	Vps26b	0.12903	0.421527		Others	Wee1	0.120638	0.150862
Others	Gnptab	-0.251427	-0.516853		Others	Slirp	0.103857	0.218735		Others	Cdk9	0.128772	0.124677		Others	Nfatc2ip	0.120611	0.344117
Others	Ppil3	0.042193	0.148384		Others	Slc25a25	0.103806	0.202522		Others	Dhcr24	0.128741	0.157876		Others	Atp6v0d1	0.120581	0.479931
Others	Fbxo4	-0.183086	-0.115843		Others	Nup50	0.10379	0.175362		Others	Rheb	0.128702	0.226255		Others	Uimc1	0.120538	0.6017
Others	Anxa2	0.293021	0.232594		Others	Rabgap1l	0.103662	0.129387		Others	Lpcat3	0.128211	0.279708		Others	Rb1	0.12044	0.598234
Others	Sfn	0.0247682	0.688126		Others	Hnrnph1	0.103481	0.292157		Others	Sap30	0.127794	0.987016		Others	Pin4	0.120349	0.558295
Others	Vps18	-0.182103	-0.342239		Others	Cpsf4	0.103463	0.0664971		Others	Pim1	0.127691	0.676441		Others	Lamc1	0.120288	0.114329
Others	Vamp4	0.133353	0.0612987		Others	Mocs3	0.10344	0.808626		Others	Cdan1	0.127397	0.221336		Others	Snx6	0.120237	0.095479
Others	Bhlhe40	0.262259	0.0327581		Others	Ltv1	0.103384	0.0912657		Others	Uba5	0.127279	0.469475		Others	Rrnad1	0.120042	0.56914
Others	Dgkq	0.13861	0.420388		Others	Zfp91	0.103135	0.182274		Others	Enoph1	0.126847	0.487284		Others	Rcc2	0.119977	0.226512
Others	Nat10	-0.0416271	-0.0327709		Others	Chd4	0.102779	0.0127087		Others	Sp2	0.126761	0.43226		Others	Ccdc186	0.119951	0.475205
Others	Caml	0.112361	0.0954726		Others	Wdtc1	0.102768	0.317656		Others	Golph3	0.126557	0.222435		Others	Gorasp1	0.119856	0.147447
Others	Ftl1	0.119629	0.248875		Others	Derl2	0.102585	0.157214		Others	Zxdb	0.126356	0.495084		Others	Alkbh5	0.119811	0.357917
Others	Snx19	0.0992775	0.088585		Others	Bphl	0.102546	0.383173		Others	Sf3b4	0.126178	0.215973		Others	Gorasp2	0.11974	0.140007
Others	Dtnb	-0.523851	-0.0721618		Others	Uvrag	0.102543	0.0827753		Others	Hmgb2	0.125969	0.171354		Others	Ift80	0.119136	0.61301
Others	Wars	0.0791503	0.152274		Others	Snapc3	0.102505	0.375297		Others	Sap30bp	0.125901	0.141091		Others	Ndufa8	0.119122	0.0965949
Others	Atg13	-0.0775366	-0.725546		Others	Ppm1m	0.102443	0.233697		Others	Med18	0.12571	0.290546		Others	Agps	0.119121	0.380521
Others	Cwc22	0.0616808	0.311636		Others	Borcs6	0.102428	0.245093		Others	Ccnb1	0.125693	0.247438		Others	Il27ra	0.119063	0.121086
Others	Hars2	-0.0132487	-0.314374		Others	Slf2	0.102074	0.153584		Others	Med13	0.125654	0.501919		Others	Tsen15	0.119022	0.485377
Others	Nfya	0.0127326	0.138057		Others	Sptlc2	0.102041	0.304469		Others	Brpf1	0.125397	0.301174		Others	Kyat1	0.118796	0.174362
Others	Ckb	-0.186208	-0.433086		Others	Mef2d	0.101959	0.180476		Others	Rab5a	0.125275	0.199317		Others	Stk11ip	0.118736	0.56466
Others	Gsdmd	0.107843	0.0197376		Others	Fez2	0.101823	0.14773		Others	Arpc5	0.125245	0.413266		Others	Mapre1	0.118694	0.481149
Others	Ogfod2	0.332639	0.104346		Others	Rbm12b2	0.101748	0.372302		Others	Nfyc	0.124869	0.671755		Others	Armt1	0.118268	0.308541
Others	Edem2	0.0799272	0.467655		Others	Sde2	0.101179	0.209942		Others	2210016L21Rik	0.12438	0.00531336		Others	Mink1	0.118119	0.251458
Others	Paxx	0.363302	0.220127		Others	Lins1	0.10108	0.444173		Others	Sdf2	0.124311	0.57882		Others	Ddx6	0.117851	0.174471
Others	Gfer	-0.0135392	-0.0690201		Others	Ppp1r12c	0.101069	0.208175		Others	Dffa	0.124191	0.0798468		Others	Gins1	0.1177	0.503471
Others	Sdccag8	0.0439594	0.104648		Others	Agpat2	0.101048	0.0831947		Others	Rad54l	0.124091	0.123803		Others	Eif2ak4	0.117585	0.675521
Others	Snx30	0.0525217	0.120074		Others	Hars	0.100719	0.212664		Others	Polr2d	0.123819	0.37722		Others	Tmem192	0.117559	0.417861
Others	Mthfd1	-0.0532042	-0.101788		Others	Zfp143	0.100705	0.26161		Others	Eipr1	0.123645	0.294157		Others	Cwc15	0.117477	0.0967198
Others	Abhd12	-0.0923628	-0.265841		Others	Dync2h1	0.100682	0.088845		Others	Hcfc1	0.123608	0.164438		Others	Ncoa6	0.117373	0.422764
Others	Rttn	-0.0300835	-0.155242		Others	Srsf9	0.100681	0.415386		Others	Park7	0.123358	0.198539		Others	Irak3	0.117369	0.74722
Others	Cisd3	-0.081342	-0.23683		Others	March6	0.10053	0.341475		Others	Rfx5	0.123168	0.237163		Others	Wdr1	0.117143	0.404799
Others	Stx7	0.0458706	0.579851		Others	Atp2b1	0.100492	0.424689		Others	Eya3	0.122933	0.604705		Others	Dnajc16	0.117045	0.34253
Others	5730455P16Rik	0.143121	0.161602		Others	Smarcc1	0.100459	0.200804		Others	Nelfcd	0.122927	0.720366		Others	Gps2	0.116943	0.309297
Others	Nck2	0.491813	0.639683		Others	Clk1	0.100434	0.0369589		Others	Klhl22	0.122912	0.278871		Others	Reep5	0.116902	0.124067
Others	Det1	-0.0726558	-0.131204		Others	Deaf1	0.100402	0.107063		Others	Ogfod2	0.122516	0.0354993		Others	Zfp598	0.116544	0.12726
Others	Tmem135	0.112059	0.0176769		Others	Wrb	0.100177	0.0237288		Others	Pfdn6	0.122465	0.0597036		Others	Gatad2b	0.116427	0.12269
Others	Ell	0.0175444	0.574636		Others	Ube2v1	0.100077	0.243622		Others	Smc2	0.122218	0.222898		Others	Cybc1	0.11597	0.6954
Others	B3gat3	-0.148851	-0.155403		Others	Ccdc134	0.0999442	0.447729		Others	Psmc6	0.12217	0.274013		Others	Arfgap1	0.115941	0.248604
Others	Edc3	-0.0045646	-0.169844		Others	Rtn4ip1	0.0997728	0.127478		Others	Cenpt	0.122069	0.262593		Others	Cat	0.115907	0.570527
Others	Mcm5	-0.083586	-0.0100447		Others	Dtymk	0.0993954	0.257771		Others	Rps4x	0.121955	0.0328919		Others	Golph3l	0.115777	0.201321
Others	Foxp4	-0.195989	-0.154836		Others	Fgfr1op2	0.0993765	0.235981		Others	Pla2g6	0.12149	0.246899		Others	Commd9	0.115696	0.655714
Others	Arhgef12	0.55929	0.21978		Others	C2cd2	0.0992727	0.129567		Others	Khdc4	0.121428	0.0432685		Others	Rragc	0.11568	0.241487
Others	Ksr1	0.439089	0.297758		Others	Nop9	0.0992494	0.314318		Others	Ube2t	0.121318	0.359182		Others	Fasn	0.115524	0.367444
Others	Cfl2	0.244872	0.191353		Others	Sec24a	0.0992079	0.180599		Others	Eif4h	0.121052	0.123731		Others	Rab24	0.115473	0.267617
Others	Ergic1	-0.288895	-0.493429		Others	Dnmt3b	0.0990858	0.293899		Others	Myo9a	0.120973	0.844487		Others	Zfp692	0.115148	0.425569
Others	Clcn7	-0.0882178	-0.120092		Others	Apobec3	0.0990655	0.00811571		Others	Glb1	0.120825	0.0742473		Others	Frg1	0.114967	0.208825
Others	Metap1d	-0.0971543	-0.319986		Others	Pfkfb4	0.0988215	0.617673		Others	Ska3	0.120508	0.548459		Others	Atg2b	0.114494	0.364966
Others	Cish	0.324947	0.0288063		Others	Orc2	0.0986984	0.279342		Others	Cic	0.12025	0.374685		Others	Vac14	0.114305	0.316252
Others	Erlec1	-0.118156	-0.251193		Others	Cycs	0.0985533	0.271757		Others	Srsf5	0.120146	0.0380653		Others	Asah1	0.114239	0.130531
Others	Ankrd46	0.0173923	0.0219467		Others	2410004B18Rik	0.0983976	0.368593		Others	Derl2	0.119407	0.0367145		Others	Arfgap2	0.114125	0.380499
Others	Spns1	-0.304768	-0.574727		Others	Exosc1	0.0983496	0.181281		Others	Kras	0.119268	0.743043		Others	Uros	0.114015	0.830199
Others	Twf1	0.0853609	0.10454		Others	Hsp90aa1	0.0982652	0.401329		Others	Ift172	0.119198	0.621399		Others	Dbnl	0.113931	0.00948207
Others	Mtmr14	0.0448777	0.072315		Others	Mrpl19	0.0981275	0.0373749		Others	Pan3	0.119066	0.389751		Others	Jpt1	0.113793	0.120743
Others	Elac2	-0.0010309	-0.103689		Others	Srrm2	0.0979941	0.153232		Others	Ptdss2	0.118859	0.0676947		Others	Arhgap45	0.11374	0.259449
Others	Trmt11	-0.0699993	-0.23049		Others	Ampd2	0.097951	0.370279		Others	Cbx3	0.118269	0.237465		Others	Abhd13	0.113671	0.00047976
Others	Pclaf	-0.371528	-0.124598		Others	Pdcd6	0.097587	0.113959		Others	Arhgap21	0.118166	0.251082		Others	Reep3	0.113655	0.514811
Others	Bop1	-0.0009538	-0.0082214		Others	Dlgap5	0.0973018	0.300657		Others	Prkci	0.118007	0.437532		Others	Map1s	0.113528	0.05873
Others	Gpatch2l	0.0676972	0.203144		Others	Atpaf2	0.0972533	0.465865		Others	Klhdc4	0.117934	0.251035		Others	Gmcl1	0.11335	0.209645
Others	Fam210a	-0.0427791	-0.438882		Others	Rps27l	0.0972142	0.214894		Others	Lamtor1	0.11791	0.168969		Others	Grhpr	0.113262	0.403937
Others	Kdm4b	-0.0024882	-0.781539		Others	Ktn1	0.0969109	0.222577		Others	Arfgef2	0.117744	0.433433		Others	Slc25a40	0.113201	0.549238
Others	Clic4	0.4114	0.296454		Others	Anapc5	0.0969024	0.0479871		Others	Uhrf2	0.117289	0.249226		Others	Tubgcp3	0.112866	0.400279
Others	Pop7	0.269252	0.175389		Others	Siva1	0.0966599	0.0718955		Others	Rfk	0.117283	0.35879		Others	Prkra	0.112772	0.478826
Others	Ints1	-0.0601638	-0.189678		Others	Arf6	0.0962889	0.110784		Others	Pak1ip1	0.11719	0.115521		Others	Gid4	0.112361	0.131679
Others	Znhit6	-0.0811634	-0.211065		Others	Baz1b	0.0962412	0.0197304		Others	Mfn1	0.117168	0.178657		Others	Rbbp4	0.112332	0.311282
Others	Ahsa2	0.0655108	0.406987		Others	Tmpo	0.0962092	0.118646		Others	Gimap3	0.117145	0.51044		Others	Dvl1	0.11231	0.0892924
Others	Yif1a	-0.127621	-0.0061498		Others	Atf7	0.0961813	0.196078		Others	Spata6	0.11682	0.643725		Others	Ndufa6	0.11199	0.242292
Others	Mrpl28	-0.0661311	-0.335093		Others	Smpd4	0.0961031	0.146852		Others	Yif1b	0.116693	0.539446		Others	Tmem104	0.111919	0.307002
Others	Itpripl1	-0.148434	-0.172951		Others	Poldip2	0.0958441	0.181961		Others	Psme4	0.116669	0.394846		Others	Camkk2	0.111853	0.145401
Others	Btbd10	0.0953027	0.309322		Others	Ivns1abp	0.0957145	0.141053		Others	Rybp	0.116667	0.0859696		Others	Lmnb1	0.111752	0.258589
Others	Dcun1d3	0.985591	0.520696		Others	Gsk3b	0.0957095	0.0496878		Others	Trak1	0.116496	0.374977		Others	Dnmt3b	0.111701	0.520969
Others	Eipr1	-0.0546186	-0.21924		Others	Fnip2	0.0956197	0.394306		Others	Irf3	0.116288	0.153432		Others	Nit2	0.111476	0.47059
Others	Ctso	-0.0943612	-0.712627		Others	Ssh2	0.0954833	0.34358		Others	Fpgs	0.116286	0.0260293		Others	H1foo	0.111442	0.812262
Others	Tm2d1	0.0204846	0.205578		Others	Arhgap31	0.0954061	0.456981		Others	Dek	0.115348	0.178925		Others	Kifap3	0.111386	0.178485
Others	Nop16	0.141978	0.0400147		Others	Ctdsp1	0.095395	0.386071		Others	Otub1	0.114932	0.191894		Others	Etfdh	0.111339	0.177439
Others	S100a4	0.119609	0.207446		Others	Akt2	0.0953404	0.109984		Others	Gcc2	0.114758	0.0235488		Others	Sesn3	0.111034	0.0960037
Others	Gskip	-0.0449898	-0.0448117		Others	Ncapg2	0.0951622	0.190996		Others	Ndufv3	0.114715	0.651275		Others	Chp1	0.111003	0.196717
Others	Cgas	0.347757	0.430839		Others	Pptc7	0.0950654	0.742352		Others	Map11	0.114662	0.153956		Others	Snx4	0.110276	0.198074
Others	Mfn2	-0.047844	-0.0092429		Others	Clk3	0.0948792	0.0353979		Others	Gpr171	0.114653	0.175862		Others	Alg2	0.110229	0.157012
Others	Nipsnap3b	0.0575699	0.227966		Others	Ap4e1	0.0946506	0.170469		Others	Arih1	0.114083	0.469781		Others	Mfn1	0.110101	0.0567126
Others	Glmn	0.0894517	0.331299		Others	Luc7l	0.094555	0.0556646		Others	Lmnb1	0.113786	0.136769		Others	Gak	0.109882	0.0964606
Others	Bcr	0.310033	0.194557		Others	Swi5	0.0944734	0.0967621		Others	Ankfy1	0.113333	0.0131634		Others	Zfp553	0.1098	0.0419145
Others	Alg11	-0.173374	-0.251792		Others	Tsc2	0.0941823	0.743985		Others	Rpain	0.113115	0.465356		Others	Aspm	0.109751	0.0952927
Others	Smim12	-0.321876	-0.327855		Others	Psmd4	0.0941025	0.130198		Others	Borcs6	0.112973	0.596962		Others	Aco2	0.109499	0.352251
Others	Ttc27	-0.0487766	-0.211425		Others	Zfx	0.0939846	0.282058		Others	Arfip2	0.112924	0.511926		Others	Rnf31	0.109472	0.331261
Others	Cd1d1	-0.30208	-0.346016		Others	Thoc1	0.0939782	0.0691352		Others	Ppp1r35	0.112304	0.353716		Others	Snrnp35	0.109192	0.23803
Others	Mettl3	0.0047491	0.0306291		Others	Ndufb7	0.0938561	0.147369		Others	Ube2j2	0.112079	0.365216		Others	Rps4x	0.109106	0.292262
Others	Myg1	0.0135509	0.0753795		Others	Trip12	0.0937488	0.113867		Others	Pbrm1	0.111747	0.397235		Others	Gtf2b	0.109064	0.195702
Others	Ar	-0.587831	-0.217088		Others	Mkrn2	0.0936652	0.00666818		Others	Rps27a	0.111679	0.172979		Others	Washc3	0.108942	0.0237955
Others	Tssc4	-0.0457006	-0.0776149		Others	Mark2	0.0936442	0.299944		Others	Trappc4	0.11165	0.371571		Others	Polr3f	0.108937	0.18831
Others	Phb	-0.175934	-0.258885		Others	Lap3	0.0936386	0.0413621		Others	Dennd6a	0.111297	0.786687		Others	Coa4	0.108901	0.0392336
Others	Gtdc1	0.106073	0.0323522		Others	Slc20a1	0.0936061	0.0520335		Others	Capza2	0.11092	0.662359		Others	Gdpgp1	0.108814	0.430402
Others	Lrrc14	-0.0561203	-0.0681808		Others	Wrap53	0.0931955	0.013212		Others	Pcbp1	0.110615	0.428983		Others	Slx4	0.108809	0.226327
Others	Pole3	0.0490326	0.0320306		Others	Snapc1	0.0931724	0.257215		Others	Gpbp1	0.110246	0.106207		Others	Igfbp7	0.108462	0.101952
Others	Flot2	0.449661	0.673232		Others	Med30	0.0931042	0.512855		Others	Ippk	0.110221	0.516564		Others	Brap	0.108435	0.206094
Others	Xpnpep3	-0.0720864	-0.0118861		Others	Tubgcp3	0.0926092	0.126587		Others	Fam192a	0.110179	0.0307415		Others	Tapt1	0.108378	0.261515
Others	Tsr3	0.13415	0.227166		Others	Fbrs	0.0925677	0.405203		Others	Rsrc2	0.110079	0.062554		Others	Prdx2	0.108173	0.0635337
Others	Xrcc5	-0.105224	-0.0518651		Others	Far1	0.0925416	0.352265		Others	Sec23a	0.109687	0.249207		Others	Txndc17	0.108147	0.357601
Others	Llgl1	0.108514	0.502517		Others	Ptges3	0.0925131	0.118157		Others	Bag6	0.109447	0.0247156		Others	Aurkaip1	0.108063	0.0954496
Others	Celsr1	0.954214	0.0289882		Others	Cbx3	0.092341	0.160266		Others	Mef2d	0.109355	0.154558		Others	Mettl26	0.107792	0.306429
Others	Nudt9	0.291701	0.0790739		Others	Sass6	0.0923142	0.417771		Others	Hprt	0.109207	0.348026		Others	Chic2	0.107692	0.123553
Others	Akr1b3	-0.220493	-0.253704		Others	Cnot11	0.0916104	0.0905839		Others	Gmpr2	0.109031	0.0737618		Others	Mcm3	0.107548	0.021968
Others	Gprin3	0.409671	0.792911		Others	Cog2	0.0915231	0.100657		Others	Ammecr1l	0.108809	0.0366548		Others	Zfp622	0.107503	0.111301
Others	Dhrs7	-0.0337855	-0.128605		Others	Utp3	0.0913378	0.181373		Others	Eri1	0.108251	0.490916		Others	Rock1	0.107368	0.0531864
Others	Mrps35	-0.0397811	-0.18853		Others	Zfp207	0.091331	0.090163		Others	Armc7	0.108079	0.473876		Others	G2e3	0.107316	0.48215
Others	Kdm4c	0.0931223	0.651716		Others	Celf1	0.0910574	0.228361		Others	Uba2	0.107846	0.29707		Others	Haus7	0.106564	0.338648
Others	Ext2	-0.0170031	-0.214948		Others	Vps26c	0.0909325	0.171004		Others	Sass6	0.107831	0.368949		Others	Ncor2	0.106543	0.159305
Others	Cnpy2	-0.0679829	-0.0696273		Others	Twf2	0.090925	0.231698		Others	Atrn	0.107784	0.35443		Others	Mcm7	0.10597	0.0796059
Others	Cnep1r1	0.00071778	0.0392866		Others	Elf4	0.0908296	0.319589		Others	Cblb	0.107311	0.199889		Others	Kansl3	0.105719	0.447461
Others	Cep85	0.11631	0.362044		Others	Spop	0.090806	0.252887		Others	Wrap53	0.107208	0.345545		Others	Trappc2l	0.105616	0.132543
Others	Uba3	0.0576356	0.227865		Others	Clint1	0.0907798	0.271396		Others	Rbm10	0.106703	0.22217		Others	Parvg	0.105586	0.133586
Others	Lrrc1	0.0729164	0.00211448		Others	Dido1	0.0907616	0.262219		Others	Ado	0.106698	0.341743		Others	Ap3d1	0.105428	0.122852
Others	Arl8a	0.00580967	0.742744		Others	Med16	0.090523	0.36441		Others	Hps3	0.106554	0.604957		Others	Cog8	0.105198	0.139936
Others	Acaa1a	0.0654613	0.472115		Others	Mtrex	0.0902784	0.15582		Others	Nudt2	0.106447	0.247674		Others	Pak1ip1	0.105127	0.496311
Others	Lpgat1	0.090914	0.036329		Others	Nsmce2	0.0901351	0.165642		Others	Dync1i2	0.106332	0.339057		Others	Zfp148	0.105048	0.102719
Others	Eef2kmt	0.00097777	0.0652415		Others	Xab2	0.0901006	0.363499		Others	Nin	0.106237	0.713271		Others	Uqcrb	0.105027	0.30921
Others	Iah1	0.328497	0.180791		Others	Prpf18	0.0899622	0.302066		Others	Ube2n	0.106116	0.155229		Others	Sft2d2	0.104987	0.28262
Others	Slc25a19	-0.148854	-0.181475		Others	Pias2	0.0899152	0.0049448		Others	Gps1	0.106109	0.283528		Others	Tulp4	0.104923	0.508421
Others	Sdhd	-0.403394	-0.0386822		Others	Crnkl1	0.0898064	0.00672742		Others	Stimate	0.105604	0.138321		Others	Hyou1	0.104633	0.143675
Others	Surf2	0.0805016	0.0590824		Others	Brpf1	0.0897994	0.335377		Others	Gnai3	0.10509	0.556538		Others	Gon7	0.104595	0.588141
Others	Abca3	-0.0695731	-0.10661		Others	Gan	0.0897571	0.160301		Others	Borcs5	0.104675	0.249669		Others	Arpc2	0.104543	0.280902
Others	Snap29	0.195108	0.353427		Others	Pomk	0.0896851	0.556181		Others	Sept6	0.10466	0.0760354		Others	Cers4	0.104329	0.0511288
Others	Pisd	-0.0299054	-0.351762		Others	Helz	0.0896773	0.177218		Others	Purb	0.104559	0.376142		Others	Rab5b	0.103792	0.707415
Others	Bysl	0.067596	0.0312847		Others	Sfswap	0.089653	0.218045		Others	Emc3	0.104266	0.147855		Others	Rab9	0.103625	0.458497
Others	Sgf29	-0.0100879	-0.15213		Others	Cluh	0.08955	0.0349314		Others	Tmed4	0.104138	0.30553		Others	Mpc2	0.103389	0.271169
Others	Noc3l	0.0599855	0.182009		Others	Gmeb2	0.0894453	0.0599483		Others	Gnpat	0.104004	0.154807		Others	Trabd	0.103107	0.398092
Others	Slc35e1	-0.0841647	-0.0741297		Others	Dipk2a	0.0892534	0.367412		Others	Hmga1	0.103992	0.163257		Others	Tmem131	0.102696	0.192127
Others	Rbm19	0.0871767	0.336494		Others	Polr1b	0.089225	0.0445447		Others	Uso1	0.103812	0.0396568		Others	Sbno1	0.102242	0.272854
Others	Zdhhc17	-0.158398	-0.113902		Others	Aldh2	0.0891456	0.0134552		Others	Wdr13	0.103806	0.212943		Others	Otud7b	0.102133	0.235496
Others	Nhp2	0.0165704	0.0548019		Others	Myo9b	0.089055	0.472298		Others	Pym1	0.103722	0.838439		Others	Mark2	0.101864	0.35698
Others	Tbc1d17	-0.0354917	-0.218692		Others	Gtf2i	0.0889036	0.203782		Others	Cryl1	0.103662	0.245812		Others	Prkci	0.101424	0.64033
Others	Ado	0.0188051	0.232875		Others	Cnot10	0.088861	0.24587		Others	Commd1	0.10366	0.290367		Others	Mcfd2	0.10137	0.660153
Others	Rab5b	-0.156998	-0.316674		Others	Med6	0.0887605	0.332047		Others	Ywhab	0.103611	0.319943		Others	Rab5c	0.101174	0.374939
Others	Ndufb6	-0.402684	-0.0466535		Others	Api5	0.0887304	0.144785		Others	Mzt1	0.102918	0.393052		Others	Fanca	0.101077	0.424907
Others	Cenpb	0.450348	0.106291		Others	Got1	0.088324	0.106486		Others	Rbbp4	0.102208	0.206108		Others	Ndufs8	0.100899	0.0224408
Others	Polrmt	-0.0269139	-0.248627		Others	Nup85	0.0882925	0.152557		Others	Lpgat1	0.102059	0.144961		Others	Eif4g3	0.100645	0.107279
Others	Gba	-0.0469097	-0.0149647		Others	Mrpl3	0.0881858	0.0612168		Others	Adprh	0.102004	0.123636		Others	Pdia3	0.100354	0.0504319
Others	Sla2	-0.496598	-0.0216127		Others	Egln2	0.088142	0.160357		Others	Tmem43	0.101901	0.0950938		Others	Txlna	0.100233	0.134042
Others	Dalrd3	0.0815603	0.0953795		Others	Ubr1	0.0881239	0.30481		Others	Maml1	0.10175	0.516969		Others	Sirt6	0.100141	0.121773
Others	Urod	-0.188221	-0.311181		Others	Chrac1	0.0880887	0.0190536		Others	Prim2	0.101147	0.419529		Others	Rbm12	0.100006	0.196164
Others	Hexa	-0.18842	-0.851009		Others	Tgs1	0.0880852	0.090427		Others	Mia3	0.100869	0.285986		Others	Galm	0.0999362	0.597068
Others	Rfxap	0.140006	0.19112		Others	March7	0.0878991	0.107969		Others	Prps1	0.100786	0.402733		Others	Map7d1	0.0998305	0.160891
Others	Lrrc59	0.0410384	0.0946357		Others	Aph1a	0.087728	0.275086		Others	Sept2	0.100696	0.0354977		Others	Ndufb5	0.0997521	0.218388
Others	Wdfy2	-0.0897997	-0.566848		Others	Canx	0.0876964	0.317982		Others	Tor2a	0.100586	0.228931		Others	Fam114a2	0.0996878	0.221143
Others	Cars	0.130524	0.114325		Others	Ctsd	0.0875653	0.424188		Others	Tbca	0.10051	0.160871		Others	Ywhae	0.0994071	0.291682
Others	Mapk11	0.130795	0.179035		Others	Epn1	0.0874266	0.363187		Others	Fam162a	0.100355	0.460845		Others	Usp5	0.0993869	0.223998
Others	Recql	-0.124883	-0.462797		Others	Swt1	0.0874202	0.1203		Others	Czib	0.0997006	0.151099		Others	Jmjd7	0.099278	0.379911
Others	Naa40	-0.0618011	-0.0871258		Others	Cct4	0.0873899	0.0740513		Others	Spag7	0.0996741	0.779107		Others	Apex1	0.0992237	0.198097
Others	Armc5	-0.0611288	-0.244977		Others	Ep300	0.0873739	0.402762		Others	Cog6	0.099364	0.853865		Others	Mospd2	0.0986834	0.148384
Others	Tbc1d14	0.181842	0.686936		Others	Mad2l1bp	0.0872224	0.354821		Others	Hsd17b4	0.0989246	0.510284		Others	Haus4	0.098621	0.129953
Others	Cpox	-0.0382939	-0.179738		Others	Xpnpep1	0.087206	0.223166		Others	Cnpy4	0.0988574	0.00775433		Others	Rpain	0.0985493	0.18835
Others	Trnau1ap	-0.127325	-0.0527538		Others	Lrrc40	0.0871735	0.243061		Others	Clasp1	0.0987723	0.347184		Others	Chmp2a	0.0985187	0.321702
Others	Slc30a7	0.0620584	0.142096		Others	Utp4	0.0871013	0.328381		Others	Mcl1	0.0987647	0.0574888		Others	Usp47	0.0982213	0.0119154
Others	Faf1	0.214574	0.0375072		Others	Paxbp1	0.0869193	0.00482605		Others	Rps11	0.0985319	0.014477		Others	1110008P14Rik	0.0977431	0.362329
Others	Gng2	-0.236318	-0.275924		Others	Polg	0.0867795	0.143757		Others	Gpi1	0.0984067	0.373651		Others	Dnal1	0.0976183	0.253686
Others	Sfmbt2	0.36679	0.473437		Others	Huwe1	0.0867183	0.155933		Others	Sgta	0.0981503	0.0745548		Others	Hexa	0.0975564	0.0539501
Others	Ncf4	-0.241033	-0.144848		Others	Gapdh	0.086586	0.417202		Others	Slc25a12	0.0980489	0.516413		Others	Rnf185	0.097555	0.180778
Others	Cebpb	0.352688	0.100762		Others	Fitm2	0.0864668	0.0618166		Others	Ctdp1	0.0979803	0.399758		Others	Necap1	0.0975315	0.18071
Others	Med25	-5.021e-05	-0.103246		Others	Zfp740	0.0863182	0.0375503		Others	Gins2	0.0978283	0.357035		Others	Ide	0.0971676	0.0203196
Others	Ankrd28	0.144236	0.214274		Others	Nucks1	0.085934	0.213307		Others	Rab35	0.0978218	0.473125		Others	Usp14	0.0971159	0.0212828
Others	Setd6	0.0542681	0.293832		Others	Cbfb	0.0857881	0.200397		Others	Elovl6	0.0976229	0.881417		Others	Apeh	0.0966309	0.495779
Others	Myo5a	0.143344	0.185738		Others	Hdac1	0.0857812	0.135415		Others	Capn7	0.0974934	0.107462		Others	Rps24	0.0965012	0.213526
Others	Srprb	-0.0038919	-0.0048343		Others	Recql	0.0856361	0.209325		Others	Naca	0.0973461	0.326643		Others	Tut1	0.0962771	0.0325808
Others	Iqce	-0.115381	-0.29097		Others	Hnrnpa0	0.0854435	0.193444		Others	Bloc1s2	0.0972387	0.348398		Others	Scaf8	0.0962571	0.305499
Others	Cdca7l	-0.170918	-0.0029618		Others	Ap3d1	0.085413	0.103788		Others	Ptdss1	0.097133	0.118585		Others	Ntpcr	0.0960061	0.534148
Others	Nek1	0.114792	0.439473		Others	Snip1	0.0853581	0.00846184		Others	Cox6c	0.0971015	0.173909		Others	Fbxl14	0.0959782	0.325984
Others	Ggct	-0.0396688	-0.0796152		Others	Ppm1g	0.0853281	0.119101		Others	Psmd3	0.0967706	0.223304		Others	Hmox2	0.0959676	0.675925
Others	Mier2	0.154479	0.359791		Others	Ube4a	0.0852997	0.372779		Others	Ascc1	0.0965724	0.859719		Others	Fkbp8	0.0958712	0.0655187
Others	Pin1	-0.000824	-0.0562663		Others	Arid4a	0.085293	0.0945567		Others	Rps16	0.0964728	0.112527		Others	Rprd2	0.095731	0.0784263
Others	Sf3b4	0.113704	0.0939703		Others	Eif6	0.0852108	0.136435		Others	Dnajc10	0.0963044	0.453056		Others	Tial1	0.0955486	0.320784
Others	Fech	-0.0475996	-0.340798		Others	Ppp2r1a	0.0851875	0.0825466		Others	Polr2g	0.0959104	0.0647629		Others	Uvrag	0.0955246	0.0741134
Others	Xrcc1	-0.0366322	-0.162713		Others	Wipi2	0.0851804	0.00253982		Others	Chmp2b	0.0957919	0.113544		Others	H2-D1	0.0955088	0.0663052
Others	Vps52	-0.042326	-0.323515		Others	Etf1	0.0850228	0.151569		Others	Rnaseh2c	0.0957052	0.334013		Others	Ankrd44	0.0951768	0.0327044
Others	Stk19	0.0656942	0.366368		Others	Rnpc3	0.0849228	0.204055		Others	Ctps	0.0955272	0.0410235		Others	Arsk	0.0949642	0.0814979
Others	Eci2	-0.0369506	-0.128529		Others	Habp4	0.0848237	0.268242		Others	Numb	0.0955064	0.357148		Others	Acbd3	0.0949605	0.00916134
Others	Mrpl45	-0.060222	-0.106579		Others	Dck	0.0847473	0.0109207		Others	Grk6	0.0954975	0.36567		Others	Zfp687	0.0943587	0.0839671
Others	Sugp2	0.0525378	0.127692		Others	Naf1	0.0846258	0.163953		Others	Golga3	0.0952685	0.0174775		Others	Sec22b	0.094272	0.474848
Others	Rab40c	-0.165015	-0.311503		Others	Zmym4	0.0846005	0.381682		Others	Cpt1a	0.0951168	0.31238		Others	Ywhag	0.0941833	0.073401
Others	Mettl17	-0.301797	-0.156492		Others	Elavl1	0.0845518	0.203111		Others	Gapdh	0.095104	0.588608		Others	Rps28	0.0939754	0.16352
Others	Bloc1s4	0.0222261	0.161115		Others	Eef1d	0.0845117	0.230895		Others	Kmt5a	0.0951022	0.00937376		Others	Nsmce2	0.0939538	0.359173
Others	Myef2	0.0782292	0.173155		Others	Utp14a	0.0843962	0.159535		Others	Lrrc20	0.0950979	0.107889		Others	Ndufb8	0.0938581	0.0868685
Others	Bap1	-0.0251616	-0.214645		Others	Unc13d	0.084365	0.0848393		Others	Galnt10	0.0949954	0.470644		Others	Chd9	0.0930672	0.230536
Others	Wdr76	-0.105759	-0.20227		Others	Polr1a	0.0842576	0.0548424		Others	St3gal2	0.0949291	0.22303		Others	Stk25	0.0930447	0.35205
Others	Ormdl1	-0.258413	-0.396673		Others	Rnf20	0.0842234	0.168845		Others	Naxd	0.0945877	0.0234978		Others	Sf1	0.0929992	0.169107
Others	Rbm4	-0.0855181	-0.0061653		Others	Zzz3	0.0841268	0.116511		Others	Cct6a	0.0945097	0.264513		Others	Mob2	0.0929927	0.551553
Others	Zc3h6	0.403844	0.263054		Others	Snx2	0.0841136	0.481511		Others	Slc25a39	0.0942089	0.135106		Others	Cd2bp2	0.0929252	0.228054
Others	Rheb	0.0283069	0.446688		Others	Ncbp3	0.0840103	0.240399		Others	Tmem214	0.0938006	0.369479		Others	Ubr1	0.0929009	0.0624941
Others	Ctdp1	-0.0039694	-0.0855065		Others	Eif2b4	0.0838979	0.253553		Others	Lats2	0.0937219	0.952011		Others	Akr1e1	0.092815	0.449431
Others	Atp6v0d1	0.141543	0.138096		Others	Atxn3	0.0838537	0.047474		Others	Bcap31	0.0936365	0.542463		Others	Xpc	0.0927412	0.369678
Others	Lsm2	0.0256812	0.157354		Others	Vrk1	0.0838105	0.0432781		Others	Zmym5	0.0935565	0.365004		Others	Fam111a	0.0926687	0.160957
Others	Scfd2	-0.0142148	-0.115534		Others	Scly	0.0837726	0.166466		Others	Vipas39	0.0935536	0.386152		Others	Lipt2	0.0923369	0.314868
Others	Alas1	0.270808	0.072221		Others	Ubap2l	0.083739	0.069835		Others	Gtf2b	0.0935304	0.283909		Others	Commd4	0.0917047	0.0876073
Others	Cdyl2	0.227847	0.761311		Others	Prkar1a	0.0837243	0.0519346		Others	Adh5	0.0934988	0.265757		Others	Kctd10	0.0916655	0.343292
Others	Hmgcl	-0.0687139	-0.066676		Others	Itsn2	0.0835891	0.241918		Others	Elovl1	0.0932866	1.2218e-06		Others	Hspbap1	0.0911281	0.524804
Others	Exoc6	0.101849	0.10106		Others	Tbc1d7	0.0833867	0.390211		Others	Stag1	0.0931991	0.157505		Others	Gnpat	0.0910166	0.0969587
Others	Ppp2cb	-0.280823	-0.139979		Others	Ndufs2	0.0833759	0.140329		Others	Rpl27a	0.0931323	0.0863624		Others	Elovl6	0.0910003	0.235959
Others	Mrps18c	0.0269638	0.0873551		Others	Gnl2	0.0833418	0.0133756		Others	1110065P20Rik	0.0929155	0.354149		Others	Eif4b	0.090842	0.176901
Others	Mrpl2	-0.0886302	-0.0469599		Others	Pdia5	0.0833205	0.136884		Others	Psip1	0.0927975	0.0980213		Others	Cggbp1	0.0906264	0.159499
Others	Ptcd1	-0.0614911	-0.279608		Others	Abhd14a	0.0829938	0.234379		Others	Wbp4	0.0925722	0.238709		Others	Arfgef2	0.0905429	0.551149
Others	Spg11	0.0299582	0.0779711		Others	Mcm3ap	0.0829322	0.329265		Others	Spop	0.0923877	0.00753755		Others	Cnpy2	0.0904795	0.32085
Others	Kti12	-0.158007	-0.328122		Others	Nf1	0.0828936	0.288903		Others	Selenot	0.0922129	0.583641		Others	Knl1	0.0902947	0.211455
Others	Cers6	0.151377	0.437211		Others	Dnajc11	0.0826019	0.0932478		Others	Erg28	0.0921809	0.10175		Others	Calu	0.0902706	0.405332
Others	Msra	0.00445484	0.575992		Others	Brap	0.0825696	0.151896		Others	Swi5	0.0921637	0.129387		Others	Actn4	0.0902504	0.259226
Others	Ppp4r1	-0.0284475	-0.120365		Others	Rnf123	0.082449	0.206144		Others	Npepps	0.0917314	0.304745		Others	Tacc1	0.0900355	0.0588606
Others	Thap11	-0.0206245	-0.256579		Others	Dpp9	0.0824323	0.144122		Others	Get4	0.0915302	0.132567		Others	Slc12a6	0.089986	0.0186541
Others	Arhgap10	0.0391403	0.0800318		Others	Kdm7a	0.0822073	0.315691		Others	Mastl	0.0914682	0.259238		Others	Dnaaf5	0.0897781	0.3032
Others	Mpnd	-0.0485933	-0.330605		Others	Dolk	0.082066	0.126117		Others	Syncrip	0.0913833	0.224567		Others	Slc25a11	0.0897539	0.188425
Others	Tubg1	-0.0615352	-0.0780093		Others	Psmc3ip	0.0819526	0.219653		Others	Ccdc124	0.0913496	0.0825435		Others	Zbtb8os	0.0897502	0.266168
Others	Med27	-0.0275459	-0.13409		Others	Mttp	0.081704	0.294692		Others	Fto	0.0912788	0.414776		Others	Slc10a7	0.0896752	0.160437
Others	Msantd2	0.0211487	0.540793		Others	Dnajb11	0.0813104	0.163813		Others	Calu	0.0911736	0.372207		Others	Lin9	0.0896297	0.0312106
Others	Scyl3	0.0398361	0.103383		Others	Stap1	0.0812135	0.0185062		Others	Miga2	0.0911427	0.831155		Others	H1f0	0.0895572	0.261319
Others	Fkrp	-0.0176216	-0.17003		Others	Dhdds	0.0809962	0.0178708		Others	Smurf2	0.0910776	0.847963		Others	Klhl9	0.0894552	0.740805
Others	Med11	0.02039	0.151151		Others	Agfg1	0.0808889	0.27733		Others	Commd6	0.0900201	0.117208		Others	Tiprl	0.089392	0.31496
Others	Srfbp1	0.229632	0.0874027		Others	Ddx27	0.0807544	0.105483		Others	Arl6ip5	0.0899403	0.24233		Others	Tubgcp5	0.0893659	0.13849
Others	Jaml	0.55243	0.337019		Others	Pold3	0.0807036	0.0504226		Others	Arpc2	0.0898574	0.168667		Others	Trir	0.0893481	0.141732
Others	Hist1h1e	-0.0791987	-0.340361		Others	Ppp2ca	0.0806711	0.135274		Others	Ipo11	0.0896278	0.228989		Others	Arpc1b	0.0893205	0.374673
Others	Flnb	-0.273971	-0.230882		Others	Brd8	0.0804772	0.151994		Others	Tsen15	0.0895888	0.438057		Others	Ska3	0.0892732	0.896889
Others	Mrpl16	-0.0833293	-0.028606		Others	Cpsf2	0.0804074	0.212042		Others	St13	0.089141	0.0276777		Others	Itpa	0.0890832	0.29022
Others	Bach1	-0.199291	-0.136265		Others	Ezr	0.080305	0.126713		Others	Psmd13	0.0890216	0.477505		Others	Zcchc9	0.0890514	0.166547
Others	E2f4	0.0312926	0.291962		Others	Nemf	0.0801947	0.418995		Others	Yju2	0.0889434	0.0961686		Others	Smarcc2	0.0889928	0.280103
Others	Nup155	0.00154623	0.109928		Others	Gclc	0.0800768	0.334499		Others	Rrp12	0.0887196	0.346444		Others	Mlf2	0.0888271	0.0818567
Others	Vta1	0.08064	0.164309		Others	Surf6	0.0800246	0.299147		Others	Cdk19	0.0886784	0.276406		Others	Ppp1r2	0.0885393	0.193989
Others	Faap100	-0.0013226	-0.134929		Others	Txnl4b	0.0800164	0.202456		Others	Cnot3	0.0886767	0.169662		Others	Ptpn23	0.0885	0.0495963
Others	Nbeal2	0.0686045	0.53591		Others	Aff1	0.0800096	0.460254		Others	Anxa7	0.0885565	0.0739516		Others	Kif20b	0.088327	0.0183653
Others	Tmem131	-0.0892737	-0.219077		Others	Nubp2	0.0798758	0.277747		Others	Zfyve26	0.0883427	0.0809036		Others	Cox6a1	0.0882862	0.240682
Others	Ankzf1	0.0524621	0.0184667		Others	Gtf2h1	0.0796038	0.164555		Others	Nfatc3	0.0881971	0.0381386		Others	Mtmr14	0.0880723	0.21316
Others	Sik2	-0.21323	-0.84512		Others	Lbr	0.079557	0.269305		Others	Ankrd28	0.088169	0.280171		Others	Gpaa1	0.0880116	0.18033
Others	Timm29	-0.177183	-0.236505		Others	Sec13	0.0795233	0.266474		Others	Med19	0.087975	0.462312		Others	Mbd2	0.087968	0.616615
Others	Git1	-0.163798	-0.21962		Others	Mrpl47	0.0795221	0.241705		Others	Tmed10	0.0878323	0.119717		Others	Bckdha	0.0877947	0.517464
Others	Plekho2	-0.253616	-0.348671		Others	Ints5	0.079448	0.249186		Others	Armh3	0.0873965	0.651123		Others	Sp2	0.087582	0.316168
Others	Prkaa1	0.0660199	0.248856		Others	Sh3pxd2a	0.07935	0.758209		Others	Klf6	0.0873321	0.428864		Others	Snrpd2	0.0874777	0.181969
Others	Seh1l	0.0041247	0.139978		Others	Atg16l1	0.0793386	0.284798		Others	Ppm1a	0.0872061	0.185652		Others	Rab7	0.0872071	0.22814
Others	Gpr68	-0.434758	-0.777053		Others	Rpl36a	0.0792718	0.0218888		Others	Qpctl	0.0869949	0.70954		Others	Fam234a	0.0870728	0.5621
Others	Hs2st1	0.0012406	0.299734		Others	Ddx52	0.0791579	0.0392433		Others	Vamp3	0.0868563	0.0823419		Others	Szt2	0.0870621	0.558234
Others	Gnpda2	0.00592484	0.274807		Others	Mysm1	0.0789747	0.0379423		Others	Trip4	0.0867257	0.468019		Others	Sgta	0.0869584	0.00209664
Others	Pdik1l	0.0774556	0.213772		Others	Snapc4	0.0789329	0.435894		Others	Lamtor5	0.0866721	0.410881		Others	Copb2	0.0869133	0.23458
Others	Flcn	-0.216975	-0.323803		Others	Psmd5	0.0787736	0.342862		Others	Bfar	0.0864757	0.0762625		Others	Luc7l3	0.0868284	0.184738
Others	Apopt1	-0.32047	-0.337626		Others	BC055324	0.0786981	0.0119142		Others	Arcn1	0.086426	0.332349		Others	Ppp6c	0.0865245	0.088976
Others	Lman2l	-0.022887	-0.143314		Others	Luc7l3	0.0786597	0.406008		Others	Ttll12	0.086364	0.329741		Others	Cdc42se1	0.0865153	0.520962
Others	Traf4	0.501441	0.32901		Others	Fh1	0.0783902	0.111127		Others	E130308A19Rik	0.0862984	0.488905		Others	Sdhb	0.0864672	0.0770913
Others	Gns	-0.0641224	-0.692121		Others	Ythdf2	0.0783855	0.07422		Others	Mturn	0.08618	0.113506		Others	Ebp	0.0856894	0.604858
Others	Tusc2	-0.399799	-0.0603707		Others	Scamp3	0.0781211	0.0905484		Others	Rps24	0.0860231	0.0235149		Others	Tmed4	0.0854346	0.19286
Others	Psmb2	0.0248268	0.0173821		Others	Smarcd2	0.0779694	0.208097		Others	Sbno1	0.0859676	0.212203		Others	Surf4	0.0850735	0.403439
Others	Socs6	-0.654447	-0.0592004		Others	Dnttip1	0.0777985	0.0751363		Others	Psmd14	0.085767	0.126696		Others	Ankrd13a	0.0850561	0.256031
Others	Cenpq	-0.136606	-0.134711		Others	N4bp2l2	0.0777962	0.0758877		Others	Mob1b	0.0857542	0.136766		Others	Api5	0.084371	0.145805
Others	Prrc1	0.0308102	0.024253		Others	Ufc1	0.0776906	0.184628		Others	Mob1a	0.0857542	0.233189		Others	Blvrb	0.0843549	0.431437
Others	Clpb	0.0218319	0.00970034		Others	Polr3g	0.0775873	0.133488		Others	Nsfl1c	0.0854444	0.116508		Others	Myc	0.0838939	0.281762
Others	Ulk1	0.0958335	0.40214		Others	Dgcr8	0.0774256	0.290037		Others	Tcp1	0.085195	0.132932		Others	Anapc13	0.0838114	0.00249631
Others	Fam162a	-0.133365	-0.283562		Others	Slc25a3	0.0773467	0.0555926		Others	Hsph1	0.0849996	0.091361		Others	Hnrnpul1	0.0836958	0.29986
Others	Cad	-0.0662773	-0.0691826		Others	Mrpl46	0.0771307	0.1791		Others	Denr	0.0848338	0.0025937		Others	Smarcal1	0.0834834	0.158757
Others	Minpp1	-0.103828	-0.0923902		Others	Coq5	0.0769973	0.412073		Others	E2f2	0.0847085	0.478074		Others	Trim41	0.083427	0.00336288
Others	Mapre2	0.181742	0.0136792		Others	Pfdn2	0.0767516	0.00997848		Others	Golph3l	0.0845728	0.379289		Others	Lclat1	0.0833983	0.504867
Others	Zfp827	-0.0596711	-0.206319		Others	Yipf3	0.0767353	0.0809633		Others	Vps35l	0.0844568	0.340668		Others	Cdc37	0.0832375	0.119203
Others	Cnn3	0.487693	0.815552		Others	Trappc4	0.0765802	0.0253959		Others	Syf2	0.0843065	0.530115		Others	Polg	0.0828752	0.534575
Others	Golga1	-0.116508	-0.39585		Others	Dym	0.076463	0.119002		Others	Gclm	0.0842229	0.0106093		Others	Mysm1	0.0827522	0.0904035
Others	Hsdl2	0.00333008	0.0718951		Others	Wdr45b	0.0764057	0.161435		Others	Hcfc2	0.0837669	0.727839		Others	Klhdc4	0.0827483	0.212097
Others	Rnf7	-0.0034266	-0.106441		Others	Pum3	0.076307	0.0349926		Others	Lamtor4	0.0836744	0.263491		Others	Fuca1	0.0827163	0.229784
Others	Abcd3	-0.258987	-0.336928		Others	Gon7	0.0762893	0.554769		Others	Hmgcl	0.0835389	0.295764		Others	Slc35a3	0.0826957	0.164368
Others	Gtf2h2	0.00714915	0.0386148		Others	Cdkn2aip	0.0762845	0.0962893		Others	Rpl22	0.0834863	0.0939037		Others	R3hcc1	0.0824839	0.172058
Others	Slc2a1	0.420726	0.355214		Others	Mrpl18	0.0762476	0.412372		Others	Sec61b	0.0833152	0.654133		Others	Uba2	0.0824011	0.4001
Others	Zhx2	-0.335716	-0.596845		Others	Nceh1	0.076151	0.479857		Others	Cul1	0.0832096	0.108922		Others	Gosr2	0.0823394	0.307888
Others	Usp5	-0.0349836	-0.0332513		Others	Ctsa	0.0757291	0.183872		Others	Ndufa3	0.0831768	0.215412		Others	Extl3	0.0823061	0.190908
Others	Lnx2	-0.041043	-0.0586294		Others	Limd1	0.0754194	0.0248149		Others	Mmgt2	0.0831637	0.243967		Others	Nfyc	0.0822214	0.316556
Others	Anapc2	-0.0698621	-0.155672		Others	Neil3	0.0753871	0.396685		Others	Ndst2	0.0830996	0.548659		Others	Eif2d	0.0820447	0.203291
Others	2210016L21Rik	-0.0763553	-0.314194		Others	Atp5b	0.07534	0.119832		Others	Pgd	0.0830463	0.343341		Others	Slc9a1	0.0819889	0.237085
Others	Gsn	0.240224	0.851737		Others	Smn1	0.074576	0.124105		Others	Nelfb	0.0829477	0.674252		Others	Ccdc92	0.081988	0.454477
Others	D030056L22Rik	-0.123449	-0.0585694		Others	Pdcd7	0.0745051	0.107171		Others	Fam120a	0.0829334	0.305435		Others	Aptx	0.0815281	0.0900201
Others	Nsmce2	0.0649973	0.109174		Others	Mrm3	0.0743878	0.0419656		Others	Atp6v1a	0.0827061	0.263094		Others	Pdlim7	0.0813167	0.295262
Others	Pphln1	-0.0022667	-0.0092332		Others	Tomm22	0.0743336	0.209188		Others	Rsl24d1	0.0826604	0.0614789		Others	Wiz	0.0812494	0.238686
Others	Cdk4	-0.189031	-0.0747063		Others	Exosc4	0.0743209	0.099779		Others	Nudt1	0.0824936	0.0773249		Others	Tbc1d9b	0.0811281	0.116346
Others	Ttc38	-0.0607387	-0.113266		Others	Phf2	0.0741579	0.00930156		Others	Stxbp2	0.0822598	0.171461		Others	Prkar2b	0.0811262	0.38662
Others	Nfs1	-0.0502536	-0.0165217		Others	Seh1l	0.0741422	0.157024		Others	Atp6v1e1	0.0821704	0.302238		Others	Cox20	0.0808335	0.338702
Others	Rps19bp1	0.00872113	0.129883		Others	Polr2a	0.0740005	0.0980396		Others	Sec13	0.0821604	0.350562		Others	Vta1	0.0806405	0.142603
Others	Rundc1	0.0456665	0.266635		Others	Rbm27	0.0739685	0.348341		Others	Tmem14c	0.0819958	0.632375		Others	Strn3	0.0805565	0.0327449
Others	Rrp8	0.050285	0.058748		Others	Chst14	0.0739587	0.184151		Others	Maco1	0.0819549	0.519097		Others	Hnrnpll	0.0805513	0.343344
Others	Mafg	0.0202834	0.372405		Others	Sdhb	0.0737476	0.0863399		Others	Nup50	0.0816221	0.25197		Others	Prr14	0.0804656	0.275329
Others	Strada	0.140943	0.0391279		Others	Cdk5rap3	0.0737013	0.481407		Others	Pi4ka	0.0815533	0.467749		Others	Pdxp	0.0799565	0.0052236
Others	Trappc2l	-0.0932585	-0.194523		Others	Rad52	0.0736124	0.10037		Others	Npc2	0.0815396	0.158664		Others	Atp6v0a2	0.0799225	0.176409
Others	Ric8a	0.189738	0.0348678		Others	Mtrf1	0.0735903	0.180419		Others	Coa3	0.08132	0.513693		Others	Tut7	0.0798937	0.0651597
Others	Rbm18	0.0137699	0.252625		Others	Anapc1	0.0733651	0.0398338		Others	Nit2	0.0812971	0.537976		Others	Ndufb3	0.0796269	0.522617
Others	1110008P14Rik	0.392801	0.280019		Others	Ranbp9	0.0730189	0.0766462		Others	Uimc1	0.0812545	0.471951		Others	Hk2	0.0795602	0.256682
Others	Tmem161a	0.504638	0.0931017		Others	Lsg1	0.0730058	0.131819		Others	G3bp1	0.0811244	0.048449		Others	Wdr53	0.0794338	0.450696
Others	Tmem209	-0.0857256	-0.10238		Others	Nop2	0.072982	0.181579		Others	Mnt	0.0809508	0.508902		Others	Cactin	0.0792924	0.143791
Others	Capn1	0.011132	0.190094		Others	Eftud2	0.0729134	0.322102		Others	Cir1	0.0807622	0.219579		Others	Hdlbp	0.0791129	0.00778821
Others	Itpa	0.053704	0.144595		Others	Cnot6	0.072902	0.201468		Others	Pbx2	0.0806538	0.637839		Others	Polr2j	0.0790612	0.219145
Others	Abhd13	-0.134764	-0.185806		Others	Fut11	0.0728989	0.264231		Others	Uap1l1	0.0803566	0.526615		Others	Ncor1	0.0790369	0.140026
Others	Gcc1	0.109467	0.052023		Others	Hcfc2	0.0725375	0.130201		Others	Eif3d	0.0801012	0.078627		Others	Dnajc21	0.0788544	0.237372
Others	Mrs2	0.0289841	0.493804		Others	Eif2b5	0.0725208	0.013212		Others	Eps15	0.0798942	0.0293018		Others	Zmat2	0.0785334	0.226925
Others	Hspbap1	0.0928682	0.0578756		Others	Atp5f1	0.0724737	0.237843		Others	Safb	0.0797285	0.26004		Others	Zfp672	0.0783649	0.115345
Others	Cdk16	0.470467	0.21615		Others	Cdk7	0.0723361	0.107204		Others	Jtb	0.0796296	0.164681		Others	BC005624	0.0781977	0.1545
Others	Cnpy4	-0.0284478	-0.396398		Others	Wdr35	0.0720099	0.724824		Others	Abcf1	0.0792546	0.0362185		Others	Hdhd5	0.0779448	0.482434
Others	Lig3	-0.0388636	-0.181733		Others	Rpl23	0.0720008	0.134325		Others	Creld2	0.0791912	0.285818		Others	Stx8	0.0778268	0.529522
Others	Sfmbt1	0.0708653	0.0526651		Others	Nit1	0.0719409	0.20573		Others	Rplp2	0.0791875	0.0820985		Others	Rpa1	0.0774698	0.467205
Others	Zfp512	-0.109773	-0.180163		Others	Med24	0.0718298	0.0196465		Others	Pcgf1	0.0791787	0.0202554		Others	Trappc6b	0.0772965	0.285986
Others	Yod1	0.00791972	0.387266		Others	Med22	0.0717059	0.588376		Others	Eif3a	0.0791715	0.071787		Others	Hist1h1d	0.077261	0.387491
Others	Tubgcp6	-0.0302415	-0.169933		Others	Srek1	0.0715683	0.140412		Others	Psmf1	0.0790614	0.100759		Others	Rnf220	0.0771521	0.132651
Others	Tmem251	-0.227301	-0.121441		Others	Fhl3	0.0714617	0.548945		Others	Gfpt1	0.0790185	0.124442		Others	Cep85	0.0769023	0.707913
Others	Ppm1d	-0.159701	-0.017884		Others	Mki67	0.071296	0.345468		Others	Fam169b	0.0786254	0.860822		Others	Sra1	0.0768681	0.346496
Others	Ppp1r2	0.191355	0.015946		Others	Rnf146	0.0712339	0.296519		Others	Vhl	0.0785924	0.769641		Others	Cul4a	0.0767028	0.523972
Others	Echs1	-0.0763149	-0.190348		Others	Traf7	0.0712277	0.0418514		Others	Eef1d	0.0785669	0.409306		Others	Setx	0.0765405	0.168518
Others	Rmnd1	-0.0810229	-0.104974		Others	Pom121	0.0709429	0.212923		Others	Zbtb8os	0.0783701	0.031798		Others	Raf1	0.0760372	0.0915157
Others	Mpv17l2	-0.0163304	-0.435646		Others	Tmem238	0.0708763	0.331791		Others	Tsen34	0.0783389	0.504957		Others	Trim33	0.0759927	0.184886
Others	Slc25a45	-0.0898153	-0.796323		Others	Ttf1	0.0708362	0.354892		Others	Ddx39b	0.0781691	0.139772		Others	Rbm10	0.0758485	0.101755
Others	Ubac1	-0.135332	-0.0886007		Others	Med1	0.0707322	0.276859		Others	Fbxo5	0.0779556	0.347173		Others	Git2	0.0757357	0.316165
Others	Rabggta	0.120531	0.057358		Others	Tmem222	0.070676	0.132097		Others	Klra1	0.0778593	0.0471516		Others	Numa1	0.075713	0.127358
Others	Apmap	0.049948	0.282954		Others	Dscc1	0.0706244	0.355696		Others	Cwc25	0.0778417	0.192842		Others	Med1	0.0757117	0.0445371
Others	Anapc7	-0.0188501	-0.198178		Others	Ncor2	0.0706079	0.382973		Others	Becn1	0.0778231	0.0534763		Others	Xylt2	0.0756789	0.836897
Others	H2-DMa	-0.140747	-0.0533835		Others	Amacr	0.0705537	0.0968677		Others	Nek1	0.0776952	0.260588		Others	Stk19	0.0755824	0.0116472
Others	Sgpl1	-0.0418069	-0.0487462		Others	Tcerg1	0.0705156	0.284981		Others	Pms2	0.0772072	0.121894		Others	Ncaph	0.0755695	0.399429
Others	Scyl1	-0.0009005	-0.0875654		Others	Wtap	0.0704036	0.00058732		Others	Fam20b	0.0771982	0.0493652		Others	Nipsnap2	0.0754381	0.733506
Others	Rpp14	-0.0394426	-0.0406291		Others	Maea	0.070255	0.048541		Others	Trim27	0.0771918	0.194545		Others	Dhx29	0.0752673	0.0766832
Others	Gan	0.11603	0.065836		Others	Gpsm1	0.0702341	0.0776114		Others	Fuca2	0.076827	0.582705		Others	Pcnt	0.0752088	0.0407088
Others	Nt5dc1	-0.122388	-0.195915		Others	Gga1	0.0701205	0.0242122		Others	Cope	0.07673	0.156962		Others	Tpp1	0.0751794	0.10601
Others	Tusc3	-0.149124	-0.0887243		Others	Fry	0.0700352	0.358319		Others	Rnf214	0.076654	0.328936		Others	Rbm14	0.0750106	0.396083
Others	Card19	-0.0939112	-0.0984173		Others	Soat1	0.0699728	0.171506		Others	Pcif1	0.07645	0.101467		Others	Golga2	0.0747739	0.156766
Others	Rfx3	-0.28827	-0.226488		Others	Fahd2a	0.0699408	0.0498198		Others	Sigirr	0.0762923	0.0330709		Others	Pitpna	0.0741995	0.208581
Others	Itgb1bp1	-0.0163072	-0.0086709		Others	Nt5dc1	0.0697917	0.247657		Others	Far1	0.0762582	0.203553		Others	Slc25a24	0.0741088	0.0239268
Others	Chmp2b	0.221253	0.153741		Others	Hsp90ab1	0.0697798	0.0385066		Others	Kif2c	0.0761311	0.164071		Others	Ddx39b	0.0739887	0.0570958
Others	Fam76a	-0.0879986	-0.117375		Others	Ammecr1	0.0695949	0.545737		Others	Tinf2	0.0760728	0.254201		Others	Rpl37a	0.0735369	0.197694
Others	Taf4b	0.0652772	0.494334		Others	Smarca5	0.069553	0.421934		Others	Csnk2a1	0.0759753	0.325861		Others	Zfp296	0.0735064	0.0447214
Others	BC004004	0.284801	0.0232452		Others	Lias	0.0695092	0.122522		Others	Kif4	0.0759341	0.227965		Others	Derl2	0.07349	0.0547203
Others	Pde4dip	0.324794	0.247316		Others	Pole3	0.0694711	0.133537		Others	Txlng	0.0750149	0.622198		Others	Pigl	0.0731673	0.180344
Others	Slc25a17	0.0831466	0.0125087		Others	Ro60	0.0694271	0.944354		Others	Pacs2	0.0749489	0.536381		Others	Atad5	0.0730847	0.0614721
Others	Kat2a	-0.241765	-0.251567		Others	Galk1	0.069305	0.303988		Others	Dnaja1	0.0749477	0.135955		Others	Git1	0.0727786	0.184998
Others	L3mbtl2	-0.0409971	-0.283278		Others	Pcna	0.0692953	0.178434		Others	Sin3b	0.0743772	0.129499		Others	Nr2c2	0.0726406	0.280741
Others	Slc9a1	-0.715299	-0.213349		Others	Nfatc2ip	0.0691807	0.0819863		Others	Dido1	0.0740555	0.0686948		Others	Ube2r2	0.0724984	0.115249
Others	Pdxk	-0.0957928	-0.245085		Others	Rsbn1	0.0691713	0.163594		Others	Tchp	0.0740302	0.198859		Others	Ube2c	0.072449	0.23044
Others	Tent4a	0.215165	0.0313061		Others	Cnep1r1	0.0689853	0.331477		Others	Rhoa	0.073792	0.408267		Others	Tecpr1	0.0722367	0.485725
Others	Spata5	-0.0769855	-0.0013452		Others	Mrto4	0.0689053	0.192879		Others	Ppp6r3	0.0737759	0.0394451		Others	Nkiras2	0.0722219	0.0341998
Others	Usb1	0.265181	0.254901		Others	Cyc1	0.0688081	0.0786463		Others	Klf16	0.0735278	0.145213		Others	Vkorc1	0.0721709	0.337133
Others	Rmdn3	0.320478	0.222302		Others	Acadvl	0.0687639	0.00575924		Others	Mtch1	0.0735263	0.0795608		Others	Papola	0.0717401	0.0435388
Others	Ctu2	-0.0712237	-0.0283095		Others	Trim3	0.068755	0.708714		Others	Rpl7a	0.0732483	0.126908		Others	Aspscr1	0.071402	0.104312
Others	Cog8	-0.0681958	-0.0087501		Others	Rrm1	0.068711	0.196599		Others	Acyp1	0.0730291	0.0545817		Others	Dgka	0.0713	0.817438
Others	Sec23b	0.0266694	0.531645		Others	Elp6	0.0686462	0.268313		Others	Pdcl	0.0729847	0.843867		Others	Srebf1	0.0711814	0.683056
Others	Zc3h12d	-0.10835	-0.103595		Others	Abt1	0.0686402	0.152826		Others	Wdr82	0.072703	0.271986		Others	Gripap1	0.0710744	0.242715
Others	9530068E07Rik	-0.147183	-0.0951721		Others	Mthfr	0.0685099	0.022455		Others	Tpmt	0.0726929	0.173148		Others	Rps12	0.0710246	0.149619
Others	Elof1	-0.007036	-0.108396		Others	Ahsa2	0.0685017	0.0636439		Others	Pigm	0.072535	0.654447		Others	Ric8a	0.0709877	0.298669
Others	Mrps14	0.0923871	0.215511		Others	Pmf1	0.068112	0.0159349		Others	Zfp507	0.0725144	0.330139		Others	Vps52	0.0707712	0.048182
Others	Psmg4	0.19103	0.155359		Others	Prkag2	0.0679894	0.178454		Others	Kntc1	0.0723939	0.353172		Others	Urgcp	0.0707453	0.246618
Others	Srebf1	-0.122088	-0.0886289		Others	Uqcrc1	0.0679218	0.042133		Others	Pa2g4	0.0722759	0.185628		Others	Uri1	0.0706182	0.363386
Others	Srbd1	-0.0202452	-0.0221122		Others	Stip1	0.0677996	0.148678		Others	Maz	0.0720241	0.167238		Others	Dynll1	0.070418	0.310591
Others	Egr3	-0.477273	-0.683576		Others	Mtdh	0.0677539	0.0957865		Others	Arhgap19	0.0719544	0.656909		Others	Cherp	0.0704053	0.173917
Others	P2rx4	0.124846	0.0673936		Others	Nanp	0.0674888	0.119075		Others	Haus8	0.0718659	0.871621		Others	Taf2	0.0700803	0.0316342
Others	Pola1	-0.0509937	-0.0094214		Others	Rpl7a	0.0674569	0.0181215		Others	Lsm14a	0.0717964	0.0573247		Others	Zfp524	0.0699104	0.323238
[truncated: 6,311 more rows]
